# Supplementary material for: The yeast Mkt1/Pbp1 complex promotes adaptive responses to respiratory growth
Source: J Cell Biol. 2025 Aug 13;224(10):e202411169. doi: 10.1083/jcb.202411169 (PMC12345631; doi:10.1083/jcb.202411169)
Supplement: Table S1 — shows the lists of proteins detected in IP/MS experiment with Mkt1-Flag and Pbp1-Flag IP lysates (related to Fig. 1). [file jcb_202411169_tables1.xlsx]

## Sheet: Table S1
Protein FDR Confidence Combined	Master	Accession	Description	% Coverage	# Peptides	# PSMs	# Unique Peptides	MW in kDa	Gene Symbol	YPD-WT Abundance	YPD-Pbp1-Flag Abundance	YPD-Mkt1-Flag Abundance	YPL-WT Abundance	YPL-Pbp1-Flag Abundance	YPL-Mkt1-Flag Abundance
High	Master Protein	P53297	PAB1-binding protein 1 OS=Saccharomyces cerevisiae (strain ATCC 204508 / S288c) OX=559292 GN=PBP1 PE=1 SV=1	65	54	2222	54	78.7	PBP1	150119	5.22875e+08	5.46897e+08	4.0327e+06	2.41577e+09	8.76052e+08
High	Master Protein	P40850	Post-transcriptional regulator MKT1 OS=Saccharomyces cerevisiae (strain ATCC 204508 / S288c) OX=559292 GN=MKT1 PE=1 SV=2	65	55	2218	55	94.4	MKT1	2.56736e+07	7.3474e+08	6.30481e+08	1.75108e+07	3.37499e+09	1.26774e+09
High	Master Protein	P38828	Protein LSM12 OS=Saccharomyces cerevisiae (strain ATCC 204508 / S288c) OX=559292 GN=LSM12 PE=1 SV=1	79	24	822	24	21.3	LSM12	368899	2.37828e+08	1.78412e+08	1.95713e+06	9.09542e+08	3.46561e+08
High	Master Protein	P02994	Elongation factor 1-alpha OS=Saccharomyces cerevisiae (strain ATCC 204508 / S288c) OX=559292 GN=TEF1 PE=1 SV=1	69	26	556	26	50	TEF1; TEF2	8.53299e+06	1.77993e+08	7.93421e+07	7.35406e+06	2.25915e+08	9.61788e+07
High	Master Protein	P10591	Heat shock protein SSA1 OS=Saccharomyces cerevisiae (strain ATCC 204508 / S288c) OX=559292 GN=SSA1 PE=1 SV=4	83	45	445	11	69.6	SSA1	2.80215e+06	3.96859e+07	1.82751e+07	8.22059e+06	1.03004e+08	4.22484e+07
High	Master Protein	P10592	Heat shock protein SSA2 OS=Saccharomyces cerevisiae (strain ATCC 204508 / S288c) OX=559292 GN=SSA2 PE=1 SV=3	74	42	430	7	69.4	SSA2	148471	6.12958e+06	3.05913e+06	144795	1.04605e+07	3.78663e+06
High	Master Protein	P11484	Ribosome-associated molecular chaperone SSB1 OS=Saccharomyces cerevisiae (strain ATCC 204508 / S288c) OX=559292 GN=SSB1 PE=1 SV=3	72	41	383	4	66.6	SSB1	1.15593e+06	4.4398e+07	2.0948e+07	1.33612e+06	8.178e+07	3.78972e+07
High	Master Protein	P40150	Ribosome-associated molecular chaperone SSB2 OS=Saccharomyces cerevisiae (strain ATCC 204508 / S288c) OX=559292 GN=SSB2 PE=1 SV=2	72	41	378	4	66.6	SSB2	37910.4	1.44781e+06	736263	79111.5	4.23824e+06	1.31436e+06
High	Master Protein	P04147	Polyadenylate-binding protein, cytoplasmic and nuclear OS=Saccharomyces cerevisiae (strain ATCC 204508 / S288c) OX=559292 GN=PAB1 PE=1 SV=4	80	37	351	37	64.3	PAB1	58293.3	2.26041e+07	9.65449e+06	120932	6.37315e+07	3.22561e+07
High	Master Protein	P00359	Glyceraldehyde-3-phosphate dehydrogenase 3 OS=Saccharomyces cerevisiae (strain ATCC 204508 / S288c) OX=559292 GN=TDH3 PE=1 SV=3	88	28	315	9	35.7	TDH3	6.8041e+06	1.17816e+08	2.40162e+07	4.54908e+06	4.45106e+07	23384521
High	Master Protein	P06634	ATP-dependent RNA helicase DED1 OS=Saccharomyces cerevisiae (strain ATCC 204508 / S288c) OX=559292 GN=DED1 PE=1 SV=2	65	27	257	26	65.5	DED1	4.26813e+06	8.74415e+06	4.22158e+06	3.47576e+06	1.30276e+07	3.44651e+06
High	Master Protein	P05030	Plasma membrane ATPase 1 OS=Saccharomyces cerevisiae (strain ATCC 204508 / S288c) OX=559292 GN=PMA1 PE=1 SV=2	37	27	241	27	99.6	PMA1	1.26236e+06	7.934e+06	5.62331e+06	110746	1.59222e+07	6.50796e+06
High	Master Protein	P00830	ATP synthase subunit beta, mitochondrial OS=Saccharomyces cerevisiae (strain ATCC 204508 / S288c) OX=559292 GN=ATP2 PE=1 SV=2	68	24	239	24	54.8	ATP2	563727	8.67237e+06	4.5969e+06	396360	1.54613e+07	1.04674e+07
High	Master Protein	P07251	ATP synthase subunit alpha, mitochondrial OS=Saccharomyces cerevisiae (strain ATCC 204508 / S288c) OX=559292 GN=ATP1 PE=1 SV=5	58	28	222	28	58.6	ATP1	799637	9.4728e+06	4.90906e+06	467724	1.54302e+07	1.0718e+07
High	Master Protein	P50095	Inosine-5'-monophosphate dehydrogenase 3 OS=Saccharomyces cerevisiae (strain ATCC 204508 / S288c) OX=559292 GN=IMD3 PE=1 SV=1	57	24	218	7	56.5	IMD3	57183.3	7.68721e+06	4.40645e+06	70820.3	2.88896e+07	1.17271e+07
High	Master Protein	P00358	Glyceraldehyde-3-phosphate dehydrogenase 2 OS=Saccharomyces cerevisiae (strain ATCC 204508 / S288c) OX=559292 GN=TDH2 PE=1 SV=3	64	22	217	2	35.8	TDH2	152452	2.33212e+06	660826	115167	1.28672e+06	544106
High	Master Protein	Q07362	Protein PBP4 OS=Saccharomyces cerevisiae (strain ATCC 204508 / S288c) OX=559292 GN=PBP4 PE=1 SV=1	60	11	202	11	19.9	PBP4	114174	1.06467e+08	8.04761e+07	446368	3.15427e+08	1.40318e+08
High	Master Protein	P00925	Enolase 2 OS=Saccharomyces cerevisiae (strain ATCC 204508 / S288c) OX=559292 GN=ENO2 PE=1 SV=2	65	23	201	12	46.9	ENO2	573049	1.11897e+08	1.34731e+06	1.51211e+06	3.56128e+06	2.38631e+06
High	Master Protein	P50094	Inosine-5'-monophosphate dehydrogenase 4 OS=Saccharomyces cerevisiae (strain ATCC 204508 / S288c) OX=559292 GN=IMD4 PE=1 SV=1	55	22	196	11	56.4	IMD4	8125.55	2.83505e+06	1.83758e+06	7478.83	8.83521e+06	4.00574e+06
High	Master Protein	P22202	Heat shock protein SSA4 OS=Saccharomyces cerevisiae (strain ATCC 204508 / S288c) OX=559292 GN=SSA4 PE=1 SV=3	29	21	179	1	69.6	SSA4	62799	1.31234e+06	392171	28123.4	5.48971e+06	445408
High	Master Protein	P32324	Elongation factor 2 OS=Saccharomyces cerevisiae (strain ATCC 204508 / S288c) OX=559292 GN=EFT1 PE=1 SV=1	56	35	178	35	93.2	EFT1; EFT2	107089	1.44968e+07	1.63666e+06	164308	6.63276e+06	1.80437e+06
High	Master Protein	P18239	ADP,ATP carrier protein 2 OS=Saccharomyces cerevisiae (strain ATCC 204508 / S288c) OX=559292 GN=PET9 PE=1 SV=2	58	22	176	22	34.4	PET9	564517	6.68468e+06	3.56197e+06	450292	2.54562e+07	1.29323e+07
High	Master Protein	P10664	60S ribosomal protein L4-A OS=Saccharomyces cerevisiae (strain ATCC 204508 / S288c) OX=559292 GN=RPL4A PE=1 SV=4	57	17	174	2	39.1	RPL4A	312238	3.0388e+07	7.8695e+06	403490	4.99489e+07	2.66156e+07
High	Master Protein	P49626	60S ribosomal protein L4-B OS=Saccharomyces cerevisiae (strain ATCC 204508 / S288c) OX=559292 GN=RPL4B PE=1 SV=2	57	17	170	2	39	RPL4B		660272	141302		1.10848e+06	625984
High	Master Protein	P46367	Potassium-activated aldehyde dehydrogenase, mitochondrial OS=Saccharomyces cerevisiae (strain ATCC 204508 / S288c) OX=559292 GN=ALD4 PE=1 SV=2	67	25	164	23	56.7	ALD4	127465	6.51284e+06	658428	1.34505e+06	1.29887e+07	7.65641e+06
High	Master Protein	P00549	Pyruvate kinase 1 OS=Saccharomyces cerevisiae (strain ATCC 204508 / S288c) OX=559292 GN=CDC19 PE=1 SV=2	76	32	163	32	54.5	CDC19	1.2934e+06	4.93433e+07	3.81171e+06	1.26431e+06	8.86143e+06	4.19774e+06
High	Master Protein	P23248	40S ribosomal protein S1-B OS=Saccharomyces cerevisiae (strain ATCC 204508 / S288c) OX=559292 GN=RPS1B PE=1 SV=3	60	19	162	4	28.8	RPS1B	463756	2.20864e+07	8.25556e+06	426233	4.39698e+07	1.77535e+07
High	Master Protein	P05750	40S ribosomal protein S3 OS=Saccharomyces cerevisiae (strain ATCC 204508 / S288c) OX=559292 GN=RPS3 PE=1 SV=5	74	18	159	18	26.5	RPS3	442091	2.25902e+07	1.12071e+07	376436	3.9541e+07	2.69751e+07
High	Master Protein	P33442	40S ribosomal protein S1-A OS=Saccharomyces cerevisiae (strain ATCC 204508 / S288c) OX=559292 GN=RPS1A PE=1 SV=2	59	18	156	3	28.7	RPS1A	60406.4	2.68569e+06	872627		4.43266e+06	2.45826e+06
High	Master Protein	P09435	Heat shock protein SSA3 OS=Saccharomyces cerevisiae (strain ATCC 204508 / S288c) OX=559292 GN=SSA3 PE=1 SV=3	30	20	154	3	70.5	SSA3		115810	72354.5		196218	59254.5
High	Master Protein	P00924	Enolase 1 OS=Saccharomyces cerevisiae (strain ATCC 204508 / S288c) OX=559292 GN=ENO1 PE=1 SV=3	52	17	152	6	46.8	ENO1	24538.5	2.49461e+06	408260	131942	433645	138647
High	Master Protein	P16474	Endoplasmic reticulum chaperone BiP OS=Saccharomyces cerevisiae (strain ATCC 204508 / S288c) OX=559292 GN=KAR2 PE=1 SV=1	35	20	136	18	74.4	KAR2	20497.9	2.64103e+06	1.34057e+06	11893	4.92912e+06	2.30049e+06
High	Master Protein	P54115	Magnesium-activated aldehyde dehydrogenase, cytosolic OS=Saccharomyces cerevisiae (strain ATCC 204508 / S288c) OX=559292 GN=ALD6 PE=1 SV=4	68	26	135	26	54.4	ALD6	145415	1.25955e+07	873026	456514	3.71117e+06	2.66535e+06
High	Master Protein	P29453	60S ribosomal protein L8-B OS=Saccharomyces cerevisiae (strain ATCC 204508 / S288c) OX=559292 GN=RPL8B PE=1 SV=3	64	21	135	4	28.1	RPL8B	4887.69	1.4458e+06	219694	6126.52	2.99239e+06	822074
High	Master Protein	P00360	Glyceraldehyde-3-phosphate dehydrogenase 1 OS=Saccharomyces cerevisiae (strain ATCC 204508 / S288c) OX=559292 GN=TDH1 PE=1 SV=3	55	16	132	8	35.7	TDH1	25883.3	1.17683e+06	103614	68296.5	363480	174096
High	Master Protein	P0C2I9	Transposon Ty1-PR1 Gag-Pol polyprotein OS=Saccharomyces cerevisiae (strain ATCC 204508 / S288c) OX=559292 GN=TY1B-PR1 PE=3 SV=1	23	25	131	14	198.4	TY1B-PR1	19807.2	2.76145e+06	1.53225e+06	3548.37	5.38417e+06	2.21881e+06
High	Master Protein	P17076	60S ribosomal protein L8-A OS=Saccharomyces cerevisiae (strain ATCC 204508 / S288c) OX=559292 GN=RPL8A PE=1 SV=4	64	21	128	4	28.1	RPL8A	79182.9	1.36553e+07	3.17914e+06	88432.3	2.83273e+07	1.21961e+07
High	Master Protein	P06169	Pyruvate decarboxylase isozyme 1 OS=Saccharomyces cerevisiae (strain ATCC 204508 / S288c) OX=559292 GN=PDC1 PE=1 SV=7	47	18	127	16	61.5	PDC1	543010	2.99481e+07	1.04057e+06	1.04122e+06	2.8152e+06	1.74629e+06
High	Master Protein	P26783	40S ribosomal protein S5 OS=Saccharomyces cerevisiae (strain ATCC 204508 / S288c) OX=559292 GN=RPS5 PE=1 SV=3	55	13	126	13	25	RPS5	563311	1.53581e+07	6.73091e+06	332117	3.37737e+07	1.55326e+07
High	Master Protein	P00560	Phosphoglycerate kinase OS=Saccharomyces cerevisiae (strain ATCC 204508 / S288c) OX=559292 GN=PGK1 PE=1 SV=2	70	29	126	29	44.7	PGK1	507587	4.06238e+07	703020	1.19154e+06	2.39004e+06	1.35995e+06
High	Master Protein	P14126	60S ribosomal protein L3 OS=Saccharomyces cerevisiae (strain ATCC 204508 / S288c) OX=559292 GN=RPL3 PE=1 SV=4	55	20	125	20	43.7	RPL3	124102	1.25386e+07	4.28349e+06	185134	3.84501e+07	1.3748e+07
High	Master Protein	P38697	Inosine-5'-monophosphate dehydrogenase 2 OS=Saccharomyces cerevisiae (strain ATCC 204508 / S288c) OX=559292 GN=IMD2 PE=1 SV=1	43	16	124	3	56.5	IMD2		78200.3	62619.2		57816	111812
High	Master Protein	P23641	Mitochondrial phosphate carrier protein OS=Saccharomyces cerevisiae (strain ATCC 204508 / S288c) OX=559292 GN=MIR1 PE=1 SV=1	79	17	124	17	32.8	MIR1	225936	2.06472e+06	1.29317e+06	147438	6.88548e+06	4.03046e+06
High	Master Protein	P0CX38	40S ribosomal protein S6-B OS=Saccharomyces cerevisiae (strain ATCC 204508 / S288c) OX=559292 GN=RPS6B PE=1 SV=1	46	12	122	12	27	RPS6B	1.15762e+06	9.69168e+06	5.19286e+06	758049	2.00219e+07	1.09432e+07
High	Master Protein	P60010	Actin OS=Saccharomyces cerevisiae (strain ATCC 204508 / S288c) OX=559292 GN=ACT1 PE=1 SV=1	60	16	116	16	41.7	ACT1	572000	6.98518e+06	1.31952e+07	464349	1.37766e+07	1.48176e+06
High	Master Protein	P24783	ATP-dependent RNA helicase DBP2 OS=Saccharomyces cerevisiae (strain ATCC 204508 / S288c) OX=559292 GN=DBP2 PE=1 SV=1	29	14	115	13	61	DBP2	746335	1.47145e+06	578990	567583	2.46601e+06	916862
High	Master Protein	P26321	60S ribosomal protein L5 OS=Saccharomyces cerevisiae (strain ATCC 204508 / S288c) OX=559292 GN=RPL5 PE=1 SV=4	57	12	114	12	33.7	RPL5	145426	5.2748e+06	3.49822e+06	162139	1.0595e+07	6.60174e+06
High	Master Protein	P35169	Serine/threonine-protein kinase TOR1 OS=Saccharomyces cerevisiae (strain ATCC 204508 / S288c) OX=559292 GN=TOR1 PE=1 SV=3	26	45	114	42	281	TOR1	36679.7	385470	270045	25535.7	4.07552e+06	3.47963e+06
High	Master Protein	P0CX41	60S ribosomal protein L23-A OS=Saccharomyces cerevisiae (strain ATCC 204508 / S288c) OX=559292 GN=RPL23A PE=1 SV=1	46	7	112	7	14.5	RPL23A	1.13616e+06	8.94071e+06	3.15385e+06	1.90964e+06	1.58354e+07	8.68423e+06
High	Master Protein	Q12460	Nucleolar protein 56 OS=Saccharomyces cerevisiae (strain ATCC 204508 / S288c) OX=559292 GN=NOP56 PE=1 SV=1	51	21	112	21	56.8	NOP56	222996	2.64818e+06	1.3614e+06	272309	7.22991e+06	2.16202e+06
High	Master Protein	P53252	Sphingolipid long chain base-responsive protein PIL1 OS=Saccharomyces cerevisiae (strain ATCC 204508 / S288c) OX=559292 GN=PIL1 PE=1 SV=1	49	11	107	10	38.3	PIL1	1.00305e+06	3.71295e+06	1.62805e+06	837931	5.08371e+06	3.35909e+06
High	Master Protein	P47079	T-complex protein 1 subunit theta OS=Saccharomyces cerevisiae (strain ATCC 204508 / S288c) OX=559292 GN=CCT8 PE=1 SV=1	43	16	103	16	61.6	CCT8	108422	1.42901e+06	967276	67715.4	4.62434e+06	1.07444e+06
High	Master Protein	O74302	Transposon Ty1-DR4 Gag polyprotein OS=Saccharomyces cerevisiae (strain ATCC 204508 / S288c) OX=559292 GN=TY1A-DR4 PE=2 SV=1	42	12	101	1	49	TY1A-DR4		132362	16055.4		470590	23976.4
High	Master Protein	Q12499	Nucleolar protein 58 OS=Saccharomyces cerevisiae (strain ATCC 204508 / S288c) OX=559292 GN=NOP58 PE=1 SV=1	44	16	100	16	56.9	NOP58	22901.7	1.22474e+06	581554	40168.6	2.61971e+06	1.03743e+06
High	Master Protein	P05317	60S acidic ribosomal protein P0 OS=Saccharomyces cerevisiae (strain ATCC 204508 / S288c) OX=559292 GN=RPP0 PE=1 SV=2	37	11	98	11	33.7	RPP0	300728	1.9047e+07	3.09698e+06	219422	27375097	1.01148e+07
High	Master Protein	P53742	Nucleolar GTP-binding protein 2 OS=Saccharomyces cerevisiae (strain ATCC 204508 / S288c) OX=559292 GN=NOG2 PE=1 SV=1	36	15	98	15	55.5	NOG2	164580	1.87352e+06	1.66216e+06	226299	2.18572e+06	884380
High	Master Protein	Q92392	Transposon Ty1-OL Gag polyprotein OS=Saccharomyces cerevisiae (strain ATCC 204508 / S288c) OX=559292 GN=TY1A-OL PE=2 SV=1	42	12	96	2	49	TY1A-OL		233034	81664.4		490799	107027
High	Master Protein	Q05022	rRNA biogenesis protein RRP5 OS=Saccharomyces cerevisiae (strain ATCC 204508 / S288c) OX=559292 GN=RRP5 PE=1 SV=1	23	26	93	26	193	RRP5	25121.9	841080	481517	7810.8	1.52317e+06	957716
High	Master Protein	Q03856	Transposon Ty1-DR1 Gag polyprotein OS=Saccharomyces cerevisiae (strain ATCC 204508 / S288c) OX=559292 GN=TY1A-DR1 PE=2 SV=1	40	11	90	1	49	TY1A-DR1		24816.5	16708.8			30935.3
High	Master Protein	P00330	Alcohol dehydrogenase 1 OS=Saccharomyces cerevisiae (strain ATCC 204508 / S288c) OX=559292 GN=ADH1 PE=1 SV=5	56	15	90	10	36.8	ADH1	210156	1.51537e+07	754168	579371	2.12081e+06	1.23502e+06
High	Master Protein	P0CX43	60S ribosomal protein L1-A OS=Saccharomyces cerevisiae (strain ATCC 204508 / S288c) OX=559292 GN=RPL1A PE=1 SV=1	52	12	89	12	24.5	RPL1A	38071.7	9.97238e+06	1.59028e+06	13727.1	1.85073e+07	7.45421e+06
High	Master Protein	P05737	60S ribosomal protein L7-A OS=Saccharomyces cerevisiae (strain ATCC 204508 / S288c) OX=559292 GN=RPL7A PE=1 SV=3	63	14	88	1	27.6	RPL7A	71822.9	1.33863e+07	4.23109e+06	84448.2	2.70263e+07	1.4395e+07
High	Master Protein	Q12213	60S ribosomal protein L7-B OS=Saccharomyces cerevisiae (strain ATCC 204508 / S288c) OX=559292 GN=RPL7B PE=1 SV=3	63	14	88	1	27.7	RPL7B		301843			484397	170541
High	Master Protein	P38111	Serine/threonine-protein kinase MEC1 OS=Saccharomyces cerevisiae (strain ATCC 204508 / S288c) OX=559292 GN=MEC1 PE=1 SV=1	16	29	87	29	273.2	MEC1	622869	455920	487963	2.20847e+06	611467	190253
High	Master Protein	P0C0W9	60S ribosomal protein L11-A OS=Saccharomyces cerevisiae (strain ATCC 204508 / S288c) OX=559292 GN=RPL11A PE=1 SV=2	36	8	85	8	19.7	RPL11A	171327	1.07259e+07	3.61338e+06	126736	1.4555e+07	7.89314e+06
High	Master Protein	P05756	40S ribosomal protein S13 OS=Saccharomyces cerevisiae (strain ATCC 204508 / S288c) OX=559292 GN=RPS13 PE=1 SV=3	47	8	85	8	17	RPS13	272737	1.22942e+07	4.81697e+06	223568	2.36225e+07	1.02099e+07
High	Master Protein	P15108	ATP-dependent molecular chaperone HSC82 OS=Saccharomyces cerevisiae (strain ATCC 204508 / S288c) OX=559292 GN=HSC82 PE=1 SV=4	34	18	83	3	80.9	HSC82	195055	6.6993e+06	929698	377658	2.40516e+06	777175
High	Master Protein	P0CX55	40S ribosomal protein S18-A OS=Saccharomyces cerevisiae (strain ATCC 204508 / S288c) OX=559292 GN=RPS18A PE=1 SV=1	61	9	82	9	17	RPS18A	853620	1.0416e+07	5.12694e+06	404398	2.04626e+07	1.02235e+07
High	Master Protein	P26786	40S ribosomal protein S7-A OS=Saccharomyces cerevisiae (strain ATCC 204508 / S288c) OX=559292 GN=RPS7A PE=1 SV=4	58	11	81	7	21.6	RPS7A	241689	6.37568e+06	1.88183e+06	205465	1.00662e+07	5.56624e+06
High	Master Protein	P02829	ATP-dependent molecular chaperone HSP82 OS=Saccharomyces cerevisiae (strain ATCC 204508 / S288c) OX=559292 GN=HSP82 PE=1 SV=1	30	17	80	2	81.4	HSP82		79103.6	10767.8
High	Master Protein	P39516	40S ribosomal protein S14-B OS=Saccharomyces cerevisiae (strain ATCC 204508 / S288c) OX=559292 GN=RPS14B PE=1 SV=2	70	12	80	12	14.6	RPS14B	214597	9.69528e+06	3.99898e+06	183048	1.34697e+07	5.75184e+06
High	Master Protein	P32473	Pyruvate dehydrogenase E1 component subunit beta, mitochondrial OS=Saccharomyces cerevisiae (strain ATCC 204508 / S288c) OX=559292 GN=PDB1 PE=1 SV=2	38	12	80	12	40	PDB1	38724.3	3.80849e+06	2.24497e+06	41321.7	7.51103e+06	2.45414e+06
High	Master Protein	P0CX35	40S ribosomal protein S4-A OS=Saccharomyces cerevisiae (strain ATCC 204508 / S288c) OX=559292 GN=RPS4A PE=1 SV=1	48	12	80	12	29.4	RPS4A	267594	5.65106e+06	1.70403e+06	180190	5.32314e+06	2.73079e+06
High	Master Protein	P41805	60S ribosomal protein L10 OS=Saccharomyces cerevisiae (strain ATCC 204508 / S288c) OX=559292 GN=RPL10 PE=1 SV=1	59	14	79	14	25.3	RPL10	224249	9.34904e+06	3.24886e+06	366841	2.06305e+07	9.9864e+06
High	Master Protein	P16140	V-type proton ATPase subunit B OS=Saccharomyces cerevisiae (strain ATCC 204508 / S288c) OX=559292 GN=VMA2 PE=1 SV=2	34	12	78	12	57.7	VMA2	83773	1.69101e+06	701755	29352.9	555619	386162
High	Master Protein	P02293	Histone H2B.1 OS=Saccharomyces cerevisiae (strain ATCC 204508 / S288c) OX=559292 GN=HTB1 PE=1 SV=2	45	7	77	7	14.2	HTB1	105438	1.33002e+07	2.29011e+06	144581	9.49568e+07	7.22032e+06
High	Master Protein	P0CX46	60S ribosomal protein L2-B OS=Saccharomyces cerevisiae (strain ATCC 204508 / S288c) OX=559292 GN=RPL2B PE=1 SV=1	40	9	76	9	27.4	RPL2B	160669	8.75394e+06	1.98569e+06	190019	1.35124e+07	7.13071e+06
High	Master Protein	P05739	60S ribosomal protein L6-B OS=Saccharomyces cerevisiae (strain ATCC 204508 / S288c) OX=559292 GN=RPL6B PE=1 SV=4	54	10	76	3	20	RPL6B		2.27898e+06	568339		4.41625e+06	1.89393e+06
High	Master Protein	Q02326	60S ribosomal protein L6-A OS=Saccharomyces cerevisiae (strain ATCC 204508 / S288c) OX=559292 GN=RPL6A PE=1 SV=2	56	11	75	4	19.9	RPL6A	53315.6	1.04202e+07	2.63354e+06	54569.4	2.4793e+07	1.04545e+07
High	Master Protein	P0CS90	Import motor subunit, mitochondrial OS=Saccharomyces cerevisiae (strain ATCC 204508 / S288c) OX=559292 GN=SSC1 PE=1 SV=1	35	15	75	15	70.6	SSC1	103795	1.84648e+06	360029	451567	2.79468e+06	1.67042e+06
High	Master Protein	P19882	Heat shock protein 60, mitochondrial OS=Saccharomyces cerevisiae (strain ATCC 204508 / S288c) OX=559292 GN=HSP60 PE=1 SV=1	42	18	74	18	60.7	HSP60	7050.62	3.1888e+06	540551	113535	911161	1.004e+06
High	Master Protein	P02407	40S ribosomal protein S17-A OS=Saccharomyces cerevisiae (strain ATCC 204508 / S288c) OX=559292 GN=RPS17A PE=1 SV=1	55	8	73	8	15.8	RPS17A	336984	6.60083e+06	1.96082e+06	249840	8.99942e+06	5.12981e+06
High	Master Protein	P40024	ABC transporter ATP-binding protein ARB1 OS=Saccharomyces cerevisiae (strain ATCC 204508 / S288c) OX=559292 GN=ARB1 PE=1 SV=1	31	15	71	15	68.3	ARB1	51960.3	806429	411818	78022.8	1.68589e+06	679906
High	Master Protein	P25443	40S ribosomal protein S2 OS=Saccharomyces cerevisiae (strain ATCC 204508 / S288c) OX=559292 GN=RPS2 PE=1 SV=3	61	11	71	11	27.4	RPS2	4086.87	4.12735e+06	1.48595e+06		7.17304e+06	3.86793e+06
High	Master Protein	P04840	Mitochondrial outer membrane protein porin 1 OS=Saccharomyces cerevisiae (strain ATCC 204508 / S288c) OX=559292 GN=POR1 PE=1 SV=4	50	12	70	12	30.4	POR1	140408	1.50328e+06	470060	110036	1.98535e+06	1.22583e+06
High	Master Protein	P07259	Protein URA2 OS=Saccharomyces cerevisiae (strain ATCC 204508 / S288c) OX=559292 GN=URA2 PE=1 SV=5	13	22	70	22	244.9	URA2	33103.9	809753	740751	24103.6	616506	661297
High	Master Protein	P48164	40S ribosomal protein S7-B OS=Saccharomyces cerevisiae (strain ATCC 204508 / S288c) OX=559292 GN=RPS7B PE=1 SV=1	47	8	69	4	21.6	RPS7B	143677	2.21783e+06	605966	84072	2.99523e+06	1.18686e+06
High	Master Protein	P38748	RING finger protein ETP1 OS=Saccharomyces cerevisiae (strain ATCC 204508 / S288c) OX=559292 GN=ETP1 PE=1 SV=1	37	19	69	19	67.5	ETP1	56066.6	2.11742e+06	1.75878e+06	3656.96	1.46258e+07	4.06429e+06
High	Master Protein	P32787	Mitochondrial genome maintenance protein MGM101 OS=Saccharomyces cerevisiae (strain ATCC 204508 / S288c) OX=559292 GN=MGM101 PE=1 SV=1	62	16	68	16	30.1	MGM101	16607.5	1.42851e+06	1.14238e+06		6.31149e+06	1.57497e+06
High	Master Protein	P46655	Glutamate--tRNA ligase, cytoplasmic OS=Saccharomyces cerevisiae (strain ATCC 204508 / S288c) OX=559292 GN=GUS1 PE=1 SV=3	27	15	68	15	80.8	GUS1	1.55094e+06	1.80243e+06	1.02558e+06	7293.28	1.48857e+06	1.04802e+06
High	Master Protein	P0CX24	60S ribosomal protein L20-B OS=Saccharomyces cerevisiae (strain ATCC 204508 / S288c) OX=559292 GN=RPL20B PE=1 SV=1	39	7	68	7	20.4	RPL20B	102023	6.88712e+06	2.40218e+06	92362.5	1.59274e+07	6.64893e+06
High	Master Protein	P16387	Pyruvate dehydrogenase E1 component subunit alpha, mitochondrial OS=Saccharomyces cerevisiae (strain ATCC 204508 / S288c) OX=559292 GN=PDA1 PE=1 SV=2	53	16	67	16	46.3	PDA1	56054	2.67241e+06	1.83666e+06	58247.1	4.43595e+06	1.82999e+06
High	Master Protein	P33322	H/ACA ribonucleoprotein complex subunit CBF5 OS=Saccharomyces cerevisiae (strain ATCC 204508 / S288c) OX=559292 GN=CBF5 PE=1 SV=1	39	13	67	13	54.7	CBF5	26464.5	997951	486556	28593.7	4.9458e+06	1.65949e+06
High	Master Protein	P40217	Eukaryotic translation initiation factor 3 subunit I OS=Saccharomyces cerevisiae (strain ATCC 204508 / S288c) OX=559292 GN=TIF34 PE=1 SV=1	52	12	67	12	38.7	TIF34	14250.3	1.29779e+06	799223	6150.38	938120	1.22249e+06
High	Master Protein	P0CX52	40S ribosomal protein S16-B OS=Saccharomyces cerevisiae (strain ATCC 204508 / S288c) OX=559292 GN=RPS16B PE=1 SV=1	52	9	67	9	15.8	RPS16B	67933.8	9.51639e+06	3.13436e+06	84336.3	1.76491e+07	8.17776e+06
High	Master Protein	P15424	ATP-dependent RNA helicase MSS116, mitochondrial OS=Saccharomyces cerevisiae (strain ATCC 204508 / S288c) OX=559292 GN=MSS116 PE=1 SV=1	35	17	66	17	76.2	MSS116	48353.4	709466	539905	21328.6	2.01942e+06	563238
High	Master Protein	P43603	LAS seventeen-binding protein 3 OS=Saccharomyces cerevisiae (strain ATCC 204508 / S288c) OX=559292 GN=LSB3 PE=1 SV=3	28	10	66	7	49.3	LSB3	206118	489438	279563	216113	1.24522e+06	633089
High	Master Protein	P05738	60S ribosomal protein L9-A OS=Saccharomyces cerevisiae (strain ATCC 204508 / S288c) OX=559292 GN=RPL9A PE=1 SV=2	52	8	66	1	21.6	RPL9A	17428.4	7.00732e+06	3.47092e+06	45304.2	1.70341e+07	6.54515e+06
High	Master Protein	Q01560	Nucleolar protein 3 OS=Saccharomyces cerevisiae (strain ATCC 204508 / S288c) OX=559292 GN=NPL3 PE=1 SV=1	25	8	65	8	45.4	NPL3	689636	2.05755e+06	983808	596381	2.25299e+06	1.6577e+06
High	Master Protein	P05740	60S ribosomal protein L17-A OS=Saccharomyces cerevisiae (strain ATCC 204508 / S288c) OX=559292 GN=RPL17A PE=1 SV=4	51	8	65	1	20.5	RPL17A	98643.2	6.55564e+06	1.6708e+06	131033	1.2687e+07	5.97617e+06
High	Master Protein	P40212	60S ribosomal protein L13-B OS=Saccharomyces cerevisiae (strain ATCC 204508 / S288c) OX=559292 GN=RPL13B PE=1 SV=1	39	7	65	7	22.5	RPL13B	197848	6.70034e+06	2.0233e+06	131754	1.3482e+07	6.18282e+06
High	Master Protein	P02309	Histone H4 OS=Saccharomyces cerevisiae (strain ATCC 204508 / S288c) OX=559292 GN=HHF1 PE=1 SV=2	56	10	65	10	11.4	HHF1; HHF2	110832	9.33696e+06	2.60882e+06	202662	3.35937e+07	9.86859e+06
High	Master Protein	P00950	Phosphoglycerate mutase 1 OS=Saccharomyces cerevisiae (strain ATCC 204508 / S288c) OX=559292 GN=GPM1 PE=1 SV=3	60	12	65	12	27.6	GPM1	455714	1.81027e+07	327833	515142	1.43814e+06	667490
High	Master Protein	P0CX48	40S ribosomal protein S11-B OS=Saccharomyces cerevisiae (strain ATCC 204508 / S288c) OX=559292 GN=RPS11B PE=1 SV=1	47	8	64	8	17.7	RPS11B	105616	5.83897e+06	2.20672e+06	80644.5	7.17899e+06	3.94899e+06
High	Master Protein	Q12230	Sphingolipid long chain base-responsive protein LSP1 OS=Saccharomyces cerevisiae (strain ATCC 204508 / S288c) OX=559292 GN=LSP1 PE=1 SV=1	41	10	64	9	38	LSP1	93148.9	1.04011e+06	267152	107689	1.63044e+06	732623
High	Master Protein	P39676	Flavohemoprotein OS=Saccharomyces cerevisiae (strain ATCC 204508 / S288c) OX=559292 GN=YHB1 PE=1 SV=2	53	13	62	13	44.6	YHB1	167771	4.15993e+06	601062	57673.9	808400	183941
High	Master Protein	P39076	T-complex protein 1 subunit beta OS=Saccharomyces cerevisiae (strain ATCC 204508 / S288c) OX=559292 GN=CCT2 PE=1 SV=1	34	12	61	12	57.2	CCT2	30908.8	992205	543224	42838	873193	690973
High	Master Protein	P26785	60S ribosomal protein L16-B OS=Saccharomyces cerevisiae (strain ATCC 204508 / S288c) OX=559292 GN=RPL16B PE=1 SV=3	38	9	61	6	22.2	RPL16B	22807	6.12364e+06	2.34433e+06	43583.6	1.85543e+07	7.09296e+06
High	Master Protein	P39078	T-complex protein 1 subunit delta OS=Saccharomyces cerevisiae (strain ATCC 204508 / S288c) OX=559292 GN=CCT4 PE=1 SV=2	41	13	61	13	57.6	CCT4	77710.1	1.1631e+06	610535	58788.8	904776	829340
High	Master Protein	P46990	60S ribosomal protein L17-B OS=Saccharomyces cerevisiae (strain ATCC 204508 / S288c) OX=559292 GN=RPL17B PE=1 SV=2	51	8	60	1	20.5	RPL17B		745818	220512	15907.6	1.1947e+06	533913
High	Master Protein	P51401	60S ribosomal protein L9-B OS=Saccharomyces cerevisiae (strain ATCC 204508 / S288c) OX=559292 GN=RPL9B PE=1 SV=1	52	8	60	1	21.6	RPL9B		111395	73761.1		557308	89432
High	Master Protein	P13711	Acyl-coenzyme A oxidase OS=Saccharomyces cerevisiae (strain ATCC 204508 / S288c) OX=559292 GN=POX1 PE=3 SV=2	35	19	59	19	84	POX1	8806.07	267420	301775	2077.98	3.26311e+06	769458
High	Master Protein	P39517	ATP-dependent RNA helicase DHH1 OS=Saccharomyces cerevisiae (strain ATCC 204508 / S288c) OX=559292 GN=DHH1 PE=1 SV=1	26	11	59	11	57.5	DHH1	33005	606932	507194		2.1859e+06	993107
High	Master Protein	P06103	Eukaryotic translation initiation factor 3 subunit B OS=Saccharomyces cerevisiae (strain ATCC 204508 / S288c) OX=559292 GN=PRT1 PE=1 SV=1	28	15	58	15	88.1	PRT1		837842	700724	10820	2.00707e+06	849027
High	Master Protein	P00331	Alcohol dehydrogenase 2 OS=Saccharomyces cerevisiae (strain ATCC 204508 / S288c) OX=559292 GN=ADH2 PE=1 SV=3	32	9	57	4	36.7	ADH2	8399.73	994658	40992.4	94019.2	2.96914e+06	246828
High	Master Protein	P33299	26S proteasome regulatory subunit 7 homolog OS=Saccharomyces cerevisiae (strain ATCC 204508 / S288c) OX=559292 GN=RPT1 PE=1 SV=1	27	11	57	10	52	RPT1	46140.1	635891	415366	22789.5	1.36465e+06	717613
High	Master Protein	P46672	tRNA-aminoacylation cofactor ARC1 OS=Saccharomyces cerevisiae (strain ATCC 204508 / S288c) OX=559292 GN=ARC1 PE=1 SV=2	34	11	56	11	42.1	ARC1	22014	1.54472e+06	521826	4251.88	1.53174e+06	823853
High	Master Protein	P53316	Uncharacterized RNA-binding protein YGR250C OS=Saccharomyces cerevisiae (strain ATCC 204508 / S288c) OX=559292 GN=YGR250C PE=1 SV=1	35	22	56	22	89.5		67703.6	125149	115768	2808.67	1.10472e+06	994746
High	Master Protein	P35191	DnaJ homolog 1, mitochondrial OS=Saccharomyces cerevisiae (strain ATCC 204508 / S288c) OX=559292 GN=MDJ1 PE=1 SV=1	30	12	56	12	55.5	MDJ1	136222	719058	593950	150756	2.19718e+06	752114
High	Master Protein	P22147	5'-3' exoribonuclease 1 OS=Saccharomyces cerevisiae (strain ATCC 204508 / S288c) OX=559292 GN=XRN1 PE=1 SV=1	16	18	55	18	175.4	XRN1	2788.01	331318	194137		944448	462487
High	Master Protein	P0C2H6	60S ribosomal protein L27-A OS=Saccharomyces cerevisiae (strain ATCC 204508 / S288c) OX=559292 GN=RPL27A PE=1 SV=1	48	7	55	7	15.5	RPL27A	143704	9.13971e+06	2.74383e+06	143709	1.82035e+07	8.36139e+06
High	Master Protein	P07280	40S ribosomal protein S19-A OS=Saccharomyces cerevisiae (strain ATCC 204508 / S288c) OX=559292 GN=RPS19A PE=1 SV=2	53	8	55	8	15.9	RPS19A	152967	9.42028e+06	3.2227e+06	124700	1.34467e+07	6.91276e+06
High	Master Protein	P37292	Serine hydroxymethyltransferase, mitochondrial OS=Saccharomyces cerevisiae (strain ATCC 204508 / S288c) OX=559292 GN=SHM1 PE=1 SV=2	37	12	55	12	53.7	SHM1	10447	1.18875e+06	339251	5435.41	2.78083e+06	1.93067e+06
High	Master Protein	P33298	26S proteasome regulatory subunit 6B homolog OS=Saccharomyces cerevisiae (strain ATCC 204508 / S288c) OX=559292 GN=RPT3 PE=1 SV=2	36	10	55	9	47.9	RPT3	35687.5	771358	529215	47641.4	1.43816e+06	905198
High	Master Protein	P0CX83	60S ribosomal protein L19-B OS=Saccharomyces cerevisiae (strain ATCC 204508 / S288c) OX=559292 GN=RPL19B PE=1 SV=1	36	8	55	8	21.7	RPL19B	116606	9.57257e+06	2.35927e+06	152305	1.68027e+07	9.74282e+06
High	Master Protein	P32481	Eukaryotic translation initiation factor 2 subunit gamma OS=Saccharomyces cerevisiae (strain ATCC 204508 / S288c) OX=559292 GN=GCD11 PE=1 SV=1	30	11	54	11	57.8	GCD11	20913.3	1.31683e+06	557763	22032.5	1.52161e+06	890455
High	Master Protein	P05748	60S ribosomal protein L15-A OS=Saccharomyces cerevisiae (strain ATCC 204508 / S288c) OX=559292 GN=RPL15A PE=1 SV=3	34	7	54	7	24.4	RPL15A	139186	4.73828e+06	1.24453e+06	123775	8.98324e+06	4.14433e+06
High	Master Protein	P07149	Fatty acid synthase subunit beta OS=Saccharomyces cerevisiae (strain ATCC 204508 / S288c) OX=559292 GN=FAS1 PE=1 SV=2	11	18	54	18	228.5	FAS1	14323.7	1.47141e+06	580310	11650.8	1.29752e+06	403281
High	Master Protein	P40008	Protein FMP52, mitochondrial OS=Saccharomyces cerevisiae (strain ATCC 204508 / S288c) OX=559292 GN=FMP52 PE=1 SV=1	52	9	53	9	25.1	FMP52	76428.4	350888	192968	104791	1.11202e+06	680268
High	Master Protein	P12695	Dihydrolipoyllysine-residue acetyltransferase component of pyruvate dehydrogenase complex, mitochondrial OS=Saccharomyces cerevisiae (strain ATCC 204508 / S288c) OX=559292 GN=LAT1 PE=1 SV=1	37	12	53	12	51.8	LAT1	27203.4	2.84408e+06	2.10228e+06	40959.4	3.20371e+06	1.13111e+06
High	Master Protein	P36105	60S ribosomal protein L14-A OS=Saccharomyces cerevisiae (strain ATCC 204508 / S288c) OX=559292 GN=RPL14A PE=1 SV=1	47	9	52	2	15.2	RPL14A	19652.2	7.2724e+06	1.89617e+06	41000.7	1.5404e+07	8.07185e+06
High	Master Protein	P10659	S-adenosylmethionine synthase 1 OS=Saccharomyces cerevisiae (strain ATCC 204508 / S288c) OX=559292 GN=SAM1 PE=1 SV=2	22	6	52	2	41.8	SAM1	115296	356548	246118	74076.2	362520	192958
High	Master Protein	P09440	C-1-tetrahydrofolate synthase, mitochondrial OS=Saccharomyces cerevisiae (strain ATCC 204508 / S288c) OX=559292 GN=MIS1 PE=1 SV=1	23	15	52	15	106.2	MIS1	5898.55	568206	324594		1.63314e+06	915608
High	Master Protein	P25491	Mitochondrial protein import protein MAS5 OS=Saccharomyces cerevisiae (strain ATCC 204508 / S288c) OX=559292 GN=YDJ1 PE=1 SV=1	33	13	52	13	44.6	YDJ1	113544	2.13641e+06	1.1877e+06	55307.1	2.9584e+06	1.59994e+06
High	Master Protein	P48570	Homocitrate synthase, cytosolic isozyme OS=Saccharomyces cerevisiae (strain ATCC 204508 / S288c) OX=559292 GN=LYS20 PE=1 SV=1	31	10	52	1	47.1	LYS20		130912	42086.9		56356.2	51545.9
High	Master Protein	Q03532	ATP-dependent RNA helicase HAS1 OS=Saccharomyces cerevisiae (strain ATCC 204508 / S288c) OX=559292 GN=HAS1 PE=1 SV=1	24	10	52	10	56.7	HAS1	2777.45	485767	329870		993615	440466
High	Master Protein	P07703	DNA-directed RNA polymerases I and III subunit RPAC1 OS=Saccharomyces cerevisiae (strain ATCC 204508 / S288c) OX=559292 GN=RPC40 PE=1 SV=1	32	9	52	9	37.7	RPC40	6978.93	1.03645e+06	960190		1.94383e+06	795698
High	Master Protein	P16521	Elongation factor 3A OS=Saccharomyces cerevisiae (strain ATCC 204508 / S288c) OX=559292 GN=YEF3 PE=1 SV=4	25	14	51	14	115.9	YEF3	60610.1	1.97178e+06	371760	112596	648945	497291
High	Master Protein	O13516	40S ribosomal protein S9-A OS=Saccharomyces cerevisiae (strain ATCC 204508 / S288c) OX=559292 GN=RPS9A PE=1 SV=3	39	10	51	10	22.4	RPS9A	408386	6.28849e+06	1.63739e+06	248558	9.14052e+06	3.80218e+06
High	Master Protein	P0CX53	60S ribosomal protein L12-A OS=Saccharomyces cerevisiae (strain ATCC 204508 / S288c) OX=559292 GN=RPL12A PE=1 SV=1	65	9	51	9	17.8	RPL12A	82293.9	8.50285e+06	945719	96782.9	1.0393e+07	4.20929e+06
High	Master Protein	P10964	DNA-directed RNA polymerase I subunit RPA190 OS=Saccharomyces cerevisiae (strain ATCC 204508 / S288c) OX=559292 GN=RPA190 PE=1 SV=2	16	17	50	17	186.3	RPA190	50005	466076	336541		432754	339654
High	Master Protein	P25567	RNA-binding protein SRO9 OS=Saccharomyces cerevisiae (strain ATCC 204508 / S288c) OX=559292 GN=SRO9 PE=1 SV=2	31	11	50	11	48	SRO9		1.01502e+06	888212	15019.2	3.20246e+06	1.82888e+06
High	Master Protein	P40215	External NADH-ubiquinone oxidoreductase 1, mitochondrial OS=Saccharomyces cerevisiae (strain ATCC 204508 / S288c) OX=559292 GN=NDE1 PE=1 SV=1	30	13	50	13	62.7	NDE1	76035.1	1.08019e+06	711082	32990.9	2.98633e+06	1.7011e+06
High	Master Protein	Q02207	Peroxisomal hydratase-dehydrogenase-epimerase OS=Saccharomyces cerevisiae (strain ATCC 204508 / S288c) OX=559292 GN=FOX2 PE=2 SV=1	27	16	50	16	98.6	FOX2	6567.78	136555	32537.2	3711.35	1.02042e+06	612689
High	Master Protein	P12612	T-complex protein 1 subunit alpha OS=Saccharomyces cerevisiae (strain ATCC 204508 / S288c) OX=559292 GN=TCP1 PE=1 SV=2	32	13	49	13	60.4	TCP1	8532.8	865493	358551	7165.44	624540	438161
High	Master Protein	P0CX49	60S ribosomal protein L18-A OS=Saccharomyces cerevisiae (strain ATCC 204508 / S288c) OX=559292 GN=RPL18A PE=1 SV=1	27	5	49	5	20.6	RPL18A	55790.6	4.89916e+06	1.43775e+06	77219.4	7.95196e+06	5.28373e+06
High	Master Protein	Q00955	Acetyl-CoA carboxylase OS=Saccharomyces cerevisiae (strain ATCC 204508 / S288c) OX=559292 GN=ACC1 PE=1 SV=2	11	16	49	16	250.2	ACC1	8288.36	368071	252659	8864.72	235219	356349
High	Master Protein	P40010	Nuclear GTP-binding protein NUG1 OS=Saccharomyces cerevisiae (strain ATCC 204508 / S288c) OX=559292 GN=NUG1 PE=1 SV=1	27	10	48	10	57.7	NUG1		545406	320138		1.31135e+06	549759
High	Master Protein	Q12122	Homocitrate synthase, mitochondrial OS=Saccharomyces cerevisiae (strain ATCC 204508 / S288c) OX=559292 GN=LYS21 PE=1 SV=1	32	11	48	2	48.6	LYS21	55458.2	2.26325e+06	240989	74691.1	655550	333678
High	Master Protein	P0CX40	40S ribosomal protein S8-B OS=Saccharomyces cerevisiae (strain ATCC 204508 / S288c) OX=559292 GN=RPS8B PE=1 SV=1	35	6	48	6	22.5	RPS8B	57585.2	4.43161e+06	1.3441e+06	82897.8	6.51182e+06	3.01807e+06
High	Master Protein	P40988	Low-affinity Fe(2+) transport protein OS=Saccharomyces cerevisiae (strain ATCC 204508 / S288c) OX=559292 GN=FET4 PE=1 SV=2	34	12	48	12	62.8	FET4	2.91059e+06	2.46139e+06	2.93418e+06	187057	797559	2677.5
High	Master Protein	Q01852	Mitochondrial import inner membrane translocase subunit TIM44 OS=Saccharomyces cerevisiae (strain ATCC 204508 / S288c) OX=559292 GN=TIM44 PE=1 SV=1	25	9	47	9	48.8	TIM44	4779.2	440512	177459	1848.01	609051	252758
High	Master Protein	P0C0W1	40S ribosomal protein S22-A OS=Saccharomyces cerevisiae (strain ATCC 204508 / S288c) OX=559292 GN=RPS22A PE=1 SV=2	55	6	47	6	14.6	RPS22A	207711	6.19102e+06	3.18305e+06	174974	1.44921e+07	6.2772e+06
High	Master Protein	Q01477	Ubiquitin carboxyl-terminal hydrolase 3 OS=Saccharomyces cerevisiae (strain ATCC 204508 / S288c) OX=559292 GN=UBP3 PE=1 SV=1	27	17	47	17	101.9	UBP3	5273.88	335842	17927.2	17072.7	1.44176e+06	91328.2
High	Master Protein	P10081	ATP-dependent RNA helicase eIF4A OS=Saccharomyces cerevisiae (strain ATCC 204508 / S288c) OX=559292 GN=TIF1 PE=1 SV=3	38	12	47	12	44.7	TIF1; TIF2	144458	5.45876e+06	211374	91010.7	598519	172980
High	Master Protein	Q03940	RuvB-like protein 1 OS=Saccharomyces cerevisiae (strain ATCC 204508 / S288c) OX=559292 GN=RVB1 PE=1 SV=1	33	10	47	10	50.4	RVB1	6467.76	473307	274743	12409.7	636714	387079
High	Master Protein	P25379	Catabolic L-serine/threonine dehydratase OS=Saccharomyces cerevisiae (strain ATCC 204508 / S288c) OX=559292 GN=CHA1 PE=1 SV=2	43	11	47	11	39.3	CHA1		168072	129858	15347.9	1.59484e+06	989060
High	Master Protein	P15646	rRNA 2'-O-methyltransferase fibrillarin OS=Saccharomyces cerevisiae (strain ATCC 204508 / S288c) OX=559292 GN=NOP1 PE=1 SV=1	49	14	47	14	34.4	NOP1	181068	1.1932e+06	1.01079e+06	181391	3.63732e+06	824101
High	Master Protein	P15565	tRNA (guanine(26)-N(2))-dimethyltransferase, mitochondrial OS=Saccharomyces cerevisiae (strain ATCC 204508 / S288c) OX=559292 GN=TRM1 PE=1 SV=1	30	13	46	13	64	TRM1		714465	369099	2015.17	1.15937e+06	719482
High	Master Protein	P38701	40S ribosomal protein S20 OS=Saccharomyces cerevisiae (strain ATCC 204508 / S288c) OX=559292 GN=RPS20 PE=1 SV=3	53	7	45	7	13.9	RPS20	85205.6	4.1886e+06	2.00269e+06	81727.7	3.56456e+06	2.97328e+06
High	Master Protein	P33892	eIF-2-alpha kinase activator GCN1 OS=Saccharomyces cerevisiae (strain ATCC 204508 / S288c) OX=559292 GN=GCN1 PE=1 SV=1	7	14	45	14	296.5	GCN1	30191.3	422070	268560	10005.3	330572	395511
High	Master Protein	P38788	Ribosome-associated complex subunit SSZ1 OS=Saccharomyces cerevisiae (strain ATCC 204508 / S288c) OX=559292 GN=SSZ1 PE=1 SV=2	42	15	45	15	58.2	SSZ1	17116.4	1.88123e+06	201504	18711.5	947670	453405
High	Master Protein	P38077	ATP synthase subunit gamma, mitochondrial OS=Saccharomyces cerevisiae (strain ATCC 204508 / S288c) OX=559292 GN=ATP3 PE=1 SV=1	45	9	45	9	34.3	ATP3	42042.6	427818	347218	14178.4	784378	595730
High	Master Protein	P39935	Eukaryotic initiation factor 4F subunit p150 OS=Saccharomyces cerevisiae (strain ATCC 204508 / S288c) OX=559292 GN=TIF4631 PE=1 SV=2	22	15	44	12	107	TIF4631	5125.99	561406	274509	2645.97	5.46759e+06	495966
High	Master Protein	Q01855	40S ribosomal protein S15 OS=Saccharomyces cerevisiae (strain ATCC 204508 / S288c) OX=559292 GN=RPS15 PE=1 SV=1	61	6	44	6	16	RPS15	465440	4.26224e+06	1.89356e+06	209173	6.74719e+06	3.96932e+06
High	Master Protein	P28834	Isocitrate dehydrogenase [NAD] subunit 1, mitochondrial OS=Saccharomyces cerevisiae (strain ATCC 204508 / S288c) OX=559292 GN=IDH1 PE=1 SV=2	34	9	44	9	39.3	IDH1	32264.5	810495	284397	33958.7	884267	567121
High	Master Protein	P38151	PAB1-binding protein 2 OS=Saccharomyces cerevisiae (strain ATCC 204508 / S288c) OX=559292 GN=PBP2 PE=1 SV=1	38	12	44	12	45.8	PBP2	4700.61	721706	564742	2144.33	2.26178e+06	1.13055e+06
High	Master Protein	P04456	60S ribosomal protein L25 OS=Saccharomyces cerevisiae (strain ATCC 204508 / S288c) OX=559292 GN=RPL25 PE=1 SV=4	35	4	44	4	15.7	RPL25	74149.5	5.24322e+06	1.62671e+06	79169.4	7.15724e+06	4.52596e+06
High	Master Protein	P41318	Target of rapamycin complex subunit LST8 OS=Saccharomyces cerevisiae (strain ATCC 204508 / S288c) OX=559292 GN=LST8 PE=1 SV=1	32	8	43	8	34	LST8		234174	313498	4459.73	2.46492e+06	1.31286e+06
High	Master Protein	P20447	ATP-dependent RNA helicase DBP3 OS=Saccharomyces cerevisiae (strain ATCC 204508 / S288c) OX=559292 GN=DBP3 PE=1 SV=2	28	12	43	12	58.8	DBP3	58477.9	343651	203911	36027.1	1.38687e+06	350252
High	Master Protein	P0C0T4	40S ribosomal protein S25-B OS=Saccharomyces cerevisiae (strain ATCC 204508 / S288c) OX=559292 GN=RPS25B PE=1 SV=1	45	7	43	7	12	RPS25B	64312.1	4.29491e+06	1.30127e+06	42135.5	7.44416e+06	3.17276e+06
High	Master Protein	P14540	Fructose-bisphosphate aldolase OS=Saccharomyces cerevisiae (strain ATCC 204508 / S288c) OX=559292 GN=FBA1 PE=1 SV=3	44	12	42	12	39.6	FBA1	31309.7	6.89345e+06	211182	133453	300027	156452
High	Master Protein	P42943	T-complex protein 1 subunit eta OS=Saccharomyces cerevisiae (strain ATCC 204508 / S288c) OX=559292 GN=CCT7 PE=1 SV=1	20	9	42	9	59.7	CCT7	19719.1	616327	260283	19761.6	401938	361566
High	Master Protein	P34730	Protein BMH2 OS=Saccharomyces cerevisiae (strain ATCC 204508 / S288c) OX=559292 GN=BMH2 PE=1 SV=3	39	8	42	1	31	BMH2	105962	4.47807e+06	363747	112781	5.36679e+06	676616
High	Master Protein	P26784	60S ribosomal protein L16-A OS=Saccharomyces cerevisiae (strain ATCC 204508 / S288c) OX=559292 GN=RPL16A PE=1 SV=3	26	6	42	3	22.2	RPL16A		595198	266229		2.32017e+06	1.02381e+06
High	Master Protein	P0C2H8	60S ribosomal protein L31-A OS=Saccharomyces cerevisiae (strain ATCC 204508 / S288c) OX=559292 GN=RPL31A PE=1 SV=1	63	8	41	1	12.9	RPL31A	64972.7	4.47335e+06	1.61859e+06	54368.9	9.29652e+06	3.53676e+06
High	Master Protein	P0CX30	40S ribosomal protein S23-B OS=Saccharomyces cerevisiae (strain ATCC 204508 / S288c) OX=559292 GN=RPS23B PE=1 SV=1	32	5	41	5	16	RPS23B	29138	3.32484e+06	1.32008e+06	21617.2	6.83845e+06	3.24924e+06
High	Master Protein	P19262	Dihydrolipoyllysine-residue succinyltransferase component of 2-oxoglutarate dehydrogenase complex, mitochondrial OS=Saccharomyces cerevisiae (strain ATCC 204508 / S288c) OX=559292 GN=KGD2 PE=1 SV=2	25	6	41	6	50.4	KGD2	13812.2	540781	453158	14752.1	1.26968e+06	873153
High	Master Protein	P38754	60S ribosomal protein L14-B OS=Saccharomyces cerevisiae (strain ATCC 204508 / S288c) OX=559292 GN=RPL14B PE=1 SV=1	46	8	41	1	15.1	RPL14B		208049	35685.6		263986	98224.6
High	Master Protein	P53741	UBP3-associated protein BRE5 OS=Saccharomyces cerevisiae (strain ATCC 204508 / S288c) OX=559292 GN=BRE5 PE=1 SV=1	43	15	40	15	57.6	BRE5	6438.72	339042	68530	5440.21	2.72388e+06	174730
High	Master Protein	P19358	S-adenosylmethionine synthase 2 OS=Saccharomyces cerevisiae (strain ATCC 204508 / S288c) OX=559292 GN=SAM2 PE=1 SV=3	30	8	40	4	42.2	SAM2	173968	1.47074e+06	499137	45121.5	701560	408232
High	Master Protein	Q01574	Acetyl-coenzyme A synthetase 1 OS=Saccharomyces cerevisiae (strain ATCC 204508 / S288c) OX=559292 GN=ACS1 PE=1 SV=2	31	16	40	16	79.1	ACS1		154159	90740.2	53139.3	1.37527e+06	1.00165e+06
High	Master Protein	P32905	40S ribosomal protein S0-A OS=Saccharomyces cerevisiae (strain ATCC 204508 / S288c) OX=559292 GN=RPS0A PE=1 SV=3	39	5	39	5	28	RPS0A	189161	4.82204e+06	1.09053e+06	134511	2.82239e+06	1.2505e+06
High	Master Protein	O14455	60S ribosomal protein L36-B OS=Saccharomyces cerevisiae (strain ATCC 204508 / S288c) OX=559292 GN=RPL36B PE=1 SV=3	43	5	39	5	11.1	RPL36B	36456.8	4.43546e+06	811597	57436	6.64594e+06	3.24758e+06
High	Master Protein	P28777	Chorismate synthase OS=Saccharomyces cerevisiae (strain ATCC 204508 / S288c) OX=559292 GN=ARO2 PE=1 SV=1	30	7	39	7	40.8	ARO2	4549.95	488628	241296	13959	915655	275960
High	Master Protein	P39079	T-complex protein 1 subunit zeta OS=Saccharomyces cerevisiae (strain ATCC 204508 / S288c) OX=559292 GN=CCT6 PE=1 SV=1	33	9	39	9	59.9	CCT6	11435.3	598435	306683	10644.5	762360	550253
High	Master Protein	P0CX31	40S ribosomal protein S24-A OS=Saccharomyces cerevisiae (strain ATCC 204508 / S288c) OX=559292 GN=RPS24A PE=1 SV=1	41	8	39	8	15.3	RPS24A	139226	4.16092e+06	787775	140155	3.17377e+06	1.37349e+06
High	Master Protein	Q01939	26S proteasome regulatory subunit 8 homolog OS=Saccharomyces cerevisiae (strain ATCC 204508 / S288c) OX=559292 GN=RPT6 PE=1 SV=4	30	9	39	8	45.2	RPT6	10638.7	338625	209433	5602.95	424986	316393
High	Master Protein	Q04947	Reticulon-like protein 1 OS=Saccharomyces cerevisiae (strain ATCC 204508 / S288c) OX=559292 GN=RTN1 PE=1 SV=1	22	6	38	6	32.9	RTN1	156575	1.28647e+06	549036	64679.5	1.25597e+06	543105
High	Master Protein	P40327	26S proteasome regulatory subunit 4 homolog OS=Saccharomyces cerevisiae (strain ATCC 204508 / S288c) OX=559292 GN=RPT2 PE=1 SV=3	17	7	38	7	48.8	RPT2	49456.8	565189	496069	28403.7	599735	636653
High	Master Protein	P25297	Inorganic phosphate transporter PHO84 OS=Saccharomyces cerevisiae (strain ATCC 204508 / S288c) OX=559292 GN=PHO84 PE=1 SV=2	20	9	38	9	64.3	PHO84	340432	893228	708780	7243.46	320514	215645
High	Master Protein	P38199	Heterogeneous nuclear rnp K-like protein 2 OS=Saccharomyces cerevisiae (strain ATCC 204508 / S288c) OX=559292 GN=HEK2 PE=1 SV=1	30	10	38	10	41.7	HEK2		511241	152680		1.26589e+06	573417
High	Master Protein	P33303	Succinate/fumarate mitochondrial transporter OS=Saccharomyces cerevisiae (strain ATCC 204508 / S288c) OX=559292 GN=SFC1 PE=1 SV=2	43	10	37	10	35.3	SFC1	19233.9	308840	279237	19565.8	1.38586e+06	895742
High	Master Protein	P04449	60S ribosomal protein L24-A OS=Saccharomyces cerevisiae (strain ATCC 204508 / S288c) OX=559292 GN=RPL24A PE=1 SV=1	32	7	37	2	17.6	RPL24A	26337	5.58311e+06	1.55691e+06	27673.7	1.12762e+07	4.96676e+06
High	Master Protein	P38720	6-phosphogluconate dehydrogenase, decarboxylating 1 OS=Saccharomyces cerevisiae (strain ATCC 204508 / S288c) OX=559292 GN=GND1 PE=1 SV=1	36	12	37	12	53.5	GND1	25763.3	1.40209e+06	255368	93714.6	1.07128e+06	403541
High	Master Protein	P32582	Cystathionine beta-synthase OS=Saccharomyces cerevisiae (strain ATCC 204508 / S288c) OX=559292 GN=CYS4 PE=1 SV=1	47	16	37	16	56	CYS4	37941	2.69786e+06	136644	41468.1	164497	130424
High	Master Protein	P39954	Adenosylhomocysteinase OS=Saccharomyces cerevisiae (strain ATCC 204508 / S288c) OX=559292 GN=SAH1 PE=1 SV=1	31	10	36	10	49.1	SAH1	59254.4	2.98013e+06	141206	49507.9	419645	146370
High	Master Protein	P10080	Single-stranded nucleic acid-binding protein OS=Saccharomyces cerevisiae (strain ATCC 204508 / S288c) OX=559292 GN=SBP1 PE=1 SV=2	43	7	36	7	33	SBP1	25982.8	801716	300493	105857	3.58849e+06	1.31053e+06
High	Master Protein	Q05123	Actin-like protein ARP9 OS=Saccharomyces cerevisiae (strain ATCC 204508 / S288c) OX=559292 GN=ARP9 PE=1 SV=1	25	7	36	7	53	ARP9	7806.37	196296	200865	7303.55	335358	269630
High	Master Protein	P37291	Serine hydroxymethyltransferase, cytosolic OS=Saccharomyces cerevisiae (strain ATCC 204508 / S288c) OX=559292 GN=SHM2 PE=1 SV=2	22	8	36	8	52.2	SHM2	13316.5	1.11512e+06	220813	18472.2	623197	294920
High	Master Protein	P38712	ATP-dependent rRNA helicase RRP3 OS=Saccharomyces cerevisiae (strain ATCC 204508 / S288c) OX=559292 GN=RRP3 PE=1 SV=2	29	9	36	9	55.9	RRP3	19048.9	398600	293040	5376.55	402745	185431
High	Master Protein	P07260	Eukaryotic translation initiation factor 4E OS=Saccharomyces cerevisiae (strain ATCC 204508 / S288c) OX=559292 GN=CDC33 PE=1 SV=1	34	6	36	6	24.2	CDC33	24555	968177	467133	28693.5	2.31215e+06	996460
High	Master Protein	P07257	Cytochrome b-c1 complex subunit 2, mitochondrial OS=Saccharomyces cerevisiae (strain ATCC 204508 / S288c) OX=559292 GN=QCR2 PE=1 SV=1	30	8	36	8	40.5	QCR2	27529.4	613873	176434	58446.9	1.79987e+06	387001
High	Master Protein	Q04305	U3 small nucleolar RNA-associated protein 15 OS=Saccharomyces cerevisiae (strain ATCC 204508 / S288c) OX=559292 GN=UTP15 PE=1 SV=1	35	10	36	10	57.7	UTP15		264008	173996		432326	334921
High	Master Protein	P0CX85	60S ribosomal protein L35-B OS=Saccharomyces cerevisiae (strain ATCC 204508 / S288c) OX=559292 GN=RPL35B PE=1 SV=1	32	6	35	6	13.9	RPL35B	19650	4.56827e+06	904604	21097.2	6.91431e+06	4.1198e+06
High	Master Protein	P14120	60S ribosomal protein L30 OS=Saccharomyces cerevisiae (strain ATCC 204508 / S288c) OX=559292 GN=RPL30 PE=1 SV=3	49	6	35	6	11.4	RPL30	10549.4	2.4116e+06	705982	40806.6	6.84633e+06	2.45402e+06
High	Master Protein	P36008	Elongation factor 1-gamma 2 OS=Saccharomyces cerevisiae (strain ATCC 204508 / S288c) OX=559292 GN=TEF4 PE=1 SV=1	29	9	35	8	46.5	TEF4	185898	2.52188e+06	463448	101323	1.40825e+06	676204
High	Master Protein	P00890	Citrate synthase, mitochondrial OS=Saccharomyces cerevisiae (strain ATCC 204508 / S288c) OX=559292 GN=CIT1 PE=1 SV=2	27	10	35	10	53.3	CIT1	42118	2.4418e+06	64743.4	156791	376512	272711
High	Master Protein	P39936	Eukaryotic initiation factor 4F subunit p130 OS=Saccharomyces cerevisiae (strain ATCC 204508 / S288c) OX=559292 GN=TIF4632 PE=1 SV=1	28	13	34	10	103.8	TIF4632		239592	208651		408077	366131
High	Master Protein	P41940	Mannose-1-phosphate guanyltransferase OS=Saccharomyces cerevisiae (strain ATCC 204508 / S288c) OX=559292 GN=PSA1 PE=1 SV=2	40	10	34	10	39.5	PSA1	57894.2	1.97749e+06	195069	53275.4	407602	265540
High	Master Protein	P38219	Obg-like ATPase 1 OS=Saccharomyces cerevisiae (strain ATCC 204508 / S288c) OX=559292 GN=OLA1 PE=1 SV=1	37	9	34	9	44.1	OLA1	67673.2	1.31407e+06	242446	42000.2	839134	339965
High	Master Protein	Q3E7X9	40S ribosomal protein S28-A OS=Saccharomyces cerevisiae (strain ATCC 204508 / S288c) OX=559292 GN=RPS28A PE=1 SV=1	54	5	34	5	7.6	RPS28A		2.13006e+06	545255		5.73801e+06	1.62203e+06
High	Master Protein	P33297	26S proteasome regulatory subunit 6A OS=Saccharomyces cerevisiae (strain ATCC 204508 / S288c) OX=559292 GN=RPT5 PE=1 SV=3	23	8	34	8	48.2	RPT5	28475.6	389197	313397	23090.7	548962	439784
High	Master Protein	Q02753	60S ribosomal protein L21-A OS=Saccharomyces cerevisiae (strain ATCC 204508 / S288c) OX=559292 GN=RPL21A PE=1 SV=1	33	7	34	7	18.2	RPL21A	46605.7	4.2796e+06	1.19047e+06	58131.9	9.09413e+06	4.42215e+06
High	Master Protein	P20449	ATP-dependent RNA helicase DBP5 OS=Saccharomyces cerevisiae (strain ATCC 204508 / S288c) OX=559292 GN=DBP5 PE=1 SV=2	24	9	33	9	53.8	DBP5	55180.2	364209	197307	17669.5	518702	323343
High	Master Protein	P38988	Mitochondrial GTP/GDP carrier protein 1 OS=Saccharomyces cerevisiae (strain ATCC 204508 / S288c) OX=559292 GN=GGC1 PE=1 SV=1	43	9	33	9	33.2	GGC1	30212.6	266970	196397	15739	435254	290322
High	Master Protein	P04807	Hexokinase-2 OS=Saccharomyces cerevisiae (strain ATCC 204508 / S288c) OX=559292 GN=HXK2 PE=1 SV=4	56	16	33	15	53.9	HXK2	370798	2.01378e+06	270659	338429	738282	179576
High	Master Protein	P09733	Tubulin alpha-1 chain OS=Saccharomyces cerevisiae (strain ATCC 204508 / S288c) OX=559292 GN=TUB1 PE=1 SV=2	20	8	33	4	49.8	TUB1	47848.6	443267	350230	27932.7	1.00829e+06	551121
High	Master Protein	P17255	V-type proton ATPase catalytic subunit A OS=Saccharomyces cerevisiae (strain ATCC 204508 / S288c) OX=559292 GN=VMA1 PE=1 SV=3	17	13	33	13	118.6	VMA1	18077.7	1.38273e+06	189016	34756.9	295008	245738
High	Master Protein	P39077	T-complex protein 1 subunit gamma OS=Saccharomyces cerevisiae (strain ATCC 204508 / S288c) OX=559292 GN=CCT3 PE=1 SV=2	28	10	32	10	58.8	CCT3	13378.3	391470	196028	11717.5	366463	306894
High	Master Protein	P09734	Tubulin alpha-3 chain OS=Saccharomyces cerevisiae (strain ATCC 204508 / S288c) OX=559292 GN=TUB3 PE=1 SV=1	16	6	32	2	49.7	TUB3	6133.45	77778.2	60592.6	3577.2	103942	72486.1
High	Master Protein	P53549	26S proteasome subunit RPT4 OS=Saccharomyces cerevisiae (strain ATCC 204508 / S288c) OX=559292 GN=RPT4 PE=1 SV=4	21	7	32	6	49.4	RPT4	7158.86	213170	163370	13645.9	139973	173954
High	Master Protein	P27476	Nuclear localization sequence-binding protein OS=Saccharomyces cerevisiae (strain ATCC 204508 / S288c) OX=559292 GN=NSR1 PE=1 SV=1	21	9	32	9	44.5	NSR1	60294.9	1.16136e+06	424763	93254.5	2.53445e+06	974070
High	Master Protein	Q01080	DNA-directed RNA polymerase I subunit RPA49 OS=Saccharomyces cerevisiae (strain ATCC 204508 / S288c) OX=559292 GN=RPA49 PE=1 SV=2	34	9	32	9	46.6	RPA49	31121.5	722129	420159	5348.53	1.25829e+06	463491
High	Master Protein	P38249	Eukaryotic translation initiation factor 3 subunit A OS=Saccharomyces cerevisiae (strain ATCC 204508 / S288c) OX=559292 GN=RPG1 PE=1 SV=1	14	9	32	9	110.3	RPG1		311410	202445		372765	219281
High	Master Protein	P25367	[PIN+] prion protein RNQ1 OS=Saccharomyces cerevisiae (strain ATCC 204508 / S288c) OX=559292 GN=RNQ1 PE=1 SV=2	24	5	32	5	42.6	RNQ1	8905.49	216846	366198		318215	317349
High	Master Protein	P32589	Heat shock protein homolog SSE1 OS=Saccharomyces cerevisiae (strain ATCC 204508 / S288c) OX=559292 GN=SSE1 PE=1 SV=4	20	10	32	10	77.3	SSE1	60047.1	1.71933e+06	132954	69884.8	219064	218105
High	Master Protein	P32793	Protein YSC84 OS=Saccharomyces cerevisiae (strain ATCC 204508 / S288c) OX=559292 GN=YSC84 PE=1 SV=2	28	9	31	6	50.9	YSC84	49609	62738	29360.7	162825	316488	212596
High	Master Protein	P38707	Asparagine--tRNA ligase, cytoplasmic OS=Saccharomyces cerevisiae (strain ATCC 204508 / S288c) OX=559292 GN=DED81 PE=1 SV=1	16	5	31	5	62.2	DED81	7600.73	469765	110971	7944.79	282577	173831
High	Master Protein	P02557	Tubulin beta chain OS=Saccharomyces cerevisiae (strain ATCC 204508 / S288c) OX=559292 GN=TUB2 PE=1 SV=2	35	9	31	9	50.9	TUB2	69368.7	653723	400812	47341.8	1.01642e+06	748234
High	Master Protein	P05759	Ubiquitin-40S ribosomal protein S31 OS=Saccharomyces cerevisiae (strain ATCC 204508 / S288c) OX=559292 GN=RPS31 PE=1 SV=3	40	7	31	3	17.2	RPS31	561045	1.77016e+06	605880	263975	5.39274e+06	688665
High	Master Protein	P19097	Fatty acid synthase subunit alpha OS=Saccharomyces cerevisiae (strain ATCC 204508 / S288c) OX=559292 GN=FAS2 PE=1 SV=2	10	12	31	12	206.8	FAS2	9577.1	395580	215313	4424.51	109145	89558.4
High	Master Protein	P40693	Ribosome biogenesis protein RLP7 OS=Saccharomyces cerevisiae (strain ATCC 204508 / S288c) OX=559292 GN=RLP7 PE=1 SV=1	30	7	30	7	36.5	RLP7	9215.14	468439	259917		643847	285673
High	Master Protein	P23644	Mitochondrial import receptor subunit TOM40 OS=Saccharomyces cerevisiae (strain ATCC 204508 / S288c) OX=559292 GN=TOM40 PE=1 SV=1	16	4	30	4	42	TOM40	15070.1	167698	70272.3		262506	148579
High	Master Protein	P80210	Adenylosuccinate synthetase OS=Saccharomyces cerevisiae (strain ATCC 204508 / S288c) OX=559292 GN=ADE12 PE=1 SV=3	26	8	30	8	48.2	ADE12		594622	172960	3685.37	492926	278996
High	Master Protein	P06168	Ketol-acid reductoisomerase, mitochondrial OS=Saccharomyces cerevisiae (strain ATCC 204508 / S288c) OX=559292 GN=ILV5 PE=1 SV=1	37	11	29	11	44.3	ILV5	68881.4	1.96768e+06	40842.6	85002.3	223403	97302.4
High	Master Protein	P39730	Eukaryotic translation initiation factor 5B OS=Saccharomyces cerevisiae (strain ATCC 204508 / S288c) OX=559292 GN=FUN12 PE=1 SV=2	15	9	29	9	112.2	FUN12	2870.26	239521	117412		145360	195175
High	Master Protein	P24000	60S ribosomal protein L24-B OS=Saccharomyces cerevisiae (strain ATCC 204508 / S288c) OX=559292 GN=RPL24B PE=1 SV=1	32	6	28	1	17.5	RPL24B		301939	87233	2765.16	765552	386022
High	Master Protein	Q04697	Glucose-signaling factor 2 OS=Saccharomyces cerevisiae (strain ATCC 204508 / S288c) OX=559292 GN=GSF2 PE=1 SV=1	15	5	28	5	45.8	GSF2	43120.2	351604	231056	24921.1	640037	217464
High	Master Protein	P04802	Aspartate--tRNA ligase, cytoplasmic OS=Saccharomyces cerevisiae (strain ATCC 204508 / S288c) OX=559292 GN=DPS1 PE=1 SV=3	26	11	28	11	63.5	DPS1	42222.5	962316	119982	44915.9	596057	286121
High	Master Protein	P38631	1,3-beta-glucan synthase component FKS1 OS=Saccharomyces cerevisiae (strain ATCC 204508 / S288c) OX=559292 GN=FKS1 PE=1 SV=2	7	10	27	10	214.7	FKS1	46899.8	419659	324603	3367.15	208693	130300
High	Master Protein	Q02725	Vacuolar transporter chaperone 3 OS=Saccharomyces cerevisiae (strain ATCC 204508 / S288c) OX=559292 GN=VTC3 PE=1 SV=1	15	9	27	9	96.5	VTC3	5484.19	339013	230047	3582.74	210783	210253
High	Master Protein	P19146	ADP-ribosylation factor 2 OS=Saccharomyces cerevisiae (strain ATCC 204508 / S288c) OX=559292 GN=ARF2 PE=1 SV=3	51	7	27	2	20.6	ARF2		20370.6	12256		92011.6	36392.9
High	Master Protein	P39938	40S ribosomal protein S26-A OS=Saccharomyces cerevisiae (strain ATCC 204508 / S288c) OX=559292 GN=RPS26A PE=1 SV=1	37	4	27	4	13.5	RPS26A	107145	3.42371e+06	1.48183e+06	144065	7.08073e+06	3.42087e+06
High	Master Protein	P28007	H/ACA ribonucleoprotein complex subunit GAR1 OS=Saccharomyces cerevisiae (strain ATCC 204508 / S288c) OX=559292 GN=GAR1 PE=1 SV=1	30	4	27	4	21.5	GAR1	17114.4	287891	152755	17080.9	979214	555522
High	Master Protein	P38911	FK506-binding nuclear protein OS=Saccharomyces cerevisiae (strain ATCC 204508 / S288c) OX=559292 GN=FPR3 PE=1 SV=2	15	4	27	3	46.5	FPR3	5412.06	242458	43228.1	5484.07	337176	151199
High	Master Protein	P11076	ADP-ribosylation factor 1 OS=Saccharomyces cerevisiae (strain ATCC 204508 / S288c) OX=559292 GN=ARF1 PE=1 SV=3	51	7	27	2	20.5	ARF1	27852.5	630328	126061	19527.8	309145	212686
High	Master Protein	Q04067	Eukaryotic translation initiation factor 3 subunit G OS=Saccharomyces cerevisiae (strain ATCC 204508 / S288c) OX=559292 GN=TIF35 PE=1 SV=1	36	6	26	6	30.5	TIF35	15418	639095	404681	9459.44	848089	498616
High	Master Protein	P49167	60S ribosomal protein L38 OS=Saccharomyces cerevisiae (strain ATCC 204508 / S288c) OX=559292 GN=RPL38 PE=1 SV=1	49	4	26	4	8.8	RPL38	84708.7	1.88782e+06	627360	125765	2.52002e+06	1.3822e+06
High	Master Protein	P31539	Heat shock protein 104 OS=Saccharomyces cerevisiae (strain ATCC 204508 / S288c) OX=559292 GN=HSP104 PE=1 SV=2	16	11	26	11	102	HSP104		429917	60553.5	27924	333749	195786
High	Master Protein	Q04013	Citrate/oxoglutarate carrier protein OS=Saccharomyces cerevisiae (strain ATCC 204508 / S288c) OX=559292 GN=YHM2 PE=1 SV=1	24	4	26	4	34.2	YHM2	68294.1	440036	325869		644905	468190
High	Master Protein	P53011	Nucleoporin SEH1 OS=Saccharomyces cerevisiae (strain ATCC 204508 / S288c) OX=559292 GN=SEH1 PE=1 SV=1	21	6	26	6	39.1	SEH1		411903	371175	7685.63	638901	379125
High	Master Protein	P38011	Guanine nucleotide-binding protein subunit beta-like protein OS=Saccharomyces cerevisiae (strain ATCC 204508 / S288c) OX=559292 GN=ASC1 PE=1 SV=4	69	12	26	12	34.8	ASC1	11371.4	4.4369e+06	37649.3	15828.1	162422	68346.2
High	Master Protein	P38431	Eukaryotic translation initiation factor 5 OS=Saccharomyces cerevisiae (strain ATCC 204508 / S288c) OX=559292 GN=TIF5 PE=1 SV=1	21	7	26	7	45.2	TIF5	13474.1	683080	251325	12630.9	613863	393479
High	Master Protein	P41056	60S ribosomal protein L33-B OS=Saccharomyces cerevisiae (strain ATCC 204508 / S288c) OX=559292 GN=RPL33B PE=1 SV=2	39	4	26	1	12.2	RPL33B		408771	95804.4	12192.4	1.00605e+06	532960
High	Master Protein	P16861	ATP-dependent 6-phosphofructokinase subunit alpha OS=Saccharomyces cerevisiae (strain ATCC 204508 / S288c) OX=559292 GN=PFK1 PE=1 SV=1	17	10	26	10	107.9	PFK1	7311.65	444443	197263	10159.2	400519	201597
High	Master Protein	P38061	60S ribosomal protein L32 OS=Saccharomyces cerevisiae (strain ATCC 204508 / S288c) OX=559292 GN=RPL32 PE=1 SV=1	29	4	25	4	14.8	RPL32	71981	2.9318e+06	604223	78835	5562654	2.34141e+06
High	Master Protein	Q08921	Target of rapamycin complex 1 subunit TCO89 OS=Saccharomyces cerevisiae (strain ATCC 204508 / S288c) OX=559292 GN=TCO89 PE=1 SV=1	20	10	25	10	88.8	TCO89		151639	90937.2		1.75804e+06	548337
High	Master Protein	P38629	Replication factor C subunit 3 OS=Saccharomyces cerevisiae (strain ATCC 204508 / S288c) OX=559292 GN=RFC3 PE=1 SV=1	22	6	25	6	38.2	RFC3		299049	136340		258555	171433
High	Master Protein	P28241	Isocitrate dehydrogenase [NAD] subunit 2, mitochondrial OS=Saccharomyces cerevisiae (strain ATCC 204508 / S288c) OX=559292 GN=IDH2 PE=1 SV=1	36	7	25	7	39.7	IDH2	35474.2	758942	134798	100040	298233	204544
High	Master Protein	P22138	DNA-directed RNA polymerase I subunit RPA135 OS=Saccharomyces cerevisiae (strain ATCC 204508 / S288c) OX=559292 GN=RPA135 PE=1 SV=1	10	7	25	7	135.7	RPA135	15277.7	212415	137778	12893.2	519633	99387.4
High	Master Protein	P54839	Hydroxymethylglutaryl-CoA synthase OS=Saccharomyces cerevisiae (strain ATCC 204508 / S288c) OX=559292 GN=ERG13 PE=1 SV=1	29	8	25	8	55	ERG13	14378.8	1.40803e+06	53431.7	29768.9	530738	138722
High	Master Protein	P38873	Target of rapamycin complex 1 subunit KOG1 OS=Saccharomyces cerevisiae (strain ATCC 204508 / S288c) OX=559292 GN=KOG1 PE=1 SV=2	8	9	25	9	177.5	KOG1	4516.48		85657.3		488139	374903
High	Master Protein	P47154	CAAX prenyl protease 1 OS=Saccharomyces cerevisiae (strain ATCC 204508 / S288c) OX=559292 GN=STE24 PE=1 SV=1	15	6	25	6	52.3	STE24	222663	332578	297901	9258.22	977597	448998
High	Master Protein	P05744	60S ribosomal protein L33-A OS=Saccharomyces cerevisiae (strain ATCC 204508 / S288c) OX=559292 GN=RPL33A PE=1 SV=3	40	5	25	2	12.1	RPL33A	53533.9	3.73144e+06	1.08339e+06	51940.1	7.48979e+06	4.61478e+06
High	Master Protein	P05453	Eukaryotic peptide chain release factor GTP-binding subunit OS=Saccharomyces cerevisiae (strain ATCC 204508 / S288c) OX=559292 GN=SUP35 PE=1 SV=1	11	5	25	5	76.5	SUP35		254823	113310		372449	140781
High	Master Protein	P12385	Eukaryotic peptide chain release factor subunit 1 OS=Saccharomyces cerevisiae (strain ATCC 204508 / S288c) OX=559292 GN=SUP45 PE=1 SV=2	16	6	24	6	49	SUP45	11311	298373	131595	4505.52	404610	141939
High	Master Protein	P07262	NADP-specific glutamate dehydrogenase 1 OS=Saccharomyces cerevisiae (strain ATCC 204508 / S288c) OX=559292 GN=GDH1 PE=1 SV=2	44	14	24	14	49.5	GDH1	5934.59	2.11687e+06	125625	6063.66	1.80696e+06	118818
High	Master Protein	Q12464	RuvB-like protein 2 OS=Saccharomyces cerevisiae (strain ATCC 204508 / S288c) OX=559292 GN=RVB2 PE=1 SV=1	13	4	24	4	51.6	RVB2	2296.46	355530	123046		215174	189710
High	Master Protein	P32895	Ribose-phosphate pyrophosphokinase 1 OS=Saccharomyces cerevisiae (strain ATCC 204508 / S288c) OX=559292 GN=PRS1 PE=1 SV=1	14	5	24	5	47	PRS1	7902.76	166954	162991		350235	221490
High	Master Protein	P33399	La protein homolog OS=Saccharomyces cerevisiae (strain ATCC 204508 / S288c) OX=559292 GN=LHP1 PE=1 SV=2	28	8	24	8	32.1	LHP1	7304.44	247944	78082.4		415985	182066
High	Master Protein	Q08208	Nucleolar protein 12 OS=Saccharomyces cerevisiae (strain ATCC 204508 / S288c) OX=559292 GN=NOP12 PE=1 SV=1	15	5	24	5	51.9	NOP12		149374	81643.6		607086	364668
High	Master Protein	Q02892	Nucleolar GTP-binding protein 1 OS=Saccharomyces cerevisiae (strain ATCC 204508 / S288c) OX=559292 GN=NOG1 PE=1 SV=1	14	8	24	8	74.4	NOG1		718806	378815		902943	416947
High	Master Protein	P02406	60S ribosomal protein L28 OS=Saccharomyces cerevisiae (strain ATCC 204508 / S288c) OX=559292 GN=RPL28 PE=1 SV=3	44	5	23	5	16.7	RPL28	486679	4.13349e+06	1.13836e+06	163368	8.72892e+06	4.02244e+06
High	Master Protein	P25345	Asparagine--tRNA ligase, mitochondrial OS=Saccharomyces cerevisiae (strain ATCC 204508 / S288c) OX=559292 GN=SLM5 PE=1 SV=1	13	5	23	5	56.7	SLM5		137672	85478.7	4581.12	392649	311627
High	Master Protein	Q02821	Importin subunit alpha OS=Saccharomyces cerevisiae (strain ATCC 204508 / S288c) OX=559292 GN=SRP1 PE=1 SV=1	15	6	23	6	60.4	SRP1	12330.6	257804	132619	19826.9	495249	255362
High	Master Protein	P32836	GTP-binding nuclear protein GSP2/CNR2 OS=Saccharomyces cerevisiae (strain ATCC 204508 / S288c) OX=559292 GN=GSP2 PE=1 SV=1	22	4	23	4	25	GSP2	38225.4	824716	192910	41126.8	1.23012e+06	198513
High	Master Protein	P40016	26S proteasome regulatory subunit RPN3 OS=Saccharomyces cerevisiae (strain ATCC 204508 / S288c) OX=559292 GN=RPN3 PE=1 SV=5	14	4	23	4	60.4	RPN3	3804.34	96376.3	52322.4		229144	92042
High	Master Protein	P17505	Malate dehydrogenase, mitochondrial OS=Saccharomyces cerevisiae (strain ATCC 204508 / S288c) OX=559292 GN=MDH1 PE=1 SV=2	57	11	23	11	35.6	MDH1	5708.62	862973	30808.6	27746.1	4.66148e+07	68521.5
High	Master Protein	P24276	Protein SSD1 OS=Saccharomyces cerevisiae (strain ATCC 204508 / S288c) OX=559292 GN=SSD1 PE=1 SV=1	17	13	23	13	139.9	SSD1		145054	93371	40527.2	551117	211971
High	Master Protein	P36112	MICOS complex subunit MIC60 OS=Saccharomyces cerevisiae (strain ATCC 204508 / S288c) OX=559292 GN=MIC60 PE=1 SV=1	18	7	23	7	61	MIC60	22438	145968	71722.8	2311.26	174716	205652
High	Master Protein	P0CX26	60S ribosomal protein L43-B OS=Saccharomyces cerevisiae (strain ATCC 204508 / S288c) OX=559292 GN=RPL43B PE=1 SV=1	34	3	23	3	10.1	RPL43B		341022	100295	4649.54	658082	232546
High	Master Protein	P40525	60S ribosomal protein L34-B OS=Saccharomyces cerevisiae (strain ATCC 204508 / S288c) OX=559292 GN=RPL34B PE=1 SV=1	37	5	23	5	13.6	RPL34B	61264.4	3.13195e+06	819013	54795.8	6.78968e+06	3.11873e+06
High	Master Protein	P00817	Inorganic pyrophosphatase OS=Saccharomyces cerevisiae (strain ATCC 204508 / S288c) OX=559292 GN=IPP1 PE=1 SV=4	39	8	23	8	32.3	IPP1	12469.1	1.48856e+06	106125	27404.5	186243	145570
High	Master Protein	P50085	Prohibitin-2 OS=Saccharomyces cerevisiae (strain ATCC 204508 / S288c) OX=559292 GN=PHB2 PE=1 SV=2	19	4	23	4	34.4	PHB2	9998.77	211646	144531	5569.55	687450	193254
High	Master Protein	P46784	40S ribosomal protein S10-B OS=Saccharomyces cerevisiae (strain ATCC 204508 / S288c) OX=559292 GN=RPS10B PE=1 SV=1	38	3	22	3	12.7	RPS10B	11776.7	1.80747e+06	713415	3930.84	1.81248e+06	1.04327e+06
High	Master Protein	Q12377	26S proteasome regulatory subunit RPN6 OS=Saccharomyces cerevisiae (strain ATCC 204508 / S288c) OX=559292 GN=RPN6 PE=1 SV=3	19	6	22	6	49.7	RPN6	18562.7	350717	238908	30569.9	477398	334881
High	Master Protein	Q12443	Reticulon-like protein 2 OS=Saccharomyces cerevisiae (strain ATCC 204508 / S288c) OX=559292 GN=RTN2 PE=1 SV=1	22	6	22	6	44.3	RTN2		27081.1	10021.1	7342.68	1.18463e+06	600500
High	Master Protein	P32600	Serine/threonine-protein kinase TOR2 OS=Saccharomyces cerevisiae (strain ATCC 204508 / S288c) OX=559292 GN=TOR2 PE=1 SV=3	6	10	22	7	281.4	TOR2		48686.4	52876.8		58888.2	47948.2
High	Master Protein	Q00711	Succinate dehydrogenase [ubiquinone] flavoprotein subunit, mitochondrial OS=Saccharomyces cerevisiae (strain ATCC 204508 / S288c) OX=559292 GN=SDH1 PE=1 SV=1	17	6	22	6	70.2	SDH1		421657	53196.4	14129.6	389150	231152
High	Master Protein	P10963	Phosphoenolpyruvate carboxykinase (ATP) OS=Saccharomyces cerevisiae (strain ATCC 204508 / S288c) OX=559292 GN=PCK1 PE=1 SV=2	36	12	22	12	60.9	PCK1	7720.74	22276.2	45072.1	32259.9	445801	1.01667e+06
High	Master Protein	Q12159	RNA annealing protein YRA1 OS=Saccharomyces cerevisiae (strain ATCC 204508 / S288c) OX=559292 GN=YRA1 PE=1 SV=2	19	4	22	4	24.9	YRA1	14095	797819	158094	32854.8	834024	385672
High	Master Protein	Q00402	Nuclear migration protein NUM1 OS=Saccharomyces cerevisiae (strain ATCC 204508 / S288c) OX=559292 GN=NUM1 PE=1 SV=2	7	4	22	4	312.8	NUM1	35724.8	244923	147989	101694	430538	308703
High	Master Protein	P00942	Triosephosphate isomerase OS=Saccharomyces cerevisiae (strain ATCC 204508 / S288c) OX=559292 GN=TPI1 PE=1 SV=2	50	11	22	11	26.8	TPI1	8805.49	5.58744e+06	42429.4	66649.4	947150	92106.5
High	Master Protein	P32565	26S proteasome regulatory subunit RPN2 OS=Saccharomyces cerevisiae (strain ATCC 204508 / S288c) OX=559292 GN=RPN2 PE=1 SV=4	11	9	22	9	104.2	RPN2		235270	132227		256352	234271
High	Master Protein	P09064	Eukaryotic translation initiation factor 2 subunit beta OS=Saccharomyces cerevisiae (strain ATCC 204508 / S288c) OX=559292 GN=SUI3 PE=1 SV=2	40	7	22	7	31.6	SUI3		425935	228176		417875	309840
High	Master Protein	P0CH09	Ubiquitin-60S ribosomal protein L40 OS=Saccharomyces cerevisiae (strain ATCC 204508 / S288c) OX=559292 GN=RPL40B PE=1 SV=1	34	5	21	1	14.5	RPL40B	8474.42	130841	86977.6	18843.4	188513	144368
High	Master Protein	P07284	Serine--tRNA ligase, cytoplasmic OS=Saccharomyces cerevisiae (strain ATCC 204508 / S288c) OX=559292 GN=SES1 PE=1 SV=2	28	8	21	8	53.3	SES1	29243.8	771263	48753.5	11307.7	146843	121521
High	Master Protein	P15992	Heat shock protein 26 OS=Saccharomyces cerevisiae (strain ATCC 204508 / S288c) OX=559292 GN=HSP26 PE=1 SV=3	44	6	21	6	23.9	HSP26	33001.4	1.80606e+06	174105	93792.8	681664	322974
High	Master Protein	P12709	Glucose-6-phosphate isomerase OS=Saccharomyces cerevisiae (strain ATCC 204508 / S288c) OX=559292 GN=PGI1 PE=1 SV=3	24	9	21	9	61.3	PGI1	11889.7	2.49451e+06	59653.1	35269.4	286714	146673
High	Master Protein	P38353	Sec sixty-one protein homolog OS=Saccharomyces cerevisiae (strain ATCC 204508 / S288c) OX=559292 GN=SSH1 PE=1 SV=1	11	3	21	3	53.3	SSH1	28933.9	161163	126208	15441.2	420752	279387
High	Master Protein	P47075	Vacuolar transporter chaperone 4 OS=Saccharomyces cerevisiae (strain ATCC 204508 / S288c) OX=559292 GN=VTC4 PE=1 SV=2	9	6	21	6	83.1	VTC4		163502	200844		309981	186515
High	Master Protein	P05626	ATP synthase subunit 4, mitochondrial OS=Saccharomyces cerevisiae (strain ATCC 204508 / S288c) OX=559292 GN=ATP4 PE=1 SV=2	31	6	21	6	26.9	ATP4	39629.8	503747	214210	4712.98	576410	358201
High	Master Protein	P16467	Pyruvate decarboxylase isozyme 2 OS=Saccharomyces cerevisiae (strain ATCC 204508 / S288c) OX=559292 GN=PDC5 PE=1 SV=4	16	5	21	3	61.9	PDC5		108377
High	Master Protein	P04911	Histone H2A.1 OS=Saccharomyces cerevisiae (strain ATCC 204508 / S288c) OX=559292 GN=HTA1 PE=1 SV=2	35	4	21	4	14	HTA1	35475	3.04013e+06	1.29097e+06	100469	1.50164e+07	5.10717e+06
High	Master Protein	Q12024	Ribosome biogenesis protein YTM1 OS=Saccharomyces cerevisiae (strain ATCC 204508 / S288c) OX=559292 GN=YTM1 PE=1 SV=1	19	5	21	5	51.3	YTM1	45653.6	228384	100290		848179	144544
High	Master Protein	P25087	Sterol 24-C-methyltransferase OS=Saccharomyces cerevisiae (strain ATCC 204508 / S288c) OX=559292 GN=ERG6 PE=1 SV=4	31	10	21	10	43.4	ERG6	19250.5	1.04653e+06	68334.3	24189.8	1.84395e+06	138840
High	Master Protein	P38934	Nuclear segregation protein BFR1 OS=Saccharomyces cerevisiae (strain ATCC 204508 / S288c) OX=559292 GN=BFR1 PE=1 SV=1	24	8	20	8	54.6	BFR1	5054.46	628192	56672.9		1.23537e+06	253726
High	Master Protein	P36534	54S ribosomal protein L40, mitochondrial OS=Saccharomyces cerevisiae (strain ATCC 204508 / S288c) OX=559292 GN=MRPL40 PE=1 SV=2	33	7	20	7	33.7	MRPL40		63696.5	38132.5	3210.84	595298	293158
High	Master Protein	P32527	Zuotin OS=Saccharomyces cerevisiae (strain ATCC 204508 / S288c) OX=559292 GN=ZUO1 PE=1 SV=1	28	8	20	8	49	ZUO1		576459	34264.4		28758	83933.8
High	Master Protein	P43588	Ubiquitin carboxyl-terminal hydrolase RPN11 OS=Saccharomyces cerevisiae (strain ATCC 204508 / S288c) OX=559292 GN=RPN11 PE=1 SV=1	11	3	20	3	34.4	RPN11		188137	126140		474124	191716
High	Master Protein	Q02908	Elongator complex protein 3 OS=Saccharomyces cerevisiae (strain ATCC 204508 / S288c) OX=559292 GN=ELP3 PE=1 SV=1	9	4	20	4	63.6	ELP3		160315	112702		305949	216236
High	Master Protein	P03874	Cytochrome B pre-mRNA-processing protein 2 OS=Saccharomyces cerevisiae (strain ATCC 204508 / S288c) OX=559292 GN=CBP2 PE=1 SV=2	13	6	20	6	73.8	CBP2		89106.7	44238.3	3662.5	492227	203405
High	Master Protein	Q06103	26S proteasome regulatory subunit RPN7 OS=Saccharomyces cerevisiae (strain ATCC 204508 / S288c) OX=559292 GN=RPN7 PE=1 SV=3	15	7	20	7	48.9	RPN7	23199.2	218520	197491	7274.41	530325	247353
High	Master Protein	P00927	Threonine dehydratase, mitochondrial OS=Saccharomyces cerevisiae (strain ATCC 204508 / S288c) OX=559292 GN=ILV1 PE=1 SV=2	10	4	19	4	63.8	ILV1		89356	30498.8		88575.1	42701.1
High	Master Protein	P40961	Prohibitin-1 OS=Saccharomyces cerevisiae (strain ATCC 204508 / S288c) OX=559292 GN=PHB1 PE=1 SV=2	31	5	19	5	31.4	PHB1	10716.8	265639	135107	9628.8	519229	208304
High	Master Protein	P38719	ATP-dependent RNA helicase DBP8 OS=Saccharomyces cerevisiae (strain ATCC 204508 / S288c) OX=559292 GN=DBP8 PE=1 SV=1	15	4	19	4	47.8	DBP8	5304.19	131979	104794		348990	120955
High	Master Protein	P07245	C-1-tetrahydrofolate synthase, cytoplasmic OS=Saccharomyces cerevisiae (strain ATCC 204508 / S288c) OX=559292 GN=ADE3 PE=1 SV=1	10	6	19	6	102.1	ADE3	11698.3	183056	119409		169883	119232
High	Master Protein	Q06205	FK506-binding protein 4 OS=Saccharomyces cerevisiae (strain ATCC 204508 / S288c) OX=559292 GN=FPR4 PE=1 SV=1	14	4	19	3	43.9	FPR4	14245.4	193858	54016.1	21346.7	251981	147362
High	Master Protein	P47117	Actin-related protein 3 OS=Saccharomyces cerevisiae (strain ATCC 204508 / S288c) OX=559292 GN=ARP3 PE=1 SV=1	18	4	19	4	49.5	ARP3		117229	35003.6		86318.9	77686.4
High	Master Protein	P33302	Pleiotropic ABC efflux transporter of multiple drugs OS=Saccharomyces cerevisiae (strain ATCC 204508 / S288c) OX=559292 GN=PDR5 PE=1 SV=1	4	5	19	5	170.3	PDR5	6138.09	124456	118313		350654	51374.9
High	Master Protein	Q12522	Eukaryotic translation initiation factor 6 OS=Saccharomyces cerevisiae (strain ATCC 204508 / S288c) OX=559292 GN=TIF6 PE=1 SV=1	18	3	19	3	26.4	TIF6	51474.8	328086	86305.5	9569.95	140724	102625
High	Master Protein	P39015	Suppressor protein STM1 OS=Saccharomyces cerevisiae (strain ATCC 204508 / S288c) OX=559292 GN=STM1 PE=1 SV=3	28	6	19	6	30	STM1	117198	2.47079e+06	140568	22750.5	1.12808e+06	227911
High	Master Protein	P15180	Lysine--tRNA ligase, cytoplasmic OS=Saccharomyces cerevisiae (strain ATCC 204508 / S288c) OX=559292 GN=KRS1 PE=1 SV=2	20	10	19	10	67.9	KRS1	14253.1	806087	155882	26586.5	490160	211986
High	Master Protein	Q03430	37S ribosomal protein RSM28, mitochondrial OS=Saccharomyces cerevisiae (strain ATCC 204508 / S288c) OX=559292 GN=RSM28 PE=1 SV=2	27	6	19	6	41.2	RSM28	4823.54	60129.5	69450.1		491445	198422
High	Master Protein	P38691	Serine/threonine-protein kinase KSP1 OS=Saccharomyces cerevisiae (strain ATCC 204508 / S288c) OX=559292 GN=KSP1 PE=1 SV=1	8	5	19	5	117	KSP1	30778.8	114880	83134.6	35266.1	1.27919e+06	69517.6
High	Master Protein	P36060	NADH-cytochrome b5 reductase 2 OS=Saccharomyces cerevisiae (strain ATCC 204508 / S288c) OX=559292 GN=MCR1 PE=1 SV=1	26	6	19	6	34.1	MCR1		315334	29546.6	6151.92	239169	228479
High	Master Protein	Q01163	37S ribosomal protein S23, mitochondrial OS=Saccharomyces cerevisiae (strain ATCC 204508 / S288c) OX=559292 GN=RSM23 PE=1 SV=3	16	6	18	6	50.8	RSM23	9251.04	125355	94213.6	11411.2	516220	279811
High	Master Protein	P46669	DNA-directed RNA polymerase I subunit RPA43 OS=Saccharomyces cerevisiae (strain ATCC 204508 / S288c) OX=559292 GN=RPA43 PE=1 SV=2	21	5	18	5	36.2	RPA43		294473	190690		407328	216323
High	Master Protein	P53131	Pre-mRNA-splicing factor ATP-dependent RNA helicase PRP43 OS=Saccharomyces cerevisiae (strain ATCC 204508 / S288c) OX=559292 GN=PRP43 PE=1 SV=1	15	8	18	8	87.5	PRP43		61914.2	50720.4		112666	112059
High	Master Protein	P25294	Protein SIS1 OS=Saccharomyces cerevisiae (strain ATCC 204508 / S288c) OX=559292 GN=SIS1 PE=1 SV=1	16	4	18	4	37.6	SIS1	4103.24	372517	59626	24369.2	171443	114292
High	Master Protein	P38689	Ribose-phosphate pyrophosphokinase 3 OS=Saccharomyces cerevisiae (strain ATCC 204508 / S288c) OX=559292 GN=PRS3 PE=1 SV=1	22	6	18	6	35.1	PRS3	25250.1	264876	150874		84704.1	190394
High	Master Protein	P22336	Replication factor A protein 1 OS=Saccharomyces cerevisiae (strain ATCC 204508 / S288c) OX=559292 GN=RFA1 PE=1 SV=1	6	3	18	3	70.3	RFA1	24382	70815.6	30814.8	97250.1	232162	58461.7
High	Master Protein	P47006	DNA-directed RNA polymerase I subunit RPA34 OS=Saccharomyces cerevisiae (strain ATCC 204508 / S288c) OX=559292 GN=RPA34 PE=1 SV=1	23	5	18	5	26.9	RPA34	1.24836e+06	1.68665e+06	1.59112e+06	537921	2.38771e+06	1.78985e+06
High	Master Protein	P32497	Eukaryotic translation initiation factor 3 subunit C OS=Saccharomyces cerevisiae (strain ATCC 204508 / S288c) OX=559292 GN=NIP1 PE=1 SV=2	11	6	18	6	93.1	NIP1		206279	145999	4804.02	609125	172822
High	Master Protein	P40991	25S rRNA (cytosine(2870)-C(5))-methyltransferase OS=Saccharomyces cerevisiae (strain ATCC 204508 / S288c) OX=559292 GN=NOP2 PE=1 SV=1	13	6	18	6	69.8	NOP2		158095	74668.6		324706	134439
High	Master Protein	P20606	Small COPII coat GTPase SAR1 OS=Saccharomyces cerevisiae (strain ATCC 204508 / S288c) OX=559292 GN=SAR1 PE=1 SV=1	26	4	18	4	21.4	SAR1	22980.8	389755	64447.4	6923.2	105506	119718
High	Master Protein	Q08831	RNA-binding protein VTS1 OS=Saccharomyces cerevisiae (strain ATCC 204508 / S288c) OX=559292 GN=VTS1 PE=1 SV=1	14	4	17	4	57.5	VTS1		144287	212755	5288.21	444929	256263
High	Master Protein	P04806	Hexokinase-1 OS=Saccharomyces cerevisiae (strain ATCC 204508 / S288c) OX=559292 GN=HXK1 PE=1 SV=2	29	8	17	7	53.7	HXK1		300418		52725.6	95799.9	41714.5
High	Master Protein	P39743	Reduced viability upon starvation protein 167 OS=Saccharomyces cerevisiae (strain ATCC 204508 / S288c) OX=559292 GN=RVS167 PE=1 SV=1	23	7	17	7	52.7	RVS167	7367.64	120058	145094	18244.4	374297	287955
High	Master Protein	P09624	Dihydrolipoyl dehydrogenase, mitochondrial OS=Saccharomyces cerevisiae (strain ATCC 204508 / S288c) OX=559292 GN=LPD1 PE=1 SV=1	20	7	17	7	54	LPD1	11487.4	934398	90814.5	25097.5	246496	173851
High	Master Protein	P38323	ATP-dependent clpX-like chaperone, mitochondrial OS=Saccharomyces cerevisiae (strain ATCC 204508 / S288c) OX=559292 GN=MCX1 PE=1 SV=1	7	3	17	3	57.9	MCX1	6549.68	51985.5	60582.6		74618.8	75378.1
High	Master Protein	P25555	Single-strand telomeric DNA-binding protein GBP2 OS=Saccharomyces cerevisiae (strain ATCC 204508 / S288c) OX=559292 GN=GBP2 PE=1 SV=1	18	6	17	6	48.7	GBP2	2428.74	137634	76804	8683.97	444411	177222
High	Master Protein	P53254	U3 small nucleolar RNA-associated protein 22 OS=Saccharomyces cerevisiae (strain ATCC 204508 / S288c) OX=559292 GN=UTP22 PE=1 SV=1	10	10	17	10	140.4	UTP22	3131.2	101812	127534	3598.51	489446	163103
High	Master Protein	P40413	T-complex protein 1 subunit epsilon OS=Saccharomyces cerevisiae (strain ATCC 204508 / S288c) OX=559292 GN=CCT5 PE=1 SV=3	23	7	17	7	61.9	CCT5	14506	407150	148284	9309.28	249389	197965
High	Master Protein	P32368	Phosphatidylinositol-3-phosphatase SAC1 OS=Saccharomyces cerevisiae (strain ATCC 204508 / S288c) OX=559292 GN=SAC1 PE=1 SV=1	13	5	17	5	71.1	SAC1		100414	39744	9224.88	481681	141211
High	Master Protein	P39004	High-affinity hexose transporter HXT7 OS=Saccharomyces cerevisiae (strain ATCC 204508 / S288c) OX=559292 GN=HXT7 PE=1 SV=1	15	5	17	5	62.7	HXT7	6092.77	6105.03	27235.8	23095.7	1.46812e+06	899785
High	Master Protein	P12683	3-hydroxy-3-methylglutaryl-coenzyme A reductase 1 OS=Saccharomyces cerevisiae (strain ATCC 204508 / S288c) OX=559292 GN=HMG1 PE=1 SV=1	7	6	17	6	115.6	HMG1		76128.6	86853.3		66819.7	72095.1
High	Master Protein	Q00416	Helicase SEN1 OS=Saccharomyces cerevisiae (strain ATCC 204508 / S288c) OX=559292 GN=SEN1 PE=1 SV=2	6	9	17	9	252.3	SEN1		153704	48223		128480	43853.2
High	Master Protein	P43609	Chromatin structure-remodeling complex protein RSC8 OS=Saccharomyces cerevisiae (strain ATCC 204508 / S288c) OX=559292 GN=RSC8 PE=1 SV=1	15	6	17	6	63.1	RSC8		132915	104991		214688	158980
High	Master Protein	P16451	Pyruvate dehydrogenase complex protein X component, mitochondrial OS=Saccharomyces cerevisiae (strain ATCC 204508 / S288c) OX=559292 GN=PDX1 PE=1 SV=1	18	3	16	3	45.3	PDX1		114842	108502		119006	70280.8
High	Master Protein	P40561	RNA-binding protein SGN1 OS=Saccharomyces cerevisiae (strain ATCC 204508 / S288c) OX=559292 GN=SGN1 PE=1 SV=1	16	4	16	4	28.9	SGN1		69471.4	82362.3		420507	369123
High	Master Protein	Q08235	Ribosome biogenesis protein BRX1 OS=Saccharomyces cerevisiae (strain ATCC 204508 / S288c) OX=559292 GN=BRX1 PE=1 SV=2	23	4	16	4	33.5	BRX1		212073	93406.2	5521.86	697839	317972
High	Master Protein	Q04377	DNA damage checkpoint protein LCD1 OS=Saccharomyces cerevisiae (strain ATCC 204508 / S288c) OX=559292 GN=LCD1 PE=1 SV=1	8	5	16	5	86.4	LCD1	65103.9	229388	161925	430823	349224	90170.6
High	Master Protein	Q06505	Transcription factor SPN1 OS=Saccharomyces cerevisiae (strain ATCC 204508 / S288c) OX=559292 GN=SPN1 PE=1 SV=1	14	4	16	4	46.1	SPN1	4663.32	132284	41292.7		101050	61861.9
High	Master Protein	P21576	Vacuolar protein sorting-associated protein 1 OS=Saccharomyces cerevisiae (strain ATCC 204508 / S288c) OX=559292 GN=VPS1 PE=1 SV=2	9	4	16	4	78.7	VPS1		117280	78330.7		52484.5	47427.3
High	Master Protein	P37838	Nucleolar protein 4 OS=Saccharomyces cerevisiae (strain ATCC 204508 / S288c) OX=559292 GN=NOP4 PE=1 SV=1	12	6	16	6	77.8	NOP4		288622	215023		250885	97223.9
High	Master Protein	P38779	Proteasome-interacting protein CIC1 OS=Saccharomyces cerevisiae (strain ATCC 204508 / S288c) OX=559292 GN=CIC1 PE=1 SV=1	22	6	16	6	42.5	CIC1	3983.54	258189	147121		195231	209047
High	Master Protein	P32598	Serine/threonine-protein phosphatase PP1-2 OS=Saccharomyces cerevisiae (strain ATCC 204508 / S288c) OX=559292 GN=GLC7 PE=1 SV=1	18	4	16	4	35.9	GLC7		176236	77229.5		168649	85142
High	Master Protein	P16862	ATP-dependent 6-phosphofructokinase subunit beta OS=Saccharomyces cerevisiae (strain ATCC 204508 / S288c) OX=559292 GN=PFK2 PE=1 SV=4	12	7	16	7	104.6	PFK2	3709.9	292926	100413		95199.1	83377.6
High	Master Protein	P38820	Adenylyltransferase and sulfurtransferase UBA4 OS=Saccharomyces cerevisiae (strain ATCC 204508 / S288c) OX=559292 GN=UBA4 PE=1 SV=1	25	7	16	7	49.3	UBA4	148909	173945	98878	54905.7	65162.3
High	Master Protein	P09457	ATP synthase subunit 5, mitochondrial OS=Saccharomyces cerevisiae (strain ATCC 204508 / S288c) OX=559292 GN=ATP5 PE=1 SV=1	32	5	16	5	22.8	ATP5	14591.6	197484	79087.4	3502.09	33014.7	148993
High	Master Protein	P32644	Putative ATP-dependent RNA helicase ECM32 OS=Saccharomyces cerevisiae (strain ATCC 204508 / S288c) OX=559292 GN=ECM32 PE=1 SV=1	11	8	16	8	126.9	ECM32		121149	239862	3310.73	464379	167459
High	Master Protein	P30771	ATP-dependent helicase NAM7 OS=Saccharomyces cerevisiae (strain ATCC 204508 / S288c) OX=559292 GN=NAM7 PE=1 SV=1	9	5	16	5	109.4	NAM7		133761	62831		213908	69516.8
High	Master Protein	P36516	54S ribosomal protein L3, mitochondrial OS=Saccharomyces cerevisiae (strain ATCC 204508 / S288c) OX=559292 GN=MRPL3 PE=1 SV=2	18	6	16	6	44	MRPL3		119322	35585.1	2570.73	422763	222294
High	Master Protein	P41903	Peroxisomal acyl-coenzyme A thioester hydrolase 1 OS=Saccharomyces cerevisiae (strain ATCC 204508 / S288c) OX=559292 GN=TES1 PE=1 SV=1	17	4	16	4	40.2	TES1	3573.55	33718.2	57054		892765	331126
High	Master Protein	P40495	Homoisocitrate dehydrogenase, mitochondrial OS=Saccharomyces cerevisiae (strain ATCC 204508 / S288c) OX=559292 GN=LYS12 PE=1 SV=1	16	5	16	5	40	LYS12	33937.4	457657	142492	27711.5	106062	130311
High	Master Protein	P17709	Glucokinase-1 OS=Saccharomyces cerevisiae (strain ATCC 204508 / S288c) OX=559292 GN=GLK1 PE=1 SV=1	19	7	16	7	55.3	GLK1	9618.52	559711	10864.5	54084.1	164201	148373
High	Master Protein	P39998	Enhancer of mRNA-decapping protein 3 OS=Saccharomyces cerevisiae (strain ATCC 204508 / S288c) OX=559292 GN=EDC3 PE=1 SV=1	10	4	16	4	61.3	EDC3		67259.4	102193	3643.5	152177	123915
High	Master Protein	P45978	Protein SCD6 OS=Saccharomyces cerevisiae (strain ATCC 204508 / S288c) OX=559292 GN=SCD6 PE=1 SV=1	26	7	16	7	39.2	SCD6	24797.6	208722	79582.3	30581.8	274674	113484
High	Master Protein	P07560	Ras-related protein SEC4 OS=Saccharomyces cerevisiae (strain ATCC 204508 / S288c) OX=559292 GN=SEC4 PE=1 SV=1	25	4	15	4	23.5	SEC4	80790.9	299354	79786.6	52077.7	624927	173397
High	Master Protein	P53295	Ribosome-interacting GTPase 2 OS=Saccharomyces cerevisiae (strain ATCC 204508 / S288c) OX=559292 GN=RBG2 PE=1 SV=1	19	6	15	6	41	RBG2	14104.5	180589	101445	6101.31	154535	96970.4
High	Master Protein	P38129	Transcription initiation factor TFIID subunit 5 OS=Saccharomyces cerevisiae (strain ATCC 204508 / S288c) OX=559292 GN=TAF5 PE=1 SV=1	5	3	15	3	88.9	TAF5		69481.2	53194.7		162850	45550.5
High	Master Protein	P20459	Eukaryotic translation initiation factor 2 subunit alpha OS=Saccharomyces cerevisiae (strain ATCC 204508 / S288c) OX=559292 GN=SUI2 PE=1 SV=1	21	4	15	4	34.7	SUI2	5419.09	419873	129255	5150.03	291266	193568
High	Master Protein	P38333	Essential nuclear protein 1 OS=Saccharomyces cerevisiae (strain ATCC 204508 / S288c) OX=559292 GN=ENP1 PE=1 SV=1	15	5	15	5	55.1	ENP1	6698.72	73705.5	68612.3		101597	85574.6
High	Master Protein	Q03782	56 kDa U1 small nuclear ribonucleoprotein component OS=Saccharomyces cerevisiae (strain ATCC 204508 / S288c) OX=559292 GN=SNU56 PE=1 SV=1	13	5	15	5	56.5	SNU56		30302.2	38015.2		145066	109964
High	Master Protein	P40485	Phosphatidylinositol 4,5-bisphosphate-binding protein SLM1 OS=Saccharomyces cerevisiae (strain ATCC 204508 / S288c) OX=559292 GN=SLM1 PE=1 SV=1	9	5	14	5	77.9	SLM1	28126.7	163726	156607	46539.3	612521	287415
High	Master Protein	P46956	Inorganic phosphate transporter PHO86 OS=Saccharomyces cerevisiae (strain ATCC 204508 / S288c) OX=559292 GN=PHO86 PE=1 SV=1	14	3	14	3	34.9	PHO86		224385	98492		295603	168221
High	Master Protein	P53040	Transcription initiation factor TFIID subunit 6 OS=Saccharomyces cerevisiae (strain ATCC 204508 / S288c) OX=559292 GN=TAF6 PE=1 SV=1	18	5	14	5	57.9	TAF6		78999.6	53572.9		98186.6	104224
High	Master Protein	P38264	SRP-independent targeting protein 3 OS=Saccharomyces cerevisiae (strain ATCC 204508 / S288c) OX=559292 GN=PHO88 PE=1 SV=1	22	3	14	3	21.1	PHO88	4428.51	389217	119393		183524	90117
High	Master Protein	P32796	Carnitine O-acetyltransferase, mitochondrial OS=Saccharomyces cerevisiae (strain ATCC 204508 / S288c) OX=559292 GN=CAT2 PE=1 SV=2	9	5	14	5	77.2	CAT2		92656	68227.3	9904.41	329863	133144
High	Master Protein	P53734	ATP-dependent RNA helicase DBP6 OS=Saccharomyces cerevisiae (strain ATCC 204508 / S288c) OX=559292 GN=DBP6 PE=1 SV=1	11	4	14	4	70.3	DBP6	2705.24	37059.5	35951.8	4391.66	185779	71915.6
High	Master Protein	P41939	Isocitrate dehydrogenase [NADP] cytoplasmic OS=Saccharomyces cerevisiae (strain ATCC 204508 / S288c) OX=559292 GN=IDP2 PE=1 SV=2	24	8	14	5	46.5	IDP2	2053.23	484047	20767.2	15599.4	916151	116999
High	Master Protein	P38088	Glycine--tRNA ligase 1, mitochondrial OS=Saccharomyces cerevisiae (strain ATCC 204508 / S288c) OX=559292 GN=GRS1 PE=1 SV=3	20	9	14	9	78.1	GRS1	59823.8	334449	38286.4	11402.1	104174	55406
High	Master Protein	P39940	E3 ubiquitin-protein ligase RSP5 OS=Saccharomyces cerevisiae (strain ATCC 204508 / S288c) OX=559292 GN=RSP5 PE=1 SV=1	10	4	14	4	91.8	RSP5	4764.38	56853.7	32813.8		128925	61560
High	Master Protein	P53261	Pescadillo homolog OS=Saccharomyces cerevisiae (strain ATCC 204508 / S288c) OX=559292 GN=NOP7 PE=1 SV=1	10	5	14	5	69.8	NOP7		118590	86200.1		325855	204719
High	Master Protein	P25694	Cell division control protein 48 OS=Saccharomyces cerevisiae (strain ATCC 204508 / S288c) OX=559292 GN=CDC48 PE=1 SV=3	12	7	14	7	91.9	CDC48	5804.46	625145	65085.6	5234.83	218994	98935.5
High	Master Protein	Q03973	High mobility group protein 1 OS=Saccharomyces cerevisiae (strain ATCC 204508 / S288c) OX=559292 GN=HMO1 PE=1 SV=1	10	2	14	2	27.5	HMO1		170873	78046		136403	97488
High	Master Protein	P52910	Acetyl-coenzyme A synthetase 2 OS=Saccharomyces cerevisiae (strain ATCC 204508 / S288c) OX=559292 GN=ACS2 PE=1 SV=1	7	4	14	4	75.4	ACS2	4697.35	263410	139795	4464.2	310118	130785
High	Master Protein	P33767	Dolichyl-diphosphooligosaccharide--protein glycosyltransferase subunit WBP1 OS=Saccharomyces cerevisiae (strain ATCC 204508 / S288c) OX=559292 GN=WBP1 PE=1 SV=1	13	4	14	4	49.4	WBP1	6332.45	89692.7	72485.2		119284	83044.6
High	Master Protein	P50109	Protein PSP2 OS=Saccharomyces cerevisiae (strain ATCC 204508 / S288c) OX=559292 GN=PSP2 PE=1 SV=2	11	5	14	5	65.5	PSP2	13799.3	87817.6	62149.1	34900.6	176835	114008
High	Master Protein	Q04458	Fatty aldehyde dehydrogenase HFD1 OS=Saccharomyces cerevisiae (strain ATCC 204508 / S288c) OX=559292 GN=HFD1 PE=1 SV=1	11	5	14	5	59.9	HFD1	238632	64867.4	99451.8	67731.5	352983	345185
High	Master Protein	Q08287	60S ribosome subunit biogenesis protein NOP8 OS=Saccharomyces cerevisiae (strain ATCC 204508 / S288c) OX=559292 GN=NOP8 PE=1 SV=1	14	5	14	5	56.9	NOP8		69732.1	51648.1	3398.85	163760	98839.6
High	Master Protein	Q04749	Target of rapamycin complex 2 subunit AVO2 OS=Saccharomyces cerevisiae (strain ATCC 204508 / S288c) OX=559292 GN=AVO2 PE=1 SV=1	20	5	13	5	47.1	AVO2		38353.8	101021		124076	80226.1
High	Master Protein	P16547	Mitochondrial outer membrane protein OM45 OS=Saccharomyces cerevisiae (strain ATCC 204508 / S288c) OX=559292 GN=OM45 PE=1 SV=2	18	5	13	5	44.6	OM45	18672.7	202929	57181.5	9562.03	259159	141465
High	Master Protein	P36049	rRNA-processing protein EBP2 OS=Saccharomyces cerevisiae (strain ATCC 204508 / S288c) OX=559292 GN=EBP2 PE=1 SV=1	9	4	13	4	49.7	EBP2		335289	37887.9		713011	211785
High	Master Protein	P41338	Acetyl-CoA acetyltransferase OS=Saccharomyces cerevisiae (strain ATCC 204508 / S288c) OX=559292 GN=ERG10 PE=1 SV=3	36	8	13	8	41.7	ERG10	28219.7	1.41966e+06	62244.4	14275.7	126495	59829.8
High	Master Protein	P40098	Uncharacterized mitochondrial membrane protein FMP10 OS=Saccharomyces cerevisiae (strain ATCC 204508 / S288c) OX=559292 GN=FMP10 PE=1 SV=1	14	2	13	2	27.7	FMP10	6199.65	63523.7	52044.8	14417.3	258976	168376
High	Master Protein	P43535	Protein GCN20 OS=Saccharomyces cerevisiae (strain ATCC 204508 / S288c) OX=559292 GN=GCN20 PE=1 SV=1	14	6	13	6	85	GCN20		77529	83493.1		144840	176248
High	Master Protein	P41911	Glycerol-3-phosphate dehydrogenase [NAD(+)] 2, mitochondrial OS=Saccharomyces cerevisiae (strain ATCC 204508 / S288c) OX=559292 GN=GPD2 PE=1 SV=2	18	4	13	3	49.4	GPD2		155153	95251	8757.82	202919	91347.6
High	Master Protein	P49090	Asparagine synthetase [glutamine-hydrolyzing] 2 OS=Saccharomyces cerevisiae (strain ATCC 204508 / S288c) OX=559292 GN=ASN2 PE=1 SV=2	27	11	13	7	64.6	ASN2		1.0057e+06				9157.61
High	Master Protein	P41277	Glycerol-1-phosphate phosphohydrolase 1 OS=Saccharomyces cerevisiae (strain ATCC 204508 / S288c) OX=559292 GN=GPP1 PE=1 SV=3	40	9	13	9	27.9	GPP1	20196.4	2.96089e+06	15866.8	24184.1		16495.1
High	Master Protein	P38922	Protein HRB1 OS=Saccharomyces cerevisiae (strain ATCC 204508 / S288c) OX=559292 GN=HRB1 PE=1 SV=2	15	5	13	5	52.1	HRB1	33944.6	97713.4	45186.4	62610	270247	114780
High	Master Protein	P53090	Aromatic/aminoadipate aminotransferase 1 OS=Saccharomyces cerevisiae (strain ATCC 204508 / S288c) OX=559292 GN=ARO8 PE=1 SV=1	19	8	13	8	56.1	ARO8	2702.1	835250	8736.26	4449.59	144796	29639
High	Master Protein	P36139	Protein PET10 OS=Saccharomyces cerevisiae (strain ATCC 204508 / S288c) OX=559292 GN=PET10 PE=1 SV=3	17	4	13	4	31.2	PET10	9150.42	139023	52636.3	3959.01	98278.8	37673.5
High	Master Protein	P46985	Probable alpha-1,6-mannosyltransferase MNN11 OS=Saccharomyces cerevisiae (strain ATCC 204508 / S288c) OX=559292 GN=MNN11 PE=1 SV=2	16	4	13	4	47.8	MNN11	3800.09	160372	98679			55584.8
High	Master Protein	P34760	Peroxiredoxin TSA1 OS=Saccharomyces cerevisiae (strain ATCC 204508 / S288c) OX=559292 GN=TSA1 PE=1 SV=3	33	6	13	6	21.6	TSA1		1.01604e+06	25570.2	12358.9	20671	32267.2
High	Master Protein	Q08723	26S proteasome regulatory subunit RPN8 OS=Saccharomyces cerevisiae (strain ATCC 204508 / S288c) OX=559292 GN=RPN8 PE=1 SV=3	27	5	13	5	38.3	RPN8		322301	168674	2952.14	271417	290688
High	Master Protein	P39744	Nucleolar complex protein 2 OS=Saccharomyces cerevisiae (strain ATCC 204508 / S288c) OX=559292 GN=NOC2 PE=1 SV=2	7	4	13	4	81.6	NOC2		101246	54391.7		250712	96348.5
High	Master Protein	P30902	ATP synthase subunit d, mitochondrial OS=Saccharomyces cerevisiae (strain ATCC 204508 / S288c) OX=559292 GN=ATP7 PE=1 SV=2	18	2	13	2	19.8	ATP7		126810	48225.1		124726	66744.5
High	Master Protein	P39990	13 kDa ribonucleoprotein-associated protein OS=Saccharomyces cerevisiae (strain ATCC 204508 / S288c) OX=559292 GN=SNU13 PE=1 SV=1	37	2	13	2	13.6	SNU13		193843	43162		200854	94375.1
High	Master Protein	P21954	Isocitrate dehydrogenase [NADP], mitochondrial OS=Saccharomyces cerevisiae (strain ATCC 204508 / S288c) OX=559292 GN=IDP1 PE=1 SV=1	23	7	12	4	48.2	IDP1	13266	263834	18039.1	8019.26	114517	77535.1
High	Master Protein	P38891	Branched-chain-amino-acid aminotransferase, mitochondrial OS=Saccharomyces cerevisiae (strain ATCC 204508 / S288c) OX=559292 GN=BAT1 PE=1 SV=1	20	5	12	4	43.6	BAT1	5174.23	281377	21137.4	6838.52	25002.5	19213.2
High	Master Protein	P39729	Ribosome-interacting GTPase 1 OS=Saccharomyces cerevisiae (strain ATCC 204508 / S288c) OX=559292 GN=RBG1 PE=1 SV=1	19	4	12	4	40.7	RBG1		101547	58556.9	2259.2	139862	97977.2
High	Master Protein	P40047	Aldehyde dehydrogenase 5, mitochondrial OS=Saccharomyces cerevisiae (strain ATCC 204508 / S288c) OX=559292 GN=ALD5 PE=1 SV=4	3	3	12	1	56.7	ALD5		20910.9	6118.51		19654.5	12242.6
High	Master Protein	Q07478	ATP-dependent RNA helicase SUB2 OS=Saccharomyces cerevisiae (strain ATCC 204508 / S288c) OX=559292 GN=SUB2 PE=1 SV=1	13	4	12	4	50.3	SUB2	12128.7	321883	74894	8421	79620.1	86728.7
High	Master Protein	P05749	60S ribosomal protein L22-A OS=Saccharomyces cerevisiae (strain ATCC 204508 / S288c) OX=559292 GN=RPL22A PE=1 SV=3	41	2	12	2	13.7	RPL22A		119982	41136.5		471331	97012
High	Master Protein	P41819	Dimethyladenosine transferase OS=Saccharomyces cerevisiae (strain ATCC 204508 / S288c) OX=559292 GN=DIM1 PE=1 SV=1	14	3	12	3	35.9	DIM1		131356	55583.8		117314	80852.3
High	Master Protein	P07256	Cytochrome b-c1 complex subunit 1, mitochondrial OS=Saccharomyces cerevisiae (strain ATCC 204508 / S288c) OX=559292 GN=COR1 PE=1 SV=1	18	5	12	5	50.2	COR1		241352	62171.5	5896.27	50931.1	96270.5
High	Master Protein	P32381	Actin-related protein 2 OS=Saccharomyces cerevisiae (strain ATCC 204508 / S288c) OX=559292 GN=ARP2 PE=1 SV=1	12	3	12	3	44	ARP2		161876	91095.6		248153	102093
High	Master Protein	Q07915	Ribosome biogenesis protein RLP24 OS=Saccharomyces cerevisiae (strain ATCC 204508 / S288c) OX=559292 GN=RLP24 PE=1 SV=1	12	2	12	2	24	RLP24	4819.12	134377	82623.5		198379	129449
High	Master Protein	P19414	Aconitate hydratase, mitochondrial OS=Saccharomyces cerevisiae (strain ATCC 204508 / S288c) OX=559292 GN=ACO1 PE=1 SV=2	10	5	12	5	85.3	ACO1		254685	9006.7	6654.82	261123	20631.8
High	Master Protein	P61830	Histone H3 OS=Saccharomyces cerevisiae (strain ATCC 204508 / S288c) OX=559292 GN=HHT1 PE=1 SV=2	34	3	12	3	15.3	HHT1; HHT2	11942.5	5935708	644359		2.57475e+07	1.43587e+06
High	Master Protein	P21965	Protein kinase MCK1 OS=Saccharomyces cerevisiae (strain ATCC 204508 / S288c) OX=559292 GN=MCK1 PE=1 SV=1	17	5	12	5	43.1	MCK1		126222	66006.7		184370	120829
High	Master Protein	Q00764	Alpha,alpha-trehalose-phosphate synthase [UDP-forming] 56 kDa subunit OS=Saccharomyces cerevisiae (strain ATCC 204508 / S288c) OX=559292 GN=TPS1 PE=1 SV=2	12	4	12	4	56.1	TPS1		210207	31092.2	4435.25	464454	135352
High	Master Protein	P39986	Endoplasmic reticulum transmembrane helix translocase OS=Saccharomyces cerevisiae (strain ATCC 204508 / S288c) OX=559292 GN=SPF1 PE=1 SV=1	8	5	12	5	135.2	SPF1	28245.5	83352.9	74146		76981	106898
High	Master Protein	Q06493	LETM1 domain-containing protein YLH47, mitochondrial OS=Saccharomyces cerevisiae (strain ATCC 204508 / S288c) OX=559292 GN=YLH47 PE=1 SV=1	8	2	12	2	52.1	YLH47		106256	47842.7		176262	91426.1
High	Master Protein	P53292	37S ribosomal protein S35, mitochondrial OS=Saccharomyces cerevisiae (strain ATCC 204508 / S288c) OX=559292 GN=MRPS35 PE=1 SV=1	18	4	12	4	39.6	MRPS35		28770.8	53905.8		314340	109748
High	Master Protein	P32861	UTP--glucose-1-phosphate uridylyltransferase OS=Saccharomyces cerevisiae (strain ATCC 204508 / S288c) OX=559292 GN=UGP1 PE=1 SV=1	8	3	12	3	56	UGP1	3999.87	163815	27707.1	44591	206950	75328.6
High	Master Protein	P53914	RNA cytidine acetyltransferase OS=Saccharomyces cerevisiae (strain ATCC 204508 / S288c) OX=559292 GN=KRE33 PE=1 SV=1	10	6	12	6	119.3	KRE33		122998	80714.8		167629	111557
High	Master Protein	Q99297	Mitochondrial 2-oxodicarboxylate carrier 2 OS=Saccharomyces cerevisiae (strain ATCC 204508 / S288c) OX=559292 GN=ODC2 PE=1 SV=1	17	3	12	3	34	ODC2	5812.92	116226	59585.9	6363.09	40988.5	76827.2
High	Master Protein	P39923	Nitrogen permease regulator 2 OS=Saccharomyces cerevisiae (strain ATCC 204508 / S288c) OX=559292 GN=NPR2 PE=1 SV=2	9	4	12	4	69.8	NPR2		33652.3	44991.3		88760.4	58582.7
High	Master Protein	P05743	60S ribosomal protein L26-A OS=Saccharomyces cerevisiae (strain ATCC 204508 / S288c) OX=559292 GN=RPL26A PE=1 SV=3	15	3	11	1	14.2	RPL26A	21564	2.37993e+06	414275	18844.1	3.25049e+06	1.25197e+06
High	Master Protein	Q03558	NADPH dehydrogenase 2 OS=Saccharomyces cerevisiae (strain ATCC 204508 / S288c) OX=559292 GN=OYE2 PE=1 SV=3	29	9	11	9	45	OYE2	4335.22	712935	2513.93	11240.6		12401.9
High	Master Protein	P25605	Acetolactate synthase small subunit, mitochondrial OS=Saccharomyces cerevisiae (strain ATCC 204508 / S288c) OX=559292 GN=ILV6 PE=1 SV=2	19	4	11	4	34	ILV6		331959	69850.7		194605	96628.2
High	Master Protein	P31373	Cystathionine gamma-lyase OS=Saccharomyces cerevisiae (strain ATCC 204508 / S288c) OX=559292 GN=CYS3 PE=1 SV=2	39	9	11	9	42.5	CYS3	8381.71	1.62227e+06	23070.3	8188.57	34028.4	25251.6
High	Master Protein	P53221	60S ribosomal protein L26-B OS=Saccharomyces cerevisiae (strain ATCC 204508 / S288c) OX=559292 GN=RPL26B PE=1 SV=2	15	3	11	1	14.2	RPL26B		219532	50147			152956
High	Master Protein	P13856	Ras-related protein RSR1 OS=Saccharomyces cerevisiae (strain ATCC 204508 / S288c) OX=559292 GN=RSR1 PE=1 SV=1	8	2	11	2	30.4	RSR1		27885.8	53515.1		133046	41267.5
High	Master Protein	P20107	Zinc/cadmium resistance protein OS=Saccharomyces cerevisiae (strain ATCC 204508 / S288c) OX=559292 GN=ZRC1 PE=1 SV=2	12	3	11	3	48.3	ZRC1	20630.1	237730	238371	5088.81	88625.3	172303
High	Master Protein	P00410	Cytochrome c oxidase subunit 2 OS=Saccharomyces cerevisiae (strain ATCC 204508 / S288c) OX=559292 GN=COX2 PE=1 SV=1	19	3	11	3	28.5	COX2	9059.16	107385	59530.3	3843.92	112088	88034.7
High	Master Protein	P32606	Putative mitochondrial translation system component PET127 OS=Saccharomyces cerevisiae (strain ATCC 204508 / S288c) OX=559292 GN=PET127 PE=1 SV=2	10	5	11	5	93.4	PET127		33600	16657.4		307747	131983
High	Master Protein	P09938	Ribonucleoside-diphosphate reductase small chain 1 OS=Saccharomyces cerevisiae (strain ATCC 204508 / S288c) OX=559292 GN=RNR2 PE=1 SV=2	14	4	11	4	46.1	RNR2		205032		11182	170072	46510
High	Master Protein	P14020	Dolichol-phosphate mannosyltransferase OS=Saccharomyces cerevisiae (strain ATCC 204508 / S288c) OX=559292 GN=DPM1 PE=1 SV=3	10	2	11	2	30.3	DPM1	20768.9	164506	93881.1	10087.5	409095	166381
High	Master Protein	P53145	Large subunit GTPase 1 OS=Saccharomyces cerevisiae (strain ATCC 204508 / S288c) OX=559292 GN=LSG1 PE=1 SV=1	13	5	11	5	72.7	LSG1		50088.1	33170.8		164954	51664.3
High	Master Protein	P31116	Homoserine dehydrogenase OS=Saccharomyces cerevisiae (strain ATCC 204508 / S288c) OX=559292 GN=HOM6 PE=1 SV=1	31	7	11	7	38.5	HOM6		970576	13225.1	3034.45	34850.1	18373.9
High	Master Protein	Q06678	54S ribosomal protein L35, mitochondrial OS=Saccharomyces cerevisiae (strain ATCC 204508 / S288c) OX=559292 GN=MRPL35 PE=1 SV=1	19	5	11	5	42.8	MRPL35		69679.4	50406.7		501417	259905
High	Master Protein	P04801	Threonine--tRNA ligase, cytoplasmic OS=Saccharomyces cerevisiae (strain ATCC 204508 / S288c) OX=559292 GN=THS1 PE=1 SV=2	8	5	11	5	84.5	THS1		334865	54993.2	3811.3	61840.7	55714.6
High	Master Protein	P38127	Mitochondrial carrier protein RIM2 OS=Saccharomyces cerevisiae (strain ATCC 204508 / S288c) OX=559292 GN=RIM2 PE=1 SV=1	7	2	11	2	42.1	RIM2	16431	74223	53221.5		70208.1	66195.9
High	Master Protein	P23292	Casein kinase I homolog 2 OS=Saccharomyces cerevisiae (strain ATCC 204508 / S288c) OX=559292 GN=YCK2 PE=1 SV=1	8	3	11	2	62	YCK2	11488.2	43615.7	46024.4	4695.16	202605	35751.3
High	Master Protein	P27929	37S ribosomal protein NAM9, mitochondrial OS=Saccharomyces cerevisiae (strain ATCC 204508 / S288c) OX=559292 GN=NAM9 PE=1 SV=2	12	5	11	5	56.3	NAM9	4340.88	52278.7	28723.7		219229	148463
High	Master Protein	P38741	Meiotic activator RIM4 OS=Saccharomyces cerevisiae (strain ATCC 204508 / S288c) OX=559292 GN=RIM4 PE=1 SV=1	17	7	11	7	80.1	RIM4	6472.79	10920.1	15259.5		225205	196702
High	Master Protein	P40433	6-phosphofructo-2-kinase 1 OS=Saccharomyces cerevisiae (strain ATCC 204508 / S288c) OX=559292 GN=PFK26 PE=1 SV=1	3	2	11	2	93.4	PFK26	53899.9	25790.1	39231.6	64022.9	103215	28972.9
High	Master Protein	P47176	Branched-chain-amino-acid aminotransferase, cytosolic OS=Saccharomyces cerevisiae (strain ATCC 204508 / S288c) OX=559292 GN=BAT2 PE=1 SV=1	9	2	10	1	41.6	BAT2		16043.2			11767.7
High	Master Protein	P38130	Probable mannosyltransferase KTR3 OS=Saccharomyces cerevisiae (strain ATCC 204508 / S288c) OX=559292 GN=KTR3 PE=1 SV=1	9	3	10	3	47.5	KTR3		129768	93817	6512.17	49958.7	67354.1
High	Master Protein	P34167	Eukaryotic translation initiation factor 4B OS=Saccharomyces cerevisiae (strain ATCC 204508 / S288c) OX=559292 GN=TIF3 PE=1 SV=1	14	4	10	4	48.5	TIF3	9749.43	479125	42746.9	12835.3	220926	116082
High	Master Protein	P41058	40S ribosomal protein S29-B OS=Saccharomyces cerevisiae (strain ATCC 204508 / S288c) OX=559292 GN=RPS29B PE=1 SV=3	46	3	10	3	6.7	RPS29B	13363.4	577441	312852	6249.99	638943	626406
High	Master Protein	P39113	Regulatory protein CAT8 OS=Saccharomyces cerevisiae (strain ATCC 204508 / S288c) OX=559292 GN=CAT8 PE=1 SV=2	5	5	10	5	160.4	CAT8					264146	63528.4
High	Master Protein	Q06679	U3 small nucleolar RNA-associated protein 4 OS=Saccharomyces cerevisiae (strain ATCC 204508 / S288c) OX=559292 GN=UTP4 PE=1 SV=1	8	5	10	5	87.7	UTP4	26599.5	79846.2	54650.6		40350.5	68397.5
High	Master Protein	P53883	Nucleolar protein 13 OS=Saccharomyces cerevisiae (strain ATCC 204508 / S288c) OX=559292 GN=NOP13 PE=1 SV=2	22	6	10	6	45.6	NOP13		63309.1	19192.8		241885	128187
High	Master Protein	P39107	Mannan polymerase complexes subunit MNN9 OS=Saccharomyces cerevisiae (strain ATCC 204508 / S288c) OX=559292 GN=MNN9 PE=1 SV=3	13	4	10	4	45.9	MNN9	16800.2	123059	91672.4	3369.3	92715.5	81802.8
High	Master Protein	P32495	H/ACA ribonucleoprotein complex subunit NHP2 OS=Saccharomyces cerevisiae (strain ATCC 204508 / S288c) OX=559292 GN=NHP2 PE=1 SV=2	24	3	10	3	17.1	NHP2	17894.8	190697	94481.4	17127.7	932552	366108
High	Master Protein	P29704	Squalene synthase OS=Saccharomyces cerevisiae (strain ATCC 204508 / S288c) OX=559292 GN=ERG9 PE=1 SV=2	14	6	10	6	51.7	ERG9	2928.35	201364	103694		104775	101264
High	Master Protein	P06106	Homocysteine/cysteine synthase OS=Saccharomyces cerevisiae (strain ATCC 204508 / S288c) OX=559292 GN=MET17 PE=1 SV=3	25	8	10	8	48.6	MET17		1.18323e+06	13258.4	5132.25	525017	12496.8
High	Master Protein	Q03735	RNA-binding protein NAB6 OS=Saccharomyces cerevisiae (strain ATCC 204508 / S288c) OX=559292 GN=NAB6 PE=1 SV=1	7	6	10	6	126.1	NAB6		15474.3	30733.1		135543	48510.5
High	Master Protein	P40364	Mitochondrial peculiar membrane protein 1 OS=Saccharomyces cerevisiae (strain ATCC 204508 / S288c) OX=559292 GN=MPM1 PE=1 SV=1	22	4	10	4	28.5	MPM1		58296.5	54294		68093.2	209710
High	Master Protein	P32902	37S ribosomal protein MRP4, mitochondrial OS=Saccharomyces cerevisiae (strain ATCC 204508 / S288c) OX=559292 GN=MRP4 PE=1 SV=1	16	5	10	5	44.1	MRP4	3960.76	66766.8	28023		281861	208981
High	Master Protein	P38250	Increased sodium tolerance protein 2 OS=Saccharomyces cerevisiae (strain ATCC 204508 / S288c) OX=559292 GN=IST2 PE=1 SV=2	3	2	10	2	105.8	IST2	4858.54	51871.2	31414.4		150977	80085.4
High	Master Protein	P38009	Bifunctional purine biosynthesis protein ADE17 OS=Saccharomyces cerevisiae (strain ATCC 204508 / S288c) OX=559292 GN=ADE17 PE=1 SV=2	20	6	10	4	65.2	ADE17		218741	8826.97		67901.7	26252.9
High	Master Protein	P25441	DNA-directed RNA polymerase III subunit RPC4 OS=Saccharomyces cerevisiae (strain ATCC 204508 / S288c) OX=559292 GN=RPC53 PE=1 SV=2	18	4	10	4	46.6	RPC53		20038.3	35964.9		40436	22948.2
High	Master Protein	P25358	Elongation of fatty acids protein 2 OS=Saccharomyces cerevisiae (strain ATCC 204508 / S288c) OX=559292 GN=ELO2 PE=1 SV=1	7	2	10	2	40	ELO2	6083.09	151964	115119		215876	138172
High	Master Protein	Q99288	Broad-range acid phosphatase DET1 OS=Saccharomyces cerevisiae (strain ATCC 204508 / S288c) OX=559292 GN=DET1 PE=1 SV=1	8	2	10	2	39.1	DET1		28519	22235.3		50581.6	37306.4
High	Master Protein	P10962	Protein MAK16 OS=Saccharomyces cerevisiae (strain ATCC 204508 / S288c) OX=559292 GN=MAK16 PE=1 SV=2	11	3	10	3	35.7	MAK16		131860	58671.6			109541
High	Master Protein	Q99383	Nuclear polyadenylated RNA-binding protein 4 OS=Saccharomyces cerevisiae (strain ATCC 204508 / S288c) OX=559292 GN=HRP1 PE=1 SV=1	10	3	10	3	59.6	HRP1		118209	29565		277621	22220.9
High	Master Protein	P42846	Protein KRI1 OS=Saccharomyces cerevisiae (strain ATCC 204508 / S288c) OX=559292 GN=KRI1 PE=1 SV=1	7	3	10	3	68.6	KRI1		44046.5	19399.3		203841	51183.4
High	Master Protein	P32573	Peroxisomal 2,4-dienoyl-CoA reductase SPS19 [(3E)-enoyl-CoA-producing] OS=Saccharomyces cerevisiae (strain ATCC 204508 / S288c) OX=559292 GN=SPS19 PE=1 SV=4	22	5	10	5	31.1	SPS19		29316.6	4361.1		381135	214288
High	Master Protein	P10662	37S ribosomal protein MRP1, mitochondrial OS=Saccharomyces cerevisiae (strain ATCC 204508 / S288c) OX=559292 GN=MRP1 PE=1 SV=2	12	3	10	3	36.7	MRP1		46170.5	20223.4		168958	123744
High	Master Protein	Q07807	mRNA-binding protein PUF3 OS=Saccharomyces cerevisiae (strain ATCC 204508 / S288c) OX=559292 GN=PUF3 PE=1 SV=1	5	4	10	4	98	PUF3	8876.44	288550	122821	16379.3	441557	299991
High	Master Protein	Q04599	54S ribosomal protein L1, mitochondrial OS=Saccharomyces cerevisiae (strain ATCC 204508 / S288c) OX=559292 GN=MRPL1 PE=1 SV=1	23	4	10	4	31	MRPL1	6283.46	31248	12377.4		140842	59397
High	Master Protein	P32340	Rotenone-insensitive NADH-ubiquinone oxidoreductase, mitochondrial OS=Saccharomyces cerevisiae (strain ATCC 204508 / S288c) OX=559292 GN=NDI1 PE=1 SV=1	11	4	10	4	57.2	NDI1		110363	38360.8	10267.6	191211	176994
High	Master Protein	Q03028	Mitochondrial 2-oxodicarboxylate carrier 1 OS=Saccharomyces cerevisiae (strain ATCC 204508 / S288c) OX=559292 GN=ODC1 PE=1 SV=1	16	3	10	3	34.2	ODC1	2504.72	71738.5	45560	2812.47	172083	148198
High	Master Protein	P07263	Histidine--tRNA ligase, mitochondrial OS=Saccharomyces cerevisiae (strain ATCC 204508 / S288c) OX=559292 GN=HTS1 PE=1 SV=2	17	6	10	6	59.9	HTS1	7843.5	382693	25973.6	9473.04	98891.5	36428.5
High	Master Protein	Q12692	Histone H2A.Z OS=Saccharomyces cerevisiae (strain ATCC 204508 / S288c) OX=559292 GN=HTZ1 PE=1 SV=3	25	3	10	3	14.3	HTZ1	61300.1	3.48289e+06	147889	56847.7	4.74435e+07	207977
High	Master Protein	P23585	High-affinity glucose transporter HXT2 OS=Saccharomyces cerevisiae (strain ATCC 204508 / S288c) OX=559292 GN=HXT2 PE=1 SV=1	7	3	10	3	59.8	HXT2		75401.5	49858.6		218850	85309.9
High	Master Protein	Q12462	Peroxisomal membrane protein PMP27 OS=Saccharomyces cerevisiae (strain ATCC 204508 / S288c) OX=559292 GN=PEX11 PE=1 SV=2	14	3	10	3	26.9	PEX11		89226.6	44885.7	4307.25	364285	210583
High	Master Protein	Q12335	Protoplast secreted protein 2 OS=Saccharomyces cerevisiae (strain ATCC 204508 / S288c) OX=559292 GN=PST2 PE=1 SV=1	36	4	9	4	21	PST2	14562.5	185431	9960.03	31956.8	1.67251e+06	31498.5
High	Master Protein	P21147	Acyl-CoA desaturase 1 OS=Saccharomyces cerevisiae (strain ATCC 204508 / S288c) OX=559292 GN=OLE1 PE=1 SV=2	8	4	9	4	58.4	OLE1	12416.1	77899.4	74382.4		36775.9	39639.8
High	Master Protein	P38708	Putative proline--tRNA ligase YHR020W OS=Saccharomyces cerevisiae (strain ATCC 204508 / S288c) OX=559292 GN=YHR020W PE=1 SV=1	6	3	9	3	77.3			77441.3	38928.5		21385.1	28763.6
High	Master Protein	Q12034	Protein SLF1 OS=Saccharomyces cerevisiae (strain ATCC 204508 / S288c) OX=559292 GN=SLF1 PE=1 SV=1	12	4	9	4	50.9	SLF1		28394.4	13961.4		120191	57121
High	Master Protein	P43616	Cys-Gly metallodipeptidase DUG1 OS=Saccharomyces cerevisiae (strain ATCC 204508 / S288c) OX=559292 GN=DUG1 PE=1 SV=1	16	5	9	5	52.8	DUG1	11740.3	356555	5309.31	11998.5	127849	69629.2
High	Master Protein	P36035	Carboxylic acid transporter protein homolog OS=Saccharomyces cerevisiae (strain ATCC 204508 / S288c) OX=559292 GN=JEN1 PE=1 SV=1	14	4	9	4	69.3	JEN1		148219		39144.2	1.49008e+06	734800
High	Master Protein	P40055	U3 small nucleolar RNA-associated protein 7 OS=Saccharomyces cerevisiae (strain ATCC 204508 / S288c) OX=559292 GN=UTP7 PE=1 SV=1	10	3	9	3	62.3	UTP7	3688.63	156197	98150.2		352231	32749.3
High	Master Protein	P23254	Transketolase 1 OS=Saccharomyces cerevisiae (strain ATCC 204508 / S288c) OX=559292 GN=TKL1 PE=1 SV=4	12	6	9	6	73.8	TKL1		651886	11657.9	3883.55	126293	14986.3
High	Master Protein	P21560	Protein CBP3, mitochondrial OS=Saccharomyces cerevisiae (strain ATCC 204508 / S288c) OX=559292 GN=CBP3 PE=1 SV=1	11	3	9	3	39.1	CBP3		31678.8	17085		243389	49900.1
High	Master Protein	P29547	Elongation factor 1-gamma 1 OS=Saccharomyces cerevisiae (strain ATCC 204508 / S288c) OX=559292 GN=CAM1 PE=1 SV=2	12	4	9	3	47.1	CAM1	7715.76	268370	35480.3	6475.75	92398.5	68686.2
High	Master Protein	P46951	Cargo-transport protein YPP1 OS=Saccharomyces cerevisiae (strain ATCC 204508 / S288c) OX=559292 GN=YPP1 PE=1 SV=1	5	4	9	4	95.3	YPP1		43599.9	24340.1		31801.6	29632.6
High	Master Protein	P38630	Replication factor C subunit 1 OS=Saccharomyces cerevisiae (strain ATCC 204508 / S288c) OX=559292 GN=RFC1 PE=1 SV=1	11	5	9	5	94.8	RFC1		109246	47814.9		245163	56405
High	Master Protein	P54114	Aldehyde dehydrogenase [NAD(P)+] 2 OS=Saccharomyces cerevisiae (strain ATCC 204508 / S288c) OX=559292 GN=ALD3 PE=1 SV=1	11	4	9	4	55.4	ALD3	17349.4	14804.4	5282.33	10109.7	82244.8	55863.9
High	Master Protein	P06786	DNA topoisomerase 2 OS=Saccharomyces cerevisiae (strain ATCC 204508 / S288c) OX=559292 GN=TOP2 PE=1 SV=2	4	5	9	5	164.1	TOP2		9665.85	12639.5		11792	13581.5
High	Master Protein	Q03281	Inner nuclear membrane protein HEH2 OS=Saccharomyces cerevisiae (strain ATCC 204508 / S288c) OX=559292 GN=HEH2 PE=1 SV=1	6	3	9	3	76.3	HEH2		27141	27596		113327	28132.5
High	Master Protein	P00175	Cytochrome b2, mitochondrial OS=Saccharomyces cerevisiae (strain ATCC 204508 / S288c) OX=559292 GN=CYB2 PE=1 SV=1	5	2	9	2	65.5	CYB2		63820.6		17029.8	58641.6	62788.9
High	Master Protein	P32915	Protein transport protein SEC61 OS=Saccharomyces cerevisiae (strain ATCC 204508 / S288c) OX=559292 GN=SEC61 PE=1 SV=1	6	2	9	2	52.9	SEC61	24855.5	134112	143286		389803	281773
High	Master Protein	P30624	Long-chain-fatty-acid--CoA ligase 1 OS=Saccharomyces cerevisiae (strain ATCC 204508 / S288c) OX=559292 GN=FAA1 PE=1 SV=1	4	2	9	2	77.8	FAA1		22774.5	19568.6	3876.62	54453.8	90928.7
High	Master Protein	P39518	Long-chain-fatty-acid--CoA ligase 2 OS=Saccharomyces cerevisiae (strain ATCC 204508 / S288c) OX=559292 GN=FAA2 PE=1 SV=1	10	5	9	5	83.4	FAA2		7823.63			232560	110650
High	Master Protein	P12688	Serine/threonine-protein kinase YPK1 OS=Saccharomyces cerevisiae (strain ATCC 204508 / S288c) OX=559292 GN=YPK1 PE=1 SV=2	10	5	9	5	76.4	YPK1	40901.5	98669.1	87386.6	9231.5	152732	119075
High	Master Protein	Q06078	U3 small nucleolar RNA-associated protein 21 OS=Saccharomyces cerevisiae (strain ATCC 204508 / S288c) OX=559292 GN=UTP21 PE=1 SV=1	2	2	9	2	104.7	UTP21	2792.22	81095.4	55878.7		732847	53326.6
High	Master Protein	Q08818	Meiotic sister-chromatid recombination protein 6, mitochondrial OS=Saccharomyces cerevisiae (strain ATCC 204508 / S288c) OX=559292 GN=MSC6 PE=1 SV=1	8	4	9	4	79.9	MSC6			12876.9		103799	30965.2
High	Master Protein	P20434	DNA-directed RNA polymerases I, II, and III subunit RPABC1 OS=Saccharomyces cerevisiae (strain ATCC 204508 / S288c) OX=559292 GN=RPB5 PE=1 SV=1	13	2	9	2	25.1	RPB5		146545	106704		171209	129946
High	Master Protein	P49089	Asparagine synthetase [glutamine-hydrolyzing] 1 OS=Saccharomyces cerevisiae (strain ATCC 204508 / S288c) OX=559292 GN=ASN1 PE=1 SV=2	17	9	9	5	64.4	ASN1	8457.8	381954			116780
High	Master Protein	Q02555	Ribonuclease 3 OS=Saccharomyces cerevisiae (strain ATCC 204508 / S288c) OX=559292 GN=RNT1 PE=1 SV=1	5	2	9	2	54	RNT1		51709.8	48721.6	6180.73	83452.5	31602
High	Master Protein	P40531	Protein GVP36 OS=Saccharomyces cerevisiae (strain ATCC 204508 / S288c) OX=559292 GN=GVP36 PE=1 SV=1	11	3	9	3	36.6	GVP36	11258.9	253590	18916.2	10175.4	614689	48632.4
High	Master Protein	P40348	Replication factor C subunit 2 OS=Saccharomyces cerevisiae (strain ATCC 204508 / S288c) OX=559292 GN=RFC2 PE=1 SV=1	20	5	9	5	39.7	RFC2		147195	94115.7		149300	165248
High	Master Protein	P41811	Coatomer subunit beta' OS=Saccharomyces cerevisiae (strain ATCC 204508 / S288c) OX=559292 GN=SEC27 PE=1 SV=1	3	2	9	2	99.4	SEC27		63235.2	35548		81821.5	39600.7
High	Master Protein	P18759	Vesicular-fusion protein SEC18 OS=Saccharomyces cerevisiae (strain ATCC 204508 / S288c) OX=559292 GN=SEC18 PE=1 SV=2	4	2	9	1	84	SEC18			6306.62			9652.75
High	Master Protein	P05319	60S acidic ribosomal protein P2-alpha OS=Saccharomyces cerevisiae (strain ATCC 204508 / S288c) OX=559292 GN=RPP2A PE=1 SV=1	29	2	9	2	10.7	RPP2A		285697	44416.2		133144	93701.1
High	Master Protein	Q07457	E3 ubiquitin-protein ligase BRE1 OS=Saccharomyces cerevisiae (strain ATCC 204508 / S288c) OX=559292 GN=BRE1 PE=1 SV=1	6	3	8	3	80.6	BRE1	5685.04	41313.6	50653.6		48583.1	40951.3
High	Master Protein	P39682	Pre-mRNA-processing factor 39 OS=Saccharomyces cerevisiae (strain ATCC 204508 / S288c) OX=559292 GN=PRP39 PE=1 SV=1	10	4	8	4	74.7	PRP39		12093.2	111058		257695	39487.1
High	Master Protein	P32523	Pre-mRNA-processing factor 19 OS=Saccharomyces cerevisiae (strain ATCC 204508 / S288c) OX=559292 GN=PRP19 PE=1 SV=2	8	3	8	3	56.5	PRP19	12352.2	41892.9	16054.6		155225	34087
High	Master Protein	P40069	Importin subunit beta-4 OS=Saccharomyces cerevisiae (strain ATCC 204508 / S288c) OX=559292 GN=KAP123 PE=1 SV=1	8	6	8	6	122.5	KAP123	15961	160270	47773.9		143640	81545.2
High	Master Protein	P32419	Malate dehydrogenase, peroxisomal OS=Saccharomyces cerevisiae (strain ATCC 204508 / S288c) OX=559292 GN=MDH3 PE=1 SV=3	13	3	8	3	37.2	MDH3		76056	16947.4		24027.3	54055
High	Master Protein	P33201	Ribosome assembly factor MRT4 OS=Saccharomyces cerevisiae (strain ATCC 204508 / S288c) OX=559292 GN=MRT4 PE=1 SV=1	18	3	8	3	27	MRT4		310743	67704.6		306195	173160
High	Master Protein	P29295	Casein kinase I homolog HRR25 OS=Saccharomyces cerevisiae (strain ATCC 204508 / S288c) OX=559292 GN=HRR25 PE=1 SV=1	17	5	8	5	57.3	HRR25		100946	27821.8		184177	152463
High	Master Protein	P10834	Protein PET54 OS=Saccharomyces cerevisiae (strain ATCC 204508 / S288c) OX=559292 GN=PET54 PE=1 SV=1	23	5	8	5	34.6	PET54	9324.6	14836.1	5503.4		128278	58432.3
High	Master Protein	Q03195	Translation initiation factor RLI1 OS=Saccharomyces cerevisiae (strain ATCC 204508 / S288c) OX=559292 GN=RLI1 PE=1 SV=1	10	5	8	5	68.3	RLI1		458275	57879.3		317397	99901.8
High	Master Protein	P36519	54S ribosomal protein L7, mitochondrial OS=Saccharomyces cerevisiae (strain ATCC 204508 / S288c) OX=559292 GN=MRPL7 PE=1 SV=2	13	3	8	3	33.1	MRPL7		24011.6	9203.23		181100	68560.2
High	Master Protein	P38805	Ribosome production factor 1 OS=Saccharomyces cerevisiae (strain ATCC 204508 / S288c) OX=559292 GN=RPF1 PE=1 SV=1	9	2	8	2	35.1	RPF1		68955.9	54268.1		44039.7	55024.9
High	Master Protein	P40018	Small nuclear ribonucleoprotein-associated protein B OS=Saccharomyces cerevisiae (strain ATCC 204508 / S288c) OX=559292 GN=SMB1 PE=1 SV=1	13	2	8	2	22.4	SMB1		57438.5	11813.9		81758.6	99824
High	Master Protein	P34761	Protein WHI3 OS=Saccharomyces cerevisiae (strain ATCC 204508 / S288c) OX=559292 GN=WHI3 PE=1 SV=1	4	2	8	2	71.2	WHI3		15164.4	23705.3		110089	25581.5
High	Master Protein	P23542	Aspartate aminotransferase, cytoplasmic OS=Saccharomyces cerevisiae (strain ATCC 204508 / S288c) OX=559292 GN=AAT2 PE=1 SV=3	22	7	8	7	46	AAT2		261257		5206.3	132720	11827.2
High	Master Protein	Q08548	Lysophospholipid acyltransferase OS=Saccharomyces cerevisiae (strain ATCC 204508 / S288c) OX=559292 GN=ALE1 PE=1 SV=1	4	2	8	2	72.2	ALE1		34331.5	23948.7		46121	34557.4
High	Master Protein	P38251	Replication factor C subunit 5 OS=Saccharomyces cerevisiae (strain ATCC 204508 / S288c) OX=559292 GN=RFC5 PE=1 SV=1	15	3	8	3	39.9	RFC5	4822.61	34330.3	46995		59869.2	54458.9
High	Master Protein	P07342	Acetolactate synthase catalytic subunit, mitochondrial OS=Saccharomyces cerevisiae (strain ATCC 204508 / S288c) OX=559292 GN=ILV2 PE=1 SV=1	9	3	8	3	74.9	ILV2	14978.9	169749	59571.3	11396.4	326535	64718.7
High	Master Protein	P02992	Elongation factor Tu, mitochondrial OS=Saccharomyces cerevisiae (strain ATCC 204508 / S288c) OX=559292 GN=TUF1 PE=1 SV=1	11	3	8	3	47.9	TUF1		150752	8873.75	3804.98	52789.1	8133.67
High	Master Protein	P38112	ATP-dependent RNA helicase MAK5 OS=Saccharomyces cerevisiae (strain ATCC 204508 / S288c) OX=559292 GN=MAK5 PE=1 SV=1	6	3	8	3	87	MAK5	3754.47	84995.3	27045.2	4856.57	241362	40570.9
High	Master Protein	P53045	Methylsterol monooxygenase OS=Saccharomyces cerevisiae (strain ATCC 204508 / S288c) OX=559292 GN=ERG25 PE=1 SV=1	9	2	8	2	36.5	ERG25	4618.02	95083.7	47931.4		47702.2	20557.4
High	Master Protein	P32588	Nuclear and cytoplasmic polyadenylated RNA-binding protein PUB1 OS=Saccharomyces cerevisiae (strain ATCC 204508 / S288c) OX=559292 GN=PUB1 PE=1 SV=4	5	2	8	2	50.7	PUB1	6369.54	159266	36103.6	5992.06	125118	83567.3
High	Master Protein	Q06408	Transaminated amino acid decarboxylase OS=Saccharomyces cerevisiae (strain ATCC 204508 / S288c) OX=559292 GN=ARO10 PE=1 SV=1	9	4	8	4	71.3	ARO10	4167.18	23240.8	2821.73	12588.8	38630.5	94388.7
High	Master Protein	P12687	54S ribosomal protein L2, mitochondrial OS=Saccharomyces cerevisiae (strain ATCC 204508 / S288c) OX=559292 GN=MRP7 PE=1 SV=1	16	4	8	4	43.2	MRP7	14516	40146.7	24738.3		352639	145002
High	Master Protein	P48412	Nonsense-mediated mRNA decay protein 3 OS=Saccharomyces cerevisiae (strain ATCC 204508 / S288c) OX=559292 GN=UPF3 PE=1 SV=1	10	3	8	3	44.9	UPF3		41217.7	24682.5		55716	35386.4
High	Master Protein	P05694	5-methyltetrahydropteroyltriglutamate--homocysteine methyltransferase OS=Saccharomyces cerevisiae (strain ATCC 204508 / S288c) OX=559292 GN=MET6 PE=1 SV=4	15	7	8	7	85.8	MET6	4434.93	343879			98795.7	17643.3
High	Master Protein	P53140	Protein RMD9, mitochondrial OS=Saccharomyces cerevisiae (strain ATCC 204508 / S288c) OX=559292 GN=RMD9 PE=1 SV=1	9	5	8	5	74.5	RMD9		28654.1	12904.8		128711	61193.3
High	Master Protein	P08539	Guanine nucleotide-binding protein alpha-1 subunit OS=Saccharomyces cerevisiae (strain ATCC 204508 / S288c) OX=559292 GN=GPA1 PE=1 SV=3	7	3	8	3	54	GPA1	24897.9	51807.5	55376.9	13369.5	199997	55506.6
High	Master Protein	P15019	Transaldolase OS=Saccharomyces cerevisiae (strain ATCC 204508 / S288c) OX=559292 GN=TAL1 PE=1 SV=4	23	6	8	6	37	TAL1	12427.2	574081		13178.6		4968.62
High	Master Protein	P40302	Proteasome subunit alpha type-6 OS=Saccharomyces cerevisiae (strain ATCC 204508 / S288c) OX=559292 GN=PRE5 PE=1 SV=1	23	3	8	3	25.6	PRE5		140724	5833.51		9283	11787.2
High	Master Protein	P32316	Acetyl-CoA hydrolase OS=Saccharomyces cerevisiae (strain ATCC 204508 / S288c) OX=559292 GN=ACH1 PE=1 SV=2	21	6	7	6	58.7	ACH1		329401	9164.02	12491.6	124580	45311.6
High	Master Protein	Q02950	37S ribosomal protein MRP51, mitochondrial OS=Saccharomyces cerevisiae (strain ATCC 204508 / S288c) OX=559292 GN=MRP51 PE=1 SV=1	11	3	7	3	39.4	MRP51	8488.61	180461	72639.1	18785.1	48675	197825
High	Master Protein	P11412	Glucose-6-phosphate 1-dehydrogenase OS=Saccharomyces cerevisiae (strain ATCC 204508 / S288c) OX=559292 GN=ZWF1 PE=1 SV=4	11	3	7	3	57.5	ZWF1		132083	23414.8		15328.6	25265.6
High	Master Protein	P22276	DNA-directed RNA polymerase III subunit RPC2 OS=Saccharomyces cerevisiae (strain ATCC 204508 / S288c) OX=559292 GN=RET1 PE=1 SV=2	3	3	7	3	129.4	RET1		135415	37463.3		178078	68841.9
High	Master Protein	P54781	Cytochrome P450 61 OS=Saccharomyces cerevisiae (strain ATCC 204508 / S288c) OX=559292 GN=ERG5 PE=1 SV=1	6	2	7	2	61.3	ERG5	6352.18	66335.3	26377.1		8011.06	18698.7
High	Master Protein	P32349	DNA-directed RNA polymerase III subunit RPC3 OS=Saccharomyces cerevisiae (strain ATCC 204508 / S288c) OX=559292 GN=RPC82 PE=1 SV=2	5	2	7	2	74	RPC82		17729.6	21600.9		32365	18501.5
High	Master Protein	P16120	Threonine synthase OS=Saccharomyces cerevisiae (strain ATCC 204508 / S288c) OX=559292 GN=THR4 PE=1 SV=1	15	5	7	5	57.4	THR4		338047	25076.2	2858.02	121835	7896.32
High	Master Protein	Q06506	Ribosomal RNA-processing protein 9 OS=Saccharomyces cerevisiae (strain ATCC 204508 / S288c) OX=559292 GN=RRP9 PE=1 SV=1	11	3	7	3	65	RRP9		60380.6	28323.3	10327	121876	27951.7
High	Master Protein	Q12250	26S proteasome regulatory subunit RPN5 OS=Saccharomyces cerevisiae (strain ATCC 204508 / S288c) OX=559292 GN=RPN5 PE=1 SV=3	15	4	7	4	51.7	RPN5	7491.68	273299	124260		252173	219845
High	Master Protein	P18851	Guanine nucleotide-binding protein subunit beta OS=Saccharomyces cerevisiae (strain ATCC 204508 / S288c) OX=559292 GN=STE4 PE=1 SV=2	5	2	7	2	46.6	STE4	11770.3	57628	37519.5	6830.5	15759.3	11892.5
High	Master Protein	Q06217	Small nuclear ribonucleoprotein Sm D2 OS=Saccharomyces cerevisiae (strain ATCC 204508 / S288c) OX=559292 GN=SMD2 PE=1 SV=2	26	3	7	3	12.8	SMD2		51064.7	46806.5		130088	102284
High	Master Protein	P43555	Protein EMP47 OS=Saccharomyces cerevisiae (strain ATCC 204508 / S288c) OX=559292 GN=EMP47 PE=1 SV=1	6	2	7	2	50.3	EMP47	6538.96	28447.7	42746.5		38627	64250.4
High	Master Protein	P41057	40S ribosomal protein S29-A OS=Saccharomyces cerevisiae (strain ATCC 204508 / S288c) OX=559292 GN=RPS29A PE=1 SV=3	36	3	7	3	6.7	RPS29A	10244.1	200244	88118.8	5959.15	222874	183939
High	Master Protein	P54113	Bifunctional purine biosynthesis protein ADE16 OS=Saccharomyces cerevisiae (strain ATCC 204508 / S288c) OX=559292 GN=ADE16 PE=1 SV=1	7	3	7	1	65.2	ADE16		25878.3	7162.35		46020.3	14432.8
High	Master Protein	Q03769	Epsin-5 OS=Saccharomyces cerevisiae (strain ATCC 204508 / S288c) OX=559292 GN=ENT5 PE=1 SV=1	6	2	7	2	47.3	ENT5		37528.2	19140.4		120283	62984.8
High	Master Protein	P49723	Ribonucleoside-diphosphate reductase small chain 2 OS=Saccharomyces cerevisiae (strain ATCC 204508 / S288c) OX=559292 GN=RNR4 PE=1 SV=1	18	5	7	5	40	RNR4	11834.8	373494	21304.1	11431.8	12362.8	28189.6
High	Master Protein	P38071	Enoyl-[acyl-carrier-protein] reductase, mitochondrial OS=Saccharomyces cerevisiae (strain ATCC 204508 / S288c) OX=559292 GN=ETR1 PE=1 SV=3	9	2	7	2	42	ETR1	11655.8	37322.5	5503.46	8759.45		43853.2
High	Master Protein	P10614	Lanosterol 14-alpha demethylase OS=Saccharomyces cerevisiae (strain ATCC 204508 / S288c) OX=559292 GN=ERG11 PE=1 SV=1	6	2	7	2	60.7	ERG11	13636.9	179120	55542.6	6386.21	61994.6	48421.3
High	Master Protein	Q04062	26S proteasome regulatory subunit RPN9 OS=Saccharomyces cerevisiae (strain ATCC 204508 / S288c) OX=559292 GN=RPN9 PE=1 SV=1	16	5	7	5	45.8	RPN9	3373.98	69003.2	85061.2	5018.11	69301.2	112647
High	Master Protein	P53337	ER-derived vesicles protein ERV29 OS=Saccharomyces cerevisiae (strain ATCC 204508 / S288c) OX=559292 GN=ERV29 PE=1 SV=1	8	2	7	2	35	ERV29	15684.3	69228.8	61377.6		115436	86026.4
High	Master Protein	Q00916	U1 small nuclear ribonucleoprotein 70 kDa homolog OS=Saccharomyces cerevisiae (strain ATCC 204508 / S288c) OX=559292 GN=SNP1 PE=1 SV=1	11	2	7	2	34.4	SNP1	22391.3	15131.8	8005.87		238403	72540.9
High	Master Protein	P40471	NADPH-dependent 1-acyldihydroxyacetone phosphate reductase OS=Saccharomyces cerevisiae (strain ATCC 204508 / S288c) OX=559292 GN=AYR1 PE=1 SV=1	18	4	7	4	32.8	AYR1		108375	53585.3		959816	194416
High	Master Protein	Q02931	NET1-associated nuclear protein 1 OS=Saccharomyces cerevisiae (strain ATCC 204508 / S288c) OX=559292 GN=NAN1 PE=1 SV=1	3	2	7	2	101.2	NAN1		46850	42269.2		123078	71304.6
High	Master Protein	P23639	Proteasome subunit alpha type-2 OS=Saccharomyces cerevisiae (strain ATCC 204508 / S288c) OX=559292 GN=PRE8 PE=1 SV=1	22	5	7	5	27.1	PRE8		229322	24315.6	3355.27	26856.3	25737.2
High	Master Protein	P34241	Nucleolar pre-ribosomal-associated protein 1 OS=Saccharomyces cerevisiae (strain ATCC 204508 / S288c) OX=559292 GN=URB1 PE=1 SV=2	1	2	7	2	203.2	URB1		12972.6	16277.5		34546.5	24339.6
High	Master Protein	Q06668	Methyltransferase OMS1, mitochondrial OS=Saccharomyces cerevisiae (strain ATCC 204508 / S288c) OX=559292 GN=OMS1 PE=1 SV=1	11	4	7	4	55.6	OMS1	5529.13	61322.6	56182.3	19439.5	217813	166861
High	Master Protein	P41921	Glutathione reductase OS=Saccharomyces cerevisiae (strain ATCC 204508 / S288c) OX=559292 GN=GLR1 PE=1 SV=2	15	4	7	4	53.4	GLR1	3146.23	184191	13962.2	5404.62	20229.9	24865.9
High	Master Protein	P14906	Protein translocation protein SEC63 OS=Saccharomyces cerevisiae (strain ATCC 204508 / S288c) OX=559292 GN=SEC63 PE=1 SV=2	4	2	7	2	75.3	SEC63		38789.7	24844.2		31144.9	15559.8
High	Master Protein	P36528	54S ribosomal protein L17, mitochondrial OS=Saccharomyces cerevisiae (strain ATCC 204508 / S288c) OX=559292 GN=MRPL17 PE=1 SV=2	12	3	7	3	32.2	MRPL17		23758.2	10146.4		113954	77532.5
High	Master Protein	P38164	SEH-associated protein 4 OS=Saccharomyces cerevisiae (strain ATCC 204508 / S288c) OX=559292 GN=SEA4 PE=1 SV=2	6	4	7	4	117.6	SEA4		31436.1	44192.9			33522.1
High	Master Protein	P36009	Probable ATP-dependent RNA helicase DHR2 OS=Saccharomyces cerevisiae (strain ATCC 204508 / S288c) OX=559292 GN=DHR2 PE=1 SV=1	7	4	7	4	82.7	DHR2		42640.7	50671.2		198959	86893.9
High	Master Protein	P07991	Ornithine aminotransferase OS=Saccharomyces cerevisiae (strain ATCC 204508 / S288c) OX=559292 GN=CAR2 PE=1 SV=2	10	3	7	3	46.1	CAR2	3639.73	223209		4528.1
High	Master Protein	P53909	Adenine deaminase OS=Saccharomyces cerevisiae (strain ATCC 204508 / S288c) OX=559292 GN=AAH1 PE=1 SV=1	12	2	7	2	39.6	AAH1		195248	338261		779103	621788
High	Master Protein	P07806	Valine--tRNA ligase, mitochondrial OS=Saccharomyces cerevisiae (strain ATCC 204508 / S288c) OX=559292 GN=VAS1 PE=1 SV=2	5	4	7	4	125.7	VAS1		178922	27692		17155.8	23464.2
High	Master Protein	P40303	Proteasome subunit alpha type-4 OS=Saccharomyces cerevisiae (strain ATCC 204508 / S288c) OX=559292 GN=PRE6 PE=1 SV=1	18	3	7	3	28.4	PRE6		133064	11922.5	6739.73	171295	33316.3
High	Master Protein	P36148	Glycerol-3-phosphate O-acyltransferase 2 OS=Saccharomyces cerevisiae (strain ATCC 204508 / S288c) OX=559292 GN=GPT2 PE=1 SV=1	7	3	7	3	83.6	GPT2			5216.48		146892	52811.6
High	Master Protein	Q12329	Heat shock protein 42 OS=Saccharomyces cerevisiae (strain ATCC 204508 / S288c) OX=559292 GN=HSP42 PE=1 SV=1	18	4	7	4	42.8	HSP42		73739.2	46482.1	3569.71	303644	112794
High	Master Protein	P39705	Nucleoporin NUP60 OS=Saccharomyces cerevisiae (strain ATCC 204508 / S288c) OX=559292 GN=NUP60 PE=1 SV=1	11	4	6	4	59	NUP60	44831	41776.2	13276.5	17496.3	46394.9	45101.9
High	Master Protein	P54885	Gamma-glutamyl phosphate reductase OS=Saccharomyces cerevisiae (strain ATCC 204508 / S288c) OX=559292 GN=PRO2 PE=1 SV=1	19	5	6	5	49.7	PRO2		269773	17040.1		40043.7	32583.1
High	Master Protein	Q03362	Uncharacterized protein YDR476C OS=Saccharomyces cerevisiae (strain ATCC 204508 / S288c) OX=559292 GN=YDR476C PE=1 SV=1	13	2	6	2	25.3			4905.59	15641.3			28215
High	Master Protein	P36523	54S ribosomal protein L15, mitochondrial OS=Saccharomyces cerevisiae (strain ATCC 204508 / S288c) OX=559292 GN=MRPL15 PE=1 SV=3	16	3	6	3	28.2	MRPL15		26138.9	8888.01		115103	60096.4
High	Master Protein	Q03208	Uncharacterized protein YML119W OS=Saccharomyces cerevisiae (strain ATCC 204508 / S288c) OX=559292 GN=YML119W PE=1 SV=1	11	3	6	3	40			15237.2	21264.9			21081.7
High	Master Protein	P32476	Squalene monooxygenase OS=Saccharomyces cerevisiae (strain ATCC 204508 / S288c) OX=559292 GN=ERG1 PE=1 SV=2	7	3	6	3	55.1	ERG1		79685.5	30553.5		156813	5007.14
High	Master Protein	P14742	Glutamine--fructose-6-phosphate aminotransferase [isomerizing] OS=Saccharomyces cerevisiae (strain ATCC 204508 / S288c) OX=559292 GN=GFA1 PE=1 SV=4	10	4	6	4	80	GFA1	8448.29	65994.1	41126	7567.75	39354.4	65115.4
High	Master Protein	P42935	Elongator complex protein 2 OS=Saccharomyces cerevisiae (strain ATCC 204508 / S288c) OX=559292 GN=ELP2 PE=1 SV=1	3	2	6	2	89.4	ELP2		15798.6	48355		36401.8	20406.1
High	Master Protein	P47143	Adenosine kinase OS=Saccharomyces cerevisiae (strain ATCC 204508 / S288c) OX=559292 GN=ADO1 PE=1 SV=1	24	5	6	5	36.4	ADO1	4380.62	382654			145387
High	Master Protein	P06780	GTP-binding protein RHO1 OS=Saccharomyces cerevisiae (strain ATCC 204508 / S288c) OX=559292 GN=RHO1 PE=1 SV=3	12	2	6	2	23.1	RHO1		21577.8		16576.1	116505	8002.67
High	Master Protein	P53063	Decapping nuclease RAI1 OS=Saccharomyces cerevisiae (strain ATCC 204508 / S288c) OX=559292 GN=RAI1 PE=1 SV=3	16	5	6	5	44.5	RAI1		62483.9	45749.1		140287	121631
High	Master Protein	P32471	Elongation factor 1-beta OS=Saccharomyces cerevisiae (strain ATCC 204508 / S288c) OX=559292 GN=EFB1 PE=1 SV=4	30	4	6	4	22.6	EFB1	11955.6	1.59451e+06	63668.9	28280	350644	56060.2
High	Master Protein	P39102	DnaJ protein homolog XDJ1 OS=Saccharomyces cerevisiae (strain ATCC 204508 / S288c) OX=559292 GN=XDJ1 PE=1 SV=2	6	2	6	2	51.3	XDJ1		20688.3	8260.36		30450.6	40328.2
High	Master Protein	P53691	Peptidyl-prolyl cis-trans isomerase CPR6 OS=Saccharomyces cerevisiae (strain ATCC 204508 / S288c) OX=559292 GN=CPR6 PE=1 SV=1	10	3	6	3	42	CPR6	4595.74	319752	71566	13265.3	128634	98824.7
High	Master Protein	P19454	Casein kinase II subunit alpha' OS=Saccharomyces cerevisiae (strain ATCC 204508 / S288c) OX=559292 GN=CKA2 PE=1 SV=2	10	3	6	3	39.4	CKA2		107576	16159.4		842725	24211.8
High	Master Protein	Q00055	Glycerol-3-phosphate dehydrogenase [NAD(+)] 1 OS=Saccharomyces cerevisiae (strain ATCC 204508 / S288c) OX=559292 GN=GPD1 PE=1 SV=4	9	3	6	2	42.8	GPD1		27979.9		8122.88	106289	53172.1
High	Master Protein	P32466	Low-affinity glucose transporter HXT3 OS=Saccharomyces cerevisiae (strain ATCC 204508 / S288c) OX=559292 GN=HXT3 PE=1 SV=1	6	2	6	2	62.5	HXT3	26090.3	115500	72681.4		115844	10564.1
High	Master Protein	P00546	Cyclin-dependent kinase 1 OS=Saccharomyces cerevisiae (strain ATCC 204508 / S288c) OX=559292 GN=CDC28 PE=1 SV=1	7	2	6	2	34	CDC28		20732.4	10863.8		289458	15407.3
High	Master Protein	Q04894	NADP-dependent alcohol dehydrogenase 6 OS=Saccharomyces cerevisiae (strain ATCC 204508 / S288c) OX=559292 GN=ADH6 PE=1 SV=1	21	5	6	5	39.6	ADH6	4521.82	188645				22212.7
High	Master Protein	P32480	Protein HIR2 OS=Saccharomyces cerevisiae (strain ATCC 204508 / S288c) OX=559292 GN=HIR2 PE=1 SV=2	5	3	6	3	98.4	HIR2		42176	47013.3		51728.3	43265.9
High	Master Protein	P15625	Phenylalanine--tRNA ligase alpha subunit OS=Saccharomyces cerevisiae (strain ATCC 204508 / S288c) OX=559292 GN=FRS2 PE=1 SV=3	12	4	6	4	57.5	FRS2		53442.7	10922.2			8163.68
High	Master Protein	P07246	Alcohol dehydrogenase 3, mitochondrial OS=Saccharomyces cerevisiae (strain ATCC 204508 / S288c) OX=559292 GN=ADH3 PE=1 SV=2	9	4	6	3	40.3	ADH3		460959	13469.3	22692.4	218818	61673.6
High	Master Protein	P32288	Glutamine synthetase OS=Saccharomyces cerevisiae (strain ATCC 204508 / S288c) OX=559292 GN=GLN1 PE=1 SV=4	7	2	6	2	41.7	GLN1		149996	23552.1		175754	22450.6
High	Master Protein	P32264	Glutamate 5-kinase OS=Saccharomyces cerevisiae (strain ATCC 204508 / S288c) OX=559292 GN=PRO1 PE=1 SV=2	8	2	6	2	47.1	PRO1		35529.2	25679.1			19739.4
High	Master Protein	P08524	Farnesyl pyrophosphate synthase OS=Saccharomyces cerevisiae (strain ATCC 204508 / S288c) OX=559292 GN=ERG20 PE=1 SV=2	10	3	6	3	40.5	ERG20		132770	5785.19	8993.36	114829	18797.5
High	Master Protein	P48589	40S ribosomal protein S12 OS=Saccharomyces cerevisiae (strain ATCC 204508 / S288c) OX=559292 GN=RPS12 PE=1 SV=1	20	2	6	2	15.5	RPS12	83821.2	734138	61486.9	16966.6		57429.3
High	Master Protein	P09798	Anaphase-promoting complex subunit CDC16 OS=Saccharomyces cerevisiae (strain ATCC 204508 / S288c) OX=559292 GN=CDC16 PE=1 SV=1	3	3	6	3	94.9	CDC16	32246.4	20183.9	60235.4	34456.9	84142.4
High	Master Protein	P48234	Ribosome biogenesis protein ENP2 OS=Saccharomyces cerevisiae (strain ATCC 204508 / S288c) OX=559292 GN=ENP2 PE=1 SV=2	4	2	6	2	81.7	ENP2		25774.7	15703.6			13036.3
High	Master Protein	P36101	tRNA threonylcarbamoyladenosine dehydratase 2 OS=Saccharomyces cerevisiae (strain ATCC 204508 / S288c) OX=559292 GN=TCD2 PE=1 SV=1	7	2	6	2	50.2	TCD2		8693.72	12600.8			13935.5
High	Master Protein	P38792	Exosome complex component RRP4 OS=Saccharomyces cerevisiae (strain ATCC 204508 / S288c) OX=559292 GN=RRP4 PE=1 SV=1	11	2	6	2	39.4	RRP4		33559.9	12499.1		16684.7	13831.7
High	Master Protein	Q12263	Serine/threonine-protein kinase GIN4 OS=Saccharomyces cerevisiae (strain ATCC 204508 / S288c) OX=559292 GN=GIN4 PE=1 SV=1	4	4	6	4	129.8	GIN4		104061	31821.1		300554	15531.6
High	Master Protein	Q02204	54S ribosomal protein L13, mitochondrial OS=Saccharomyces cerevisiae (strain ATCC 204508 / S288c) OX=559292 GN=MRPL13 PE=1 SV=2	10	2	6	2	30.3	MRPL13		25385.3	15271.8		70280.6	31024.9
High	Master Protein	P53201	SWR1-complex protein 4 OS=Saccharomyces cerevisiae (strain ATCC 204508 / S288c) OX=559292 GN=SWC4 PE=1 SV=1	8	2	6	2	55.2	SWC4		4136.49	21002.7		45302.7	27350.8
High	Master Protein	P36013	NAD-dependent malic enzyme, mitochondrial OS=Saccharomyces cerevisiae (strain ATCC 204508 / S288c) OX=559292 GN=MAE1 PE=1 SV=1	9	3	6	3	74.3	MAE1		125649	33443.1		75960.5	39028.7
High	Master Protein	Q04373	Pumilio homology domain family member 6 OS=Saccharomyces cerevisiae (strain ATCC 204508 / S288c) OX=559292 GN=PUF6 PE=1 SV=1	4	2	6	2	75.1	PUF6		61430.2	23817.2		120882	68230.2
High	Master Protein	P42847	37S ribosomal protein S18, mitochondrial OS=Saccharomyces cerevisiae (strain ATCC 204508 / S288c) OX=559292 GN=MRPS18 PE=1 SV=2	10	2	6	2	24.5	MRPS18		14560.5	6600.54		82102.7	67200.9
High	Master Protein	P32387	54S ribosomal protein L41, mitochondrial OS=Saccharomyces cerevisiae (strain ATCC 204508 / S288c) OX=559292 GN=MRP20 PE=1 SV=1	12	2	5	2	30.5	MRP20	6883.96	92019.3	24207.3	9041.08	191331	168302
High	Master Protein	Q12118	Small glutamine-rich tetratricopeptide repeat-containing protein 2 OS=Saccharomyces cerevisiae (strain ATCC 204508 / S288c) OX=559292 GN=SGT2 PE=1 SV=1	12	3	5	3	37.2	SGT2		239431	14011.9	4301.41	67523.2	26245.5
High	Master Protein	P38013	Peroxiredoxin AHP1 OS=Saccharomyces cerevisiae (strain ATCC 204508 / S288c) OX=559292 GN=AHP1 PE=1 SV=4	21	2	5	2	19.1	AHP1	7180.62	970216	9838.3	12738.2	14649.1	18153.4
High	Master Protein	P29952	Mannose-6-phosphate isomerase OS=Saccharomyces cerevisiae (strain ATCC 204508 / S288c) OX=559292 GN=PMI40 PE=1 SV=4	15	5	5	5	48.2	PMI40		380774			31771.9	6023.43
High	Master Protein	P53881	54S ribosomal protein L22, mitochondrial OS=Saccharomyces cerevisiae (strain ATCC 204508 / S288c) OX=559292 GN=MRPL22 PE=1 SV=2	10	2	5	2	34.9	MRPL22						15158.7
High	Master Protein	P53313	Protein SDA1 OS=Saccharomyces cerevisiae (strain ATCC 204508 / S288c) OX=559292 GN=SDA1 PE=1 SV=1	6	3	5	3	86.6	SDA1		67314.7	6344.22		32417.7	15999.7
High	Master Protein	P53925	Uncharacterized vacuolar membrane protein YNL115C OS=Saccharomyces cerevisiae (strain ATCC 204508 / S288c) OX=559292 GN=YNL115C PE=1 SV=1	3	2	5	2	74			22361.1	21339		64412.5	51233.4
High	Master Protein	P32832	Chromatin structure-remodeling complex subunit RSC7 OS=Saccharomyces cerevisiae (strain ATCC 204508 / S288c) OX=559292 GN=NPL6 PE=1 SV=1	5	2	5	2	49.6	NPL6	3569.66	74314.8	29028.7	6041.17	454376	34835
High	Master Protein	P32605	U1 small nuclear ribonucleoprotein A OS=Saccharomyces cerevisiae (strain ATCC 204508 / S288c) OX=559292 GN=MUD1 PE=1 SV=1	9	2	5	2	34.4	MUD1		12540.5	16643.1		17801.4	36432.1
High	Master Protein	P40523	Uncharacterized protein YIL055C OS=Saccharomyces cerevisiae (strain ATCC 204508 / S288c) OX=559292 GN=YIL055C PE=1 SV=1	6	3	5	3	70.7				6730.5		93228.6	36298.9
High	Master Protein	P08417	Fumarate hydratase, mitochondrial OS=Saccharomyces cerevisiae (strain ATCC 204508 / S288c) OX=559292 GN=FUM1 PE=1 SV=2	5	2	5	2	53.1	FUM1		91195.6		7332.28		20823.3
High	Master Protein	P32843	Mitochondrial escape protein 2 OS=Saccharomyces cerevisiae (strain ATCC 204508 / S288c) OX=559292 GN=YME2 PE=1 SV=1	5	3	5	3	96.6	YME2	3388.65	28579.4	27134.7		32161.1	29465.5
High	Master Protein	P32496	26S proteasome regulatory subunit RPN12 OS=Saccharomyces cerevisiae (strain ATCC 204508 / S288c) OX=559292 GN=RPN12 PE=1 SV=3	11	2	5	2	31.9	RPN12	8839.93	85542.3	40906.2	3394.1	19497.7	46706.4
High	Master Protein	Q03201	37S ribosomal protein S10, mitochondrial OS=Saccharomyces cerevisiae (strain ATCC 204508 / S288c) OX=559292 GN=RSM10 PE=1 SV=1	23	3	5	3	23.4	RSM10	27117.5	16629.9	20259.1		89195	41142.1
High	Master Protein	P38840	Aromatic amino acid aminotransferase 2 OS=Saccharomyces cerevisiae (strain ATCC 204508 / S288c) OX=559292 GN=ARO9 PE=1 SV=3	5	2	5	2	58.5	ARO9		82885.1			6346.47
High	Master Protein	P00958	Methionine--tRNA ligase, cytoplasmic OS=Saccharomyces cerevisiae (strain ATCC 204508 / S288c) OX=559292 GN=MES1 PE=1 SV=4	3	2	5	2	85.6	MES1		58520.8	21618.1			20026.3
High	Master Protein	P54000	RNA polymerase II transcriptional coactivator SUB1 OS=Saccharomyces cerevisiae (strain ATCC 204508 / S288c) OX=559292 GN=SUB1 PE=1 SV=1	15	3	5	3	33.1	SUB1		63262.3	14016.8		153127	45832.3
High	Master Protein	P47170	Vacuolar membrane-associated protein IML1 OS=Saccharomyces cerevisiae (strain ATCC 204508 / S288c) OX=559292 GN=IML1 PE=1 SV=1	3	3	5	3	181.8	IML1		15832	17076.9		7137.97	14813.9
High	Master Protein	P32377	Diphosphomevalonate decarboxylase OS=Saccharomyces cerevisiae (strain ATCC 204508 / S288c) OX=559292 GN=MVD1 PE=1 SV=2	25	5	5	5	44.1	MVD1		497033		3566.54
High	Master Protein	Q06833	Nucleus-vacuole junction protein 2 OS=Saccharomyces cerevisiae (strain ATCC 204508 / S288c) OX=559292 GN=NVJ2 PE=1 SV=1	5	2	5	2	87.3	NVJ2		4153.81	20725.4		137833	37218.4
High	Master Protein	P32449	Phospho-2-dehydro-3-deoxyheptonate aldolase, tyrosine-inhibited OS=Saccharomyces cerevisiae (strain ATCC 204508 / S288c) OX=559292 GN=ARO4 PE=1 SV=2	11	3	5	3	39.7	ARO4	2616.9	324139	4379.77	14836.7	42715.1	27344.2
High	Master Protein	P39958	Rab GDP-dissociation inhibitor OS=Saccharomyces cerevisiae (strain ATCC 204508 / S288c) OX=559292 GN=GDI1 PE=1 SV=1	5	2	5	2	51.2	GDI1		78548.4	3379.21			18323.3
High	Master Protein	P27810	Alpha-1,2 mannosyltransferase KTR1 OS=Saccharomyces cerevisiae (strain ATCC 204508 / S288c) OX=559292 GN=KTR1 PE=1 SV=1	8	3	5	3	46	KTR1	2750.32	69233.6	58264.6		30166.1	30719.8
High	Master Protein	Q06218	ATP-dependent RNA helicase DBP9 OS=Saccharomyces cerevisiae (strain ATCC 204508 / S288c) OX=559292 GN=DBP9 PE=1 SV=1	8	3	5	3	68	DBP9		43847.2	24643.1		94705.8	54124.6
High	Master Protein	P28000	DNA-directed RNA polymerases I and III subunit RPAC2 OS=Saccharomyces cerevisiae (strain ATCC 204508 / S288c) OX=559292 GN=RPC19 PE=1 SV=1	31	2	5	2	16.1	RPC19		49329.3	12980.4		76408.5
High	Master Protein	P33441	THO complex subunit MFT1 OS=Saccharomyces cerevisiae (strain ATCC 204508 / S288c) OX=559292 GN=MFT1 PE=1 SV=1	6	2	5	2	45	MFT1		7636.37	9997.02		10824.6	21499.2
High	Master Protein	P53108	Protein YIP5 OS=Saccharomyces cerevisiae (strain ATCC 204508 / S288c) OX=559292 GN=YIP5 PE=1 SV=1	14	2	5	2	34.8	YIP5		13429.6	12309.3	3129.25	30253.4	22735.5
High	Master Protein	P32939	Ypt/Rab-type GTPase YPT7 OS=Saccharomyces cerevisiae (strain ATCC 204508 / S288c) OX=559292 GN=YPT7 PE=1 SV=1	23	4	5	4	23	YPT7	26973.2	188654	21548.4	22806.6	575936	9272.13
High	Master Protein	P40086	Cytochrome c oxidase assembly protein COX15 OS=Saccharomyces cerevisiae (strain ATCC 204508 / S288c) OX=559292 GN=COX15 PE=3 SV=1	7	3	5	3	54.6	COX15		66043.2	49151.5	2137.21	148183	132319
High	Master Protein	P53878	Uncharacterized oxidoreductase YNL181W OS=Saccharomyces cerevisiae (strain ATCC 204508 / S288c) OX=559292 GN=YNL181W PE=1 SV=2	6	2	5	2	46.5			21600	23617.1		90393.1	41067.6
High	Master Protein	P42945	U3 small nucleolar RNA-associated protein 10 OS=Saccharomyces cerevisiae (strain ATCC 204508 / S288c) OX=559292 GN=UTP10 PE=1 SV=1	2	3	5	3	200	UTP10		7706.83	7198.4		84239.2	14726
High	Master Protein	P38764	26S proteasome regulatory subunit RPN1 OS=Saccharomyces cerevisiae (strain ATCC 204508 / S288c) OX=559292 GN=RPN1 PE=1 SV=3	3	2	5	2	109.4	RPN1		51568.4	16398.2		23942.9	22222.9
High	Master Protein	Q00684	Tyrosine-protein phosphatase CDC14 OS=Saccharomyces cerevisiae (strain ATCC 204508 / S288c) OX=559292 GN=CDC14 PE=1 SV=2	8	3	5	3	61.9	CDC14		37814	29985		187068	39106.7
High	Master Protein	Q03246	37S ribosomal protein S17, mitochondrial OS=Saccharomyces cerevisiae (strain ATCC 204508 / S288c) OX=559292 GN=MRPS17 PE=1 SV=1	17	3	5	3	27.6	MRPS17	11005.7	15679.4	14251.3			8703.33
High	Master Protein	P39976	D-2-hydroxyglutarate--pyruvate transhydrogenase DLD3 OS=Saccharomyces cerevisiae (strain ATCC 204508 / S288c) OX=559292 GN=DLD3 PE=1 SV=1	14	4	5	4	55.2	DLD3		156985	5532.47
High	Master Protein	Q04660	Ribosome biogenesis protein ERB1 OS=Saccharomyces cerevisiae (strain ATCC 204508 / S288c) OX=559292 GN=ERB1 PE=1 SV=1	3	2	5	2	91.6	ERB1		42600.4	25786.8		48332.5	48903.7
High	Master Protein	P07283	Phosphomannomutase OS=Saccharomyces cerevisiae (strain ATCC 204508 / S288c) OX=559292 GN=SEC53 PE=1 SV=1	22	4	5	4	29	SEC53		163617	4109.93	8812.5	58408.4	3469.92
High	Master Protein	P13663	Aspartate-semialdehyde dehydrogenase OS=Saccharomyces cerevisiae (strain ATCC 204508 / S288c) OX=559292 GN=HOM2 PE=1 SV=1	17	4	5	4	39.5	HOM2		477571		3503.37	19433.4
High	Master Protein	Q12251	Uncharacterized mitochondrial carrier YPR011C OS=Saccharomyces cerevisiae (strain ATCC 204508 / S288c) OX=559292 GN=YPR011C PE=1 SV=1	10	2	5	2	35.9			14990.2				27834.2
High	Master Protein	P32610	V-type proton ATPase subunit D OS=Saccharomyces cerevisiae (strain ATCC 204508 / S288c) OX=559292 GN=VMA8 PE=1 SV=1	7	2	5	2	29.2	VMA8	12526.6	117747	44830.7		160874	71778.6
High	Master Protein	Q05016	NADP-dependent 3-hydroxy acid dehydrogenase OS=Saccharomyces cerevisiae (strain ATCC 204508 / S288c) OX=559292 GN=YMR226C PE=1 SV=1	12	2	5	2	29.1			109895	7456.41	7688.98	12516.7	27147.3
High	Master Protein	P37304	Protein PAM1 OS=Saccharomyces cerevisiae (strain ATCC 204508 / S288c) OX=559292 GN=PAM1 PE=1 SV=2	9	3	5	3	92.8	PAM1		14917.7	13275.5		69745.8	21919
High	Master Protein	Q07508	Protein LUC7 OS=Saccharomyces cerevisiae (strain ATCC 204508 / S288c) OX=559292 GN=LUC7 PE=1 SV=1	20	4	5	4	30.2	LUC7		14489.8			96155.9
High	Master Protein	Q07979	Chromatin structure-remodeling complex protein RSC58 OS=Saccharomyces cerevisiae (strain ATCC 204508 / S288c) OX=559292 GN=RSC58 PE=1 SV=1	6	2	5	2	57.8	RSC58		8266.79	21249.6			43163
High	Master Protein	P33759	37S ribosomal protein S5, mitochondrial OS=Saccharomyces cerevisiae (strain ATCC 204508 / S288c) OX=559292 GN=MRPS5 PE=1 SV=1	8	2	5	2	34.9	MRPS5		31233.9	23862.4		134880	98470.8
High	Master Protein	P25342	Cell division control protein 10 OS=Saccharomyces cerevisiae (strain ATCC 204508 / S288c) OX=559292 GN=CDC10 PE=1 SV=1	19	3	5	3	37	CDC10		76358	32268.2		78280.9	35114.6
High	Master Protein	P36010	Nucleoside diphosphate kinase OS=Saccharomyces cerevisiae (strain ATCC 204508 / S288c) OX=559292 GN=YNK1 PE=1 SV=1	35	4	5	4	17.2	YNK1		154547		5234.4	35304
High	Master Protein	P47120	Deoxyhypusine hydroxylase OS=Saccharomyces cerevisiae (strain ATCC 204508 / S288c) OX=559292 GN=LIA1 PE=1 SV=1	21	4	5	4	36.1	LIA1		295961	5529.67			10264.2
High	Master Protein	P32910	DNA-directed RNA polymerase III subunit RPC6 OS=Saccharomyces cerevisiae (strain ATCC 204508 / S288c) OX=559292 GN=RPC34 PE=1 SV=1	13	2	5	2	36.1	RPC34		69053.5	29365.8			24607
High	Master Protein	P40185	Protein MMF1, mitochondrial OS=Saccharomyces cerevisiae (strain ATCC 204508 / S288c) OX=559292 GN=MMF1 PE=1 SV=1	29	2	4	2	15.9	MMF1		97052.3	6765.66		196824
High	Master Protein	P53075	Outer spore wall assembly protein SHE10 OS=Saccharomyces cerevisiae (strain ATCC 204508 / S288c) OX=559292 GN=SHE10 PE=1 SV=1	6	2	4	2	66.8	SHE10	8230.02	32817.7	21141.9	6309.27	82852.6	47190.7
High	Master Protein	Q06698	Putative ATP-dependent RNA helicase YLR419W OS=Saccharomyces cerevisiae (strain ATCC 204508 / S288c) OX=559292 GN=YLR419W PE=1 SV=1	3	4	4	4	162.9		20055.5	40391.7	4705.28		161948	56087.4
High	Master Protein	P33333	1-acyl-sn-glycerol-3-phosphate acyltransferase OS=Saccharomyces cerevisiae (strain ATCC 204508 / S288c) OX=559292 GN=SLC1 PE=1 SV=1	10	2	4	2	33.9	SLC1	22666.3	68275.2	88050.1		158051	132467
High	Master Protein	P53732	37S ribosomal protein S12, mitochondrial OS=Saccharomyces cerevisiae (strain ATCC 204508 / S288c) OX=559292 GN=MRPS12 PE=1 SV=1	16	2	4	2	16.9	MRPS12	10348.9		9871.17	40474.7	130814	66722.1
High	Master Protein	P53877	Pre-rRNA-processing protein IPI3 OS=Saccharomyces cerevisiae (strain ATCC 204508 / S288c) OX=559292 GN=IPI3 PE=1 SV=1	5	2	4	2	61.7	IPI3		12722.4			14403.7	9717.38
High	Master Protein	P24720	Protein MNE1 OS=Saccharomyces cerevisiae (strain ATCC 204508 / S288c) OX=559292 GN=MNE1 PE=1 SV=2	4	2	4	2	77.2	MNE1					449829	18337.1
High	Master Protein	Q03063	Down-regulator of invasive growth 1 OS=Saccharomyces cerevisiae (strain ATCC 204508 / S288c) OX=559292 GN=DIG1 PE=1 SV=1	11	3	4	3	49.3	DIG1			6140.93			17844.1
High	Master Protein	P38625	GMP synthase [glutamine-hydrolyzing] OS=Saccharomyces cerevisiae (strain ATCC 204508 / S288c) OX=559292 GN=GUA1 PE=1 SV=4	8	3	4	3	58.4	GUA1		362792	9697		48071.5	14850.1
High	Master Protein	P53617	Protein NRD1 OS=Saccharomyces cerevisiae (strain ATCC 204508 / S288c) OX=559292 GN=NRD1 PE=1 SV=1	3	2	4	2	63.8	NRD1		20382.1	9097.16		49315.9	50581
High	Master Protein	P32563	V-type proton ATPase subunit a, vacuolar isoform OS=Saccharomyces cerevisiae (strain ATCC 204508 / S288c) OX=559292 GN=VPH1 PE=1 SV=3	4	3	4	3	95.5	VPH1		31882.4	24831.9		32951.5	24440.8
High	Master Protein	P33330	Phosphoserine aminotransferase OS=Saccharomyces cerevisiae (strain ATCC 204508 / S288c) OX=559292 GN=SER1 PE=1 SV=1	16	4	4	4	43.4	SER1	17937.2	111467		4521.71	42944.6
High	Master Protein	P12904	5'-AMP-activated protein kinase subunit gamma OS=Saccharomyces cerevisiae (strain ATCC 204508 / S288c) OX=559292 GN=SNF4 PE=1 SV=1	15	3	4	3	36.4	SNF4		69616.6	31894.1		95366.4	70168.3
High	Master Protein	P32331	Mitochondrial glycine transporter YMC1 OS=Saccharomyces cerevisiae (strain ATCC 204508 / S288c) OX=559292 GN=YMC1 PE=1 SV=2	12	2	4	2	33.4	YMC1		43947.5	40174.2		89941.4	95001.4
High	Master Protein	O14467	Multiprotein-bridging factor 1 OS=Saccharomyces cerevisiae (strain ATCC 204508 / S288c) OX=559292 GN=MBF1 PE=1 SV=2	16	2	4	2	16.4	MBF1	68359.8	77013.5				6555.07
High	Master Protein	P22133	Malate dehydrogenase, cytoplasmic OS=Saccharomyces cerevisiae (strain ATCC 204508 / S288c) OX=559292 GN=MDH2 PE=1 SV=2	8	2	4	2	40.7	MDH2	5610.9	4868.83	11991.7		46011.1	5363.46
High	Master Protein	Q03102	Uncharacterized membrane protein YML131W OS=Saccharomyces cerevisiae (strain ATCC 204508 / S288c) OX=559292 GN=YML131W PE=1 SV=1	10	2	4	2	40			37643.3	7359.31	4170.79	156401	55390.8
High	Master Protein	P21242	Probable proteasome subunit alpha type-7 OS=Saccharomyces cerevisiae (strain ATCC 204508 / S288c) OX=559292 GN=PRE10 PE=1 SV=2	7	2	4	2	31.5	PRE10		139255	50888.5	5490.26	35172.9	51620.3
High	Master Protein	Q12265	Ribose-phosphate pyrophosphokinase 5 OS=Saccharomyces cerevisiae (strain ATCC 204508 / S288c) OX=559292 GN=PRS5 PE=1 SV=1	6	2	4	2	53.5	PRS5		68854.8	6710.58		12858.5	40039.7
High	Master Protein	P15705	Heat shock protein STI1 OS=Saccharomyces cerevisiae (strain ATCC 204508 / S288c) OX=559292 GN=STI1 PE=1 SV=1	10	4	4	4	66.2	STI1		783637		4417.68	349512	3622.19
High	Master Protein	P00447	Superoxide dismutase [Mn], mitochondrial OS=Saccharomyces cerevisiae (strain ATCC 204508 / S288c) OX=559292 GN=SOD2 PE=1 SV=1	12	2	4	2	25.8	SOD2		291345		4933.86
High	Master Protein	P39960	GTPase-activating protein BEM2/IPL2 OS=Saccharomyces cerevisiae (strain ATCC 204508 / S288c) OX=559292 GN=BEM2 PE=1 SV=1	1	2	4	2	245.3	BEM2		28276.8	27488.7		21529.6	33978.2
High	Master Protein	P15624	Phenylalanine--tRNA ligase beta subunit OS=Saccharomyces cerevisiae (strain ATCC 204508 / S288c) OX=559292 GN=FRS1 PE=1 SV=3	8	4	4	4	67.3	FRS1		235863	15372.7	3575.69	28352.4	11260.3
High	Master Protein	P40825	Alanine--tRNA ligase, mitochondrial OS=Saccharomyces cerevisiae (strain ATCC 204508 / S288c) OX=559292 GN=ALA1 PE=1 SV=3	6	4	4	4	110	ALA1		95702.7	5712.2		33324.7	18216.3
High	Master Protein	Q05775	Eukaryotic translation initiation factor 3 subunit J OS=Saccharomyces cerevisiae (strain ATCC 204508 / S288c) OX=559292 GN=HCR1 PE=1 SV=1	16	3	4	3	29.5	HCR1	6879.04	191433	14244.3		57324.3	27102.1
High	Master Protein	Q02354	U3 small nucleolar RNA-associated protein 6 OS=Saccharomyces cerevisiae (strain ATCC 204508 / S288c) OX=559292 GN=UTP6 PE=1 SV=2	8	3	4	3	52.4	UTP6		15309.2	21240.4		60513.4	27023.1
High	Master Protein	P38041	Protein BOB1 OS=Saccharomyces cerevisiae (strain ATCC 204508 / S288c) OX=559292 GN=BOI1 PE=1 SV=1	2	2	4	2	109.2	BOI1		8900.34			14555.8	5234.17
High	Master Protein	Q12743	DER1-like family member protein 1 OS=Saccharomyces cerevisiae (strain ATCC 204508 / S288c) OX=559292 GN=DFM1 PE=1 SV=1	9	2	4	2	38.1	DFM1		8874.27	25339.2		178152	34405.5
High	Master Protein	Q12074	Spermidine synthase OS=Saccharomyces cerevisiae (strain ATCC 204508 / S288c) OX=559292 GN=SPE3 PE=3 SV=1	16	4	4	4	33.3	SPE3		166104	148850			10201.7
High	Master Protein	P41814	tRNA (adenine(58)-N(1))-methyltransferase non-catalytic subunit TRM6 OS=Saccharomyces cerevisiae (strain ATCC 204508 / S288c) OX=559292 GN=GCD10 PE=1 SV=1	4	2	4	2	54.4	GCD10		55372.2	36439.8		49888.9	36303.1
High	Master Protein	Q00776	AP-1 complex subunit mu-1-I OS=Saccharomyces cerevisiae (strain ATCC 204508 / S288c) OX=559292 GN=APM1 PE=1 SV=2	10	3	4	3	53.8	APM1		56098.6	39828.7		18917.5	43883.6
High	Master Protein	Q03976	37S ribosomal protein S24, mitochondrial OS=Saccharomyces cerevisiae (strain ATCC 204508 / S288c) OX=559292 GN=RSM24 PE=1 SV=1	11	2	4	2	37.4	RSM24		35826.8	20167.1		78711.7	93840.3
High	Master Protein	P40959	Sorting nexin MVP1 OS=Saccharomyces cerevisiae (strain ATCC 204508 / S288c) OX=559292 GN=MVP1 PE=1 SV=2	9	3	4	3	59.6	MVP1		432142	16451.9		1.55768e+06	10868.3
High	Master Protein	Q03640	Tricalbin-3 OS=Saccharomyces cerevisiae (strain ATCC 204508 / S288c) OX=559292 GN=TCB3 PE=1 SV=1	4	3	4	3	171	TCB3		36276.2	30272.4		10854.8	45220.2
High	Master Protein	P48415	COPII coat assembly protein SEC16 OS=Saccharomyces cerevisiae (strain ATCC 204508 / S288c) OX=559292 GN=SEC16 PE=1 SV=2	2	2	4	2	241.5	SEC16		13892.4	20784.7		39622.3	41388.1
High	Master Protein	P29509	Thioredoxin reductase 1 OS=Saccharomyces cerevisiae (strain ATCC 204508 / S288c) OX=559292 GN=TRR1 PE=1 SV=3	18	3	4	3	34.2	TRR1	4397.81	300738	16237.4		12227.2
High	Master Protein	P39522	Dihydroxy-acid dehydratase, mitochondrial OS=Saccharomyces cerevisiae (strain ATCC 204508 / S288c) OX=559292 GN=ILV3 PE=1 SV=2	7	3	4	3	62.8	ILV3	10056.1	138257	14799.5	3826.38	62886.1	5169.65
High	Master Protein	P53628	Transcription regulatory protein SNF12 OS=Saccharomyces cerevisiae (strain ATCC 204508 / S288c) OX=559292 GN=SNF12 PE=1 SV=1	8	3	4	3	63.8	SNF12		17933.7	5554.19		433677	27500.3
High	Master Protein	P38067	Succinate-semialdehyde dehydrogenase [NADP(+)] OS=Saccharomyces cerevisiae (strain ATCC 204508 / S288c) OX=559292 GN=UGA2 PE=1 SV=2	8	2	4	2	54.2	UGA2		10585.1
High	Master Protein	P30952	Malate synthase 1 OS=Saccharomyces cerevisiae (strain ATCC 204508 / S288c) OX=559292 GN=MLS1 PE=1 SV=1	9	3	4	3	62.8	MLS1		128810			7770.22
High	Master Protein	P53598	Succinate--CoA ligase [ADP-forming] subunit alpha, mitochondrial OS=Saccharomyces cerevisiae (strain ATCC 204508 / S288c) OX=559292 GN=LSC1 PE=1 SV=1	12	3	4	3	35	LSC1		168337	8489.18	4886		14188.1
High	Master Protein	Q06686	Copper transport protein CTR3 OS=Saccharomyces cerevisiae (strain ATCC 204508 / S288c) OX=559292 GN=CTR3 PE=1 SV=1	14	3	4	3	27.5	CTR3	10224.9	28594.7	25989.7	6249.01	100716	73091.5
High	Master Protein	P32591	SWI/SNF complex subunit SWI3 OS=Saccharomyces cerevisiae (strain ATCC 204508 / S288c) OX=559292 GN=SWI3 PE=1 SV=1	4	3	4	3	92.9	SWI3		8109.45	8627.25	12869.3		8219.83
High	Master Protein	P37303	Low specificity L-threonine aldolase OS=Saccharomyces cerevisiae (strain ATCC 204508 / S288c) OX=559292 GN=GLY1 PE=1 SV=2	16	4	4	4	42.8	GLY1	38534.4	102653	3537.54	57701.7		69788.7
High	Master Protein	P23291	Casein kinase I homolog 1 OS=Saccharomyces cerevisiae (strain ATCC 204508 / S288c) OX=559292 GN=YCK1 PE=1 SV=1	6	2	4	1	61.7	YCK1		8962.06			76147.9
High	Master Protein	P32599	Fimbrin OS=Saccharomyces cerevisiae (strain ATCC 204508 / S288c) OX=559292 GN=SAC6 PE=1 SV=1	11	4	4	4	71.7	SAC6	8364.11	175657	5894.99	6416.29	10672.7	7007.92
High	Master Protein	Q08972	[NU+] prion formation protein 1 OS=Saccharomyces cerevisiae (strain ATCC 204508 / S288c) OX=559292 GN=NEW1 PE=1 SV=1	4	3	4	3	134.2	NEW1		67559.3	32295		204465
High	Master Protein	P33203	Pre-mRNA-processing protein PRP40 OS=Saccharomyces cerevisiae (strain ATCC 204508 / S288c) OX=559292 GN=PRP40 PE=1 SV=1	8	4	4	4	69	PRP40	3731.1		8193.52	4043.71	298124	65444.5
High	Master Protein	Q3E705	rRNA-processing protein EFG1 OS=Saccharomyces cerevisiae (strain ATCC 204508 / S288c) OX=559292 GN=EFG1 PE=1 SV=2	10	2	3	2	27.1	EFG1		42857.2	19721.2		635760	35680.4
High	Master Protein	P20081	FK506-binding protein 1 OS=Saccharomyces cerevisiae (strain ATCC 204508 / S288c) OX=559292 GN=FPR1 PE=1 SV=2	30	3	3	3	12.2	FPR1	2775.58	194380	7116.38		8999.16
High	Master Protein	P38809	Uncharacterized protein YHR097C OS=Saccharomyces cerevisiae (strain ATCC 204508 / S288c) OX=559292 GN=YHR097C PE=1 SV=1	8	2	3	2	40.6				6607.46		141495	55994.5
High	Master Protein	Q02773	Ribonuclease P protein component, mitochondrial OS=Saccharomyces cerevisiae (strain ATCC 204508 / S288c) OX=559292 GN=RPM2 PE=1 SV=1	2	2	3	2	139.3	RPM2		129731			2.57145e+06	7403.8
High	Master Protein	P41920	Ran-specific GTPase-activating protein 1 OS=Saccharomyces cerevisiae (strain ATCC 204508 / S288c) OX=559292 GN=YRB1 PE=1 SV=1	20	2	3	2	22.9	YRB1		185537	14680.2	7882.55	57884.9	9065.43
High	Master Protein	P00498	ATP phosphoribosyltransferase OS=Saccharomyces cerevisiae (strain ATCC 204508 / S288c) OX=559292 GN=HIS1 PE=1 SV=1	15	3	3	3	32.2	HIS1		156035	6457.28		15293.9	18280.1
High	Master Protein	P07278	cAMP-dependent protein kinase regulatory subunit OS=Saccharomyces cerevisiae (strain ATCC 204508 / S288c) OX=559292 GN=BCY1 PE=1 SV=4	5	2	3	2	47.2	BCY1		89843.5	14740		177976	54762.5
High	Master Protein	P25644	DNA topoisomerase 2-associated protein PAT1 OS=Saccharomyces cerevisiae (strain ATCC 204508 / S288c) OX=559292 GN=PAT1 PE=1 SV=4	5	2	3	2	88.5	PAT1		46840.3	5523.22		74962	35496.4
High	Master Protein	Q04491	Protein transport protein SEC13 OS=Saccharomyces cerevisiae (strain ATCC 204508 / S288c) OX=559292 GN=SEC13 PE=1 SV=1	13	2	3	2	33	SEC13		53014.8	8372.1			17032.8
High	Master Protein	Q12167	Required for respiratory growth protein 1, mitochondrial OS=Saccharomyces cerevisiae (strain ATCC 204508 / S288c) OX=559292 GN=RRG1 PE=1 SV=1	7	2	3	2	42.8	RRG1			5231.99		332768	8445.85
High	Master Protein	Q02608	37S ribosomal protein S16, mitochondrial OS=Saccharomyces cerevisiae (strain ATCC 204508 / S288c) OX=559292 GN=MRPS16 PE=1 SV=1	27	2	3	2	13.6	MRPS16		5196.73	4573.32	4669.21	30174.9	45160
High	Master Protein	P53207	U1 small nuclear ribonucleoprotein component SNU71 OS=Saccharomyces cerevisiae (strain ATCC 204508 / S288c) OX=559292 GN=SNU71 PE=1 SV=1	3	2	3	2	71.3	SNU71		7641.63	13383.1			25124.8
High	Master Protein	Q03653	Protein EFR3 OS=Saccharomyces cerevisiae (strain ATCC 204508 / S288c) OX=559292 GN=EFR3 PE=1 SV=1	4	2	3	2	89.1	EFR3		17964.6	13647.8		54207.4	18689
High	Master Protein	P41810	Coatomer subunit beta OS=Saccharomyces cerevisiae (strain ATCC 204508 / S288c) OX=559292 GN=SEC26 PE=1 SV=2	2	2	3	2	109	SEC26		47085.2	24943.8		20163	33963.5
High	Master Protein	Q05567	Sphingosine-1-phosphate lyase OS=Saccharomyces cerevisiae (strain ATCC 204508 / S288c) OX=559292 GN=DPL1 PE=1 SV=1	5	2	3	2	65.5	DPL1		41235	44398.1		124265	75076.6
High	Master Protein	Q00539	Protein NAM8 OS=Saccharomyces cerevisiae (strain ATCC 204508 / S288c) OX=559292 GN=NAM8 PE=1 SV=2	7	2	3	2	56.9	NAM8		11050.8			40740.8	9891.16
High	Master Protein	P56628	60S ribosomal protein L22-B OS=Saccharomyces cerevisiae (strain ATCC 204508 / S288c) OX=559292 GN=RPL22B PE=1 SV=2	38	2	3	2	13.8	RPL22B		109696	21935		54285.8	50168.4
High	Master Protein	P16622	Ferrochelatase, mitochondrial OS=Saccharomyces cerevisiae (strain ATCC 204508 / S288c) OX=559292 GN=HEM15 PE=1 SV=1	8	2	3	2	44.6	HEM15		38993.8	7748.89			75780.2
High	Master Protein	Q07551	NADPH-dependent alpha-keto amide reductase OS=Saccharomyces cerevisiae (strain ATCC 204508 / S288c) OX=559292 GN=YDL124W PE=1 SV=1	13	3	3	3	35.5			106741
High	Master Protein	P38065	AP-2 complex subunit alpha OS=Saccharomyces cerevisiae (strain ATCC 204508 / S288c) OX=559292 GN=APL3 PE=1 SV=1	2	2	3	2	114.9	APL3	3000.5			4747.25	39866.2	18409.9
High	Master Protein	P06208	2-isopropylmalate synthase OS=Saccharomyces cerevisiae (strain ATCC 204508 / S288c) OX=559292 GN=LEU4 PE=1 SV=1	5	2	3	2	68.4	LEU4		50886.4
High	Master Protein	P32892	ATP-dependent RNA helicase DRS1 OS=Saccharomyces cerevisiae (strain ATCC 204508 / S288c) OX=559292 GN=DRS1 PE=1 SV=2	5	2	3	2	84.8	DRS1		59636.2	14865.7		33170.9	28591.8
High	Master Protein	Q12480	Probable electron transfer flavoprotein subunit alpha, mitochondrial OS=Saccharomyces cerevisiae (strain ATCC 204508 / S288c) OX=559292 GN=AIM45 PE=1 SV=1	13	2	3	2	36.8	AIM45		41903.7			33198.2
High	Master Protein	P36525	54S ribosomal protein L24, mitochondrial OS=Saccharomyces cerevisiae (strain ATCC 204508 / S288c) OX=559292 GN=MRPL24 PE=1 SV=2	11	2	3	2	30	MRPL24		5884.75			100244	22589.9
High	Master Protein	P53303	Zinc finger protein ZPR1 OS=Saccharomyces cerevisiae (strain ATCC 204508 / S288c) OX=559292 GN=ZPR1 PE=1 SV=1	11	3	3	3	55	ZPR1	30265.2	147396		11281.5	36389	10667.8
High	Master Protein	P32379	Proteasome subunit alpha type-5 OS=Saccharomyces cerevisiae (strain ATCC 204508 / S288c) OX=559292 GN=PUP2 PE=1 SV=2	18	3	3	3	28.6	PUP2		86978.7	5548.05			9247.12
High	Master Protein	P05373	Delta-aminolevulinic acid dehydratase OS=Saccharomyces cerevisiae (strain ATCC 204508 / S288c) OX=559292 GN=HEM2 PE=1 SV=2	18	2	3	2	37.7	HEM2		15519.8
High	Master Protein	P40160	Serine/threonine-protein kinase RIO2 OS=Saccharomyces cerevisiae (strain ATCC 204508 / S288c) OX=559292 GN=RIO2 PE=1 SV=1	7	2	3	2	49.1	RIO2		22047.7	32756.8			41331.7
High	Master Protein	P35691	Translationally-controlled tumor protein homolog OS=Saccharomyces cerevisiae (strain ATCC 204508 / S288c) OX=559292 GN=TMA19 PE=1 SV=1	17	2	3	2	18.7	TMA19	11725	602970		15150.4	80917.4	3429.69
High	Master Protein	Q05946	U3 small nucleolar RNA-associated protein 13 OS=Saccharomyces cerevisiae (strain ATCC 204508 / S288c) OX=559292 GN=UTP13 PE=1 SV=1	4	2	3	2	91	UTP13		886735	762282		2.64676e+06	1.4955e+06
High	Master Protein	P32916	Signal recognition particle receptor subunit alpha homolog OS=Saccharomyces cerevisiae (strain ATCC 204508 / S288c) OX=559292 GN=SRP101 PE=1 SV=2	10	3	3	3	69.2	SRP101		19221.7	10917.8		17201.5	12391.6
High	Master Protein	P40051	Intermediate cleaving peptidase 55 OS=Saccharomyces cerevisiae (strain ATCC 204508 / S288c) OX=559292 GN=ICP55 PE=1 SV=1	5	2	3	2	58	ICP55		64032.8	24308.4			19044.9
High	Master Protein	P25586	KRR1 small subunit processome component OS=Saccharomyces cerevisiae (strain ATCC 204508 / S288c) OX=559292 GN=KRR1 PE=1 SV=1	8	2	3	2	37.1	KRR1		18587	9090.63		26527.1	16381.1
High	Master Protein	Q05506	Arginine--tRNA ligase, cytoplasmic OS=Saccharomyces cerevisiae (strain ATCC 204508 / S288c) OX=559292 GN=YDR341C PE=1 SV=1	4	2	3	2	69.5		2558.89	79138	7316.45	17254.8		26117.9
High	Master Protein	Q12449	Hsp90 co-chaperone AHA1 OS=Saccharomyces cerevisiae (strain ATCC 204508 / S288c) OX=559292 GN=AHA1 PE=1 SV=1	7	2	3	2	39.4	AHA1		66079.1	17393.5		106197	53147.5
High	Master Protein	Q12117	Protein MRH1 OS=Saccharomyces cerevisiae (strain ATCC 204508 / S288c) OX=559292 GN=MRH1 PE=1 SV=1	10	2	3	2	36.2	MRH1	4841.44	46323.1	25381.2	5151.34	104963	38144.7
High	Master Protein	Q12406	Actin-related protein 7 OS=Saccharomyces cerevisiae (strain ATCC 204508 / S288c) OX=559292 GN=ARP7 PE=1 SV=1	8	2	3	2	53.8	ARP7		36917.2	8343.88		79582.2	16086.4
High	Master Protein	P15873	Proliferating cell nuclear antigen OS=Saccharomyces cerevisiae (strain ATCC 204508 / S288c) OX=559292 GN=POL30 PE=1 SV=1	12	3	3	3	28.9	POL30		216739			45049.1	2674.72
High	Master Protein	Q03690	Clustered mitochondria protein 1 OS=Saccharomyces cerevisiae (strain ATCC 204508 / S288c) OX=559292 GN=CLU1 PE=1 SV=1	2	2	3	2	145.1	CLU1		43988.8				24463.3
High	Master Protein	P53305	Mitochondrial 37S ribosomal protein S27 OS=Saccharomyces cerevisiae (strain ATCC 204508 / S288c) OX=559292 GN=RSM27 PE=1 SV=1	26	2	3	2	12.4	RSM27		9076.92	6725.89		297731	24768.1
High	Master Protein	P38791	Deoxyhypusine synthase OS=Saccharomyces cerevisiae (strain ATCC 204508 / S288c) OX=559292 GN=DYS1 PE=1 SV=1	11	3	3	3	42.9	DYS1		56032.2	3486.56
High	Master Protein	P23301	Eukaryotic translation initiation factor 5A-1 OS=Saccharomyces cerevisiae (strain ATCC 204508 / S288c) OX=559292 GN=HYP2 PE=1 SV=3	16	2	3	2	17.1	HYP2	5098.17	717186	15938.5	32381	55259	20620.2
High	Master Protein	P07213	Mitochondrial import receptor subunit TOM70 OS=Saccharomyces cerevisiae (strain ATCC 204508 / S288c) OX=559292 GN=TOM70 PE=1 SV=2	6	2	3	2	70.1	TOM70		43148.2	9535.38			8192.11
High	Master Protein	Q03104	Meiotic sister chromatid recombination protein 1 OS=Saccharomyces cerevisiae (strain ATCC 204508 / S288c) OX=559292 GN=MSC1 PE=1 SV=1	7	3	3	3	59.6	MSC1		94738.1		5258.76	296487	45108.6
High	Master Protein	P53927	Ribosome biogenesis protein 15 OS=Saccharomyces cerevisiae (strain ATCC 204508 / S288c) OX=559292 GN=NOP15 PE=1 SV=1	10	2	3	2	25.4	NOP15		60627.3	47892.1		81093.4	53081.9
High	Master Protein	P53940	J domain-containing protein APJ1 OS=Saccharomyces cerevisiae (strain ATCC 204508 / S288c) OX=559292 GN=APJ1 PE=1 SV=1	7	2	3	2	58.9	APJ1			4956.56	5700.49	38315	20563
High	Master Protein	P54838	Dihydroxyacetone kinase 1 OS=Saccharomyces cerevisiae (strain ATCC 204508 / S288c) OX=559292 GN=DAK1 PE=1 SV=1	5	2	3	2	62.2	DAK1		38443		7734.77	12263.8	10564.2
High	Master Protein	P38961	25S rRNA (adenine(645)-N(1))-methyltransferase OS=Saccharomyces cerevisiae (strain ATCC 204508 / S288c) OX=559292 GN=RRP8 PE=1 SV=2	8	2	3	2	46	RRP8		34684.1	30657.2		75303.9	36893.4
High	Master Protein	P07267	Saccharopepsin OS=Saccharomyces cerevisiae (strain ATCC 204508 / S288c) OX=559292 GN=PEP4 PE=1 SV=1	8	2	3	2	44.5	PEP4		54565.7		3928.2		15803.5
High	Master Protein	P26637	Leucine--tRNA ligase, cytoplasmic OS=Saccharomyces cerevisiae (strain ATCC 204508 / S288c) OX=559292 GN=CDC60 PE=1 SV=1	2	2	3	2	124.1	CDC60	6058.19	72455.5	3648.81		23615.4
High	Master Protein	P09201	Fructose-1,6-bisphosphatase OS=Saccharomyces cerevisiae (strain ATCC 204508 / S288c) OX=559292 GN=FBP1 PE=1 SV=2	7	2	3	2	38.2	FBP1		24769.2	37129.5	5959.72	71554	21852.8
High	Master Protein	Q03048	Cofilin OS=Saccharomyces cerevisiae (strain ATCC 204508 / S288c) OX=559292 GN=COF1 PE=1 SV=1	22	2	3	2	15.9	COF1	6824.58	187236
High	Master Protein	P53868	Alpha-1,2-mannosyltransferase ALG9 OS=Saccharomyces cerevisiae (strain ATCC 204508 / S288c) OX=559292 GN=ALG9 PE=1 SV=1	7	2	3	2	63.7	ALG9		25999.1	20419.9			27330.9
High	Master Protein	P00815	Histidine biosynthesis trifunctional protein OS=Saccharomyces cerevisiae (strain ATCC 204508 / S288c) OX=559292 GN=HIS4 PE=1 SV=3	5	3	3	3	87.7	HIS4	14268.7	133046	18922		78180	29604.7
High	Master Protein	P40339	Replication factor C subunit 4 OS=Saccharomyces cerevisiae (strain ATCC 204508 / S288c) OX=559292 GN=RFC4 PE=1 SV=1	8	2	2	2	36.1	RFC4		37175.8	19344		54819.7	34197.4
High	Master Protein	Q3E754	40S ribosomal protein S21-B OS=Saccharomyces cerevisiae (strain ATCC 204508 / S288c) OX=559292 GN=RPS21B PE=1 SV=1	29	2	2	1	9.8	RPS21B		30317.7
High	Master Protein	P32352	C-8 sterol isomerase OS=Saccharomyces cerevisiae (strain ATCC 204508 / S288c) OX=559292 GN=ERG2 PE=1 SV=1	13	2	2	2	24.9	ERG2	27924.9	55233	11848.6	8572.64		25070.4
High	Master Protein	P33750	Protein SOF1 OS=Saccharomyces cerevisiae (strain ATCC 204508 / S288c) OX=559292 GN=SOF1 PE=1 SV=1	6	2	2	2	56.8	SOF1		41704.9	20205.3		69614.6	22207.1
High	Master Protein	Q12363	Transcriptional modulator WTM1 OS=Saccharomyces cerevisiae (strain ATCC 204508 / S288c) OX=559292 GN=WTM1 PE=1 SV=1	5	2	2	2	48.4	WTM1		104945
High	Master Protein	P32771	S-(hydroxymethyl)glutathione dehydrogenase OS=Saccharomyces cerevisiae (strain ATCC 204508 / S288c) OX=559292 GN=SFA1 PE=1 SV=1	9	2	2	2	41	SFA1		25371.8
High	Master Protein	P07236	Threonine--tRNA ligase, mitochondrial OS=Saccharomyces cerevisiae (strain ATCC 204508 / S288c) OX=559292 GN=MST1 PE=1 SV=2	5	2	2	2	54.1	MST1	19920.1	11346.4	4122.71	5173.22		23365
High	Master Protein	P53955	Phosphatidylinositol 4,5-bisphosphate-binding protein SLM2 OS=Saccharomyces cerevisiae (strain ATCC 204508 / S288c) OX=559292 GN=SLM2 PE=1 SV=1	5	2	2	2	74.7	SLM2		11619.8	20654.8		295568	15734.2
High	Master Protein	P32614	Fumarate reductase 1 OS=Saccharomyces cerevisiae (strain ATCC 204508 / S288c) OX=559292 GN=FRD1 PE=1 SV=1	6	2	2	2	50.8	FRD1		59931.4		3818.84
High	Master Protein	P16550	Protein APA1 OS=Saccharomyces cerevisiae (strain ATCC 204508 / S288c) OX=559292 GN=APA1 PE=1 SV=4	13	2	2	2	36.5	APA1		74087.1	4340.55		12018.7	12641.7
High	Master Protein	P38137	Oxalate--CoA ligase OS=Saccharomyces cerevisiae (strain ATCC 204508 / S288c) OX=559292 GN=PCS60 PE=1 SV=1	5	2	2	2	60.5	PCS60	3007.64	54229.2		5353.25		8222.7
High	Master Protein	P14065	Glycerol 2-dehydrogenase (NADP(+)) OS=Saccharomyces cerevisiae (strain ATCC 204508 / S288c) OX=559292 GN=GCY1 PE=1 SV=1	11	2	2	1	35.1	GCY1	21712.6	13045.6	11527.1	13085.3	68301.1	28160.4
High	Master Protein	Q06451	Polyamine transporter 3 OS=Saccharomyces cerevisiae (strain ATCC 204508 / S288c) OX=559292 GN=TPO3 PE=1 SV=1	7	2	2	2	68	TPO3	13428.6		10080.6			7528.52
High	Master Protein	P36521	54S ribosomal protein L11, mitochondrial OS=Saccharomyces cerevisiae (strain ATCC 204508 / S288c) OX=559292 GN=MRPL11 PE=1 SV=2	10	2	2	2	28.5	MRPL11	4746.02	6576.56	3316.26			30425.9
High	Master Protein	P00812	Arginase OS=Saccharomyces cerevisiae (strain ATCC 204508 / S288c) OX=559292 GN=CAR1 PE=1 SV=1	7	2	2	2	35.6	CAR1		166870		4821.76		36711
High	Master Protein	P25559	Sister chromatid cohesion protein DCC1 OS=Saccharomyces cerevisiae (strain ATCC 204508 / S288c) OX=559292 GN=DCC1 PE=1 SV=2	8	2	2	2	44	DCC1		12801.9	15952.7		15216.1	10303.4
High	Master Protein	P27616	Phosphoribosylaminoimidazole-succinocarboxamide synthase OS=Saccharomyces cerevisiae (strain ATCC 204508 / S288c) OX=559292 GN=ADE1 PE=1 SV=2	8	2	2	2	34.6	ADE1		120534				5489.55
High	Master Protein	P13298	Orotate phosphoribosyltransferase 1 OS=Saccharomyces cerevisiae (strain ATCC 204508 / S288c) OX=559292 GN=URA5 PE=1 SV=2	12	2	2	2	24.6	URA5		72720		3008.16	7014.51
High	Master Protein	P17967	Protein disulfide-isomerase OS=Saccharomyces cerevisiae (strain ATCC 204508 / S288c) OX=559292 GN=PDI1 PE=1 SV=2	6	2	2	2	58.2	PDI1	4762.3	85372.6
High	Master Protein	Q12458	Putative reductase 1 OS=Saccharomyces cerevisiae (strain ATCC 204508 / S288c) OX=559292 GN=YPR1 PE=1 SV=1	10	2	2	1	34.7	YPR1		54910
High	Master Protein	P07170	Adenylate kinase OS=Saccharomyces cerevisiae (strain ATCC 204508 / S288c) OX=559292 GN=ADK1 PE=1 SV=2	12	2	2	2	24.2	ADK1		153012		15863.3	111048	21867.4
High	Master Protein	P00931	Tryptophan synthase OS=Saccharomyces cerevisiae (strain ATCC 204508 / S288c) OX=559292 GN=TRP5 PE=1 SV=1	4	2	2	2	76.6	TRP5		69513	13558.6			8686.34
High	Master Protein	P02400	60S acidic ribosomal protein P2-beta OS=Saccharomyces cerevisiae (strain ATCC 204508 / S288c) OX=559292 GN=RPP2B PE=1 SV=2	24	2	2	2	11	RPP2B		122357				12660.4
High	Master Protein	P39101	Protein CAJ1 OS=Saccharomyces cerevisiae (strain ATCC 204508 / S288c) OX=559292 GN=CAJ1 PE=1 SV=1	8	2	2	2	44.8	CAJ1		64594.4			8068.97	23085.9
High	Master Protein	P27692	Transcription elongation factor SPT5 OS=Saccharomyces cerevisiae (strain ATCC 204508 / S288c) OX=559292 GN=SPT5 PE=1 SV=1	3	2	2	2	115.6	SPT5	2645.82	31125	11617.7	6734.93	64872.3	15483.4
High	Master Protein	Q99257	mRNA export factor MEX67 OS=Saccharomyces cerevisiae (strain ATCC 204508 / S288c) OX=559292 GN=MEX67 PE=1 SV=1	5	2	2	2	67.3	MEX67		37446				33556.5
High	Master Protein	P0C0V8	40S ribosomal protein S21-A OS=Saccharomyces cerevisiae (strain ATCC 204508 / S288c) OX=559292 GN=RPS21A PE=1 SV=1	29	2	2	1	9.7	RPS21A		157775	8745.43		24635.8	11954.3
High	Master Protein	P32327	Pyruvate carboxylase 2 OS=Saccharomyces cerevisiae (strain ATCC 204508 / S288c) OX=559292 GN=PYC2 PE=1 SV=2	2	2	2	2	130.1	PYC2		36359.1		4311.13	20066	27304.4
High	Master Protein	P32501	Translation initiation factor eIF-2B subunit epsilon OS=Saccharomyces cerevisiae (strain ATCC 204508 / S288c) OX=559292 GN=GCD6 PE=1 SV=1	3	2	2	2	81.1	GCD6		10399.1	19868.6		38068.8	9236.11
High	Master Protein	P24280	SEC14 cytosolic factor OS=Saccharomyces cerevisiae (strain ATCC 204508 / S288c) OX=559292 GN=SEC14 PE=1 SV=3	8	2	2	2	34.9	SEC14		40188	5592.44		49394.8
High	Master Protein	P32611	54S ribosomal protein RML2, mitochondrial OS=Saccharomyces cerevisiae (strain ATCC 204508 / S288c) OX=559292 GN=RML2 PE=1 SV=1	9	2	2	2	43.8	RML2	14194.9	13237.3	9780.48		83797.7	41758.9
High	Master Protein	P46680	Actin-interacting protein 1 OS=Saccharomyces cerevisiae (strain ATCC 204508 / S288c) OX=559292 GN=AIP1 PE=1 SV=1	8	2	2	2	67.3	AIP1		17569.5
High	Master Protein	P22217	Thioredoxin-1 OS=Saccharomyces cerevisiae (strain ATCC 204508 / S288c) OX=559292 GN=TRX1 PE=1 SV=3	22	2	2	2	11.2	TRX1		222489		4781.95	14617.5
High	Master Protein	P32179	3'(2'),5'-bisphosphate nucleotidase OS=Saccharomyces cerevisiae (strain ATCC 204508 / S288c) OX=559292 GN=MET22 PE=1 SV=1	6	2	2	2	39.1	MET22		55879.8			8021.26
High	Master Protein	P40159	Uncharacterized protein YNL208W OS=Saccharomyces cerevisiae (strain ATCC 204508 / S288c) OX=559292 GN=YNL208W PE=1 SV=2	17	2	2	2	20.1			23435.8			27566	10212.3
High	Master Protein	P22768	Argininosuccinate synthase OS=Saccharomyces cerevisiae (strain ATCC 204508 / S288c) OX=559292 GN=ARG1 PE=1 SV=3	7	2	2	2	46.9	ARG1		152154	7163.26		18451	14456.6
High	Master Protein	P11745	Ran GTPase-activating protein 1 OS=Saccharomyces cerevisiae (strain ATCC 204508 / S288c) OX=559292 GN=RNA1 PE=1 SV=2	8	2	2	2	45.8	RNA1	3324.68	62133.9			23683.6	13973.6
High	Master Protein	P11986	Inositol-3-phosphate synthase OS=Saccharomyces cerevisiae (strain ATCC 204508 / S288c) OX=559292 GN=INO1 PE=1 SV=3	4	2	2	2	59.6	INO1		53445.9	6738.16
