# Supplementary material for: The yeast Mkt1/Pbp1 complex promotes adaptive responses to respiratory growth
Source: J Cell Biol. 2025 Aug 13;224(10):e202411169. doi: 10.1083/jcb.202411169 (PMC12345631; doi:10.1083/jcb.202411169)
Supplement: Table S2 — shows the lists of proteins detected in IP/MS experiment with silver stain gel slices corresponding to Mkt1-Flag and Pbp1-Flag proteins (related to Fig. 1). [file jcb_202411169_tables2.xlsx]

## Sheet: Proteins (2)
High	Master Protein	P24720	Protein MNE1 OS=Saccharomyces cerevisiae (strain ATCC 204508 / S288c) OX=559292 GN=MNE1 PE=1 SV=2	4	2	3	2	77.2	MNE1	7586.97		23237.1	3.06277		0	0	43450.3	5.72696		0	0
High	Master Protein	Q03088	Styryl dye vacuolar localization protein 3 OS=Saccharomyces cerevisiae (strain ATCC 204508 / S288c) OX=559292 GN=SVL3 PE=1 SV=1	22	11	23	11	92.1	SVL3	15816.7		492805	31.1572	192188	12.1509	0.389988	633441	40.0488		0	0
High	Master Protein	P34160	Nuclear cap-binding protein complex subunit 1 OS=Saccharomyces cerevisiae (strain ATCC 204508 / S288c) OX=559292 GN=STO1 PE=1 SV=2	5	4	6	4	100	STO1			54108.1	#DIV/0!	26656.6	#DIV/0!	0.492654	104131	#DIV/0!		#DIV/0!	0
High	Master Protein	P38828	Protein LSM12 OS=Saccharomyces cerevisiae (strain ATCC 204508 / S288c) OX=559292 GN=LSM12 PE=1 SV=1	36	5	10	5	21.3	LSM12			112778	#DIV/0!	99279.6	#DIV/0!	0.880311	246461	#DIV/0!		#DIV/0!	0
High	Master Protein	Q06506	Ribosomal RNA-processing protein 9 OS=Saccharomyces cerevisiae (strain ATCC 204508 / S288c) OX=559292 GN=RRP9 PE=1 SV=1	6	2	2	2	65	RRP9	3640.53		14615.7	4.01472	13798.6	3.79026	0.944091	12991.7	3.56863		0	0
High	Master Protein	P30771	ATP-dependent helicase NAM7 OS=Saccharomyces cerevisiae (strain ATCC 204508 / S288c) OX=559292 GN=NAM7 PE=1 SV=1	3	2	2	2	109.4	NAM7			12029.1	#DIV/0!	11815.3	#DIV/0!	0.98223	14720.1	#DIV/0!		#DIV/0!	0
High	Master Protein	P38697	Inosine-5'-monophosphate dehydrogenase 2 OS=Saccharomyces cerevisiae (strain ATCC 204508 / S288c) OX=559292 GN=IMD2 PE=1 SV=1	10	3	5	3	56.5	IMD2			15408	#DIV/0!	18630.3	#DIV/0!	1.20913	41335.2	#DIV/0!		#DIV/0!	0
High	Master Protein	Q04636	FACT complex subunit POB3 OS=Saccharomyces cerevisiae (strain ATCC 204508 / S288c) OX=559292 GN=POB3 PE=1 SV=1	7	2	3	2	63	POB3			4490.49	#DIV/0!	5798.08	#DIV/0!	1.29119	7920.6	#DIV/0!		#DIV/0!	0
High	Master Protein	P32349	DNA-directed RNA polymerase III subunit RPC3 OS=Saccharomyces cerevisiae (strain ATCC 204508 / S288c) OX=559292 GN=RPC82 PE=1 SV=2	21	9	17	9	74	RPC82			149721	#DIV/0!	215365	#DIV/0!	1.43844	354184	#DIV/0!		#DIV/0!	0
High	Master Protein	P32580	ATP-dependent RNA helicase SUV3, mitochondrial OS=Saccharomyces cerevisiae (strain ATCC 204508 / S288c) OX=559292 GN=SUV3 PE=1 SV=2	3	2	2	2	84.3	SUV3			8506.23	#DIV/0!	12731.9	#DIV/0!	1.49677	85929.4	#DIV/0!		#DIV/0!	0
High	Master Protein	Q07362	Protein PBP4 OS=Saccharomyces cerevisiae (strain ATCC 204508 / S288c) OX=559292 GN=PBP4 PE=1 SV=1	13	2	5	2	19.9	PBP4	3433.04		37834.2	11.0206	60148.7	17.5205	1.5898	74474.7	21.6935		0	0
High	Master Protein	P25623	Suppressor of yeast profilin deletion OS=Saccharomyces cerevisiae (strain ATCC 204508 / S288c) OX=559292 GN=SYP1 PE=1 SV=3	25	14	23	14	96.1	SYP1	29350.2		134532	4.58368	243408	8.2932	1.80929	465236	15.8512		0	0
High	Master Protein	P20967	2-oxoglutarate dehydrogenase, mitochondrial OS=Saccharomyces cerevisiae (strain ATCC 204508 / S288c) OX=559292 GN=KGD1 PE=1 SV=2	17	9	17	9	114.3	KGD1			195496	#DIV/0!	363864	#DIV/0!	1.86124	13116.5	#DIV/0!		#DIV/0!	0
High	Master Protein	P53207	U1 small nuclear ribonucleoprotein component SNU71 OS=Saccharomyces cerevisiae (strain ATCC 204508 / S288c) OX=559292 GN=SNU71 PE=1 SV=1	15	4	7	4	71.3	SNU71			21220.1	#DIV/0!	46275.5	#DIV/0!	2.18074	97555.3	#DIV/0!		#DIV/0!	0
High	Master Protein	P13099	DNA topoisomerase 3 OS=Saccharomyces cerevisiae (strain ATCC 204508 / S288c) OX=559292 GN=TOP3 PE=1 SV=1	5	3	6	3	74.3	TOP3			51943.3	#DIV/0!	118966	#DIV/0!	2.2903	124786	#DIV/0!		#DIV/0!	0
High	Master Protein	P48234	Ribosome biogenesis protein ENP2 OS=Saccharomyces cerevisiae (strain ATCC 204508 / S288c) OX=559292 GN=ENP2 PE=1 SV=2	7	3	6	3	81.7	ENP2			26217.6	#DIV/0!	67905.7	#DIV/0!	2.59008	80264.4	#DIV/0!		#DIV/0!	0
High	Master Protein	Q04373	Pumilio homology domain family member 6 OS=Saccharomyces cerevisiae (strain ATCC 204508 / S288c) OX=559292 GN=PUF6 PE=1 SV=1	4	2	2	2	75.1	PUF6			26165.8	#DIV/0!	71261.2	#DIV/0!	2.72344	70433.6	#DIV/0!		#DIV/0!	0
High	Master Protein	Q08925	RNA-binding protein MRN1 OS=Saccharomyces cerevisiae (strain ATCC 204508 / S288c) OX=559292 GN=MRN1 PE=1 SV=1	6	3	4	3	68.6	MRN1			15116.7	#DIV/0!	41511.2	#DIV/0!	2.74605	72956.6	#DIV/0!		#DIV/0!	0
High	Master Protein	P20448	ATP-dependent RNA helicase HCA4 OS=Saccharomyces cerevisiae (strain ATCC 204508 / S288c) OX=559292 GN=HCA4 PE=1 SV=2	7	3	8	3	87.1	HCA4			19224.1	#DIV/0!	56155.8	#DIV/0!	2.92112	51922	#DIV/0!		#DIV/0!	0
High	Master Protein	Q99383	Nuclear polyadenylated RNA-binding protein 4 OS=Saccharomyces cerevisiae (strain ATCC 204508 / S288c) OX=559292 GN=HRP1 PE=1 SV=1	16	5	9	5	59.6	HRP1			52219.4	#DIV/0!	152878	#DIV/0!	2.92761	192526	#DIV/0!		#DIV/0!	0
High	Master Protein	P39010	Palmitoyltransferase AKR1 OS=Saccharomyces cerevisiae (strain ATCC 204508 / S288c) OX=559292 GN=AKR1 PE=1 SV=1	4	2	2	2	85.8	AKR1	5968.91		4960.16	0.830999	16355.9	2.74019	3.29746	22263.2	3.72986		0	0
High	Master Protein	P36000	AP-1 complex subunit beta-1 OS=Saccharomyces cerevisiae (strain ATCC 204508 / S288c) OX=559292 GN=APL2 PE=1 SV=1	4	2	2	2	81.8	APL2			8593.34	#DIV/0!	28937.8	#DIV/0!	3.36747	17139.2	#DIV/0!		#DIV/0!	0
High	Master Protein	Q02206	Chromatin structure-remodeling complex subunit RSC4 OS=Saccharomyces cerevisiae (strain ATCC 204508 / S288c) OX=559292 GN=RSC4 PE=1 SV=2	4	2	2	2	72.2	RSC4			7412.08	#DIV/0!	26659.9	#DIV/0!	3.59682	11704.8	#DIV/0!		#DIV/0!	0
High	Master Protein	P38764	26S proteasome regulatory subunit RPN1 OS=Saccharomyces cerevisiae (strain ATCC 204508 / S288c) OX=559292 GN=RPN1 PE=1 SV=3	28	18	24	18	109.4	RPN1	5353.98		256375	47.8849	967816	180.766	3.775	74675.5	13.9477		0	0
High	Master Protein	P53131	Pre-mRNA-splicing factor ATP-dependent RNA helicase PRP43 OS=Saccharomyces cerevisiae (strain ATCC 204508 / S288c) OX=559292 GN=PRP43 PE=1 SV=1	10	5	8	5	87.5	PRP43			37566	#DIV/0!	152068	#DIV/0!	4.04801	120220	#DIV/0!		#DIV/0!	0
High	Master Protein	P32266	Dynamin-like GTPase MGM1, mitochondrial OS=Saccharomyces cerevisiae (strain ATCC 204508 / S288c) OX=559292 GN=MGM1 PE=1 SV=3	9	4	6	4	99.1	MGM1			18519.3	#DIV/0!	77346.7	#DIV/0!	4.17655	53734.9	#DIV/0!		#DIV/0!	0
High	Master Protein	P37304	Protein PAM1 OS=Saccharomyces cerevisiae (strain ATCC 204508 / S288c) OX=559292 GN=PAM1 PE=1 SV=2	20	9	17	9	92.8	PAM1			71856	#DIV/0!	304520	#DIV/0!	4.23791	266388	#DIV/0!		#DIV/0!	0
High	Master Protein	Q03653	Protein EFR3 OS=Saccharomyces cerevisiae (strain ATCC 204508 / S288c) OX=559292 GN=EFR3 PE=1 SV=1	5	3	4	3	89.1	EFR3	55618.8		23881.1	0.429371	102850	1.8492	4.30675	31884.4	0.573267		0	0
High	Master Protein	Q08921	Target of rapamycin complex 1 subunit TCO89 OS=Saccharomyces cerevisiae (strain ATCC 204508 / S288c) OX=559292 GN=TCO89 PE=1 SV=1	39	19	45	19	88.8	TCO89			325109	#DIV/0!	1.44641e+06	#DIV/0!	4.44899	1.1332e+06	#DIV/0!		#DIV/0!	0
High	Master Protein	Q07825	Putative Xaa-Pro aminopeptidase FRA1 OS=Saccharomyces cerevisiae (strain ATCC 204508 / S288c) OX=559292 GN=FRA1 PE=1 SV=1	5	3	3	3	84.9	FRA1			8434.98	#DIV/0!	37640	#DIV/0!	4.46237	27020.1	#DIV/0!		#DIV/0!	0
High	Master Protein	P53734	ATP-dependent RNA helicase DBP6 OS=Saccharomyces cerevisiae (strain ATCC 204508 / S288c) OX=559292 GN=DBP6 PE=1 SV=1	15	6	7	6	70.3	DBP6	60869.2		45688.5	0.750601	209571	3.44297	4.58695	118275	1.94311		0	0
High	Master Protein	P47077	Nucleolar protein 9 OS=Saccharomyces cerevisiae (strain ATCC 204508 / S288c) OX=559292 GN=NOP9 PE=1 SV=1	4	2	3	2	77.7	NOP9			5187.06	#DIV/0!	24349.1	#DIV/0!	4.6942	20816.4	#DIV/0!		#DIV/0!	0
High	Master Protein	P53894	Serine/threonine-protein kinase CBK1 OS=Saccharomyces cerevisiae (strain ATCC 204508 / S288c) OX=559292 GN=CBK1 PE=1 SV=1	6	3	5	3	86.9	CBK1			16977.6	#DIV/0!	80111	#DIV/0!	4.71862	39447	#DIV/0!		#DIV/0!	0
High	Master Protein	P32831	Negative growth regulatory protein NGR1 OS=Saccharomyces cerevisiae (strain ATCC 204508 / S288c) OX=559292 GN=NGR1 PE=1 SV=2	5	2	2	2	75	NGR1			2665.74	#DIV/0!	12733.1	#DIV/0!	4.77657	5898.84	#DIV/0!		#DIV/0!	0
High	Master Protein	P34077	Nucleoporin NIC96 OS=Saccharomyces cerevisiae (strain ATCC 204508 / S288c) OX=559292 GN=NIC96 PE=1 SV=2	3	2	2	2	96.1	NIC96			12465.2	#DIV/0!	60484.2	#DIV/0!	4.85227	22312.2	#DIV/0!		#DIV/0!	0
High	Master Protein	P53137	RQC trigger complex subunit CUE3 OS=Saccharomyces cerevisiae (strain ATCC 204508 / S288c) OX=559292 GN=CUE3 PE=1 SV=1	5	2	3	2	72	CUE3			8343.64	#DIV/0!	40529.3	#DIV/0!	4.8575	20749.5	#DIV/0!		#DIV/0!	0
High	Master Protein	P32480	Protein HIR2 OS=Saccharomyces cerevisiae (strain ATCC 204508 / S288c) OX=559292 GN=HIR2 PE=1 SV=2	7	4	4	4	98.4	HIR2			12921.3	#DIV/0!	62835.1	#DIV/0!	4.86293	44656.1	#DIV/0!		#DIV/0!	0
High	Master Protein	Q03177	WD repeat-containing protein YMR102C OS=Saccharomyces cerevisiae (strain ATCC 204508 / S288c) OX=559292 GN=YMR102C PE=1 SV=1	3	2	4	2	94.2				6131.86	#DIV/0!	30612.7	#DIV/0!	4.9924	39724.4	#DIV/0!		#DIV/0!	0
High	Master Protein	P40991	25S rRNA (cytosine(2870)-C(5))-methyltransferase OS=Saccharomyces cerevisiae (strain ATCC 204508 / S288c) OX=559292 GN=NOP2 PE=1 SV=1	17	8	13	8	69.8	NOP2			54334.4	#DIV/0!	272657	#DIV/0!	5.01813	210448	#DIV/0!		#DIV/0!	0
High	Master Protein	Q92331	Vacuolar protein sorting-associated protein 5 OS=Saccharomyces cerevisiae (strain ATCC 204508 / S288c) OX=559292 GN=VPS5 PE=1 SV=1	5	3	4	3	76.4	VPS5			16819.6	#DIV/0!	85676.9	#DIV/0!	5.09388	49664.1	#DIV/0!		#DIV/0!	0
High	Master Protein	P53276	U3 small nucleolar RNA-associated protein 8 OS=Saccharomyces cerevisiae (strain ATCC 204508 / S288c) OX=559292 GN=UTP8 PE=1 SV=1	14	6	7	6	80.1	UTP8			23043.6	#DIV/0!	123946	#DIV/0!	5.37878	83222.4	#DIV/0!		#DIV/0!	0
High	Master Protein	P25808	ATP-dependent rRNA helicase SPB4 OS=Saccharomyces cerevisiae (strain ATCC 204508 / S288c) OX=559292 GN=SPB4 PE=1 SV=1	8	4	4	4	69.4	SPB4			19663.3	#DIV/0!	126901	#DIV/0!	6.45369	10548.3	#DIV/0!		#DIV/0!	0
High	Master Protein	P53741	UBP3-associated protein BRE5 OS=Saccharomyces cerevisiae (strain ATCC 204508 / S288c) OX=559292 GN=BRE5 PE=1 SV=1	25	8	16	8	57.6	BRE5			41265.9	#DIV/0!	281705	#DIV/0!	6.82658	138127	#DIV/0!		#DIV/0!	0
High	Master Protein	P39923	Nitrogen permease regulator 2 OS=Saccharomyces cerevisiae (strain ATCC 204508 / S288c) OX=559292 GN=NPR2 PE=1 SV=2	46	19	31	19	69.8	NPR2	8602.02		200345	23.2905	1.36779e+06	159.008	6.82717	1.16826e+06	135.812		0	0
High	Master Protein	P36009	Probable ATP-dependent RNA helicase DHR2 OS=Saccharomyces cerevisiae (strain ATCC 204508 / S288c) OX=559292 GN=DHR2 PE=1 SV=1	5	3	6	3	82.7	DHR2			11715.1	#DIV/0!	81340	#DIV/0!	6.94316	50980.9	#DIV/0!		#DIV/0!	0
High	Master Protein	P49955	U2 snRNP component HSH155 OS=Saccharomyces cerevisiae (strain ATCC 204508 / S288c) OX=559292 GN=HSH155 PE=1 SV=1	4	3	4	3	110	HSH155			6200.1	#DIV/0!	44721.4	#DIV/0!	7.213	36864.3	#DIV/0!		#DIV/0!	0
High	Master Protein	Q04660	Ribosome biogenesis protein ERB1 OS=Saccharomyces cerevisiae (strain ATCC 204508 / S288c) OX=559292 GN=ERB1 PE=1 SV=1	13	7	13	7	91.6	ERB1			40128	#DIV/0!	289491	#DIV/0!	7.21419	158653	#DIV/0!		#DIV/0!	0
High	Master Protein	P12754	Translation initiation factor eIF-2B subunit delta OS=Saccharomyces cerevisiae (strain ATCC 204508 / S288c) OX=559292 GN=GCD2 PE=1 SV=1	4	2	4	2	70.8	GCD2			9396.46	#DIV/0!	72305.9	#DIV/0!	7.69501	33161.9	#DIV/0!		#DIV/0!	0
High	Master Protein	P38856	Clathrin coat assembly protein AP180A OS=Saccharomyces cerevisiae (strain ATCC 204508 / S288c) OX=559292 GN=YAP1801 PE=1 SV=1	5	3	3	3	71.6	YAP1801	17743.3		13262.9	0.747487	102135	5.75628	7.70084	27888.4	1.57177		0	0
High	Master Protein	Q12149	Exosome complex exonuclease RRP6 OS=Saccharomyces cerevisiae (strain ATCC 204508 / S288c) OX=559292 GN=RRP6 PE=1 SV=1	6	3	5	3	84	RRP6			9036.52	#DIV/0!	70445.5	#DIV/0!	7.79565	13671.7	#DIV/0!		#DIV/0!	0
High	Master Protein	Q12152	Putative serine/threonine-protein kinase YPL150W OS=Saccharomyces cerevisiae (strain ATCC 204508 / S288c) OX=559292 GN=YPL150W PE=1 SV=1	17	9	10	9	100.6				45181.6	#DIV/0!	408952	#DIV/0!	9.0513	186914	#DIV/0!		#DIV/0!	0
High	Master Protein	Q07896	Nucleolar complex-associated protein 3 OS=Saccharomyces cerevisiae (strain ATCC 204508 / S288c) OX=559292 GN=NOC3 PE=1 SV=1	5	2	4	2	75.5	NOC3			6292.81	#DIV/0!	57593.8	#DIV/0!	9.15232	36533.1	#DIV/0!		#DIV/0!	0
High	Master Protein	Q12220	U3 small nucleolar RNA-associated protein 12 OS=Saccharomyces cerevisiae (strain ATCC 204508 / S288c) OX=559292 GN=DIP2 PE=1 SV=1	5	3	3	3	106.3	DIP2			6443.06	#DIV/0!	62143.9	#DIV/0!	9.6451	26009	#DIV/0!		#DIV/0!	0
High	Master Protein	P41810	Coatomer subunit beta OS=Saccharomyces cerevisiae (strain ATCC 204508 / S288c) OX=559292 GN=SEC26 PE=1 SV=2	22	14	19	14	109	SEC26	24890.2		91658.4	3.68251	916934	36.8391	10.0038	129332	5.19611		0	0
High	Master Protein	Q99207	Nucleolar complex protein 14 OS=Saccharomyces cerevisiae (strain ATCC 204508 / S288c) OX=559292 GN=NOP14 PE=1 SV=1	7	4	6	4	94.2	NOP14			10499.6	#DIV/0!	105444	#DIV/0!	10.0426	76714.3	#DIV/0!		#DIV/0!	0
High	Master Protein	Q03761	Transcription initiation factor TFIID subunit 12 OS=Saccharomyces cerevisiae (strain ATCC 204508 / S288c) OX=559292 GN=TAF12 PE=1 SV=1	23	8	11	8	61	TAF12	9371.38		22374.5	2.38753	230925	24.6415	10.3209	132484	14.1371		0	0
High	Master Protein	Q05080	Cytokinesis protein 2 OS=Saccharomyces cerevisiae (strain ATCC 204508 / S288c) OX=559292 GN=HOF1 PE=1 SV=1	4	2	2	2	76.2	HOF1			4965.87	#DIV/0!	58470.5	#DIV/0!	11.7745	27317.3	#DIV/0!		#DIV/0!	0
High	Master Protein	P46951	Cargo-transport protein YPP1 OS=Saccharomyces cerevisiae (strain ATCC 204508 / S288c) OX=559292 GN=YPP1 PE=1 SV=1	11	7	8	7	95.3	YPP1			32193.3	#DIV/0!	415149	#DIV/0!	12.8955	102132	#DIV/0!		#DIV/0!	0
High	Master Protein	Q04748	Protein SOV1, mitochondrial OS=Saccharomyces cerevisiae (strain ATCC 204508 / S288c) OX=559292 GN=SOV1 PE=1 SV=1	16	9	12	9	104.7	SOV1	11110.6		22178.7	1.99618	319020	28.7132	14.3841	144110	12.9705		0	0
High	Master Protein	P53955	Phosphatidylinositol 4,5-bisphosphate-binding protein SLM2 OS=Saccharomyces cerevisiae (strain ATCC 204508 / S288c) OX=559292 GN=SLM2 PE=1 SV=1	13	5	6	5	74.7	SLM2			13367.7	#DIV/0!	196807	#DIV/0!	14.7225	73597.5	#DIV/0!		#DIV/0!	0
High	Master Protein	Q06488	Chromatin structure-remodeling complex subunit RSC2 OS=Saccharomyces cerevisiae (strain ATCC 204508 / S288c) OX=559292 GN=RSC2 PE=1 SV=1	7	4	4	4	102.2	RSC2			4422.45	#DIV/0!	65876	#DIV/0!	14.8958	6636.04	#DIV/0!		#DIV/0!	0
High	Master Protein	P43620	Sporulation protein RMD8 OS=Saccharomyces cerevisiae (strain ATCC 204508 / S288c) OX=559292 GN=RMD8 PE=1 SV=1	8	4	4	4	75.9	RMD8	3623.26		5166.73	1.42599	79510.9	21.9446	15.389	22231	6.13565		0	0
High	Master Protein	P53064	RNA polymerase-associated protein RTF1 OS=Saccharomyces cerevisiae (strain ATCC 204508 / S288c) OX=559292 GN=RTF1 PE=1 SV=2	13	6	6	6	65.8	RTF1			13687.9	#DIV/0!	229434	#DIV/0!	16.7618	90653.5	#DIV/0!		#DIV/0!	0
High	Master Protein	P53165	SAGA-associated factor 73 OS=Saccharomyces cerevisiae (strain ATCC 204508 / S288c) OX=559292 GN=SGF73 PE=1 SV=1	7	3	4	3	72.8	SGF73			5167.23	#DIV/0!	92381.6	#DIV/0!	17.8784	14394	#DIV/0!		#DIV/0!	0
High	Master Protein	P07213	Mitochondrial import receptor subunit TOM70 OS=Saccharomyces cerevisiae (strain ATCC 204508 / S288c) OX=559292 GN=TOM70 PE=1 SV=2	12	5	5	5	70.1	TOM70	16672.5		12215.2	0.732656	240684	14.436	19.7036	69289.5	4.15592		0	0
High	Master Protein	Q07834	KH domain-containing protein YLL032C OS=Saccharomyces cerevisiae (strain ATCC 204508 / S288c) OX=559292 GN=YLL032C PE=1 SV=1	7	4	5	4	94.5				4297.63	#DIV/0!	94076.8	#DIV/0!	21.8904	36797.3	#DIV/0!		#DIV/0!	0
High	Master Protein	Q07844	Ribosome biogenesis ATPase RIX7 OS=Saccharomyces cerevisiae (strain ATCC 204508 / S288c) OX=559292 GN=RIX7 PE=1 SV=1	23	10	11	10	93	RIX7			3035.77	#DIV/0!	434350	#DIV/0!	143.077	137376	#DIV/0!		#DIV/0!	0
High	Master Protein	Q02805	Protein ROD1 OS=Saccharomyces cerevisiae (strain ATCC 204508 / S288c) OX=559292 GN=ROD1 PE=1 SV=1	16	8	10	8	92.3	ROD1	9932.32			0	208579	21.0001	#DIV/0!	33829.3	3.40598		0	0
High	Master Protein	P22211	Nitrogen permease reactivator protein OS=Saccharomyces cerevisiae (strain ATCC 204508 / S288c) OX=559292 GN=NPR1 PE=1 SV=2	12	6	8	6	85.9	NPR1	8182.59			0	69837.9	8.53494	#DIV/0!	40228.5	4.91635		0	0
High	Master Protein	O13535	Transposon Ty1-H Gag-Pol polyprotein OS=Saccharomyces cerevisiae (strain ATCC 204508 / S288c) OX=559292 GN=TY1B-H PE=3 SV=1	4	4	4	4	202.7	TY1B-H	3881.7			0	82201.4	21.1767	#DIV/0!	62067.8	15.9898		0	0
High	Master Protein	P17629	THO complex subunit HPR1 OS=Saccharomyces cerevisiae (strain ATCC 204508 / S288c) OX=559292 GN=HPR1 PE=1 SV=2	4	2	2	2	87.8	HPR1	6148.02			0	9469.71	1.54029	#DIV/0!	4715.33	0.766967		0	0
High	Master Protein	P19657	Plasma membrane ATPase 2 OS=Saccharomyces cerevisiae (strain ATCC 204508 / S288c) OX=559292 GN=PMA2 PE=1 SV=3	29	19	99	2	102.1	PMA2				#DIV/0!	46334.6	#DIV/0!	#DIV/0!	5346.22	#DIV/0!		#DIV/0!	0
High	Master Protein	P26570	Serine/threonine-protein phosphatase PP-Z1 OS=Saccharomyces cerevisiae (strain ATCC 204508 / S288c) OX=559292 GN=PPZ1 PE=1 SV=5	12	6	8	4	77.4	PPZ1				#DIV/0!	63926.1	#DIV/0!	#DIV/0!	60633	#DIV/0!		#DIV/0!	0
High	Master Protein	P27351	AP-2 complex subunit beta OS=Saccharomyces cerevisiae (strain ATCC 204508 / S288c) OX=559292 GN=APL1 PE=1 SV=2	7	4	6	4	80.4	APL1				#DIV/0!	75957.8	#DIV/0!	#DIV/0!	24558.5	#DIV/0!		#DIV/0!	0
High	Master Protein	P27801	Vacuolar membrane protein PEP3 OS=Saccharomyces cerevisiae (strain ATCC 204508 / S288c) OX=559292 GN=PEP3 PE=1 SV=1	8	5	6	5	107.3	PEP3				#DIV/0!	40896.1	#DIV/0!	#DIV/0!	7318.25	#DIV/0!		#DIV/0!	0
High	Master Protein	P38250	Increased sodium tolerance protein 2 OS=Saccharomyces cerevisiae (strain ATCC 204508 / S288c) OX=559292 GN=IST2 PE=1 SV=2	12	6	6	6	105.8	IST2				#DIV/0!	215752	#DIV/0!	#DIV/0!	48549.7	#DIV/0!		#DIV/0!	0
High	Master Protein	P38217	Importin subunit beta-2 OS=Saccharomyces cerevisiae (strain ATCC 204508 / S288c) OX=559292 GN=KAP104 PE=1 SV=1	6	4	5	4	103.6	KAP104				#DIV/0!	85865.6	#DIV/0!	#DIV/0!	18641.3	#DIV/0!		#DIV/0!	0
High	Master Protein	Q06631	Protein BFR2 OS=Saccharomyces cerevisiae (strain ATCC 204508 / S288c) OX=559292 GN=BFR2 PE=1 SV=1	8	3	5	3	61.2	BFR2				#DIV/0!	22990.1	#DIV/0!	#DIV/0!	30093.9	#DIV/0!		#DIV/0!	0
High	Master Protein	Q12136	Something about silencing protein 10 OS=Saccharomyces cerevisiae (strain ATCC 204508 / S288c) OX=559292 GN=SAS10 PE=1 SV=1	11	4	5	4	70.2	SAS10				#DIV/0!	73499.5	#DIV/0!	#DIV/0!	38786	#DIV/0!		#DIV/0!	0
High	Master Protein	P12945	N-terminal acetyltransferase A complex subunit NAT1 OS=Saccharomyces cerevisiae (strain ATCC 204508 / S288c) OX=559292 GN=NAT1 PE=1 SV=2	5	3	4	3	98.8	NAT1				#DIV/0!	57215.1	#DIV/0!	#DIV/0!	41220.7	#DIV/0!		#DIV/0!	0
High	Master Protein	P43572	Enhancer of polycomb-like protein 1 OS=Saccharomyces cerevisiae (strain ATCC 204508 / S288c) OX=559292 GN=EPL1 PE=1 SV=1	8	4	4	4	96.7	EPL1				#DIV/0!	50037.3	#DIV/0!	#DIV/0!	3113.74	#DIV/0!		#DIV/0!	0
High	Master Protein	P48562	Serine/threonine-protein kinase CLA4 OS=Saccharomyces cerevisiae (strain ATCC 204508 / S288c) OX=559292 GN=CLA4 PE=1 SV=1	6	4	4	4	93.9	CLA4				#DIV/0!	74620.8	#DIV/0!	#DIV/0!	8009.75	#DIV/0!		#DIV/0!	0
High	Master Protein	Q08226	Protein CRT10 OS=Saccharomyces cerevisiae (strain ATCC 204508 / S288c) OX=559292 GN=CRT10 PE=1 SV=1	4	3	4	3	109.6	CRT10				#DIV/0!	61822.6	#DIV/0!	#DIV/0!	44128.2	#DIV/0!		#DIV/0!	0
High	Master Protein	P39002	Long-chain-fatty-acid--CoA ligase 3 OS=Saccharomyces cerevisiae (strain ATCC 204508 / S288c) OX=559292 GN=FAA3 PE=1 SV=1	7	4	4	4	77.9	FAA3				#DIV/0!	178453	#DIV/0!	#DIV/0!	100958	#DIV/0!		#DIV/0!	0
High	Master Protein	P33203	Pre-mRNA-processing protein PRP40 OS=Saccharomyces cerevisiae (strain ATCC 204508 / S288c) OX=559292 GN=PRP40 PE=1 SV=1	11	4	4	4	69	PRP40				#DIV/0!	7549.25	#DIV/0!	#DIV/0!	61822.3	#DIV/0!		#DIV/0!	0
High	Master Protein	P20795	Vacuolar protein sorting-associated protein 33 OS=Saccharomyces cerevisiae (strain ATCC 204508 / S288c) OX=559292 GN=VPS33 PE=1 SV=1	6	3	3	3	79.2	VPS33				#DIV/0!	66330.8	#DIV/0!	#DIV/0!	7657.25	#DIV/0!		#DIV/0!	0
High	Master Protein	P25579	Laminarase-resistance protein LRE1 OS=Saccharomyces cerevisiae (strain ATCC 204508 / S288c) OX=559292 GN=LRE1 PE=1 SV=2	5	2	3	2	64.8	LRE1				#DIV/0!	50980.2	#DIV/0!	#DIV/0!	46195.3	#DIV/0!		#DIV/0!	0
High	Master Protein	P38929	Calcium-transporting ATPase 2 OS=Saccharomyces cerevisiae (strain ATCC 204508 / S288c) OX=559292 GN=PMC1 PE=1 SV=1	4	3	3	3	130.8	PMC1				#DIV/0!	52557.8	#DIV/0!	#DIV/0!	14293.6	#DIV/0!		#DIV/0!	0
High	Master Protein	P25635	Periodic tryptophan protein 2 OS=Saccharomyces cerevisiae (strain ATCC 204508 / S288c) OX=559292 GN=PWP2 PE=1 SV=2	2	2	3	2	103.9	PWP2				#DIV/0!	48419.1	#DIV/0!	#DIV/0!	24861.7	#DIV/0!		#DIV/0!	0
High	Master Protein	P43634	Activatory protein CHA4 OS=Saccharomyces cerevisiae (strain ATCC 204508 / S288c) OX=559292 GN=CHA4 PE=1 SV=1	4	2	3	2	74.3	CHA4				#DIV/0!	20490.7	#DIV/0!	#DIV/0!	15827.2	#DIV/0!		#DIV/0!	0
High	Master Protein	P38825	Protein TOM71 OS=Saccharomyces cerevisiae (strain ATCC 204508 / S288c) OX=559292 GN=TOM71 PE=1 SV=1	9	3	3	3	71.8	TOM71				#DIV/0!	91526.5	#DIV/0!	#DIV/0!	20700.9	#DIV/0!		#DIV/0!	0
High	Master Protein	P25297	Inorganic phosphate transporter PHO84 OS=Saccharomyces cerevisiae (strain ATCC 204508 / S288c) OX=559292 GN=PHO84 PE=1 SV=2	8	3	3	3	64.3	PHO84				#DIV/0!	51466.2	#DIV/0!	#DIV/0!	4822.12	#DIV/0!		#DIV/0!	0
High	Master Protein	P06738	Glycogen phosphorylase OS=Saccharomyces cerevisiae (strain ATCC 204508 / S288c) OX=559292 GN=GPH1 PE=1 SV=4	4	2	2	2	103.2	GPH1				#DIV/0!	17922.2	#DIV/0!	#DIV/0!	4920.05	#DIV/0!		#DIV/0!	0
High	Master Protein	P38170	Condensin complex subunit 2 OS=Saccharomyces cerevisiae (strain ATCC 204508 / S288c) OX=559292 GN=BRN1 PE=1 SV=3	4	2	2	2	86.2	BRN1				#DIV/0!	24347.7	#DIV/0!	#DIV/0!	6901.39	#DIV/0!		#DIV/0!	0
High	Master Protein	Q12321	Mediator of RNA polymerase II transcription subunit 1 OS=Saccharomyces cerevisiae (strain ATCC 204508 / S288c) OX=559292 GN=MED1 PE=1 SV=1	3	2	2	2	64.2	MED1				#DIV/0!	14043	#DIV/0!	#DIV/0!	9333.44	#DIV/0!		#DIV/0!	0
High	Master Protein	P36056	Probable S-adenosyl-L-methionine-dependent RNA methyltransferase RSM22, mitochondrial OS=Saccharomyces cerevisiae (strain ATCC 204508 / S288c) OX=559292 GN=RSM22 PE=1 SV=1	4	2	2	2	72.1	RSM22				#DIV/0!	61306.8	#DIV/0!	#DIV/0!	69898.9	#DIV/0!		#DIV/0!	0
High	Master Protein	Q06078	U3 small nucleolar RNA-associated protein 21 OS=Saccharomyces cerevisiae (strain ATCC 204508 / S288c) OX=559292 GN=UTP21 PE=1 SV=1	3	2	2	2	104.7	UTP21				#DIV/0!	56670.3	#DIV/0!	#DIV/0!	18131	#DIV/0!		#DIV/0!	0
High	Master Protein	P12868	E3 ubiquitin-protein ligase PEP5 OS=Saccharomyces cerevisiae (strain ATCC 204508 / S288c) OX=559292 GN=PEP5 PE=1 SV=2	2	2	2	2	117.4	PEP5				#DIV/0!	36060	#DIV/0!	#DIV/0!	4190.79	#DIV/0!		#DIV/0!	0
High	Master Protein	Q06436	E3 ubiquitin-protein ligase MAG2 OS=Saccharomyces cerevisiae (strain ATCC 204508 / S288c) OX=559292 GN=MAG2 PE=1 SV=1	4	2	2	2	76.3	MAG2				#DIV/0!	69471.6	#DIV/0!	#DIV/0!	19638.7	#DIV/0!		#DIV/0!	0
High	Master Protein	P53297	PAB1-binding protein 1 OS=Saccharomyces cerevisiae (strain ATCC 204508 / S288c) OX=559292 GN=PBP1 PE=1 SV=1	60	43	762	43	78.7	PBP1	1.06788e+06		2.26066e+08	211.697	1.86731e+08	174.862	0.826	4.93271e+08	461.917	1.83373e+06	1.71717	0.00371748
High	Master Protein	P15424	ATP-dependent RNA helicase MSS116, mitochondrial OS=Saccharomyces cerevisiae (strain ATCC 204508 / S288c) OX=559292 GN=MSS116 PE=1 SV=1	32	17	39	17	76.2	MSS116			499305	#DIV/0!	1.05149e+06	#DIV/0!	2.10591	1.93937e+06	#DIV/0!	8369.56	#DIV/0!	0.0043156
High	Master Protein	P38741	Meiotic activator RIM4 OS=Saccharomyces cerevisiae (strain ATCC 204508 / S288c) OX=559292 GN=RIM4 PE=1 SV=1	35	16	40	16	80.1	RIM4			1.06755e+06	#DIV/0!	1.0104e+06	#DIV/0!	0.946467	3.45025e+06	#DIV/0!	22791.2	#DIV/0!	0.00660566
High	Master Protein	P25644	DNA topoisomerase 2-associated protein PAT1 OS=Saccharomyces cerevisiae (strain ATCC 204508 / S288c) OX=559292 GN=PAT1 PE=1 SV=4	8	6	12	6	88.5	PAT1	2459.94		302438	122.945	255984	104.061	0.846403	504753	205.189	4322.58	1.75719	0.00856375
High	Master Protein	P53316	Uncharacterized RNA-binding protein YGR250C OS=Saccharomyces cerevisiae (strain ATCC 204508 / S288c) OX=559292 GN=YGR250C PE=1 SV=1	48	34	91	34	89.5		44582.2		1.59821e+06	35.8487	2.33127e+06	52.2916	1.45868	7.20773e+06	161.673	83579.6	1.87473	0.0115958
High	Master Protein	P04147	Polyadenylate-binding protein, cytoplasmic and nuclear OS=Saccharomyces cerevisiae (strain ATCC 204508 / S288c) OX=559292 GN=PAB1 PE=1 SV=4	79	36	238	36	64.3	PAB1	32849.4		2.2446e+07	683.302	1.20691e+07	367.406	0.537692	6.60064e+07	2009.37	775273	23.6009	0.0117454
High	Master Protein	P38748	RING finger protein ETP1 OS=Saccharomyces cerevisiae (strain ATCC 204508 / S288c) OX=559292 GN=ETP1 PE=1 SV=1	14	6	10	6	67.5	ETP1	14938.5		116652	7.80878	349965	23.427	3.00008	348593	23.3352	4308.99	0.288448	0.0123611
High	Master Protein	Q07807	mRNA-binding protein PUF3 OS=Saccharomyces cerevisiae (strain ATCC 204508 / S288c) OX=559292 GN=PUF3 PE=1 SV=1	21	14	28	14	98	PUF3	11859.7		316857	26.717	2.73252e+06	230.403	8.62382	2.23599e+06	188.536	31268.4	2.63651	0.0139841
High	Master Protein	P53145	Large subunit GTPase 1 OS=Saccharomyces cerevisiae (strain ATCC 204508 / S288c) OX=559292 GN=LSG1 PE=1 SV=1	20	8	14	8	72.7	LSG1			99790.6	#DIV/0!	522819	#DIV/0!	5.23917	275792	#DIV/0!	5034.03	#DIV/0!	0.018253
High	Master Protein	P38112	ATP-dependent RNA helicase MAK5 OS=Saccharomyces cerevisiae (strain ATCC 204508 / S288c) OX=559292 GN=MAK5 PE=1 SV=1	17	9	17	9	87	MAK5			48707.6	#DIV/0!	315641	#DIV/0!	6.48033	164252	#DIV/0!	3175.47	#DIV/0!	0.019333
High	Master Protein	Q12499	Nucleolar protein 58 OS=Saccharomyces cerevisiae (strain ATCC 204508 / S288c) OX=559292 GN=NOP58 PE=1 SV=1	25	7	14	7	56.9	NOP58	2724.95		149832	54.9854	219932	80.7106	1.46785	346050	126.993	6710.83	2.46274	0.0193927
High	Master Protein	Q12460	Nucleolar protein 56 OS=Saccharomyces cerevisiae (strain ATCC 204508 / S288c) OX=559292 GN=NOP56 PE=1 SV=1	38	14	33	14	56.8	NOP56			368647	#DIV/0!	1.35238e+06	#DIV/0!	3.6685	1.0245e+06	#DIV/0!	22717.1	#DIV/0!	0.0221738
High	Master Protein	P03874	Cytochrome B pre-mRNA-processing protein 2 OS=Saccharomyces cerevisiae (strain ATCC 204508 / S288c) OX=559292 GN=CBP2 PE=1 SV=2	20	10	17	10	73.8	CBP2	18300.3		270405	14.7759	224624	12.2743	0.830696	568216	31.0495	14182	0.774961	0.0249589
High	Master Protein	Q05812	Meiotic sister-chromatid recombination protein 3 OS=Saccharomyces cerevisiae (strain ATCC 204508 / S288c) OX=559292 GN=MSC3 PE=1 SV=1	28	15	22	15	80.5	MSC3	47516.2		10634	0.223796	1.01385e+06	21.337	95.3412	315430	6.63837	9379.1	0.197387	0.0297343
High	Master Protein	P13711	Acyl-coenzyme A oxidase OS=Saccharomyces cerevisiae (strain ATCC 204508 / S288c) OX=559292 GN=POX1 PE=3 SV=2	49	29	102	29	84	POX1	13139.7		1.89096e+06	143.912	1.16684e+07	888.029	6.17065	3.32885e+06	253.343	103369	7.86689	0.0310523
High	Master Protein	Q08818	Meiotic sister-chromatid recombination protein 6, mitochondrial OS=Saccharomyces cerevisiae (strain ATCC 204508 / S288c) OX=559292 GN=MSC6 PE=1 SV=1	25	11	18	11	79.9	MSC6	3668.39		93669.8	25.5343	164012	44.7096	1.75096	284089	77.4423	9291.21	2.53278	0.0327053
High	Master Protein	P20447	ATP-dependent RNA helicase DBP3 OS=Saccharomyces cerevisiae (strain ATCC 204508 / S288c) OX=559292 GN=DBP3 PE=1 SV=2	13	5	8	5	58.8	DBP3			30004.1	#DIV/0!	142378	#DIV/0!	4.74528	93190.3	#DIV/0!	3422.57	#DIV/0!	0.0367267
High	Master Protein	P53075	Outer spore wall assembly protein SHE10 OS=Saccharomyces cerevisiae (strain ATCC 204508 / S288c) OX=559292 GN=SHE10 PE=1 SV=1	10	4	6	4	66.8	SHE10	5631.54		53705.3	9.53651	203146	36.0729	3.78261	214643	38.1144	8994.58	1.59718	0.0419049
High	Master Protein	Q02959	Histone deacetylase HOS3 OS=Saccharomyces cerevisiae (strain ATCC 204508 / S288c) OX=559292 GN=HOS3 PE=1 SV=1	8	4	5	4	79.2	HOS3			9568.51	#DIV/0!	56442.2	#DIV/0!	5.89874	63869	#DIV/0!	2997.46	#DIV/0!	0.0469313
High	Master Protein	P33322	H/ACA ribonucleoprotein complex subunit CBF5 OS=Saccharomyces cerevisiae (strain ATCC 204508 / S288c) OX=559292 GN=CBF5 PE=1 SV=1	22	7	11	7	54.7	CBF5			64292.6	#DIV/0!	140249	#DIV/0!	2.18142	213648	#DIV/0!	10231.9	#DIV/0!	0.0478913
High	Master Protein	Q06679	U3 small nucleolar RNA-associated protein 4 OS=Saccharomyces cerevisiae (strain ATCC 204508 / S288c) OX=559292 GN=UTP4 PE=1 SV=1	9	5	6	5	87.7	UTP4			32435.2	#DIV/0!	117858	#DIV/0!	3.63363	79110.4	#DIV/0!	4001.38	#DIV/0!	0.0505797
High	Master Protein	P34761	Protein WHI3 OS=Saccharomyces cerevisiae (strain ATCC 204508 / S288c) OX=559292 GN=WHI3 PE=1 SV=1	15	6	10	6	71.2	WHI3			26830.5	#DIV/0!	282976	#DIV/0!	10.5468	94995.5	#DIV/0!	4936.1	#DIV/0!	0.0519614
High	Master Protein	Q02207	Peroxisomal hydratase-dehydrogenase-epimerase OS=Saccharomyces cerevisiae (strain ATCC 204508 / S288c) OX=559292 GN=FOX2 PE=2 SV=1	47	30	64	30	98.6	FOX2	19354.4		954166	49.2998	2.78337e+06	143.811	2.91706	2.52017e+06	130.212	138111	7.13592	0.0548023
High	Master Protein	P21304	Periodic tryptophan protein 1 OS=Saccharomyces cerevisiae (strain ATCC 204508 / S288c) OX=559292 GN=PWP1 PE=1 SV=1	17	7	14	7	63.8	PWP1	56099.1		528010	9.4121	63443.1	1.13091	0.120155	425198	7.57941	23910.7	0.426223	0.0562343
High	Master Protein	P39744	Nucleolar complex protein 2 OS=Saccharomyces cerevisiae (strain ATCC 204508 / S288c) OX=559292 GN=NOC2 PE=1 SV=2	8	4	8	4	81.6	NOC2	12948.7		54984.5	4.24633	120210	9.28356	2.18625	100980	7.79845	5999.51	0.463329	0.0594129
High	Master Protein	P36148	Glycerol-3-phosphate O-acyltransferase 2 OS=Saccharomyces cerevisiae (strain ATCC 204508 / S288c) OX=559292 GN=GPT2 PE=1 SV=1	16	8	16	8	83.6	GPT2			95647.6	#DIV/0!	320813	#DIV/0!	3.35411	192056	#DIV/0!	11452.2	#DIV/0!	0.0596296
High	Master Protein	Q02725	Vacuolar transporter chaperone 3 complex subunit 3 OS=Saccharomyces cerevisiae (strain ATCC 204508 / S288c) OX=559292 GN=VTC3 PE=1 SV=1	15	9	15	8	96.5	VTC3	62966		90140.6	1.43158	225986	3.58902	2.50704	184656	2.93264	12445.1	0.197648	0.0673961
High	Master Protein	P40523	Uncharacterized protein YIL055C OS=Saccharomyces cerevisiae (strain ATCC 204508 / S288c) OX=559292 GN=YIL055C PE=1 SV=1	22	8	15	8	70.7		21970.5		133181	6.0618	74931.6	3.41055	0.56263	437082	19.894	30793	1.40156	0.0704514
High	Master Protein	P38814	Protein SBE22 OS=Saccharomyces cerevisiae (strain ATCC 204508 / S288c) OX=559292 GN=SBE22 PE=1 SV=1	9	6	8	6	96.3	SBE22				#DIV/0!	270645	#DIV/0!	#DIV/0!	54202	#DIV/0!	3834.15	#DIV/0!	0.0707381
High	Master Protein	Q03281	Inner nuclear membrane protein HEH2 OS=Saccharomyces cerevisiae (strain ATCC 204508 / S288c) OX=559292 GN=HEH2 PE=1 SV=1	22	10	11	10	76.3	HEH2			15559.4	#DIV/0!	487001	#DIV/0!	31.2994	94666.6	#DIV/0!	7004.31	#DIV/0!	0.0739892
High	Master Protein	P14906	Protein translocation protein SEC63 OS=Saccharomyces cerevisiae (strain ATCC 204508 / S288c) OX=559292 GN=SEC63 PE=1 SV=2	13	6	8	6	75.3	SEC63			41635.9	#DIV/0!	131698	#DIV/0!	3.16308	134276	#DIV/0!	11279.2	#DIV/0!	0.084
High	Master Protein	Q06604	Protein BSP1 OS=Saccharomyces cerevisiae (strain ATCC 204508 / S288c) OX=559292 GN=BSP1 PE=1 SV=1	45	21	33	21	64.6	BSP1	20625.4		73140.5	3.54614	1.46142e+06	70.8553	19.981	929534	45.0674	81604.6	3.95651	0.0877909
High	Master Protein	P38911	Peptidyl-prolyl cis-trans isomerase OS=Saccharomyces cerevisiae (strain ATCC 204508 / S288c) OX=559292 GN=FPR3 PE=1 SV=2	8	2	8	2	46.5	FPR3			90596.3	#DIV/0!	157962	#DIV/0!	1.74359	115493	#DIV/0!	10344.5	#DIV/0!	0.0895688
High	Master Protein	Q02892	Nucleolar GTP-binding protein 1 OS=Saccharomyces cerevisiae (strain ATCC 204508 / S288c) OX=559292 GN=NOG1 PE=1 SV=1	31	15	19	15	74.4	NOG1	10936.6		140360	12.8341	1.35743e+06	124.119	9.67106	445768	40.7595	43328.1	3.96177	0.0971987
High	Master Protein	P53261	Pescadillo homolog OS=Saccharomyces cerevisiae (strain ATCC 204508 / S288c) OX=559292 GN=NOP7 PE=1 SV=1	6	2	3	2	69.8	NOP7			23570.1	#DIV/0!	66137.5	#DIV/0!	2.80599	49998	#DIV/0!	4995.07	#DIV/0!	0.0999053
High	Master Protein	P39518	Long-chain-fatty-acid--CoA ligase 2 OS=Saccharomyces cerevisiae (strain ATCC 204508 / S288c) OX=559292 GN=FAA2 PE=1 SV=1	47	26	60	26	83.4	FAA2	10423.8		654955	62.8326	3.12223e+06	299.529	4.76709	1.87972e+06	180.329	192656	18.4823	0.102492
High	Master Protein	P22336	Replication factor A protein 1 OS=Saccharomyces cerevisiae (strain ATCC 204508 / S288c) OX=559292 GN=RFA1 PE=1 SV=1	36	15	49	15	70.3	RFA1	120282		573345	4.76668	1.98967e+06	16.5417	3.47029	901726	7.49678	96386.8	0.801341	0.106891
High	Master Protein	Q08960	S-adenosyl-L-methionine-dependent tRNA 4-demethylwyosine synthase OS=Saccharomyces cerevisiae (strain ATCC 204508 / S288c) OX=559292 GN=TYW1 PE=1 SV=1	7	4	4	4	89.7	TYW1	5275.42		10365.4	1.96484	101060	19.1568	9.74979	44597.5	8.45383	5039.59	0.955297	0.113002
High	Master Protein	P47083	U3 small nucleolar RNA-associated protein MPP10 OS=Saccharomyces cerevisiae (strain ATCC 204508 / S288c) OX=559292 GN=MPP10 PE=1 SV=1	17	7	10	7	66.9	MPP10	22692.4		25701.9	1.13262	169457	7.46757	6.59319	75537.6	3.32876	8713.76	0.383994	0.115357
High	Master Protein	P32606	Putative mitochondrial translation system component PET127 OS=Saccharomyces cerevisiae (strain ATCC 204508 / S288c) OX=559292 GN=PET127 PE=1 SV=2	12	6	15	6	93.4	PET127	27296.3		227306	8.32737	159542	5.84481	0.701879	509624	18.6701	61043.2	2.23632	0.119781
High	Master Protein	P43585	Vacuolar transporter chaperone complex subunit 2 OS=Saccharomyces cerevisiae (strain ATCC 204508 / S288c) OX=559292 GN=VTC2 PE=1 SV=1	18	10	14	9	95.4	VTC2	10621.3		74025.6	6.96951	304758	28.693	4.11693	182755	17.2064	28131.8	2.64861	0.153931
High	Master Protein	Q05946	U3 small nucleolar RNA-associated protein 13 OS=Saccharomyces cerevisiae (strain ATCC 204508 / S288c) OX=559292 GN=UTP13 PE=1 SV=1	5	3	3	3	91	UTP13			14019.7	#DIV/0!	61438.8	#DIV/0!	4.38234	64091.1	#DIV/0!	10114.4	#DIV/0!	0.157812
High	Master Protein	Q08179	Mitochondrial distribution and morphology protein 38 OS=Saccharomyces cerevisiae (strain ATCC 204508 / S288c) OX=559292 GN=MDM38 PE=1 SV=1	27	9	19	9	65	MDM38			131196	#DIV/0!	388759	#DIV/0!	2.9632	263416	#DIV/0!	42629.7	#DIV/0!	0.161834
High	Master Protein	P40341	Mitochondrial respiratory chain complexes assembly protein YTA12 OS=Saccharomyces cerevisiae (strain ATCC 204508 / S288c) OX=559292 GN=YTA12 PE=1 SV=2	15	7	10	7	93.2	YTA12			45095.5	#DIV/0!	325237	#DIV/0!	7.21219	107196	#DIV/0!	17806.7	#DIV/0!	0.166114
High	Master Protein	P32843	Mitochondrial escape protein 2 OS=Saccharomyces cerevisiae (strain ATCC 204508 / S288c) OX=559292 GN=YME2 PE=1 SV=1	7	4	7	4	96.6	YME2			23770	#DIV/0!	112370	#DIV/0!	4.7274	97466.5	#DIV/0!	16517.4	#DIV/0!	0.169467
High	Master Protein	P40485	Phosphatidylinositol 4,5-bisphosphate-binding protein SLM1 OS=Saccharomyces cerevisiae (strain ATCC 204508 / S288c) OX=559292 GN=SLM1 PE=1 SV=1	31	12	23	12	77.9	SLM1	5082.05		110385	21.7205	846534	166.574	7.66894	304580	59.9325	53743.8	10.5752	0.176452
High	Master Protein	P22202	Heat shock protein SSA4 OS=Saccharomyces cerevisiae (strain ATCC 204508 / S288c) OX=559292 GN=SSA4 PE=1 SV=3	36	22	119	4	69.6	SSA4			77867.7	#DIV/0!	157339	#DIV/0!	2.02059	100762	#DIV/0!	17832.4	#DIV/0!	0.176975
High	Master Protein	P40557	ER-retained PMA1-suppressing protein 1 OS=Saccharomyces cerevisiae (strain ATCC 204508 / S288c) OX=559292 GN=EPS1 PE=1 SV=1	5	3	3	3	81.2	EPS1			13049	#DIV/0!	67892	#DIV/0!	5.20286	32170.7	#DIV/0!	5970.75	#DIV/0!	0.185596
High	Master Protein	P09440	C-1-tetrahydrofolate synthase, mitochondrial OS=Saccharomyces cerevisiae (strain ATCC 204508 / S288c) OX=559292 GN=MIS1 PE=1 SV=1	46	33	75	32	106.2	MIS1	156272		830794	5.31634	4.35083e+06	27.8415	5.23696	2.31915e+06	14.8405	437276	2.79818	0.18855
High	Master Protein	P42842	Essential for maintenance of the cell wall protein 1 OS=Saccharomyces cerevisiae (strain ATCC 204508 / S288c) OX=559292 GN=EMW1 PE=1 SV=1	22	14	17	14	102.3	EMW1	34446.2		40666.7	1.18058	704370	20.4484	17.3206	206399	5.99192	40289	1.16962	0.1952
High	Master Protein	Q12018	Cell division control protein 53 OS=Saccharomyces cerevisiae (strain ATCC 204508 / S288c) OX=559292 GN=CDC53 PE=1 SV=1	14	7	9	7	93.9	CDC53			15793.8	#DIV/0!	155306	#DIV/0!	9.83331	41208.4	#DIV/0!	8160.34	#DIV/0!	0.198026
High	Master Protein	P53326	Uncharacterized protein YGR266W OS=Saccharomyces cerevisiae (strain ATCC 204508 / S288c) OX=559292 GN=YGR266W PE=1 SV=1	8	3	4	3	81.1				27166.6	#DIV/0!	124723	#DIV/0!	4.59102	59481.1	#DIV/0!	11859.9	#DIV/0!	0.199389
High	Master Protein	Q06142	Importin subunit beta-1 OS=Saccharomyces cerevisiae (strain ATCC 204508 / S288c) OX=559292 GN=KAP95 PE=1 SV=1	10	5	9	5	94.7	KAP95			72290.6	#DIV/0!	198397	#DIV/0!	2.74443	106671	#DIV/0!	21453.2	#DIV/0!	0.201115
High	Master Protein	P40010	Nuclear GTP-binding protein NUG1 OS=Saccharomyces cerevisiae (strain ATCC 204508 / S288c) OX=559292 GN=NUG1 PE=1 SV=1	10	4	5	4	57.7	NUG1			5487.41	#DIV/0!	87854.9	#DIV/0!	16.0103	29985.1	#DIV/0!	6070.58	#DIV/0!	0.202453
High	Master Protein	P54861	Dynamin-related protein DNM1 OS=Saccharomyces cerevisiae (strain ATCC 204508 / S288c) OX=559292 GN=DNM1 PE=1 SV=1	31	14	29	14	84.9	DNM1			212280	#DIV/0!	577741	#DIV/0!	2.7216	383501	#DIV/0!	80392.3	#DIV/0!	0.209627
High	Master Protein	P40024	ABC transporter ATP-binding protein ARB1 OS=Saccharomyces cerevisiae (strain ATCC 204508 / S288c) OX=559292 GN=ARB1 PE=1 SV=1	30	13	22	13	68.3	ARB1	7509.02		118797	15.8205	861329	114.706	7.25045	453271	60.3636	95092.3	12.6638	0.209791
High	Master Protein	P38129	Transcription initiation factor TFIID subunit 5 OS=Saccharomyces cerevisiae (strain ATCC 204508 / S288c) OX=559292 GN=TAF5 PE=1 SV=1	12	7	13	7	88.9	TAF5	3851.1		65532.6	17.0166	196541	51.0349	2.99913	106264	27.593	23355	6.06449	0.219783
High	Master Protein	P15274	AMP deaminase OS=Saccharomyces cerevisiae (strain ATCC 204508 / S288c) OX=559292 GN=AMD1 PE=1 SV=2	16	9	12	9	93.2	AMD1	9777.74		12153.4	1.24297	191764	19.6124	15.7787	133435	13.6469	29362	3.00295	0.220047
High	Master Protein	Q12028	AP-1 complex subunit gamma-1 OS=Saccharomyces cerevisiae (strain ATCC 204508 / S288c) OX=559292 GN=APL4 PE=1 SV=1	4	3	3	3	93.6	APL4			5917.2	#DIV/0!	29480.6	#DIV/0!	4.98218	17501.8	#DIV/0!	3888.49	#DIV/0!	0.222176
High	Master Protein	P32494	Chromatin-remodeling complexes subunit NGG1 OS=Saccharomyces cerevisiae (strain ATCC 204508 / S288c) OX=559292 GN=NGG1 PE=1 SV=1	3	2	2	2	79.2	NGG1			8884.88	#DIV/0!	25345.2	#DIV/0!	2.85262	16354.2	#DIV/0!	3676.31	#DIV/0!	0.224794
High	Master Protein	P37838	Nucleolar protein 4 OS=Saccharomyces cerevisiae (strain ATCC 204508 / S288c) OX=559292 GN=NOP4 PE=1 SV=1	22	11	23	11	77.8	NOP4			227306	#DIV/0!	454748	#DIV/0!	2.0006	479462	#DIV/0!	111816	#DIV/0!	0.233211
High	Master Protein	P07245	C-1-tetrahydrofolate synthase, cytoplasmic OS=Saccharomyces cerevisiae (strain ATCC 204508 / S288c) OX=559292 GN=ADE3 PE=1 SV=1	25	15	20	14	102.1	ADE3			36165.7	#DIV/0!	747105	#DIV/0!	20.6578	131227	#DIV/0!	31958.3	#DIV/0!	0.243535
High	Master Protein	P31384	CCR4-Not complex 3'-5'-exoribonuclease subunit Ccr4 OS=Saccharomyces cerevisiae (strain ATCC 204508 / S288c) OX=559292 GN=CCR4 PE=1 SV=2	15	7	7	7	94.6	CCR4	6547.85			0	202980	30.9994	#DIV/0!	28975.2	4.42514	7174.97	1.09577	0.247625
High	Master Protein	P32499	Nucleoporin NUP2 OS=Saccharomyces cerevisiae (strain ATCC 204508 / S288c) OX=559292 GN=NUP2 PE=1 SV=2	9	4	5	4	77.8	NUP2	12506.6		9489.46	0.75876	73209.6	5.8537	7.71483	46754.9	3.73843	11708.2	0.936169	0.250418
High	Master Protein	P38883	Pre-rRNA-processing protein RIX1 OS=Saccharomyces cerevisiae (strain ATCC 204508 / S288c) OX=559292 GN=RIX1 PE=1 SV=2	9	4	4	4	86.7	RIX1			7596.34	#DIV/0!	74883.6	#DIV/0!	9.85785	11418	#DIV/0!	2896.63	#DIV/0!	0.253689
High	Master Protein	Q06833	Nucleus-vacuole junction protein 2 OS=Saccharomyces cerevisiae (strain ATCC 204508 / S288c) OX=559292 GN=NVJ2 PE=1 SV=1	16	7	9	7	87.3	NVJ2			34922.1	#DIV/0!	144618	#DIV/0!	4.14117	89444.7	#DIV/0!	22790.6	#DIV/0!	0.254801
High	Master Protein	P47075	Vacuolar transporter chaperone complex subunit 4 OS=Saccharomyces cerevisiae (strain ATCC 204508 / S288c) OX=559292 GN=VTC4 PE=1 SV=2	18	14	21	14	83.1	VTC4			217657	#DIV/0!	952860	#DIV/0!	4.3778	560228	#DIV/0!	146438	#DIV/0!	0.26139
High	Master Protein	Q06639	Chromatin structure-remodeling complex protein RSC3 OS=Saccharomyces cerevisiae (strain ATCC 204508 / S288c) OX=559292 GN=RSC3 PE=1 SV=1	9	6	7	6	101.7	RSC3			6061.05	#DIV/0!	138259	#DIV/0!	22.811	28811.3	#DIV/0!	7546.04	#DIV/0!	0.261913
High	Master Protein	P53953	SED5-binding protein 2 OS=Saccharomyces cerevisiae (strain ATCC 204508 / S288c) OX=559292 GN=SFB2 PE=1 SV=1	14	7	7	7	98.9	SFB2			10700.9	#DIV/0!	135809	#DIV/0!	12.6913	31777.5	#DIV/0!	8363.37	#DIV/0!	0.263186
High	Master Protein	P00931	Tryptophan synthase OS=Saccharomyces cerevisiae (strain ATCC 204508 / S288c) OX=559292 GN=TRP5 PE=1 SV=1	13	6	8	6	76.6	TRP5			13347.8	#DIV/0!	83258.2	#DIV/0!	6.23761	38839.6	#DIV/0!	10315.1	#DIV/0!	0.265583
High	Master Protein	P38691	Serine/threonine-protein kinase KSP1 OS=Saccharomyces cerevisiae (strain ATCC 204508 / S288c) OX=559292 GN=KSP1 PE=1 SV=1	3	2	2	2	117	KSP1	4093.4			0	57140.7	13.9592	#DIV/0!	29281.6	7.15339	7830.09	1.91286	0.267406
High	Master Protein	Q02931	NET1-associated nuclear protein 1 OS=Saccharomyces cerevisiae (strain ATCC 204508 / S288c) OX=559292 GN=NAN1 PE=1 SV=1	20	12	18	12	101.2	NAN1			40392.8	#DIV/0!	424034	#DIV/0!	10.4978	253562	#DIV/0!	70256	#DIV/0!	0.277076
High	Master Protein	P32501	Translation initiation factor eIF-2B subunit epsilon OS=Saccharomyces cerevisiae (strain ATCC 204508 / S288c) OX=559292 GN=GCD6 PE=1 SV=1	16	10	11	10	81.1	GCD6			57246.4	#DIV/0!	362483	#DIV/0!	6.33198	129844	#DIV/0!	36440.3	#DIV/0!	0.280646
High	Master Protein	P16474	Endoplasmic reticulum chaperone BiP OS=Saccharomyces cerevisiae (strain ATCC 204508 / S288c) OX=559292 GN=KAR2 PE=1 SV=1	38	24	76	23	74.4	KAR2	6748.84		909853	134.816	2.13651e+06	316.575	2.34819	2.20893e+06	327.305	626513	92.8327	0.283628
High	Master Protein	P36041	Protein EAP1 OS=Saccharomyces cerevisiae (strain ATCC 204508 / S288c) OX=559292 GN=EAP1 PE=1 SV=1	6	3	4	3	69.7	EAP1			22809.5	#DIV/0!	9627.11	#DIV/0!	0.422067	42711.6	#DIV/0!	12149.2	#DIV/0!	0.284448
High	Master Protein	P42935	Elongator complex protein 2 OS=Saccharomyces cerevisiae (strain ATCC 204508 / S288c) OX=559292 GN=ELP2 PE=1 SV=1	8	4	4	4	89.4	ELP2			6429.67	#DIV/0!	60012.6	#DIV/0!	9.33371	31542.6	#DIV/0!	9074.56	#DIV/0!	0.287692
High	Master Protein	P09798	Anaphase-promoting complex subunit CDC16 OS=Saccharomyces cerevisiae (strain ATCC 204508 / S288c) OX=559292 GN=CDC16 PE=1 SV=1	27	16	33	16	94.9	CDC16	392831		172419	0.438913	1.18986e+06	3.02893	6.90097	628062	1.59881	184953	0.47082	0.294482
High	Master Protein	P46655	Glutamate--tRNA ligase, cytoplasmic OS=Saccharomyces cerevisiae (strain ATCC 204508 / S288c) OX=559292 GN=GUS1 PE=1 SV=3	34	19	55	19	80.8	GUS1	12314.9		1.2454e+06	101.129	2.44194e+06	198.291	1.96077	2.32027e+06	188.411	683571	55.5076	0.294608
High	Master Protein	P38915	Transcription factor SPT8 OS=Saccharomyces cerevisiae (strain ATCC 204508 / S288c) OX=559292 GN=SPT8 PE=1 SV=1	5	3	4	3	66.1	SPT8	2572.86			0	53280.8	20.7088	#DIV/0!	14812.7	5.7573	4420.77	1.71824	0.298445
High	Master Protein	P38630	Replication factor C subunit 1 OS=Saccharomyces cerevisiae (strain ATCC 204508 / S288c) OX=559292 GN=RFC1 PE=1 SV=1	14	7	9	7	94.8	RFC1				#DIV/0!	352029	#DIV/0!	#DIV/0!	142060	#DIV/0!	42422.1	#DIV/0!	0.29862
High	Master Protein	P36035	Carboxylic acid transporter protein homolog OS=Saccharomyces cerevisiae (strain ATCC 204508 / S288c) OX=559292 GN=JEN1 PE=1 SV=1	7	3	5	3	69.3	JEN1	5032.36		32216.2	6.4018	259060	51.4787	8.04129	60860	12.0937	18365.5	3.64948	0.301766
High	Master Protein	P30619	Protein transport protein SEC1 OS=Saccharomyces cerevisiae (strain ATCC 204508 / S288c) OX=559292 GN=SEC1 PE=1 SV=1	6	3	3	3	83.4	SEC1	9620.29			0	75099.3	7.80635	#DIV/0!	24452.2	2.54173	7440.5	0.773418	0.304288
High	Master Protein	P32565	26S proteasome regulatory subunit RPN2 OS=Saccharomyces cerevisiae (strain ATCC 204508 / S288c) OX=559292 GN=RPN2 PE=1 SV=4	21	17	35	17	104.2	RPN2			232712	#DIV/0!	1.6497e+06	#DIV/0!	7.08902	652670	#DIV/0!	199247	#DIV/0!	0.305281
High	Master Protein	P38065	AP-2 complex subunit alpha OS=Saccharomyces cerevisiae (strain ATCC 204508 / S288c) OX=559292 GN=APL3 PE=1 SV=1	23	16	18	16	114.9	APL3	18901		64092.4	3.39095	629119	33.285	9.81582	113172	5.98761	34908.9	1.84694	0.308459
High	Master Protein	P48237	Mitochondrial group I intron splicing factor CCM1 OS=Saccharomyces cerevisiae (strain ATCC 204508 / S288c) OX=559292 GN=CCM1 PE=1 SV=1	2	2	2	2	101.4	CCM1			7592.25	#DIV/0!	33097.3	#DIV/0!	4.35936	14084.3	#DIV/0!	4376.84	#DIV/0!	0.310761
High	Master Protein	P32190	Glycerol kinase OS=Saccharomyces cerevisiae (strain ATCC 204508 / S288c) OX=559292 GN=GUT1 PE=1 SV=1	39	16	36	16	79.8	GUT1	4657.46		125493	26.9446	870229	186.846	6.93447	568936	122.156	177071	38.0188	0.311232
High	Master Protein	P32795	Mitochondrial inner membrane i-AAA protease supercomplex subunit YME1 OS=Saccharomyces cerevisiae (strain ATCC 204508 / S288c) OX=559292 GN=YME1 PE=1 SV=1	5	3	3	3	81.7	YME1				#DIV/0!	52603.2	#DIV/0!	#DIV/0!	21949.9	#DIV/0!	6921.47	#DIV/0!	0.315331
High	Master Protein	P0CX38	Small ribosomal subunit protein eS6B OS=Saccharomyces cerevisiae (strain ATCC 204508 / S288c) OX=559292 GN=RPS6B PE=1 SV=1	19	3	8	3	27	RPS6B	32812.2		29411.5	0.896359	83721.2	2.55153	2.84655	56224.4	1.71352	18156.1	0.553333	0.322921
High	Master Protein	P31688	Trehalose-phosphatase OS=Saccharomyces cerevisiae (strain ATCC 204508 / S288c) OX=559292 GN=TPS2 PE=1 SV=3	7	5	9	5	102.9	TPS2	19232.3		50328.3	2.61687	158350	8.23356	3.14635	134878	7.01308	43637.8	2.26899	0.323536
High	Master Protein	P05453	Eukaryotic peptide chain release factor GTP-binding subunit OS=Saccharomyces cerevisiae (strain ATCC 204508 / S288c) OX=559292 GN=SUP35 PE=1 SV=1	15	7	11	7	76.5	SUP35	12045.5		19538.5	1.62206	419910	34.8603	21.4914	145572	12.0852	48798	4.05114	0.335215
High	Master Protein	Q01448	Histone promoter control protein 2 OS=Saccharomyces cerevisiae (strain ATCC 204508 / S288c) OX=559292 GN=HPC2 PE=1 SV=2	5	2	3	2	67.7	HPC2	13073.4			0	34075.6	2.60648	#DIV/0!	26936.8	2.06043	9217.89	0.705087	0.342204
High	Master Protein	P11938	DNA-binding protein RAP1 OS=Saccharomyces cerevisiae (strain ATCC 204508 / S288c) OX=559292 GN=RAP1 PE=1 SV=2	4	2	4	2	92.4	RAP1			28067.5	#DIV/0!	29750.3	#DIV/0!	1.05996	31419.3	#DIV/0!	10944.8	#DIV/0!	0.348346
High	Master Protein	P06103	Eukaryotic translation initiation factor 3 subunit B OS=Saccharomyces cerevisiae (strain ATCC 204508 / S288c) OX=559292 GN=PRT1 PE=1 SV=1	31	18	41	18	88.1	PRT1	18228.9		253023	13.8803	1.26104e+06	69.1782	4.98391	863970	47.3956	301945	16.5641	0.349485
High	Master Protein	P09435	Heat shock protein SSA3 OS=Saccharomyces cerevisiae (strain ATCC 204508 / S288c) OX=559292 GN=SSA3 PE=1 SV=3	48	25	110	10	70.5	SSA3	42387.9		152312	3.59329	1.57477e+06	37.1514	10.3391	683771	16.1313	240442	5.67243	0.351642
High	Master Protein	P32497	Eukaryotic translation initiation factor 3 subunit C OS=Saccharomyces cerevisiae (strain ATCC 204508 / S288c) OX=559292 GN=NIP1 PE=1 SV=2	28	17	45	17	93.1	NIP1	123157		641196	5.20633	1.60049e+06	12.9955	2.49609	2.12196e+06	17.2297	760758	6.17714	0.358516
High	Master Protein	P30665	DNA replication licensing factor MCM4 OS=Saccharomyces cerevisiae (strain ATCC 204508 / S288c) OX=559292 GN=MCM4 PE=1 SV=2	10	8	8	8	104.9	MCM4	3839.06		35961.2	9.36717	169345	44.111	4.70911	29157.6	7.59497	10545.8	2.74696	0.361682
High	Master Protein	P00958	Methionine--tRNA ligase, cytoplasmic OS=Saccharomyces cerevisiae (strain ATCC 204508 / S288c) OX=559292 GN=MES1 PE=1 SV=4	13	8	13	8	85.6	MES1	21033.3		39092.1	1.85858	200937	9.55327	5.14011	173786	8.26239	63826.2	3.03453	0.36727
High	Master Protein	P11484	Ribosome-associated molecular chaperone SSB1 OS=Saccharomyces cerevisiae (strain ATCC 204508 / S288c) OX=559292 GN=SSB1 PE=1 SV=3	69	36	216	4	66.6	SSB1	1.09996e+06		1.44755e+07	13.1601	4.61623e+07	41.9674	3.189	3.49682e+07	31.7905	1.29354e+07	11.7599	0.369919
High	Master Protein	P40150	Ribosome-associated molecular chaperone SSB2 OS=Saccharomyces cerevisiae (strain ATCC 204508 / S288c) OX=559292 GN=SSB2 PE=1 SV=2	69	36	224	4	66.6	SSB2	44618.3		915071	20.5089	2.41326e+06	54.0868	2.63724	1.83603e+06	41.1499	679441	15.2279	0.370059
High	Master Protein	P40433	6-phosphofructo-2-kinase 1 OS=Saccharomyces cerevisiae (strain ATCC 204508 / S288c) OX=559292 GN=PFK26 PE=1 SV=1	49	31	115	31	93.4	PFK26	1.36159e+06		917192	0.673617	7.01544e+06	5.15238	7.64882	3.27563e+06	2.40574	1.21272e+06	0.890666	0.370226
High	Master Protein	P21524	Ribonucleoside-diphosphate reductase large chain 1 OS=Saccharomyces cerevisiae (strain ATCC 204508 / S288c) OX=559292 GN=RNR1 PE=1 SV=2	8	5	9	5	99.5	RNR1	6617.56		35567.4	5.37471	151340	22.8694	4.25501	84086.8	12.7066	31889.3	4.81889	0.379243
High	Master Protein	P43535	Protein GCN20 OS=Saccharomyces cerevisiae (strain ATCC 204508 / S288c) OX=559292 GN=GCN20 PE=1 SV=1	45	25	37	25	85	GCN20	4330.51		93083.3	21.4948	2.98614e+06	689.558	32.0803	322485	74.4682	122697	28.3331	0.380473
High	Master Protein	P24784	ATP-dependent RNA helicase DBP1 OS=Saccharomyces cerevisiae (strain ATCC 204508 / S288c) OX=559292 GN=DBP1 PE=1 SV=2	26	12	45	8	67.9	DBP1			106139	#DIV/0!	250796	#DIV/0!	2.36291	228883	#DIV/0!	87650.6	#DIV/0!	0.382949
High	Master Protein	P16861	ATP-dependent 6-phosphofructokinase subunit alpha OS=Saccharomyces cerevisiae (strain ATCC 204508 / S288c) OX=559292 GN=PFK1 PE=1 SV=1	22	13	15	13	107.9	PFK1	5752.89		80177.8	13.9369	464783	80.7911	5.7969	55452.7	9.6391	21299.1	3.70233	0.384095
High	Master Protein	P05085	Arginine metabolism regulation protein II OS=Saccharomyces cerevisiae (strain ATCC 204508 / S288c) OX=559292 GN=ARG81 PE=1 SV=3	24	13	24	13	100.2	ARG81	28344.7		364133	12.8466	939431	33.1431	2.57991	904345	31.9053	364969	12.8761	0.403573
High	Master Protein	P12688	Serine/threonine-protein kinase YPK1 OS=Saccharomyces cerevisiae (strain ATCC 204508 / S288c) OX=559292 GN=YPK1 PE=1 SV=2	23	13	24	9	76.4	YPK1	44249		52028.7	1.17582	1.057e+06	23.8875	20.3156	345690	7.81239	144350	3.26223	0.417571
High	Master Protein	P12683	3-hydroxy-3-methylglutaryl-coenzyme A reductase 1 OS=Saccharomyces cerevisiae (strain ATCC 204508 / S288c) OX=559292 GN=HMG1 PE=1 SV=1	10	7	9	7	115.6	HMG1			7899.56	#DIV/0!	124490	#DIV/0!	15.7591	48536.6	#DIV/0!	20914.2	#DIV/0!	0.430895
High	Master Protein	P13586	Calcium-transporting ATPase 1 OS=Saccharomyces cerevisiae (strain ATCC 204508 / S288c) OX=559292 GN=PMR1 PE=1 SV=1	19	11	13	11	104.5	PMR1	18895.6		16891.9	0.89396	306565	16.2241	18.1486	99263.7	5.25327	42774.9	2.26375	0.430922
High	Master Protein	Q07528	Autophagy-related protein 20 OS=Saccharomyces cerevisiae (strain ATCC 204508 / S288c) OX=559292 GN=ATG20 PE=1 SV=1	19	7	8	7	72.5	ATG20			19130.9	#DIV/0!	193623	#DIV/0!	10.1209	55908.6	#DIV/0!	24116.1	#DIV/0!	0.431348
High	Master Protein	P33442	Small ribosomal subunit protein eS1A OS=Saccharomyces cerevisiae (strain ATCC 204508 / S288c) OX=559292 GN=RPS1A PE=1 SV=2	9	2	2	1	28.7	RPS1A				#DIV/0!	20862.7	#DIV/0!	#DIV/0!	39755.5	#DIV/0!	17363.3	#DIV/0!	0.436754
High	Master Protein	P18961	Serine/threonine-protein kinase YPK2/YKR2 OS=Saccharomyces cerevisiae (strain ATCC 204508 / S288c) OX=559292 GN=YPK2 PE=1 SV=1	14	8	13	4	76.6	YPK2			5251.61	#DIV/0!	99905.5	#DIV/0!	19.0238	37965.7	#DIV/0!	16944.3	#DIV/0!	0.446306
High	Master Protein	P49956	Chromosome transmission fidelity protein 18 OS=Saccharomyces cerevisiae (strain ATCC 204508 / S288c) OX=559292 GN=CTF18 PE=1 SV=1	28	13	15	13	84.3	CTF18			186722	#DIV/0!	396416	#DIV/0!	2.12302	24697.5	#DIV/0!	11060	#DIV/0!	0.44782
High	Master Protein	Q12453	Cytoplasmic export protein 1 OS=Saccharomyces cerevisiae (strain ATCC 204508 / S288c) OX=559292 GN=CEX1 PE=1 SV=1	13	8	8	8	84.7	CEX1			21212.2	#DIV/0!	283787	#DIV/0!	13.3784	35911.3	#DIV/0!	16082.9	#DIV/0!	0.447852
High	Master Protein	P39940	E3 ubiquitin-protein ligase RSP5 OS=Saccharomyces cerevisiae (strain ATCC 204508 / S288c) OX=559292 GN=RSP5 PE=1 SV=1	26	15	40	15	91.8	RSP5			192739	#DIV/0!	908302	#DIV/0!	4.7126	599185	#DIV/0!	270690	#DIV/0!	0.451764
High	Master Protein	P18239	ADP,ATP carrier protein 2 OS=Saccharomyces cerevisiae (strain ATCC 204508 / S288c) OX=559292 GN=PET9 PE=1 SV=2	24	6	14	6	34.4	PET9	22625.1		78976.5	3.49067	480969	21.2582	6.09003	211497	9.34792	104783	4.63128	0.495434
High	Master Protein	P53946	Actin-related protein 5 OS=Saccharomyces cerevisiae (strain ATCC 204508 / S288c) OX=559292 GN=ARP5 PE=1 SV=1	9	4	5	4	87.5	ARP5	23619.7		25089.3	1.06222	86778.6	3.674	3.45879	25120.8	1.06355	12552.5	0.531443	0.499686
High	Master Protein	Q01574	Acetyl-coenzyme A synthetase 1 OS=Saccharomyces cerevisiae (strain ATCC 204508 / S288c) OX=559292 GN=ACS1 PE=1 SV=2	45	24	71	23	79.1	ACS1	53967.7		879914	16.3044	5.03214e+06	93.2435	5.7189	2.6499e+06	49.1015	1.36614e+06	25.314	0.515545
High	Master Protein	P38708	Putative proline--tRNA ligase YHR020W OS=Saccharomyces cerevisiae (strain ATCC 204508 / S288c) OX=559292 GN=YHR020W PE=1 SV=1	33	14	27	14	77.3		547619		242383	0.442613	595409	1.08727	2.45648	391339	0.714619	202832	0.370389	0.518303
High	Master Protein	P02994	Elongation factor 1-alpha OS=Saccharomyces cerevisiae (strain ATCC 204508 / S288c) OX=559292 GN=TEF1 PE=1 SV=1	39	11	51	11	50	TEF1; TEF2	884674		1.602e+06	1.81083	5.58935e+06	6.31798	3.48899	3.96939e+06	4.48684	2.05736e+06	2.32556	0.518306
High	Master Protein	P14126	Large ribosomal subunit protein uL3 OS=Saccharomyces cerevisiae (strain ATCC 204508 / S288c) OX=559292 GN=RPL3 PE=1 SV=4	15	4	6	4	43.7	RPL3	4788.35		95301.4	19.9028	284934	59.5057	2.98982	146578	30.6113	76438.1	15.9633	0.521485
High	Master Protein	P18759	Vesicular-fusion protein SEC18 OS=Saccharomyces cerevisiae (strain ATCC 204508 / S288c) OX=559292 GN=SEC18 PE=1 SV=2	13	7	14	7	84	SEC18			40270.9	#DIV/0!	282381	#DIV/0!	7.01204	131693	#DIV/0!	69713.2	#DIV/0!	0.529363
High	Master Protein	P05030	Plasma membrane ATPase 1 OS=Saccharomyces cerevisiae (strain ATCC 204508 / S288c) OX=559292 GN=PMA1 PE=1 SV=2	37	24	137	7	99.6	PMA1	361288		3.29744e+06	9.12689	1.97696e+07	54.7198	5.99544	4.97755e+06	13.7772	2.79619e+06	7.73951	0.561761
High	Master Protein	Q00711	Succinate dehydrogenase [ubiquinone] flavoprotein subunit, mitochondrial OS=Saccharomyces cerevisiae (strain ATCC 204508 / S288c) OX=559292 GN=SDH1 PE=1 SV=1	35	13	31	10	70.2	SDH1	12066.9		175029	14.5049	842952	69.8565	4.81607	498161	41.2832	294417	24.3987	0.591007
High	Master Protein	O13585	Dilute domain-containing protein YPR089W OS=Saccharomyces cerevisiae (strain ATCC 204508 / S288c) OX=559292 GN=YPR089W PE=1 SV=2	6	3	3	3	102.5				4882.42	#DIV/0!	259946	#DIV/0!	53.2412	25483.2	#DIV/0!	15101	#DIV/0!	0.592587
High	Master Protein	P14742	Glutamine--fructose-6-phosphate aminotransferase [isomerizing] OS=Saccharomyces cerevisiae (strain ATCC 204508 / S288c) OX=559292 GN=GFA1 PE=1 SV=4	31	13	31	13	80	GFA1			61080.3	#DIV/0!	865042	#DIV/0!	14.1624	264285	#DIV/0!	159750	#DIV/0!	0.60446
High	Master Protein	P32563	V-type proton ATPase subunit a, vacuolar isoform OS=Saccharomyces cerevisiae (strain ATCC 204508 / S288c) OX=559292 GN=VPH1 PE=1 SV=3	8	4	4	4	95.5	VPH1			22581.3	#DIV/0!	78518.2	#DIV/0!	3.47713	26931.7	#DIV/0!	17082	#DIV/0!	0.634272
High	Master Protein	P31539	Heat shock protein 104 OS=Saccharomyces cerevisiae (strain ATCC 204508 / S288c) OX=559292 GN=HSP104 PE=1 SV=2	23	16	38	16	102	HSP104	18424.9		291493	15.8206	847615	46.0037	2.90785	442465	24.0145	281760	15.2923	0.636796
High	Master Protein	P06782	Carbon catabolite-derepressing protein kinase OS=Saccharomyces cerevisiae (strain ATCC 204508 / S288c) OX=559292 GN=SNF1 PE=1 SV=1	10	4	5	4	72	SNF1			4536.59	#DIV/0!	128964	#DIV/0!	28.4276	22754.8	#DIV/0!	14971.3	#DIV/0!	0.657942
High	Master Protein	P10664	Large ribosomal subunit protein uL4A OS=Saccharomyces cerevisiae (strain ATCC 204508 / S288c) OX=559292 GN=RPL4A PE=1 SV=4	23	4	12	4	39.1	RPL4A	59062.1		101010	1.71023	197865	3.35012	1.95887	135956	2.30192	89493.8	1.51525	0.658254
High	Master Protein	P16521	Elongation factor 3A OS=Saccharomyces cerevisiae (strain ATCC 204508 / S288c) OX=559292 GN=YEF3 PE=1 SV=4	2	2	5	2	115.9	YEF3			8464.71	#DIV/0!	29680	#DIV/0!	3.50632	16818.5	#DIV/0!	11183.8	#DIV/0!	0.664971
High	Master Protein	Q12296	Protein MAM3 OS=Saccharomyces cerevisiae (strain ATCC 204508 / S288c) OX=559292 GN=MAM3 PE=1 SV=1	7	2	3	2	77.7	MAM3			5191.63	#DIV/0!	145329	#DIV/0!	27.9929	10727.6	#DIV/0!	7168.46	#DIV/0!	0.668223
High	Master Protein	P23248	Small ribosomal subunit protein eS1B OS=Saccharomyces cerevisiae (strain ATCC 204508 / S288c) OX=559292 GN=RPS1B PE=1 SV=3	9	2	2	1	28.8	RPS1B	27551.9		20312.5	0.737245	62759.6	2.27787	3.0897	50686.4	1.83967	34320.4	1.24566	0.677112
High	Master Protein	Q01919	Serine/threonine-protein kinase KIN4 OS=Saccharomyces cerevisiae (strain ATCC 204508 / S288c) OX=559292 GN=KIN4 PE=1 SV=1	15	9	9	9	90	KIN4	31260.2		43423.9	1.38911	283824	9.07941	6.53612	91191.1	2.91717	62640.6	2.00385	0.686915
High	Master Protein	P04801	Threonine--tRNA ligase, cytoplasmic OS=Saccharomyces cerevisiae (strain ATCC 204508 / S288c) OX=559292 GN=THS1 PE=1 SV=2	12	7	11	7	84.5	THS1			136669	#DIV/0!	288808	#DIV/0!	2.11319	212709	#DIV/0!	146546	#DIV/0!	0.688949
High	Master Protein	P30624	Long-chain-fatty-acid--CoA ligase 1 OS=Saccharomyces cerevisiae (strain ATCC 204508 / S288c) OX=559292 GN=FAA1 PE=1 SV=1	28	13	29	13	77.8	FAA1	31180.3		163287	5.23686	1.49849e+06	48.0588	9.17704	388573	12.4622	269001	8.6273	0.692279
High	Master Protein	P15303	Protein transport protein SEC23 OS=Saccharomyces cerevisiae (strain ATCC 204508 / S288c) OX=559292 GN=SEC23 PE=1 SV=1	12	5	6	5	85.3	SEC23	9596.09		21642.1	2.25531	80601.6	8.39942	3.72429	46939.6	4.89153	32520.7	3.38895	0.69282
High	Master Protein	P10592	Heat shock protein SSA2 OS=Saccharomyces cerevisiae (strain ATCC 204508 / S288c) OX=559292 GN=SSA2 PE=1 SV=3	74	40	320	9	69.4	SSA2	988508		1.04663e+07	10.588	7.22721e+07	73.1123	6.9052	2.2006e+07	22.2618	1.52473e+07	15.4245	0.692868
High	Master Protein	P06634	ATP-dependent RNA helicase DED1 OS=Saccharomyces cerevisiae (strain ATCC 204508 / S288c) OX=559292 GN=DED1 PE=1 SV=2	66	29	166	25	65.5	DED1	828021		5.90304e+06	7.1291	1.26102e+07	15.2293	2.13621	9.74973e+06	11.7747	6.77365e+06	8.18053	0.694752
High	Master Protein	P40069	Importin subunit beta-4 OS=Saccharomyces cerevisiae (strain ATCC 204508 / S288c) OX=559292 GN=KAP123 PE=1 SV=1	16	10	13	10	122.5	KAP123	8493.75		20488.9	2.41223	228159	26.862	11.1358	49309	5.80532	34305.7	4.03894	0.69573
High	Master Protein	P51534	SWI5-dependent HO expression protein 4 OS=Saccharomyces cerevisiae (strain ATCC 204508 / S288c) OX=559292 GN=SHE4 PE=1 SV=2	12	7	8	7	89.5	SHE4	12326		18530	1.50332	168816	13.6959	9.11046	23268.5	1.88776	16865.4	1.36828	0.724815
High	Master Protein	P34237	Protein CASP OS=Saccharomyces cerevisiae (strain ATCC 204508 / S288c) OX=559292 GN=COY1 PE=1 SV=2	11	5	6	5	77.5	COY1	22390.3		51969	2.32105	226653	10.1228	4.36132	97946.5	4.37451	71162.8	3.17829	0.726548
High	Master Protein	P21576	Vacuolar protein sorting-associated protein 1 OS=Saccharomyces cerevisiae (strain ATCC 204508 / S288c) OX=559292 GN=VPS1 PE=1 SV=2	36	18	28	18	78.7	VPS1			219824	#DIV/0!	1.56453e+06	#DIV/0!	7.11719	557591	#DIV/0!	405225	#DIV/0!	0.726742
High	Master Protein	P43561	Iron transport multicopper oxidase FET5 OS=Saccharomyces cerevisiae (strain ATCC 204508 / S288c) OX=559292 GN=FET5 PE=1 SV=1	4	2	2	2	70.8	FET5	13211.4		9829.89	0.744048	44939.2	3.40156	4.57169	10222.5	0.773764	7601.51	0.575377	0.743608
High	Master Protein	P38088	Glycine--tRNA ligase 1, mitochondrial OS=Saccharomyces cerevisiae (strain ATCC 204508 / S288c) OX=559292 GN=GRS1 PE=1 SV=3	27	13	33	13	78.1	GRS1			115121	#DIV/0!	517058	#DIV/0!	4.49144	355504	#DIV/0!	264393	#DIV/0!	0.743713
High	Master Protein	P33307	Importin alpha re-exporter OS=Saccharomyces cerevisiae (strain ATCC 204508 / S288c) OX=559292 GN=CSE1 PE=1 SV=2	10	6	7	6	109.3	CSE1			9833.8	#DIV/0!	231760	#DIV/0!	23.5677	28767.6	#DIV/0!	21661.1	#DIV/0!	0.752968
High	Master Protein	P50109	Protein PSP2 OS=Saccharomyces cerevisiae (strain ATCC 204508 / S288c) OX=559292 GN=PSP2 PE=1 SV=2	21	10	25	10	65.5	PSP2	10894.5		101725	9.33735	430892	39.5515	4.23584	384363	35.2806	299277	27.4705	0.77863
High	Master Protein	P0CS90	Import motor subunit, mitochondrial OS=Saccharomyces cerevisiae (strain ATCC 204508 / S288c) OX=559292 GN=SSC1 PE=1 SV=1	53	27	103	27	70.6	SSC1	199601		1.6956e+06	8.49494	4.74743e+06	23.7845	2.79985	3.58255e+06	17.9485	2.79267e+06	13.9912	0.779522
High	Master Protein	P10591	Heat shock protein SSA1 OS=Saccharomyces cerevisiae (strain ATCC 204508 / S288c) OX=559292 GN=SSA1 PE=1 SV=4	76	40	364	11	69.6	SSA1	89545.3		3.10456e+06	34.6703	2.35923e+07	263.468	7.59923	6.83739e+06	76.3567	5.40436e+06	60.3533	0.790413
High	Master Protein	P32074	Coatomer subunit gamma OS=Saccharomyces cerevisiae (strain ATCC 204508 / S288c) OX=559292 GN=SEC21 PE=1 SV=2	18	10	15	10	104.8	SEC21	21540.9		28454	1.32093	489955	22.7453	17.2192	116854	5.42477	92748.6	4.3057	0.793711
High	Master Protein	P09032	Translation initiation factor eIF-2B subunit gamma OS=Saccharomyces cerevisiae (strain ATCC 204508 / S288c) OX=559292 GN=GCD1 PE=1 SV=3	5	2	4	2	65.7	GCD1			7016.93	#DIV/0!	45931.9	#DIV/0!	6.54587	9509.12	#DIV/0!	7703.16	#DIV/0!	0.810082
High	Master Protein	P07251	ATP synthase subunit alpha, mitochondrial OS=Saccharomyces cerevisiae (strain ATCC 204508 / S288c) OX=559292 GN=ATP1 PE=1 SV=5	15	7	17	7	58.6	ATP1	449521		718224	1.59775	1.04278e+06	2.31975	1.45188	1.15617e+06	2.572	946080	2.10464	0.818289
High	Master Protein	P41811	Coatomer subunit beta' OS=Saccharomyces cerevisiae (strain ATCC 204508 / S288c) OX=559292 GN=SEC27 PE=1 SV=1	28	14	27	14	99.4	SEC27			62678	#DIV/0!	924215	#DIV/0!	14.7455	218070	#DIV/0!	183531	#DIV/0!	0.841617
High	Master Protein	P22224	Exocyst complex component SEC15 OS=Saccharomyces cerevisiae (strain ATCC 204508 / S288c) OX=559292 GN=SEC15 PE=1 SV=2	3	2	2	2	105	SEC15	15180.7		6644.51	0.437695	9606.23	0.632793	1.44574	4593.23	0.302571	3972.38	0.261673	0.864833
High	Master Protein	P05694	5-methyltetrahydropteroyltriglutamate--homocysteine methyltransferase OS=Saccharomyces cerevisiae (strain ATCC 204508 / S288c) OX=559292 GN=MET6 PE=1 SV=4	14	6	7	6	85.8	MET6			6219.21	#DIV/0!	74785.6	#DIV/0!	12.0249	21276.6	#DIV/0!	18624.6	#DIV/0!	0.875355
High	Master Protein	P06169	Pyruvate decarboxylase isozyme 1 OS=Saccharomyces cerevisiae (strain ATCC 204508 / S288c) OX=559292 GN=PDC1 PE=1 SV=7	26	10	39	10	61.5	PDC1	264291		292586	1.10706	611695	2.31447	2.09065	575609	2.17793	513878	1.94436	0.892756
High	Master Protein	P32191	Glycerol-3-phosphate dehydrogenase, mitochondrial OS=Saccharomyces cerevisiae (strain ATCC 204508 / S288c) OX=559292 GN=GUT2 PE=1 SV=2	17	8	11	8	72.3	GUT2	6294.08		22665.7	3.60112	199841	31.7505	8.81686	89217.6	14.1748	80981.5	12.8663	0.907685
High	Master Protein	P80235	Putative mitochondrial carnitine O-acetyltransferase OS=Saccharomyces cerevisiae (strain ATCC 204508 / S288c) OX=559292 GN=YAT1 PE=1 SV=2	7	3	4	3	77.7	YAT1	77788.1		91720.1	1.1791	171741	2.20781	1.87245	148696	1.91155	137260	1.76453	0.923089
High	Master Protein	Q07457	E3 ubiquitin-protein ligase BRE1 OS=Saccharomyces cerevisiae (strain ATCC 204508 / S288c) OX=559292 GN=BRE1 PE=1 SV=1	8	4	8	4	80.6	BRE1			8828	#DIV/0!	83288.7	#DIV/0!	9.43461	63327.5	#DIV/0!	58607.5	#DIV/0!	0.925468
High	Master Protein	P60010	Actin OS=Saccharomyces cerevisiae (strain ATCC 204508 / S288c) OX=559292 GN=ACT1 PE=1 SV=1	23	5	18	5	41.7	ACT1	231539		352781	1.52363	408389	1.7638	1.15763	300228	1.29666	278707	1.20371	0.92832
High	Master Protein	P05317	Large ribosomal subunit protein uL10 OS=Saccharomyces cerevisiae (strain ATCC 204508 / S288c) OX=559292 GN=RPP0 PE=1 SV=2	11	2	10	2	33.7	RPP0	32356.7		41769.8	1.29092	55401.6	1.71221	1.32636	58847.2	1.8187	54966.5	1.69877	0.934055
High	Master Protein	P32796	Carnitine O-acetyltransferase, mitochondrial OS=Saccharomyces cerevisiae (strain ATCC 204508 / S288c) OX=559292 GN=CAT2 PE=1 SV=2	7	4	5	4	77.2	CAT2				#DIV/0!	157370	#DIV/0!	#DIV/0!	36000.6	#DIV/0!	33668.4	#DIV/0!	0.935219
High	Master Protein	Q06408	Transaminated amino acid decarboxylase OS=Saccharomyces cerevisiae (strain ATCC 204508 / S288c) OX=559292 GN=ARO10 PE=1 SV=1	5	3	5	3	71.3	ARO10	3154.99		14352.9	4.54926	155585	49.314	10.84	58721.4	18.6122	55359.7	17.5467	0.942752
High	Master Protein	P23641	Mitochondrial phosphate carrier protein OS=Saccharomyces cerevisiae (strain ATCC 204508 / S288c) OX=559292 GN=MIR1 PE=1 SV=1	15	3	3	3	32.8	MIR1	3087.77		5192.16	1.68152	94879.5	30.7275	18.2736	14848.9	4.80894	14312.4	4.63519	0.963868
High	Master Protein	P07342	Acetolactate synthase catalytic subunit, mitochondrial OS=Saccharomyces cerevisiae (strain ATCC 204508 / S288c) OX=559292 GN=ILV2 PE=1 SV=1	26	11	20	11	74.9	ILV2	12071.2		106601	8.83106	801494	66.3973	7.51861	224325	18.5835	219571	18.1897	0.978808
High	Master Protein	P33311	ATP-dependent permease MDL2, mitochondrial OS=Saccharomyces cerevisiae (strain ATCC 204508 / S288c) OX=559292 GN=MDL2 PE=1 SV=3	6	4	4	4	85.1	MDL2	9193.49			0	58463.8	6.35926	#DIV/0!	7190.37	0.782115	7127.41	0.775267	0.991244
High	Master Protein	P00830	ATP synthase subunit beta, mitochondrial OS=Saccharomyces cerevisiae (strain ATCC 204508 / S288c) OX=559292 GN=ATP2 PE=1 SV=2	21	8	24	8	54.8	ATP2	111557		181118	1.62355	372009	3.33471	2.05396	300837	2.69672	304797	2.73221	1.01316
High	Master Protein	P0CX53	Large ribosomal subunit protein uL11A OS=Saccharomyces cerevisiae (strain ATCC 204508 / S288c) OX=559292 GN=RPL12A PE=1 SV=1	15	2	5	2	17.8	RPL12A	18839.1		25907.7	1.37521	42654.3	2.26413	1.64639	37473.7	1.98914	39010.4	2.07071	1.04101
High	Master Protein	P05759	Ubiquitin-ribosomal protein eS31 fusion protein OS=Saccharomyces cerevisiae (strain ATCC 204508 / S288c) OX=559292 GN=RPS31 PE=1 SV=3	20	3	8	3	17.2	RPS31	240195		304662	1.26839	1.00519e+06	4.18491	3.29938	425592	1.77186	446258	1.8579	1.04856
High	Master Protein	P00359	Glyceraldehyde-3-phosphate dehydrogenase 3 OS=Saccharomyces cerevisiae (strain ATCC 204508 / S288c) OX=559292 GN=TDH3 PE=1 SV=3	52	9	31	3	35.7	TDH3	305157		355710	1.16566	1.71096e+06	5.60681	4.80998	744724	2.44046	800449	2.62307	1.07483
High	Master Protein	P11433	Cell division control protein 24 OS=Saccharomyces cerevisiae (strain ATCC 204508 / S288c) OX=559292 GN=CDC24 PE=1 SV=2	4	3	4	3	96.9	CDC24				#DIV/0!	135530	#DIV/0!	#DIV/0!	4898.07	#DIV/0!	5269.39	#DIV/0!	1.07581
High	Master Protein	P00560	Phosphoglycerate kinase OS=Saccharomyces cerevisiae (strain ATCC 204508 / S288c) OX=559292 GN=PGK1 PE=1 SV=2	27	8	30	8	44.7	PGK1	289750		224849	0.776011	411108	1.41884	1.82837	346873	1.19715	374520	1.29256	1.0797
High	Master Protein	P47025	Mitochondrial division protein 1 OS=Saccharomyces cerevisiae (strain ATCC 204508 / S288c) OX=559292 GN=MDV1 PE=1 SV=1	27	13	17	13	80	MDV1	73095.1		72873.5	0.996968	851976	11.6557	11.6912	213235	2.91723	233846	3.1992	1.09666
High	Master Protein	P32327	Pyruvate carboxylase 2 OS=Saccharomyces cerevisiae (strain ATCC 204508 / S288c) OX=559292 GN=PYC2 PE=1 SV=2	4	4	4	4	130.1	PYC2	11848.3		23627.1	1.99413	178636	15.0769	7.56067	31719.5	2.67713	35225.9	2.97307	1.11055
High	Master Protein	P14540	Fructose-bisphosphate aldolase OS=Saccharomyces cerevisiae (strain ATCC 204508 / S288c) OX=559292 GN=FBA1 PE=1 SV=3	16	3	5	3	39.6	FBA1	11876.8		9719.71	0.818375	29705.8	2.50115	3.05624	53102.3	4.47108	59280.4	4.99126	1.11634
High	Master Protein	P25694	Cell division control protein 48 OS=Saccharomyces cerevisiae (strain ATCC 204508 / S288c) OX=559292 GN=CDC48 PE=1 SV=3	24	16	50	16	91.9	CDC48			355415	#DIV/0!	1.67165e+06	#DIV/0!	4.70337	763102	#DIV/0!	870677	#DIV/0!	1.14097
High	Master Protein	P00925	Enolase 2 OS=Saccharomyces cerevisiae (strain ATCC 204508 / S288c) OX=559292 GN=ENO2 PE=1 SV=2	40	12	49	12	46.9	ENO2	529896		487511	0.920012	976020	1.84191	2.00205	908007	1.71356	1.08641e+06	2.05024	1.19648
High	Master Protein	P15180	Lysine--tRNA ligase, cytoplasmic OS=Saccharomyces cerevisiae (strain ATCC 204508 / S288c) OX=559292 GN=KRS1 PE=1 SV=2	9	5	9	5	67.9	KRS1			65361.7	#DIV/0!	196124	#DIV/0!	3.0006	154908	#DIV/0!	186282	#DIV/0!	1.20253
High	Master Protein	Q08732	Serine/threonine-protein kinase HRK1 OS=Saccharomyces cerevisiae (strain ATCC 204508 / S288c) OX=559292 GN=HRK1 PE=1 SV=1	4	2	2	2	85.6	HRK1				#DIV/0!	47197.1	#DIV/0!	#DIV/0!	12160.9	#DIV/0!	15088.2	#DIV/0!	1.24071
High	Master Protein	P46367	Potassium-activated aldehyde dehydrogenase, mitochondrial OS=Saccharomyces cerevisiae (strain ATCC 204508 / S288c) OX=559292 GN=ALD4 PE=1 SV=2	34	12	23	12	56.7	ALD4	104518		68584.9	0.656203	386867	3.70144	5.6407	194232	1.85837	241620	2.31176	1.24397
High	Master Protein	P00549	Pyruvate kinase 1 OS=Saccharomyces cerevisiae (strain ATCC 204508 / S288c) OX=559292 GN=CDC19 PE=1 SV=2	21	8	18	8	54.5	CDC19	92260.7		156045	1.69135	204664	2.21832	1.31157	187333	2.03047	237226	2.57126	1.26634
High	Master Protein	P07244	Bifunctional purine biosynthetic protein ADE5,7 OS=Saccharomyces cerevisiae (strain ATCC 204508 / S288c) OX=559292 GN=ADE57 PE=1 SV=1	41	21	42	21	86	ADE57	36222.5		219128	6.0495	1.87503e+06	51.7641	8.55676	339430	9.37069	439924	12.1451	1.29607
High	Master Protein	P37898	Alanine/arginine aminopeptidase OS=Saccharomyces cerevisiae (strain ATCC 204508 / S288c) OX=559292 GN=AAP1 PE=1 SV=2	22	13	16	13	97.6	AAP1			85034.6	#DIV/0!	337253	#DIV/0!	3.96607	111142	#DIV/0!	148448	#DIV/0!	1.33566
High	Master Protein	Q04377	DNA damage checkpoint protein LCD1 OS=Saccharomyces cerevisiae (strain ATCC 204508 / S288c) OX=559292 GN=LCD1 PE=1 SV=1	42	22	68	22	86.4	LCD1	1.03297e+06		144509	0.139897	8.89067e+06	8.60694	61.5233	530474	0.513545	726042	0.702872	1.36867
High	Master Protein	P54115	Magnesium-activated aldehyde dehydrogenase, cytosolic OS=Saccharomyces cerevisiae (strain ATCC 204508 / S288c) OX=559292 GN=ALD6 PE=1 SV=4	8	3	8	3	54.4	ALD6	26934.1		48480	1.79995	84637.4	3.14238	1.74582	66861.3	2.4824	92651.5	3.43993	1.38573
High	Master Protein	P0CX40	Small ribosomal subunit protein eS8B OS=Saccharomyces cerevisiae (strain ATCC 204508 / S288c) OX=559292 GN=RPS8B PE=1 SV=1	14	2	2	2	22.5	RPS8B	13019.7		7110.91	0.546166	17052.9	1.30978	2.39813	12467.3	0.957575	17614.4	1.3529	1.41284
High	Master Protein	P52910	Acetyl-coenzyme A synthetase 2 OS=Saccharomyces cerevisiae (strain ATCC 204508 / S288c) OX=559292 GN=ACS2 PE=1 SV=1	42	20	34	19	75.4	ACS2	6964.02		130522	18.7423	1.35656e+06	194.796	10.3934	315133	45.2516	447608	64.2745	1.42038
High	Master Protein	Q04228	UBX domain-containing protein 2 OS=Saccharomyces cerevisiae (strain ATCC 204508 / S288c) OX=559292 GN=UBX2 PE=1 SV=1	5	2	3	2	66.7	UBX2	7200.3		10420.4	1.44721	73442.7	10.2	7.048	40663.4	5.64747	59127	8.21174	1.45406
High	Master Protein	P39004	High-affinity hexose transporter HXT7 OS=Saccharomyces cerevisiae (strain ATCC 204508 / S288c) OX=559292 GN=HXT7 PE=1 SV=1	10	3	5	3	62.7	HXT7			9226.89	#DIV/0!	183905	#DIV/0!	19.9314	12738.9	#DIV/0!	18723.5	#DIV/0!	1.46979
High	Master Protein	P19414	Aconitate hydratase, mitochondrial OS=Saccharomyces cerevisiae (strain ATCC 204508 / S288c) OX=559292 GN=ACO1 PE=1 SV=2	22	13	34	13	85.3	ACO1	38850.6		33722.6	0.868008	482585	12.4216	14.3104	342824	8.82416	505412	13.0091	1.47426
High	Master Protein	P02829	ATP-dependent molecular chaperone HSP82 OS=Saccharomyces cerevisiae (strain ATCC 204508 / S288c) OX=559292 GN=HSP82 PE=1 SV=1	36	23	77	1	81.4	HSP82				#DIV/0!	101119	#DIV/0!	#DIV/0!	58017.7	#DIV/0!	93424.2	#DIV/0!	1.61027
High	Master Protein	P32486	Beta-glucan synthesis-associated protein KRE6 OS=Saccharomyces cerevisiae (strain ATCC 204508 / S288c) OX=559292 GN=KRE6 PE=1 SV=2	4	2	2	2	80.1	KRE6			3226.16	#DIV/0!	63319.8	#DIV/0!	19.627	8513.8	#DIV/0!	14256.9	#DIV/0!	1.67456
High	Master Protein	P32589	Heat shock protein homolog SSE1 OS=Saccharomyces cerevisiae (strain ATCC 204508 / S288c) OX=559292 GN=SSE1 PE=1 SV=4	31	14	40	14	77.3	SSE1	63332.4		367791	5.80732	1.10827e+06	17.4993	3.01332	736740	11.6329	1.25156e+06	19.7617	1.69878
High	Master Protein	P19882	Heat shock protein 60, mitochondrial OS=Saccharomyces cerevisiae (strain ATCC 204508 / S288c) OX=559292 GN=HSP60 PE=1 SV=1	9	3	5	3	60.7	HSP60	4389.09			0	18096.4	4.12304	#DIV/0!	13046.6	2.97251	22509.2	5.12845	1.72529
High	Master Protein	P39925	Mitochondrial respiratory chain complexes assembly protein AFG3 OS=Saccharomyces cerevisiae (strain ATCC 204508 / S288c) OX=559292 GN=AFG3 PE=1 SV=1	4	2	2	2	84.5	AFG3			3989.9	#DIV/0!	63883.2	#DIV/0!	16.0112	27392.5	#DIV/0!	47311.3	#DIV/0!	1.72716
High	Master Protein	Q01477	Ubiquitin carboxyl-terminal hydrolase 3 OS=Saccharomyces cerevisiae (strain ATCC 204508 / S288c) OX=559292 GN=UBP3 PE=1 SV=1	6	3	4	3	101.9	UBP3			7249.04	#DIV/0!	15342.7	#DIV/0!	2.11651	7937.61	#DIV/0!	13738.1	#DIV/0!	1.73076
High	Master Protein	P07264	3-isopropylmalate dehydratase OS=Saccharomyces cerevisiae (strain ATCC 204508 / S288c) OX=559292 GN=LEU1 PE=1 SV=3	42	19	33	19	85.7	LEU1	53551.3		274954	5.1344	722893	13.4991	2.62914	391635	7.31328	678727	12.6743	1.73306
High	Master Protein	P00330	Alcohol dehydrogenase 1 OS=Saccharomyces cerevisiae (strain ATCC 204508 / S288c) OX=559292 GN=ADH1 PE=1 SV=5	22	6	18	3	36.8	ADH1	111525		113208	1.01509	229485	2.05771	2.02711	171690	1.53948	301074	2.69961	1.75359
High	Master Protein	P38920	DNA mismatch repair protein MLH1 OS=Saccharomyces cerevisiae (strain ATCC 204508 / S288c) OX=559292 GN=MLH1 PE=1 SV=2	7	4	4	4	87	MLH1	28422.5		74892.1	2.63496	113817	4.00447	1.51975	167149	5.88086	320584	11.2792	1.91796
High	Master Protein	P16862	ATP-dependent 6-phosphofructokinase subunit beta OS=Saccharomyces cerevisiae (strain ATCC 204508 / S288c) OX=559292 GN=PFK2 PE=1 SV=4	42	24	46	24	104.6	PFK2			114446	#DIV/0!	2.40612e+06	#DIV/0!	21.0241	290119	#DIV/0!	596314	#DIV/0!	2.05541
High	Master Protein	P15108	ATP-dependent molecular chaperone HSC82 OS=Saccharomyces cerevisiae (strain ATCC 204508 / S288c) OX=559292 GN=HSC82 PE=1 SV=4	43	26	83	4	80.9	HSC82	497880		955237	1.91861	5.70828e+06	11.4652	5.97578	2.13402e+06	4.2862	4.72933e+06	9.49893	2.21616
High	Master Protein	P17255	V-type proton ATPase catalytic subunit A OS=Saccharomyces cerevisiae (strain ATCC 204508 / S288c) OX=559292 GN=VMA1 PE=1 SV=3	11	8	10	8	118.6	VMA1			10371.4	#DIV/0!	220468	#DIV/0!	21.2573	53695.2	#DIV/0!	119421	#DIV/0!	2.22406
High	Master Protein	P23254	Transketolase 1 OS=Saccharomyces cerevisiae (strain ATCC 204508 / S288c) OX=559292 GN=TKL1 PE=1 SV=4	4	2	4	2	73.8	TKL1	16530.3			0	19569.1	1.18383	#DIV/0!	24073.5	1.45633	60263.3	3.64563	2.5033
High	Master Protein	P40850	Post-transcriptional regulator MKT1 OS=Saccharomyces cerevisiae (strain ATCC 204508 / S288c) OX=559292 GN=MKT1 PE=1 SV=2	62	56	2330	56	94.4	MKT1	928452		9.3375e+08	1005.71	1.55302e+06	1.6727	0.00166321	1.19965e+09	1292.1	3.0771e+09	3314.22	2.565
High	Master Protein	P32324	Elongation factor 2 OS=Saccharomyces cerevisiae (strain ATCC 204508 / S288c) OX=559292 GN=EFT1 PE=1 SV=1	60	39	103	39	93.2	EFT1; EFT2	151971		421092	2.77087	5.37745e+06	35.3847	12.7703	1.57068e+06	10.3354	4.6685e+06	30.7196	2.97228
High	Master Protein	P17967	Protein disulfide-isomerase OS=Saccharomyces cerevisiae (strain ATCC 204508 / S288c) OX=559292 GN=PDI1 PE=1 SV=2	12	4	5	4	58.2	PDI1	12851.3		15702.1	1.22182	49844.7	3.87857	3.17441	38761	3.01611	123188	9.58561	3.17814
High	Master Protein	P15705	Heat shock protein STI1 OS=Saccharomyces cerevisiae (strain ATCC 204508 / S288c) OX=559292 GN=STI1 PE=1 SV=1	11	5	6	5	66.2	STI1	5374.32			0	39030.2	7.26236	#DIV/0!	21231.2	3.9505	112081	20.8549	5.27905
High	Master Protein	Q01560	Serine/arginine (SR)-type shuttling mRNA binding protein NPL3 OS=Saccharomyces cerevisiae (strain ATCC 204508 / S288c) OX=559292 GN=NPL3 PE=1 SV=1	12	3	3	3	45.4	NPL3	23593.4		7428.09	0.314837	33126.8	1.40407	4.45967	6767.47	0.286837	48358.2	2.04965	7.14568
High	Master Protein	P22470	Protein SAN1 OS=Saccharomyces cerevisiae (strain ATCC 204508 / S288c) OX=559292 GN=SAN1 PE=1 SV=1	6	2	2	2	65.6	SAN1			1932.79	#DIV/0!	13390.6	#DIV/0!	6.92814		#DIV/0!		#DIV/0!	#DIV/0!
High	Master Protein	P39678	Transcription factor MBP1 OS=Saccharomyces cerevisiae (strain ATCC 204508 / S288c) OX=559292 GN=MBP1 PE=1 SV=1	5	2	2	2	93.9	MBP1			6258.56	#DIV/0!	47450.3	#DIV/0!	7.58166		#DIV/0!		#DIV/0!	#DIV/0!
High	Master Protein	P05374	Phosphatidylethanolamine N-methyltransferase OS=Saccharomyces cerevisiae (strain ATCC 204508 / S288c) OX=559292 GN=CHO2 PE=1 SV=1	7	4	4	4	101.1	CHO2			4361.83	#DIV/0!	74111.6	#DIV/0!	16.9909		#DIV/0!	7517.54	#DIV/0!	#DIV/0!
High	Master Protein	P38820	Adenylyltransferase and sulfurtransferase UBA4 OS=Saccharomyces cerevisiae (strain ATCC 204508 / S288c) OX=559292 GN=UBA4 PE=1 SV=1	7	3	3	3	49.3	UBA4	46759.9			0	45470.1	0.972416	#DIV/0!		0	6982.71	0.149331	#DIV/0!
High	Master Protein	P00358	Glyceraldehyde-3-phosphate dehydrogenase 2 OS=Saccharomyces cerevisiae (strain ATCC 204508 / S288c) OX=559292 GN=TDH2 PE=1 SV=3	40	8	20	2	35.8	TDH2				#DIV/0!	44092.6	#DIV/0!	#DIV/0!		#DIV/0!	19431.5	#DIV/0!	#DIV/0!
High	Master Protein	P53313	Protein SDA1 OS=Saccharomyces cerevisiae (strain ATCC 204508 / S288c) OX=559292 GN=SDA1 PE=1 SV=1	10	4	4	4	86.6	SDA1				#DIV/0!	17654	#DIV/0!	#DIV/0!		#DIV/0!		#DIV/0!	#DIV/0!
High	Master Protein	P43633	Serine/threonine-protein kinase Haspin homolog ALK1 OS=Saccharomyces cerevisiae (strain ATCC 204508 / S288c) OX=559292 GN=ALK1 PE=1 SV=2	6	3	4	3	86	ALK1				#DIV/0!	128662	#DIV/0!	#DIV/0!		#DIV/0!		#DIV/0!	#DIV/0!
High	Master Protein	Q06096	Conserved oligomeric Golgi complex subunit 4 OS=Saccharomyces cerevisiae (strain ATCC 204508 / S288c) OX=559292 GN=COG4 PE=1 SV=1	4	3	3	3	98.6	COG4				#DIV/0!	20604.8	#DIV/0!	#DIV/0!		#DIV/0!	7698.31	#DIV/0!	#DIV/0!
High	Master Protein	P53243	Zinc finger protein YGR067C OS=Saccharomyces cerevisiae (strain ATCC 204508 / S288c) OX=559292 GN=YGR067C PE=4 SV=2	6	3	3	3	92.2					#DIV/0!	57821.3	#DIV/0!	#DIV/0!		#DIV/0!	5034.81	#DIV/0!	#DIV/0!
High	Master Protein	P33416	Heat shock protein 78, mitochondrial OS=Saccharomyces cerevisiae (strain ATCC 204508 / S288c) OX=559292 GN=HSP78 PE=1 SV=2	4	2	2	2	91.3	HSP78				#DIV/0!	14259.7	#DIV/0!	#DIV/0!		#DIV/0!		#DIV/0!	#DIV/0!
High	Master Protein	P15891	Actin-binding protein OS=Saccharomyces cerevisiae (strain ATCC 204508 / S288c) OX=559292 GN=ABP1 PE=1 SV=4	8	2	2	2	65.5	ABP1				#DIV/0!	19708.4	#DIV/0!	#DIV/0!		#DIV/0!	21262.1	#DIV/0!	#DIV/0!
High	Master Protein	P33303	Succinate/fumarate mitochondrial transporter OS=Saccharomyces cerevisiae (strain ATCC 204508 / S288c) OX=559292 GN=SFC1 PE=1 SV=2	9	2	2	2	35.3	SFC1				#DIV/0!	15421.4	#DIV/0!	#DIV/0!		#DIV/0!		#DIV/0!	#DIV/0!
High	Master Protein	P40469	DNA repair/transcription protein MET18/MMS19 OS=Saccharomyces cerevisiae (strain ATCC 204508 / S288c) OX=559292 GN=MET18 PE=1 SV=1	2	2	2	2	117.8	MET18				#DIV/0!	48724.3	#DIV/0!	#DIV/0!		#DIV/0!		#DIV/0!	#DIV/0!
High	Master Protein	P25567	RNA-binding protein SRO9 OS=Saccharomyces cerevisiae (strain ATCC 204508 / S288c) OX=559292 GN=SRO9 PE=1 SV=2	9	2	2	2	48	SRO9				#DIV/0!	43661.8	#DIV/0!	#DIV/0!		#DIV/0!		#DIV/0!	#DIV/0!
High	Master Protein	P40048	Tyrosine-protein phosphatase 3 OS=Saccharomyces cerevisiae (strain ATCC 204508 / S288c) OX=559292 GN=PTP3 PE=1 SV=2	2	2	2	2	105.2	PTP3				#DIV/0!	61114.3	#DIV/0!	#DIV/0!		#DIV/0!		#DIV/0!	#DIV/0!
High	Master Protein	P38781	Chromatin structure-remodeling complex protein RSC30 OS=Saccharomyces cerevisiae (strain ATCC 204508 / S288c) OX=559292 GN=RSC30 PE=1 SV=2	3	2	2	2	101.3	RSC30				#DIV/0!	26029.8	#DIV/0!	#DIV/0!		#DIV/0!		#DIV/0!	#DIV/0!
High	Master Protein	Q02866	Protein MUK1 OS=Saccharomyces cerevisiae (strain ATCC 204508 / S288c) OX=559292 GN=MUK1 PE=1 SV=1	4	2	2	2	69.5	MUK1				#DIV/0!	16449.8	#DIV/0!	#DIV/0!		#DIV/0!		#DIV/0!	#DIV/0!
High	Master Protein	P38321	Uncharacterized protein YBR225W OS=Saccharomyces cerevisiae (strain ATCC 204508 / S288c) OX=559292 GN=YBR225W PE=1 SV=1	3	2	2	2	101.2					#DIV/0!	19243.3	#DIV/0!	#DIV/0!		#DIV/0!		#DIV/0!	#DIV/0!
High	Master Protein	P40482	Protein transport protein SEC24 OS=Saccharomyces cerevisiae (strain ATCC 204508 / S288c) OX=559292 GN=SEC24 PE=1 SV=1	4	2	2	2	103.6	SEC24				#DIV/0!	11385.4	#DIV/0!	#DIV/0!		#DIV/0!		#DIV/0!	#DIV/0!
High	Master Protein	P23561	Serine/threonine-protein kinase STE11 OS=Saccharomyces cerevisiae (strain ATCC 204508 / S288c) OX=559292 GN=STE11 PE=1 SV=3	5	2	2	2	80.7	STE11				#DIV/0!	28594.3	#DIV/0!	#DIV/0!		#DIV/0!		#DIV/0!	#DIV/0!
High	Master Protein	P09959	Regulatory protein SWI6 OS=Saccharomyces cerevisiae (strain ATCC 204508 / S288c) OX=559292 GN=SWI6 PE=1 SV=1	4	2	2	2	90.5	SWI6				#DIV/0!	25861.1	#DIV/0!	#DIV/0!		#DIV/0!		#DIV/0!	#DIV/0!
High	Master Protein	P23585	High-affinity glucose transporter HXT2 OS=Saccharomyces cerevisiae (strain ATCC 204508 / S288c) OX=559292 GN=HXT2 PE=1 SV=1	6	2	2	2	59.8	HXT2				#DIV/0!	12145.5	#DIV/0!	#DIV/0!		#DIV/0!		#DIV/0!	#DIV/0!
High	Master Protein	P29056	Transcription factor IIIB 70 kDa subunit OS=Saccharomyces cerevisiae (strain ATCC 204508 / S288c) OX=559292 GN=BRF1 PE=1 SV=1	4	2	2	2	66.9	BRF1				#DIV/0!	15532	#DIV/0!	#DIV/0!		#DIV/0!		#DIV/0!	#DIV/0!
High	Master Protein	Q12158	Sister chromatid cohesion protein 1 OS=Saccharomyces cerevisiae (strain ATCC 204508 / S288c) OX=559292 GN=MCD1 PE=1 SV=1	5	2	2	2	63.3	MCD1				#DIV/0!	53603.3	#DIV/0!	#DIV/0!		#DIV/0!		#DIV/0!	#DIV/0!
Protein FDR Confidence Combined	Master	Accession	Description	% Coverage	# Peptides	# PSMs	# Unique Peptides	MW in kDa	Gene Symbol	Abundance 1201630		Abundance 1201631		Abundance 1201632			Abundance 1201633		Abundance 1201634
High	Master Protein	P0CX56	Small ribosomal subunit protein uS13B OS=Saccharomyces cerevisiae (strain ATCC 204508 / S288c) OX=559292 GN=RPS18B PE=1 SV=1	8	1	6	1	17	RPS18B	7101.27		12623.9		17363.2			11779.7		14513.4
High	Master Protein	P39954	Adenosylhomocysteinase OS=Saccharomyces cerevisiae (strain ATCC 204508 / S288c) OX=559292 GN=SAH1 PE=1 SV=1	3	1	5	1	49.1	SAH1	32437.4		64493.1		53892.4			63926.1		68178
High	Master Protein	P26783	Small ribosomal subunit protein uS7 OS=Saccharomyces cerevisiae (strain ATCC 204508 / S288c) OX=559292 GN=RPS5 PE=1 SV=3	6	1	4	1	25	RPS5	10194		16314.6		21237.9			16816.3		16779.7
High	Master Protein	P41805	Large ribosomal subunit protein uL16 OS=Saccharomyces cerevisiae (strain ATCC 204508 / S288c) OX=559292 GN=RPL10 PE=1 SV=1	5	1	4	1	25.3	RPL10	24369.2		40034.4		131934			49142.6		32370.2
High	Master Protein	P40212	Large ribosomal subunit protein eL13B OS=Saccharomyces cerevisiae (strain ATCC 204508 / S288c) OX=559292 GN=RPL13B PE=1 SV=1	13	1	4	1	22.5	RPL13B			16526.5		17454.8			23117.8		15957.5
High	Master Protein	P02407	Small ribosomal subunit protein eS17A OS=Saccharomyces cerevisiae (strain ATCC 204508 / S288c) OX=559292 GN=RPS17A PE=1 SV=1	9	1	4	1	15.8	RPS17A	17862.4				19897.5			33655.7		21925.3
Medium	Master Protein	P50942	Polyphosphatidylinositol phosphatase INP52 OS=Saccharomyces cerevisiae (strain ATCC 204508 / S288c) OX=559292 GN=INP52 PE=1 SV=1	1	1	3	1	133.2	INP52	8.57313e+06		5.9424e+06		9.29991e+06			6.08017e+06		2.99745e+06
High	Master Protein	P0CX45	Large ribosomal subunit protein uL2A OS=Saccharomyces cerevisiae (strain ATCC 204508 / S288c) OX=559292 GN=RPL2A PE=1 SV=1	4	1	3	1	27.4	RPL2A	11897		10332.9		29229.5			19034.8		21228.4
High	Master Protein	P39516	Small ribosomal subunit protein uS11B OS=Saccharomyces cerevisiae (strain ATCC 204508 / S288c) OX=559292 GN=RPS14B PE=1 SV=2	9	1	3	1	14.6	RPS14B	5234.06		18349.8		21231.2			18276.2		11264.8
High	Master Protein	P19358	S-adenosylmethionine synthase 2 OS=Saccharomyces cerevisiae (strain ATCC 204508 / S288c) OX=559292 GN=SAM2 PE=1 SV=3	4	1	3	1	42.2	SAM2	5928.28		7962.71		14725.7			12350.8		7554.16
High	Master Protein	P0C0W9	Large ribosomal subunit protein uL5A OS=Saccharomyces cerevisiae (strain ATCC 204508 / S288c) OX=559292 GN=RPL11A PE=1 SV=2	8	1	3	1	19.7	RPL11A	7956.9		7777.68		21064.7			17104.5		13301.4
High	Master Protein	P05750	Small ribosomal subunit protein uS3 OS=Saccharomyces cerevisiae (strain ATCC 204508 / S288c) OX=559292 GN=RPS3 PE=1 SV=5	10	1	3	1	26.5	RPS3	21465.9		21838.3					44393.7		37910.1
Medium	Master Protein	P17076	Large ribosomal subunit protein eL8A OS=Saccharomyces cerevisiae (strain ATCC 204508 / S288c) OX=559292 GN=RPL8A PE=1 SV=4	4	1	3	1	28.1	RPL8A	15413.7				20137.7					8451.46
High	Master Protein	P89102	Exocyst complex component SEC5 OS=Saccharomyces cerevisiae (strain ATCC 204508 / S288c) OX=559292 GN=SEC5 PE=1 SV=1	1	1	3	1	112.1	SEC5					21843.8
High	Master Protein	P31382	Dolichyl-phosphate-mannose--protein mannosyltransferase 2 OS=Saccharomyces cerevisiae (strain ATCC 204508 / S288c) OX=559292 GN=PMT2 PE=1 SV=2	1	1	3	1	86.8	PMT2			16543.9		33686.7			16489.4		10748
Medium	Master Protein	P02406	Large ribosomal subunit protein uL15 OS=Saccharomyces cerevisiae (strain ATCC 204508 / S288c) OX=559292 GN=RPL28 PE=1 SV=3	6	1	2	1	16.7	RPL28	9068		8102.66		15416.4			10239.8		17241.4
High	Master Protein	P23337	Glycogen [starch] synthase isoform 1 OS=Saccharomyces cerevisiae (strain ATCC 204508 / S288c) OX=559292 GN=GSY1 PE=1 SV=3	1	1	2	1	80.5	GSY1					26298			13482		8180.88
Medium	Master Protein	P22213	Protein SLY1 OS=Saccharomyces cerevisiae (strain ATCC 204508 / S288c) OX=559292 GN=SLY1 PE=1 SV=1	2	1	2	1	74.6	SLY1	8246.22		8692.49		15734.4			17966.3		11129.5
High	Master Protein	P43554	SWI/SNF global transcription activator complex subunit SWP82 OS=Saccharomyces cerevisiae (strain ATCC 204508 / S288c) OX=559292 GN=SWP82 PE=1 SV=1	2	1	2	1	70.2	SWP82			11272					25916.4
High	Master Protein	P24482	DNA polymerase epsilon subunit B OS=Saccharomyces cerevisiae (strain ATCC 204508 / S288c) OX=559292 GN=DPB2 PE=1 SV=3	2	1	2	1	78.3	DPB2					12121.5			8403.2
High	Master Protein	P50896	Protein PSP1 OS=Saccharomyces cerevisiae (strain ATCC 204508 / S288c) OX=559292 GN=PSP1 PE=1 SV=2	1	1	2	1	95.3	PSP1			14536.5		26212.8			24078.3		5111.38
High	Master Protein	P04449	Large ribosomal subunit protein eL24A OS=Saccharomyces cerevisiae (strain ATCC 204508 / S288c) OX=559292 GN=RPL24A PE=1 SV=1	9	1	2	1	17.6	RPL24A	6239.32		3063.45		16792.8			16908.4		12788.9
High	Master Protein	P53235	Eukaryotic translation initiation factor 2A OS=Saccharomyces cerevisiae (strain ATCC 204508 / S288c) OX=559292 GN=YGR054W PE=1 SV=1	3	1	2	1	71.3				17509.6		24409.6			38287.8
High	Master Protein	Q03654	Pre-mRNA-splicing factor CEF1 OS=Saccharomyces cerevisiae (strain ATCC 204508 / S288c) OX=559292 GN=CEF1 PE=1 SV=1	2	1	2	1	67.7	CEF1					11111.3			11576.2
Medium	Master Protein	P46982	Alpha-1,2-mannosyltransferase MNN5 OS=Saccharomyces cerevisiae (strain ATCC 204508 / S288c) OX=559292 GN=MNN5 PE=1 SV=2	2	1	2	1	67.2	MNN5			6570.48		18095.9			9912.31
High	Master Protein	P32905	Small ribosomal subunit protein uS2A OS=Saccharomyces cerevisiae (strain ATCC 204508 / S288c) OX=559292 GN=RPS0A PE=1 SV=3	7	1	2	1	28	RPS0A			9404.35		20259.2			15199.4		11831.5
High	Master Protein	Q04177	U3 small nucleolar RNA-associated protein 5 OS=Saccharomyces cerevisiae (strain ATCC 204508 / S288c) OX=559292 GN=UTP5 PE=1 SV=1	2	1	2	1	72	UTP5			11236		30347.9			20738.4
High	Master Protein	P11792	Serine/threonine-protein kinase SCH9 OS=Saccharomyces cerevisiae (strain ATCC 204508 / S288c) OX=559292 GN=SCH9 PE=1 SV=3	2	1	2	1	91.8	SCH9					21061.5			13781.7
High	Master Protein	P36114	IML2-like protein YKR018C OS=Saccharomyces cerevisiae (strain ATCC 204508 / S288c) OX=559292 GN=YKR018C PE=1 SV=1	1	1	2	1	81.7				7254.59		21846.9			9770.43		17156.4
High	Master Protein	P02293	Histone H2B.1 OS=Saccharomyces cerevisiae (strain ATCC 204508 / S288c) OX=559292 GN=HTB1 PE=1 SV=2	7	1	2	1	14.2	HTB1	24878.6		55922.9		37561.3			50458.7		65003.8
Medium	Master Protein	P35732	RNA polymerase II degradation factor 1 OS=Saccharomyces cerevisiae (strain ATCC 204508 / S288c) OX=559292 GN=DEF1 PE=1 SV=1	3	1	2	1	83.9	DEF1			13304.2		6168.59
High	Master Protein	P04911	Histone H2A.1 OS=Saccharomyces cerevisiae (strain ATCC 204508 / S288c) OX=559292 GN=HTA1 PE=1 SV=2	17	1	2	1	14	HTA1					15445.9			42458.1
High	Master Protein	P46151	Methylenetetrahydrofolate reductase 1 OS=Saccharomyces cerevisiae (strain ATCC 204508 / S288c) OX=559292 GN=MET12 PE=1 SV=2	2	1	2	1	73.9	MET12			11043.2		34839.6			17197.6		16843.3
High	Master Protein	Q06680	Condensin complex subunit 3 OS=Saccharomyces cerevisiae (strain ATCC 204508 / S288c) OX=559292 GN=YCG1 PE=1 SV=2	1	1	2	1	117.8	YCG1	2.9757e+06		1.15511e+06		2269339			1.35925e+06		1.01207e+06
Medium	Master Protein	P40498	U3 small nucleolar RNA-associated protein 25 OS=Saccharomyces cerevisiae (strain ATCC 204508 / S288c) OX=559292 GN=UTP25 PE=1 SV=1	1	1	1	1	83.9	UTP25			7478.46		20557.3			21368.6		5160.1
High	Master Protein	Q08647	Multisubstrate pseudouridine synthase 7 OS=Saccharomyces cerevisiae (strain ATCC 204508 / S288c) OX=559292 GN=PUS7 PE=1 SV=1	3	1	1	1	77	PUS7								18727.9
Low	Master Protein	Q02100	CRE-binding bZIP protein SKO1 OS=Saccharomyces cerevisiae (strain ATCC 204508 / S288c) OX=559292 GN=SKO1 PE=1 SV=1	4	1	1	1	70.2	SKO1	292473		140771		114984			106000		97970
High	Master Protein	P39109	Metal resistance protein YCF1 OS=Saccharomyces cerevisiae (strain ATCC 204508 / S288c) OX=559292 GN=YCF1 PE=1 SV=2	1	1	1	1	171	YCF1			11268.5		20269.3
High	Master Protein	P06839	General transcription and DNA repair factor IIH helicase subunit XPD OS=Saccharomyces cerevisiae (strain ATCC 204508 / S288c) OX=559292 GN=RAD3 PE=1 SV=1	5	1	1	1	89.7	RAD3					19755.4
High	Master Protein	P38080	Serine/threonine-protein kinase AKL1 OS=Saccharomyces cerevisiae (strain ATCC 204508 / S288c) OX=559292 GN=AKL1 PE=1 SV=1	1	1	1	1	123.9	AKL1					10044.2			8084.77
High	Master Protein	P39935	Eukaryotic initiation factor 4F subunit p150 OS=Saccharomyces cerevisiae (strain ATCC 204508 / S288c) OX=559292 GN=TIF4631 PE=1 SV=2	1	1	1	1	107	TIF4631								47461.2		4132.48
Medium	Master Protein	P24583	Protein kinase C-like 1 OS=Saccharomyces cerevisiae (strain ATCC 204508 / S288c) OX=559292 GN=PKC1 PE=1 SV=3	1	1	1	1	131.4	PKC1			57316		26454			128997
Medium	Master Protein	P35845	Oxysterol-binding protein homolog 1 OS=Saccharomyces cerevisiae (strain ATCC 204508 / S288c) OX=559292 GN=SWH1 PE=1 SV=4	1	1	1	1	135	SWH1	190537		90567.1		144236			160741		140808
High	Master Protein	P26786	Small ribosomal subunit protein eS7A OS=Saccharomyces cerevisiae (strain ATCC 204508 / S288c) OX=559292 GN=RPS7A PE=1 SV=4	15	1	1	1	21.6	RPS7A					13677.6
High	Master Protein	P40362	U3 small nucleolar RNA-associated protein 18 OS=Saccharomyces cerevisiae (strain ATCC 204508 / S288c) OX=559292 GN=UTP18 PE=1 SV=1	3	1	1	1	66.4	UTP18					20891.5
Medium	Master Protein	P53086	Kinesin-like protein KIP3 OS=Saccharomyces cerevisiae (strain ATCC 204508 / S288c) OX=559292 GN=KIP3 PE=1 SV=1	2	1	1	1	91	KIP3					14329.6			8141.38
Medium	Master Protein	P32367	Transcription factor tau 95 kDa subunit OS=Saccharomyces cerevisiae (strain ATCC 204508 / S288c) OX=559292 GN=TFC1 PE=1 SV=1	2	1	1	1	73.5	TFC1			7409.03		28749.3			14580.7
Medium	Master Protein	Q08484	GTPase-activating protein GYP1 OS=Saccharomyces cerevisiae (strain ATCC 204508 / S288c) OX=559292 GN=GYP1 PE=1 SV=1	2	1	1	1	73.2	GYP1			11442.4		29386
High	Master Protein	P38996	Nuclear polyadenylated RNA-binding protein 3 OS=Saccharomyces cerevisiae (strain ATCC 204508 / S288c) OX=559292 GN=NAB3 PE=1 SV=1	2	1	1	1	90.4	NAB3					11785.9			16338.2
High	Master Protein	P11746	Pheromone receptor transcription factor OS=Saccharomyces cerevisiae (strain ATCC 204508 / S288c) OX=559292 GN=MCM1 PE=1 SV=2	13	1	1	1	32.8	MCM1	25915.7		50640.2		39749.4			93136.8		69083.4
High	Master Protein	P40059	Transcriptional regulatory protein DOT6 OS=Saccharomyces cerevisiae (strain ATCC 204508 / S288c) OX=559292 GN=DOT6 PE=1 SV=1	4	1	1	1	73	DOT6					22538.5			13199.2
High	Master Protein	P07280	Small ribosomal subunit protein eS19A OS=Saccharomyces cerevisiae (strain ATCC 204508 / S288c) OX=559292 GN=RPS19A PE=1 SV=2	6	1	1	1	15.9	RPS19A	6840.25		3170.78		15600.1			9831.54		12080.8
Medium	Master Protein	P25847	DNA mismatch repair protein MSH2 OS=Saccharomyces cerevisiae (strain ATCC 204508 / S288c) OX=559292 GN=MSH2 PE=1 SV=2	2	1	1	1	108.8	MSH2			9398.23		25826.7			7844.13
High	Master Protein	Q12514	General negative regulator of transcription subunit 5 OS=Saccharomyces cerevisiae (strain ATCC 204508 / S288c) OX=559292 GN=NOT5 PE=1 SV=1	2	1	1	1	65.8	NOT5			7439.07		18092.1
High	Master Protein	P50875	Transcription factor SPT20 OS=Saccharomyces cerevisiae (strain ATCC 204508 / S288c) OX=559292 GN=SPT20 PE=1 SV=1	2	1	1	1	67.8	SPT20					27916.1
Medium	Master Protein	Q05580	E3 ubiquitin-protein ligase HEL2 OS=Saccharomyces cerevisiae (strain ATCC 204508 / S288c) OX=559292 GN=HEL2 PE=1 SV=1	2	1	1	1	72.7	HEL2					10636.6
High	Master Protein	P32770	Putative RNA-binding protein involved in heterochromatin assembly OS=Saccharomyces cerevisiae (strain ATCC 204508 / S288c) OX=559292 GN=NRP1 PE=1 SV=2	3	1	1	1	79.3	NRP1					9248.68
Medium	Master Protein	P17121	GTPase-activating protein SAC7 OS=Saccharomyces cerevisiae (strain ATCC 204508 / S288c) OX=559292 GN=SAC7 PE=1 SV=2	2	1	1	1	73.6	SAC7					31080.4			19195.8
High	Master Protein	P09733	Tubulin alpha-1 chain OS=Saccharomyces cerevisiae (strain ATCC 204508 / S288c) OX=559292 GN=TUB1 PE=1 SV=2	3	1	1	1	49.8	TUB1					35237.6			14547.9
Medium	Master Protein	P42223	Protein SBE2 OS=Saccharomyces cerevisiae (strain ATCC 204508 / S288c) OX=559292 GN=SBE2 PE=1 SV=2	1	1	1	1	98.9	SBE2			4283.3		37581.6			23148.2
High	Master Protein	P38795	Glutamine-dependent NAD(+) synthetase OS=Saccharomyces cerevisiae (strain ATCC 204508 / S288c) OX=559292 GN=QNS1 PE=1 SV=1	2	1	1	1	80.6	QNS1					21888.6
Medium	Master Protein	P32522	Pentatricopeptide repeat-containing protein PET309, mitochondrial OS=Saccharomyces cerevisiae (strain ATCC 204508 / S288c) OX=559292 GN=PET309 PE=1 SV=1	2	1	1	1	112.6	PET309			8476.54					12817.8
Medium	Master Protein	P08638	Regulatory protein LEU3 OS=Saccharomyces cerevisiae (strain ATCC 204508 / S288c) OX=559292 GN=LEU3 PE=1 SV=1	1	1	1	1	100.1	LEU3					23215.5
Medium	Master Protein	P40328	Probable 26S proteasome subunit YTA6 OS=Saccharomyces cerevisiae (strain ATCC 204508 / S288c) OX=559292 GN=YTA6 PE=1 SV=2	2	1	1	1	85.2	YTA6					38902.9
High	Master Protein	Q03750	Transcription initiation factor TFIID subunit 8 OS=Saccharomyces cerevisiae (strain ATCC 204508 / S288c) OX=559292 GN=TAF8 PE=1 SV=1	3	1	1	1	58	TAF8					16496
Medium	Master Protein	P32892	ATP-dependent RNA helicase DRS1 OS=Saccharomyces cerevisiae (strain ATCC 204508 / S288c) OX=559292 GN=DRS1 PE=1 SV=2	1	1	1	1	84.8	DRS1					15258.3
High	Master Protein	P34730	Protein BMH2 OS=Saccharomyces cerevisiae (strain ATCC 204508 / S288c) OX=559292 GN=BMH2 PE=1 SV=3	8	1	1	1	31	BMH2	4684.43				10069.9			13000.8		9494.7
Medium	Master Protein	P23293	Serine/threonine-protein kinase BUR1 OS=Saccharomyces cerevisiae (strain ATCC 204508 / S288c) OX=559292 GN=SGV1 PE=1 SV=1	2	1	1	1	74.2	SGV1	5343.21				5339.7					4214.15
High	Master Protein	P15624	Phenylalanine--tRNA ligase beta subunit OS=Saccharomyces cerevisiae (strain ATCC 204508 / S288c) OX=559292 GN=FRS1 PE=1 SV=3	2	1	1	1	67.3	FRS1					14409			7972.9		23729
High	Master Protein	P38261	Exocyst complex component EXO84 OS=Saccharomyces cerevisiae (strain ATCC 204508 / S288c) OX=559292 GN=EXO84 PE=1 SV=1	2	1	1	1	85.5	EXO84					24201.7
Low	Master Protein	P04819	DNA ligase 1 OS=Saccharomyces cerevisiae (strain ATCC 204508 / S288c) OX=559292 GN=CDC9 PE=1 SV=2	1	1	1	1	84.8	CDC9					34256.6			21107.8
High	Master Protein	P38845	Cruciform DNA-recognizing protein 1 OS=Saccharomyces cerevisiae (strain ATCC 204508 / S288c) OX=559292 GN=CRP1 PE=1 SV=1	3	1	1	1	51.1	CRP1			11525.1		22124.1			18503.9
Low	Master Protein	P38707	Asparagine--tRNA ligase, cytoplasmic OS=Saccharomyces cerevisiae (strain ATCC 204508 / S288c) OX=559292 GN=DED81 PE=1 SV=1	3	1	1	1	62.2	DED81					15037.7					13866.9
Medium	Master Protein	Q06218	ATP-dependent RNA helicase DBP9 OS=Saccharomyces cerevisiae (strain ATCC 204508 / S288c) OX=559292 GN=DBP9 PE=1 SV=1	4	1	1	1	68	DBP9					26066.7			15931.5
High	Master Protein	P49687	Nucleoporin NUP145 OS=Saccharomyces cerevisiae (strain ATCC 204508 / S288c) OX=559292 GN=NUP145 PE=1 SV=1	1	1	1	1	145.6	NUP145					18987.8
High	Master Protein	P22543	Phosphatidylinositol 3-kinase VPS34 OS=Saccharomyces cerevisiae (strain ATCC 204508 / S288c) OX=559292 GN=VPS34 PE=1 SV=1	3	1	1	1	100.9	VPS34					17949.4
Low	Master Protein	P39722	Mitochondrial Rho GTPase 1 OS=Saccharomyces cerevisiae (strain ATCC 204508 / S288c) OX=559292 GN=GEM1 PE=1 SV=1	2	1	1	1	75.1	GEM1			26135.6		14922.1			31774.6		104686
High	Master Protein	P25358	Elongation of fatty acids protein 2 OS=Saccharomyces cerevisiae (strain ATCC 204508 / S288c) OX=559292 GN=ELO2 PE=1 SV=1	4	1	1	1	40	ELO2			2676.3		11613.8			2927.15		5396.8
Medium	Master Protein	P02557	Tubulin beta chain OS=Saccharomyces cerevisiae (strain ATCC 204508 / S288c) OX=559292 GN=TUB2 PE=1 SV=2	2	1	1	1	50.9	TUB2			10093.9		40929.1			12494.4
High	Master Protein	P27514	Low-affinity phosphate transporter PHO91 OS=Saccharomyces cerevisiae (strain ATCC 204508 / S288c) OX=559292 GN=PHO91 PE=1 SV=2	2	1	1	1	99.4	PHO91					26527.9			11528.6
High	Master Protein	P38121	DNA polymerase alpha subunit B OS=Saccharomyces cerevisiae (strain ATCC 204508 / S288c) OX=559292 GN=POL12 PE=1 SV=1	2	1	1	1	78.7	POL12			5238.58		19295.7
High	Master Protein	P38353	Sec sixty-one protein homolog OS=Saccharomyces cerevisiae (strain ATCC 204508 / S288c) OX=559292 GN=SSH1 PE=1 SV=1	3	1	1	1	53.3	SSH1					22055.2
High	Master Protein	P42843	F-box protein SKP2 OS=Saccharomyces cerevisiae (strain ATCC 204508 / S288c) OX=559292 GN=SKP2 PE=1 SV=1	1	1	1	1	88.9	SKP2					20195.5
High	Master Protein	P34909	General negative regulator of transcription subunit 4 OS=Saccharomyces cerevisiae (strain ATCC 204508 / S288c) OX=559292 GN=MOT2 PE=1 SV=1	2	1	1	1	65.3	MOT2					16786.5			3046.72
High	Master Protein	P49573	Copper transport protein CTR1 OS=Saccharomyces cerevisiae (strain ATCC 204508 / S288c) OX=559292 GN=CTR1 PE=1 SV=1	4	1	1	1	44.4	CTR1					17843.2
High	Master Protein	P40345	Phospholipid:diacylglycerol acyltransferase OS=Saccharomyces cerevisiae (strain ATCC 204508 / S288c) OX=559292 GN=LRO1 PE=1 SV=1	3	1	1	1	75.3	LRO1					16107.6
High	Master Protein	P43556	Rho-GTPase-activating protein RGD2 OS=Saccharomyces cerevisiae (strain ATCC 204508 / S288c) OX=559292 GN=RGD2 PE=1 SV=1	2	1	1	1	82.2	RGD2					12229.2					4461.39
Medium	Master Protein	P47912	Long-chain-fatty-acid--CoA ligase 4 OS=Saccharomyces cerevisiae (strain ATCC 204508 / S288c) OX=559292 GN=FAA4 PE=1 SV=1	2	1	1	1	77.2	FAA4			10277		32336.2			32625.4
High	Master Protein	P22146	1,3-beta-glucanosyltransferase GAS1 OS=Saccharomyces cerevisiae (strain ATCC 204508 / S288c) OX=559292 GN=GAS1 PE=1 SV=2	4	1	1	1	59.5	GAS1	2946.26		6637.78		14386.6					6135.2
High	Master Protein	Q08886	Guanine nucleotide-binding protein subunit beta 1 OS=Saccharomyces cerevisiae (strain ATCC 204508 / S288c) OX=559292 GN=GPB1 PE=1 SV=1	2	1	1	1	100.9	GPB1					10774.2
High	Master Protein	Q06147	Sphingoid long chain base kinase 5 OS=Saccharomyces cerevisiae (strain ATCC 204508 / S288c) OX=559292 GN=LCB5 PE=1 SV=1	2	1	1	1	77.5	LCB5					61499.7			38234.1
Medium	Master Protein	P00950	Phosphoglycerate mutase 1 OS=Saccharomyces cerevisiae (strain ATCC 204508 / S288c) OX=559292 GN=GPM1 PE=1 SV=3	8	1	1	1	27.6	GPM1	7095.23		5799.27					10205		11487
High	Master Protein	P40319	Elongation of fatty acids protein 3 OS=Saccharomyces cerevisiae (strain ATCC 204508 / S288c) OX=559292 GN=ELO3 PE=1 SV=1	5	1	1	1	39.4	ELO3					10665.3
Medium	Master Protein	P38361	Phosphate permease PHO89 OS=Saccharomyces cerevisiae (strain ATCC 204508 / S288c) OX=559292 GN=PHO89 PE=1 SV=1	2	1	1	1	62.6	PHO89			387302		270577			654767
Medium	Master Protein	Q12692	Histone H2A.Z OS=Saccharomyces cerevisiae (strain ATCC 204508 / S288c) OX=559292 GN=HTZ1 PE=1 SV=3	7	1	1	1	14.3	HTZ1	31921.8		29910		56581.4			37398.3		35717.8
High	Master Protein	Q08817	Leucine-rich repeat-containing protein SOG2 OS=Saccharomyces cerevisiae (strain ATCC 204508 / S288c) OX=559292 GN=SOG2 PE=1 SV=1	1	1	1	1	87.3	SOG2	82960.2		52509.3		60009			70530.4		82894.6
High	Master Protein	P0CX82	Large ribosomal subunit protein eL19A OS=Saccharomyces cerevisiae (strain ATCC 204508 / S288c) OX=559292 GN=RPL19A PE=1 SV=1	5	1	1	1	21.7	RPL19A	8220.97		6103.7		21521.3			9237.33		13001.7
High	Master Protein	Q07622	Activator of C kinase protein 1 OS=Saccharomyces cerevisiae (strain ATCC 204508 / S288c) OX=559292 GN=ACK1 PE=1 SV=1	3	1	1	1	69.3	ACK1					21805.7			11193.3
High	Master Protein	P25846	DNA mismatch repair protein MSH1, mitochondrial OS=Saccharomyces cerevisiae (strain ATCC 204508 / S288c) OX=559292 GN=MSH1 PE=1 SV=2	1	1	1	1	109.3	MSH1					26372.9			5118
High	Master Protein	P00331	Alcohol dehydrogenase 2 OS=Saccharomyces cerevisiae (strain ATCC 204508 / S288c) OX=559292 GN=ADH2 PE=1 SV=3	16	4	12	1	36.7	ADH2
High	Master Protein	P47052	Succinate dehydrogenase [ubiquinone] flavoprotein subunit 2, mitochondrial OS=Saccharomyces cerevisiae (strain ATCC 204508 / S288c) OX=559292 GN=YJL045W PE=3 SV=1	10	4	9	1	69.3
High	Master Protein	P33329	Serine/threonine-protein phosphatase PP-Z2 OS=Saccharomyces cerevisiae (strain ATCC 204508 / S288c) OX=559292 GN=PPZ2 PE=1 SV=4	6	3	4	1	78.4	PPZ2
High	Master Protein	P36165	Triacylglycerol lipase 4 OS=Saccharomyces cerevisiae (strain ATCC 204508 / S288c) OX=559292 GN=TGL4 PE=1 SV=1	5	3	3	3	102.7	TGL4
High	Master Protein	P39705	Nucleoporin NUP60 OS=Saccharomyces cerevisiae (strain ATCC 204508 / S288c) OX=559292 GN=NUP60 PE=1 SV=1	5	2	3	2	59	NUP60
High	Master Protein	P18900	Hexaprenyl pyrophosphate synthase, mitochondrial OS=Saccharomyces cerevisiae (strain ATCC 204508 / S288c) OX=559292 GN=COQ1 PE=1 SV=1	5	1	3	1	52.5	COQ1
High	Master Protein	P04802	Aspartate--tRNA ligase, cytoplasmic OS=Saccharomyces cerevisiae (strain ATCC 204508 / S288c) OX=559292 GN=DPS1 PE=1 SV=3	6	2	3	2	63.5	DPS1
High	Master Protein	P26321	Large ribosomal subunit protein uL18 OS=Saccharomyces cerevisiae (strain ATCC 204508 / S288c) OX=559292 GN=RPL5 PE=1 SV=4	8	1	2	1	33.7	RPL5
High	Master Protein	Q03823	Uncharacterized protein YMR160W OS=Saccharomyces cerevisiae (strain ATCC 204508 / S288c) OX=559292 GN=YMR160W PE=1 SV=1	3	1	2	1	95
High	Master Protein	P02400	Large ribosomal subunit protein P2B OS=Saccharomyces cerevisiae (strain ATCC 204508 / S288c) OX=559292 GN=RPP2B PE=1 SV=2	13	1	2	1	11	RPP2B
High	Master Protein	P32916	Signal recognition particle receptor subunit alpha homolog OS=Saccharomyces cerevisiae (strain ATCC 204508 / S288c) OX=559292 GN=SRP101 PE=1 SV=2	6	2	2	2	69.2	SRP101
High	Master Protein	P38993	Iron transport multicopper oxidase FET3 OS=Saccharomyces cerevisiae (strain ATCC 204508 / S288c) OX=559292 GN=FET3 PE=1 SV=2	8	2	2	2	72.3	FET3
High	Master Protein	Q12100	Probable serine/threonine-protein kinase RTK1 OS=Saccharomyces cerevisiae (strain ATCC 204508 / S288c) OX=559292 GN=RTK1 PE=1 SV=1	6	2	2	2	69.6	RTK1
High	Master Protein	P40535	ATF/CREB activator 2 OS=Saccharomyces cerevisiae (strain ATCC 204508 / S288c) OX=559292 GN=CST6 PE=1 SV=1	6	2	2	2	65.2	CST6
Medium	Master Protein	P41895	Transcription initiation factor IIF subunit alpha OS=Saccharomyces cerevisiae (strain ATCC 204508 / S288c) OX=559292 GN=TFG1 PE=1 SV=2	2	1	2	1	82.1	TFG1
High	Master Protein	P43596	ISWI one complex protein 3 OS=Saccharomyces cerevisiae (strain ATCC 204508 / S288c) OX=559292 GN=IOC3 PE=1 SV=1	5	2	2	2	90.8	IOC3
High	Master Protein	P00815	Histidine biosynthesis trifunctional protein OS=Saccharomyces cerevisiae (strain ATCC 204508 / S288c) OX=559292 GN=HIS4 PE=1 SV=3	4	2	2	2	87.7	HIS4
Medium	Master Protein	P39682	Pre-mRNA-processing factor 39 OS=Saccharomyces cerevisiae (strain ATCC 204508 / S288c) OX=559292 GN=PRP39 PE=1 SV=1	3	1	1	1	74.7	PRP39
Medium	Master Protein	P40094	Conserved oligomeric Golgi complex subunit 3 OS=Saccharomyces cerevisiae (strain ATCC 204508 / S288c) OX=559292 GN=COG3 PE=1 SV=1	1	1	1	1	92.5	COG3
Low	Master Protein	E9PAD8	Chromosome IX lambda clone 4554 OS=Saccharomyces cerevisiae (strain ATCC 204508 / S288c) OX=559292 PE=4 SV=1	20	1	1	1	9.7
High	Master Protein	Q08001	Membrane-anchored lipid-binding protein LAM6 OS=Saccharomyces cerevisiae (strain ATCC 204508 / S288c) OX=559292 GN=LAM6 PE=1 SV=1	3	1	1	1	78.2	LAM6
Low	Master Protein	P36523	Large ribosomal subunit protein mL57 OS=Saccharomyces cerevisiae (strain ATCC 204508 / S288c) OX=559292 GN=MRPL15 PE=1 SV=3	3	1	1	1	28.2	MRPL15
Medium	Master Protein	P36105	Large ribosomal subunit protein eL14A OS=Saccharomyces cerevisiae (strain ATCC 204508 / S288c) OX=559292 GN=RPL14A PE=1 SV=1	14	1	1	1	15.2	RPL14A
Medium	Master Protein	P32784	Glycerol-3-phosphate O-acyltransferase 1 OS=Saccharomyces cerevisiae (strain ATCC 204508 / S288c) OX=559292 GN=SCT1 PE=1 SV=3	2	1	1	1	85.6	SCT1
High	Master Protein	P38205	Multisite-specific tRNA:(cytosine-C(5))-methyltransferase OS=Saccharomyces cerevisiae (strain ATCC 204508 / S288c) OX=559292 GN=NCL1 PE=1 SV=1	3	1	1	1	77.8	NCL1
High	Master Protein	P36049	rRNA-processing protein EBP2 OS=Saccharomyces cerevisiae (strain ATCC 204508 / S288c) OX=559292 GN=EBP2 PE=1 SV=1	4	1	1	1	49.7	EBP2
Medium	Master Protein	P53925	Uncharacterized vacuolar membrane protein YNL115C OS=Saccharomyces cerevisiae (strain ATCC 204508 / S288c) OX=559292 GN=YNL115C PE=1 SV=1	2	1	1	1	74
High	Master Protein	P32578	SNF1 protein kinase subunit beta-1 OS=Saccharomyces cerevisiae (strain ATCC 204508 / S288c) OX=559292 GN=SIP1 PE=1 SV=2	2	1	1	1	91	SIP1
Medium	Master Protein	Q12102	Cleavage factor two protein 2 OS=Saccharomyces cerevisiae (strain ATCC 204508 / S288c) OX=559292 GN=CFT2 PE=1 SV=1	1	1	1	1	96.2	CFT2
High	Master Protein	P25443	Small ribosomal subunit protein uS5 OS=Saccharomyces cerevisiae (strain ATCC 204508 / S288c) OX=559292 GN=RPS2 PE=1 SV=3	6	1	1	1	27.4	RPS2
High	Master Protein	P04840	Mitochondrial outer membrane protein porin 1 OS=Saccharomyces cerevisiae (strain ATCC 204508 / S288c) OX=559292 GN=POR1 PE=1 SV=4	6	1	1	1	30.4	POR1
Medium	Master Protein	P53253	Protein NNF2 OS=Saccharomyces cerevisiae (strain ATCC 204508 / S288c) OX=559292 GN=NNF2 PE=1 SV=1	1	1	1	1	106.4	NNF2
Medium	Master Protein	P32457	Cell division control protein 3 OS=Saccharomyces cerevisiae (strain ATCC 204508 / S288c) OX=559292 GN=CDC3 PE=1 SV=3	3	1	1	1	60	CDC3
High	Master Protein	Q12502	Protein LDB19 OS=Saccharomyces cerevisiae (strain ATCC 204508 / S288c) OX=559292 GN=LDB19 PE=1 SV=1	3	1	1	1	89.8	LDB19
Medium	Master Protein	Q02629	Nucleoporin NUP100/NSP100 OS=Saccharomyces cerevisiae (strain ATCC 204508 / S288c) OX=559292 GN=NUP100 PE=1 SV=1	3	1	1	1	99.9	NUP100
High	Master Protein	P46675	Protein STU2 OS=Saccharomyces cerevisiae (strain ATCC 204508 / S288c) OX=559292 GN=STU2 PE=1 SV=1	2	1	1	1	100.9	STU2
Medium	Master Protein	P06208	2-isopropylmalate synthase OS=Saccharomyces cerevisiae (strain ATCC 204508 / S288c) OX=559292 GN=LEU4 PE=1 SV=1	1	1	1	1	68.4	LEU4
High	Master Protein	P47170	Vacuolar membrane-associated protein IML1 OS=Saccharomyces cerevisiae (strain ATCC 204508 / S288c) OX=559292 GN=IML1 PE=1 SV=1	1	1	1	1	181.8	IML1
High	Master Protein	P40825	Alanine--tRNA ligase, mitochondrial OS=Saccharomyces cerevisiae (strain ATCC 204508 / S288c) OX=559292 GN=ALA1 PE=1 SV=3	2	1	1	1	110	ALA1
High	Master Protein	P10081	ATP-dependent RNA helicase eIF4A OS=Saccharomyces cerevisiae (strain ATCC 204508 / S288c) OX=559292 GN=TIF1 PE=1 SV=3	3	1	1	1	44.7	TIF1; TIF2
Medium	Master Protein	Q12286	Sterol uptake protein 2 OS=Saccharomyces cerevisiae (strain ATCC 204508 / S288c) OX=559292 GN=SUT2 PE=3 SV=1	7	1	1	1	30.2	SUT2
High	Master Protein	P52891	Nucleoporin NUP84 OS=Saccharomyces cerevisiae (strain ATCC 204508 / S288c) OX=559292 GN=NUP84 PE=1 SV=1	2	1	1	1	83.6	NUP84
Medium	Master Protein	P46678	Transcription factor TFIIIB component B'' OS=Saccharomyces cerevisiae (strain ATCC 204508 / S288c) OX=559292 GN=BDP1 PE=1 SV=1	3	1	1	1	67.6	BDP1
High	Master Protein	Q12038	Lethal(2) giant larvae protein homolog SRO7 OS=Saccharomyces cerevisiae (strain ATCC 204508 / S288c) OX=559292 GN=SRO7 PE=1 SV=1	2	1	1	1	114.4	SRO7
High	Master Protein	Q12050	Telomere length regulation protein ELG1 OS=Saccharomyces cerevisiae (strain ATCC 204508 / S288c) OX=559292 GN=ELG1 PE=1 SV=1	3	1	1	1	91.2	ELG1
Low	Master Protein	P14064	Transcriptional activator HAP4 OS=Saccharomyces cerevisiae (strain ATCC 204508 / S288c) OX=559292 GN=HAP4 PE=1 SV=2	4	1	1	1	62.4	HAP4
High	Master Protein	Q06344	Pre-rRNA-processing protein ESF1 OS=Saccharomyces cerevisiae (strain ATCC 204508 / S288c) OX=559292 GN=ESF1 PE=1 SV=1	2	1	1	1	72.4	ESF1
High	Master Protein	P10963	Phosphoenolpyruvate carboxykinase (ATP) OS=Saccharomyces cerevisiae (strain ATCC 204508 / S288c) OX=559292 GN=PCK1 PE=1 SV=2	3	1	1	1	60.9	PCK1
Medium	Master Protein	Q08206	Uncharacterized protein YOL036W OS=Saccharomyces cerevisiae (strain ATCC 204508 / S288c) OX=559292 GN=YOL036W PE=1 SV=1	1	1	1	1	84.3
High	Master Protein	P14907	Nucleoporin NSP1 OS=Saccharomyces cerevisiae (strain ATCC 204508 / S288c) OX=559292 GN=NSP1 PE=1 SV=1	2	1	1	1	86.5	NSP1
High	Master Protein	P37302	Aminopeptidase Y OS=Saccharomyces cerevisiae (strain ATCC 204508 / S288c) OX=559292 GN=APE3 PE=1 SV=1	3	1	1	1	60.1	APE3
High	Master Protein	P39015	Suppressor protein STM1 OS=Saccharomyces cerevisiae (strain ATCC 204508 / S288c) OX=559292 GN=STM1 PE=1 SV=3	9	1	1	1	30	STM1
High	Master Protein	Q06224	Endoribonuclease YSH1 OS=Saccharomyces cerevisiae (strain ATCC 204508 / S288c) OX=559292 GN=YSH1 PE=1 SV=1	2	1	1	1	87.6	YSH1
Medium	Master Protein	P38628	Phosphoacetylglucosamine mutase OS=Saccharomyces cerevisiae (strain ATCC 204508 / S288c) OX=559292 GN=PCM1 PE=1 SV=2	8	1	1	1	62	PCM1
High	Master Protein	P53628	Transcription regulatory protein SNF12 OS=Saccharomyces cerevisiae (strain ATCC 204508 / S288c) OX=559292 GN=SNF12 PE=1 SV=1	3	1	1	1	63.8	SNF12
Low	Master Protein	P48240	Exosome complex component MTR3 OS=Saccharomyces cerevisiae (strain ATCC 204508 / S288c) OX=559292 GN=MTR3 PE=1 SV=1	11	1	1	1	27.6	MTR3
High	Master Protein	Q06132	Suppressor of glycerol defect protein 1 OS=Saccharomyces cerevisiae (strain ATCC 204508 / S288c) OX=559292 GN=SGD1 PE=1 SV=1	1	1	1	1	102.8	SGD1
High	Master Protein	P16603	NADPH--cytochrome P450 reductase OS=Saccharomyces cerevisiae (strain ATCC 204508 / S288c) OX=559292 GN=NCP1 PE=1 SV=3	4	1	1	1	76.7	NCP1
High	Master Protein	Q12309	Pre-mRNA-splicing factor CLF1 OS=Saccharomyces cerevisiae (strain ATCC 204508 / S288c) OX=559292 GN=CLF1 PE=1 SV=1	2	1	1	1	82.4	CLF1
Low	Master Protein	Q12263	Serine/threonine-protein kinase GIN4 OS=Saccharomyces cerevisiae (strain ATCC 204508 / S288c) OX=559292 GN=GIN4 PE=1 SV=1	1	1	1	1	129.8	GIN4
Medium	Master Protein	P32591	SWI/SNF complex subunit SWI3 OS=Saccharomyces cerevisiae (strain ATCC 204508 / S288c) OX=559292 GN=SWI3 PE=1 SV=1	3	1	1	1	92.9	SWI3
Medium	Master Protein	O94084	Putative uncharacterized protein OPI9 OS=Saccharomyces cerevisiae (strain ATCC 204508 / S288c) OX=559292 GN=OPI9 PE=5 SV=1	9	1	1	1	27.8	OPI9
Medium	Master Protein	P32356	Cytosolic neutral trehalase OS=Saccharomyces cerevisiae (strain ATCC 204508 / S288c) OX=559292 GN=NTH1 PE=1 SV=3	1	1	1	1	85.8	NTH1
High	Master Protein	P39001	Transcriptional regulatory protein UME6 OS=Saccharomyces cerevisiae (strain ATCC 204508 / S288c) OX=559292 GN=UME6 PE=1 SV=2	3	1	1	1	91.1	UME6
Medium	Master Protein	P53190	Putative uncharacterized protein YGL024W OS=Saccharomyces cerevisiae (strain ATCC 204508 / S288c) OX=559292 GN=YGL024W PE=5 SV=1	7	1	1	1	12.2
Medium	Master Protein	P40368	Nucleoporin NUP82 OS=Saccharomyces cerevisiae (strain ATCC 204508 / S288c) OX=559292 GN=NUP82 PE=1 SV=2	1	1	1	1	82	NUP82
Medium	Master Protein	Q07655	Protein WHI4 OS=Saccharomyces cerevisiae (strain ATCC 204508 / S288c) OX=559292 GN=WHI4 PE=1 SV=1	5	1	1	1	70.6	WHI4
Medium	Master Protein	P53933	Phosphatidate phosphatase APP1 OS=Saccharomyces cerevisiae (strain ATCC 204508 / S288c) OX=559292 GN=APP1 PE=1 SV=1	2	1	1	1	66.1	APP1
High	Master Protein	P53629	Sterol O-acyltransferase 2 OS=Saccharomyces cerevisiae (strain ATCC 204508 / S288c) OX=559292 GN=ARE2 PE=1 SV=1	2	1	1	1	74	ARE2
High	Master Protein	P43560	Membrane-anchored lipid-binding protein LAM5 OS=Saccharomyces cerevisiae (strain ATCC 204508 / S288c) OX=559292 GN=LAM5 PE=1 SV=2	3	1	1	1	76.3	LAM5
High	Master Protein	P36013	NAD-dependent malic enzyme, mitochondrial OS=Saccharomyces cerevisiae (strain ATCC 204508 / S288c) OX=559292 GN=MAE1 PE=1 SV=1	3	1	1	1	74.3	MAE1
High	Master Protein	P32599	Fimbrin OS=Saccharomyces cerevisiae (strain ATCC 204508 / S288c) OX=559292 GN=SAC6 PE=1 SV=1	5	1	1	1	71.7	SAC6
High	Master Protein	P32337	Importin subunit beta-3 OS=Saccharomyces cerevisiae (strain ATCC 204508 / S288c) OX=559292 GN=PSE1 PE=1 SV=2	2	1	1	1	121	PSE1
Low	Master Protein	P39998	Enhancer of mRNA-decapping protein 3 OS=Saccharomyces cerevisiae (strain ATCC 204508 / S288c) OX=559292 GN=EDC3 PE=1 SV=1	8	1	1	1	61.3	EDC3
High	Master Protein	P32389	Transcriptional activator of sulfur metabolism MET4 OS=Saccharomyces cerevisiae (strain ATCC 204508 / S288c) OX=559292 GN=MET4 PE=1 SV=2	3	1	1	1	74.3	MET4

## Sheet: Table S2
Protein FDR Confidence Combined	Master	Accession	Description	% Coverage	# Peptides	# PSMs	# Unique Peptides	MW in kDa	Gene Symbol	Abundance WT	Abundance Pbp1-Flag	Abundance Pbp1-Flag Mkt1-KO	Abundance Mkt1-Flag	Abundance Mkt1-Flag Pbp1-KO
High	Master Protein	P40850	Post-transcriptional regulator MKT1 OS=Saccharomyces cerevisiae (strain ATCC 204508 / S288c) OX=559292 GN=MKT1 PE=1 SV=2	62	56	2330	56	94.4	MKT1	928452	9.3375e+08	1.55302e+06	1.19965e+09	3.0771e+09
High	Master Protein	P53297	PAB1-binding protein 1 OS=Saccharomyces cerevisiae (strain ATCC 204508 / S288c) OX=559292 GN=PBP1 PE=1 SV=1	60	43	762	43	78.7	PBP1	1.06788e+06	2.26066e+08	1.86731e+08	4.93271e+08	1.83373e+06
High	Master Protein	P10591	Heat shock protein SSA1 OS=Saccharomyces cerevisiae (strain ATCC 204508 / S288c) OX=559292 GN=SSA1 PE=1 SV=4	76	40	364	11	69.6	SSA1	89545.3	3.10456e+06	2.35923e+07	6.83739e+06	5.40436e+06
High	Master Protein	P10592	Heat shock protein SSA2 OS=Saccharomyces cerevisiae (strain ATCC 204508 / S288c) OX=559292 GN=SSA2 PE=1 SV=3	74	40	320	9	69.4	SSA2	988508	1.04663e+07	7.22721e+07	2.2006e+07	1.52473e+07
High	Master Protein	P04147	Polyadenylate-binding protein, cytoplasmic and nuclear OS=Saccharomyces cerevisiae (strain ATCC 204508 / S288c) OX=559292 GN=PAB1 PE=1 SV=4	79	36	238	36	64.3	PAB1	32849.4	2.2446e+07	1.20691e+07	6.60064e+07	775273
High	Master Protein	P40150	Ribosome-associated molecular chaperone SSB2 OS=Saccharomyces cerevisiae (strain ATCC 204508 / S288c) OX=559292 GN=SSB2 PE=1 SV=2	69	36	224	4	66.6	SSB2	44618.3	915071	2.41326e+06	1.83603e+06	679441
High	Master Protein	P11484	Ribosome-associated molecular chaperone SSB1 OS=Saccharomyces cerevisiae (strain ATCC 204508 / S288c) OX=559292 GN=SSB1 PE=1 SV=3	69	36	216	4	66.6	SSB1	1.09996e+06	1.44755e+07	4.61623e+07	3.49682e+07	1.29354e+07
High	Master Protein	P06634	ATP-dependent RNA helicase DED1 OS=Saccharomyces cerevisiae (strain ATCC 204508 / S288c) OX=559292 GN=DED1 PE=1 SV=2	66	29	166	25	65.5	DED1	828021	5.90304e+06	1.26102e+07	9.74973e+06	6.77365e+06
High	Master Protein	P05030	Plasma membrane ATPase 1 OS=Saccharomyces cerevisiae (strain ATCC 204508 / S288c) OX=559292 GN=PMA1 PE=1 SV=2	37	24	137	7	99.6	PMA1	361288	3.29744e+06	1.97696e+07	4.97755e+06	2.79619e+06
High	Master Protein	P22202	Heat shock protein SSA4 OS=Saccharomyces cerevisiae (strain ATCC 204508 / S288c) OX=559292 GN=SSA4 PE=1 SV=3	36	22	119	4	69.6	SSA4		77867.7	157339	100762	17832.4
High	Master Protein	P40433	6-phosphofructo-2-kinase 1 OS=Saccharomyces cerevisiae (strain ATCC 204508 / S288c) OX=559292 GN=PFK26 PE=1 SV=1	49	31	115	31	93.4	PFK26	1.36159e+06	917192	7.01544e+06	3.27563e+06	1.21272e+06
High	Master Protein	P09435	Heat shock protein SSA3 OS=Saccharomyces cerevisiae (strain ATCC 204508 / S288c) OX=559292 GN=SSA3 PE=1 SV=3	48	25	110	10	70.5	SSA3	42387.9	152312	1.57477e+06	683771	240442
High	Master Protein	P32324	Elongation factor 2 OS=Saccharomyces cerevisiae (strain ATCC 204508 / S288c) OX=559292 GN=EFT1 PE=1 SV=1	60	39	103	39	93.2	EFT1; EFT2	151971	421092	5.37745e+06	1.57068e+06	4.6685e+06
High	Master Protein	P0CS90	Import motor subunit, mitochondrial OS=Saccharomyces cerevisiae (strain ATCC 204508 / S288c) OX=559292 GN=SSC1 PE=1 SV=1	53	27	103	27	70.6	SSC1	199601	1.6956e+06	4.74743e+06	3.58255e+06	2.79267e+06
High	Master Protein	P13711	Acyl-coenzyme A oxidase OS=Saccharomyces cerevisiae (strain ATCC 204508 / S288c) OX=559292 GN=POX1 PE=3 SV=2	49	29	102	29	84	POX1	13139.7	1.89096e+06	1.16684e+07	3.32885e+06	103369
High	Master Protein	P19657	Plasma membrane ATPase 2 OS=Saccharomyces cerevisiae (strain ATCC 204508 / S288c) OX=559292 GN=PMA2 PE=1 SV=3	29	19	99	2	102.1	PMA2			46334.6	5346.22
High	Master Protein	P53316	Uncharacterized RNA-binding protein YGR250C OS=Saccharomyces cerevisiae (strain ATCC 204508 / S288c) OX=559292 GN=YGR250C PE=1 SV=1	48	34	91	34	89.5		44582.2	1.59821e+06	2.33127e+06	7.20773e+06	83579.6
High	Master Protein	P15108	ATP-dependent molecular chaperone HSC82 OS=Saccharomyces cerevisiae (strain ATCC 204508 / S288c) OX=559292 GN=HSC82 PE=1 SV=4	43	26	83	4	80.9	HSC82	497880	955237	5.70828e+06	2.13402e+06	4.72933e+06
High	Master Protein	P02829	ATP-dependent molecular chaperone HSP82 OS=Saccharomyces cerevisiae (strain ATCC 204508 / S288c) OX=559292 GN=HSP82 PE=1 SV=1	36	23	77	1	81.4	HSP82			101119	58017.7	93424.2
High	Master Protein	P16474	Endoplasmic reticulum chaperone BiP OS=Saccharomyces cerevisiae (strain ATCC 204508 / S288c) OX=559292 GN=KAR2 PE=1 SV=1	38	24	76	23	74.4	KAR2	6748.84	909853	2.13651e+06	2.20893e+06	626513
High	Master Protein	P09440	C-1-tetrahydrofolate synthase, mitochondrial OS=Saccharomyces cerevisiae (strain ATCC 204508 / S288c) OX=559292 GN=MIS1 PE=1 SV=1	46	33	75	32	106.2	MIS1	156272	830794	4.35083e+06	2.31915e+06	437276
High	Master Protein	Q01574	Acetyl-coenzyme A synthetase 1 OS=Saccharomyces cerevisiae (strain ATCC 204508 / S288c) OX=559292 GN=ACS1 PE=1 SV=2	45	24	71	23	79.1	ACS1	53967.7	879914	5.03214e+06	2.6499e+06	1.36614e+06
High	Master Protein	Q04377	DNA damage checkpoint protein LCD1 OS=Saccharomyces cerevisiae (strain ATCC 204508 / S288c) OX=559292 GN=LCD1 PE=1 SV=1	42	22	68	22	86.4	LCD1	1.03297e+06	144509	8.89067e+06	530474	726042
High	Master Protein	Q02207	Peroxisomal hydratase-dehydrogenase-epimerase OS=Saccharomyces cerevisiae (strain ATCC 204508 / S288c) OX=559292 GN=FOX2 PE=2 SV=1	47	30	64	30	98.6	FOX2	19354.4	954166	2.78337e+06	2.52017e+06	138111
High	Master Protein	P39518	Long-chain-fatty-acid--CoA ligase 2 OS=Saccharomyces cerevisiae (strain ATCC 204508 / S288c) OX=559292 GN=FAA2 PE=1 SV=1	47	26	60	26	83.4	FAA2	10423.8	654955	3.12223e+06	1.87972e+06	192656
High	Master Protein	P46655	Glutamate--tRNA ligase, cytoplasmic OS=Saccharomyces cerevisiae (strain ATCC 204508 / S288c) OX=559292 GN=GUS1 PE=1 SV=3	34	19	55	19	80.8	GUS1	12314.9	1.2454e+06	2.44194e+06	2.32027e+06	683571
High	Master Protein	P02994	Elongation factor 1-alpha OS=Saccharomyces cerevisiae (strain ATCC 204508 / S288c) OX=559292 GN=TEF1 PE=1 SV=1	39	11	51	11	50	TEF1; TEF2	884674	1.602e+06	5.58935e+06	3.96939e+06	2.05736e+06
High	Master Protein	P25694	Cell division control protein 48 OS=Saccharomyces cerevisiae (strain ATCC 204508 / S288c) OX=559292 GN=CDC48 PE=1 SV=3	24	16	50	16	91.9	CDC48		355415	1.67165e+06	763102	870677
High	Master Protein	P00925	Enolase 2 OS=Saccharomyces cerevisiae (strain ATCC 204508 / S288c) OX=559292 GN=ENO2 PE=1 SV=2	40	12	49	12	46.9	ENO2	529896	487511	976020	908007	1.08641e+06
High	Master Protein	P22336	Replication factor A protein 1 OS=Saccharomyces cerevisiae (strain ATCC 204508 / S288c) OX=559292 GN=RFA1 PE=1 SV=1	36	15	49	15	70.3	RFA1	120282	573345	1.98967e+06	901726	96386.8
High	Master Protein	P16862	ATP-dependent 6-phosphofructokinase subunit beta OS=Saccharomyces cerevisiae (strain ATCC 204508 / S288c) OX=559292 GN=PFK2 PE=1 SV=4	42	24	46	24	104.6	PFK2		114446	2.40612e+06	290119	596314
High	Master Protein	P24784	ATP-dependent RNA helicase DBP1 OS=Saccharomyces cerevisiae (strain ATCC 204508 / S288c) OX=559292 GN=DBP1 PE=1 SV=2	26	12	45	8	67.9	DBP1		106139	250796	228883	87650.6
High	Master Protein	Q08921	Target of rapamycin complex 1 subunit TCO89 OS=Saccharomyces cerevisiae (strain ATCC 204508 / S288c) OX=559292 GN=TCO89 PE=1 SV=1	39	19	45	19	88.8	TCO89		325109	1.44641e+06	1.1332e+06
High	Master Protein	P32497	Eukaryotic translation initiation factor 3 subunit C OS=Saccharomyces cerevisiae (strain ATCC 204508 / S288c) OX=559292 GN=NIP1 PE=1 SV=2	28	17	45	17	93.1	NIP1	123157	641196	1.60049e+06	2.12196e+06	760758
High	Master Protein	P07244	Bifunctional purine biosynthetic protein ADE5,7 OS=Saccharomyces cerevisiae (strain ATCC 204508 / S288c) OX=559292 GN=ADE57 PE=1 SV=1	41	21	42	21	86	ADE57	36222.5	219128	1.87503e+06	339430	439924
High	Master Protein	P06103	Eukaryotic translation initiation factor 3 subunit B OS=Saccharomyces cerevisiae (strain ATCC 204508 / S288c) OX=559292 GN=PRT1 PE=1 SV=1	31	18	41	18	88.1	PRT1	18228.9	253023	1.26104e+06	863970	301945
High	Master Protein	P39940	E3 ubiquitin-protein ligase RSP5 OS=Saccharomyces cerevisiae (strain ATCC 204508 / S288c) OX=559292 GN=RSP5 PE=1 SV=1	26	15	40	15	91.8	RSP5		192739	908302	599185	270690
High	Master Protein	P32589	Heat shock protein homolog SSE1 OS=Saccharomyces cerevisiae (strain ATCC 204508 / S288c) OX=559292 GN=SSE1 PE=1 SV=4	31	14	40	14	77.3	SSE1	63332.4	367791	1.10827e+06	736740	1.25156e+06
High	Master Protein	P38741	Meiotic activator RIM4 OS=Saccharomyces cerevisiae (strain ATCC 204508 / S288c) OX=559292 GN=RIM4 PE=1 SV=1	35	16	40	16	80.1	RIM4		1.06755e+06	1.0104e+06	3.45025e+06	22791.2
High	Master Protein	P15424	ATP-dependent RNA helicase MSS116, mitochondrial OS=Saccharomyces cerevisiae (strain ATCC 204508 / S288c) OX=559292 GN=MSS116 PE=1 SV=1	32	17	39	17	76.2	MSS116		499305	1.05149e+06	1.93937e+06	8369.56
High	Master Protein	P06169	Pyruvate decarboxylase isozyme 1 OS=Saccharomyces cerevisiae (strain ATCC 204508 / S288c) OX=559292 GN=PDC1 PE=1 SV=7	26	10	39	10	61.5	PDC1	264291	292586	611695	575609	513878
High	Master Protein	P31539	Heat shock protein 104 OS=Saccharomyces cerevisiae (strain ATCC 204508 / S288c) OX=559292 GN=HSP104 PE=1 SV=2	23	16	38	16	102	HSP104	18424.9	291493	847615	442465	281760
High	Master Protein	P43535	Protein GCN20 OS=Saccharomyces cerevisiae (strain ATCC 204508 / S288c) OX=559292 GN=GCN20 PE=1 SV=1	45	25	37	25	85	GCN20	4330.51	93083.3	2.98614e+06	322485	122697
High	Master Protein	P32190	Glycerol kinase OS=Saccharomyces cerevisiae (strain ATCC 204508 / S288c) OX=559292 GN=GUT1 PE=1 SV=1	39	16	36	16	79.8	GUT1	4657.46	125493	870229	568936	177071
High	Master Protein	P32565	26S proteasome regulatory subunit RPN2 OS=Saccharomyces cerevisiae (strain ATCC 204508 / S288c) OX=559292 GN=RPN2 PE=1 SV=4	21	17	35	17	104.2	RPN2		232712	1.6497e+06	652670	199247
High	Master Protein	P52910	Acetyl-coenzyme A synthetase 2 OS=Saccharomyces cerevisiae (strain ATCC 204508 / S288c) OX=559292 GN=ACS2 PE=1 SV=1	42	20	34	19	75.4	ACS2	6964.02	130522	1.35656e+06	315133	447608
High	Master Protein	P19414	Aconitate hydratase, mitochondrial OS=Saccharomyces cerevisiae (strain ATCC 204508 / S288c) OX=559292 GN=ACO1 PE=1 SV=2	22	13	34	13	85.3	ACO1	38850.6	33722.6	482585	342824	505412
High	Master Protein	Q06604	Protein BSP1 OS=Saccharomyces cerevisiae (strain ATCC 204508 / S288c) OX=559292 GN=BSP1 PE=1 SV=1	45	21	33	21	64.6	BSP1	20625.4	73140.5	1.46142e+06	929534	81604.6
High	Master Protein	P38088	Glycine--tRNA ligase 1, mitochondrial OS=Saccharomyces cerevisiae (strain ATCC 204508 / S288c) OX=559292 GN=GRS1 PE=1 SV=3	27	13	33	13	78.1	GRS1		115121	517058	355504	264393
High	Master Protein	P07264	3-isopropylmalate dehydratase OS=Saccharomyces cerevisiae (strain ATCC 204508 / S288c) OX=559292 GN=LEU1 PE=1 SV=3	42	19	33	19	85.7	LEU1	53551.3	274954	722893	391635	678727
High	Master Protein	P09798	Anaphase-promoting complex subunit CDC16 OS=Saccharomyces cerevisiae (strain ATCC 204508 / S288c) OX=559292 GN=CDC16 PE=1 SV=1	27	16	33	16	94.9	CDC16	392831	172419	1.18986e+06	628062	184953
High	Master Protein	Q12460	Nucleolar protein 56 OS=Saccharomyces cerevisiae (strain ATCC 204508 / S288c) OX=559292 GN=NOP56 PE=1 SV=1	38	14	33	14	56.8	NOP56		368647	1.35238e+06	1.0245e+06	22717.1
High	Master Protein	P14742	Glutamine--fructose-6-phosphate aminotransferase [isomerizing] OS=Saccharomyces cerevisiae (strain ATCC 204508 / S288c) OX=559292 GN=GFA1 PE=1 SV=4	31	13	31	13	80	GFA1		61080.3	865042	264285	159750
High	Master Protein	Q00711	Succinate dehydrogenase [ubiquinone] flavoprotein subunit, mitochondrial OS=Saccharomyces cerevisiae (strain ATCC 204508 / S288c) OX=559292 GN=SDH1 PE=1 SV=1	35	13	31	10	70.2	SDH1	12066.9	175029	842952	498161	294417
High	Master Protein	P00359	Glyceraldehyde-3-phosphate dehydrogenase 3 OS=Saccharomyces cerevisiae (strain ATCC 204508 / S288c) OX=559292 GN=TDH3 PE=1 SV=3	52	9	31	3	35.7	TDH3	305157	355710	1.71096e+06	744724	800449
High	Master Protein	P39923	Nitrogen permease regulator 2 OS=Saccharomyces cerevisiae (strain ATCC 204508 / S288c) OX=559292 GN=NPR2 PE=1 SV=2	46	19	31	19	69.8	NPR2	8602.02	200345	1.36779e+06	1.16826e+06
High	Master Protein	P00560	Phosphoglycerate kinase OS=Saccharomyces cerevisiae (strain ATCC 204508 / S288c) OX=559292 GN=PGK1 PE=1 SV=2	27	8	30	8	44.7	PGK1	289750	224849	411108	346873	374520
High	Master Protein	P30624	Long-chain-fatty-acid--CoA ligase 1 OS=Saccharomyces cerevisiae (strain ATCC 204508 / S288c) OX=559292 GN=FAA1 PE=1 SV=1	28	13	29	13	77.8	FAA1	31180.3	163287	1.49849e+06	388573	269001
High	Master Protein	P54861	Dynamin-related protein DNM1 OS=Saccharomyces cerevisiae (strain ATCC 204508 / S288c) OX=559292 GN=DNM1 PE=1 SV=1	31	14	29	14	84.9	DNM1		212280	577741	383501	80392.3
High	Master Protein	P21576	Vacuolar protein sorting-associated protein 1 OS=Saccharomyces cerevisiae (strain ATCC 204508 / S288c) OX=559292 GN=VPS1 PE=1 SV=2	36	18	28	18	78.7	VPS1		219824	1.56453e+06	557591	405225
High	Master Protein	Q07807	mRNA-binding protein PUF3 OS=Saccharomyces cerevisiae (strain ATCC 204508 / S288c) OX=559292 GN=PUF3 PE=1 SV=1	21	14	28	14	98	PUF3	11859.7	316857	2.73252e+06	2.23599e+06	31268.4
High	Master Protein	P38708	Putative proline--tRNA ligase YHR020W OS=Saccharomyces cerevisiae (strain ATCC 204508 / S288c) OX=559292 GN=YHR020W PE=1 SV=1	33	14	27	14	77.3		547619	242383	595409	391339	202832
High	Master Protein	P41811	Coatomer subunit beta' OS=Saccharomyces cerevisiae (strain ATCC 204508 / S288c) OX=559292 GN=SEC27 PE=1 SV=1	28	14	27	14	99.4	SEC27		62678	924215	218070	183531
High	Master Protein	P50109	Protein PSP2 OS=Saccharomyces cerevisiae (strain ATCC 204508 / S288c) OX=559292 GN=PSP2 PE=1 SV=2	21	10	25	10	65.5	PSP2	10894.5	101725	430892	384363	299277
High	Master Protein	P05085	Arginine metabolism regulation protein II OS=Saccharomyces cerevisiae (strain ATCC 204508 / S288c) OX=559292 GN=ARG81 PE=1 SV=3	24	13	24	13	100.2	ARG81	28344.7	364133	939431	904345	364969
High	Master Protein	P38764	26S proteasome regulatory subunit RPN1 OS=Saccharomyces cerevisiae (strain ATCC 204508 / S288c) OX=559292 GN=RPN1 PE=1 SV=3	28	18	24	18	109.4	RPN1	5353.98	256375	967816	74675.5
High	Master Protein	P12688	Serine/threonine-protein kinase YPK1 OS=Saccharomyces cerevisiae (strain ATCC 204508 / S288c) OX=559292 GN=YPK1 PE=1 SV=2	23	13	24	9	76.4	YPK1	44249	52028.7	1.057e+06	345690	144350
High	Master Protein	P00830	ATP synthase subunit beta, mitochondrial OS=Saccharomyces cerevisiae (strain ATCC 204508 / S288c) OX=559292 GN=ATP2 PE=1 SV=2	21	8	24	8	54.8	ATP2	111557	181118	372009	300837	304797
High	Master Protein	P40485	Phosphatidylinositol 4,5-bisphosphate-binding protein SLM1 OS=Saccharomyces cerevisiae (strain ATCC 204508 / S288c) OX=559292 GN=SLM1 PE=1 SV=1	31	12	23	12	77.9	SLM1	5082.05	110385	846534	304580	53743.8
High	Master Protein	P46367	Potassium-activated aldehyde dehydrogenase, mitochondrial OS=Saccharomyces cerevisiae (strain ATCC 204508 / S288c) OX=559292 GN=ALD4 PE=1 SV=2	34	12	23	12	56.7	ALD4	104518	68584.9	386867	194232	241620
High	Master Protein	Q03088	Styryl dye vacuolar localization protein 3 OS=Saccharomyces cerevisiae (strain ATCC 204508 / S288c) OX=559292 GN=SVL3 PE=1 SV=1	22	11	23	11	92.1	SVL3	15816.7	492805	192188	633441
High	Master Protein	P25623	Suppressor of yeast profilin deletion OS=Saccharomyces cerevisiae (strain ATCC 204508 / S288c) OX=559292 GN=SYP1 PE=1 SV=3	25	14	23	14	96.1	SYP1	29350.2	134532	243408	465236
High	Master Protein	P37838	Nucleolar protein 4 OS=Saccharomyces cerevisiae (strain ATCC 204508 / S288c) OX=559292 GN=NOP4 PE=1 SV=1	22	11	23	11	77.8	NOP4		227306	454748	479462	111816
High	Master Protein	P40024	ABC transporter ATP-binding protein ARB1 OS=Saccharomyces cerevisiae (strain ATCC 204508 / S288c) OX=559292 GN=ARB1 PE=1 SV=1	30	13	22	13	68.3	ARB1	7509.02	118797	861329	453271	95092.3
High	Master Protein	Q05812	Meiotic sister-chromatid recombination protein 3 OS=Saccharomyces cerevisiae (strain ATCC 204508 / S288c) OX=559292 GN=MSC3 PE=1 SV=1	28	15	22	15	80.5	MSC3	47516.2	10634	1.01385e+06	315430	9379.1
High	Master Protein	P47075	Vacuolar transporter chaperone complex subunit 4 OS=Saccharomyces cerevisiae (strain ATCC 204508 / S288c) OX=559292 GN=VTC4 PE=1 SV=2	18	14	21	14	83.1	VTC4		217657	952860	560228	146438
High	Master Protein	P07245	C-1-tetrahydrofolate synthase, cytoplasmic OS=Saccharomyces cerevisiae (strain ATCC 204508 / S288c) OX=559292 GN=ADE3 PE=1 SV=1	25	15	20	14	102.1	ADE3		36165.7	747105	131227	31958.3
High	Master Protein	P07342	Acetolactate synthase catalytic subunit, mitochondrial OS=Saccharomyces cerevisiae (strain ATCC 204508 / S288c) OX=559292 GN=ILV2 PE=1 SV=1	26	11	20	11	74.9	ILV2	12071.2	106601	801494	224325	219571
High	Master Protein	P00358	Glyceraldehyde-3-phosphate dehydrogenase 2 OS=Saccharomyces cerevisiae (strain ATCC 204508 / S288c) OX=559292 GN=TDH2 PE=1 SV=3	40	8	20	2	35.8	TDH2			44092.6		19431.5
High	Master Protein	P41810	Coatomer subunit beta OS=Saccharomyces cerevisiae (strain ATCC 204508 / S288c) OX=559292 GN=SEC26 PE=1 SV=2	22	14	19	14	109	SEC26	24890.2	91658.4	916934	129332
High	Master Protein	Q08179	Mitochondrial distribution and morphology protein 38 OS=Saccharomyces cerevisiae (strain ATCC 204508 / S288c) OX=559292 GN=MDM38 PE=1 SV=1	27	9	19	9	65	MDM38		131196	388759	263416	42629.7
High	Master Protein	Q02892	Nucleolar GTP-binding protein 1 OS=Saccharomyces cerevisiae (strain ATCC 204508 / S288c) OX=559292 GN=NOG1 PE=1 SV=1	31	15	19	15	74.4	NOG1	10936.6	140360	1.35743e+06	445768	43328.1
High	Master Protein	P38065	AP-2 complex subunit alpha OS=Saccharomyces cerevisiae (strain ATCC 204508 / S288c) OX=559292 GN=APL3 PE=1 SV=1	23	16	18	16	114.9	APL3	18901	64092.4	629119	113172	34908.9
High	Master Protein	P60010	Actin OS=Saccharomyces cerevisiae (strain ATCC 204508 / S288c) OX=559292 GN=ACT1 PE=1 SV=1	23	5	18	5	41.7	ACT1	231539	352781	408389	300228	278707
High	Master Protein	Q02931	NET1-associated nuclear protein 1 OS=Saccharomyces cerevisiae (strain ATCC 204508 / S288c) OX=559292 GN=NAN1 PE=1 SV=1	20	12	18	12	101.2	NAN1		40392.8	424034	253562	70256
High	Master Protein	P00549	Pyruvate kinase 1 OS=Saccharomyces cerevisiae (strain ATCC 204508 / S288c) OX=559292 GN=CDC19 PE=1 SV=2	21	8	18	8	54.5	CDC19	92260.7	156045	204664	187333	237226
High	Master Protein	Q08818	Meiotic sister-chromatid recombination protein 6, mitochondrial OS=Saccharomyces cerevisiae (strain ATCC 204508 / S288c) OX=559292 GN=MSC6 PE=1 SV=1	25	11	18	11	79.9	MSC6	3668.39	93669.8	164012	284089	9291.21
High	Master Protein	P00330	Alcohol dehydrogenase 1 OS=Saccharomyces cerevisiae (strain ATCC 204508 / S288c) OX=559292 GN=ADH1 PE=1 SV=5	22	6	18	3	36.8	ADH1	111525	113208	229485	171690	301074
High	Master Protein	P42842	Essential for maintenance of the cell wall protein 1 OS=Saccharomyces cerevisiae (strain ATCC 204508 / S288c) OX=559292 GN=EMW1 PE=1 SV=1	22	14	17	14	102.3	EMW1	34446.2	40666.7	704370	206399	40289
High	Master Protein	P20967	2-oxoglutarate dehydrogenase, mitochondrial OS=Saccharomyces cerevisiae (strain ATCC 204508 / S288c) OX=559292 GN=KGD1 PE=1 SV=2	17	9	17	9	114.3	KGD1		195496	363864	13116.5
High	Master Protein	P32349	DNA-directed RNA polymerase III subunit RPC3 OS=Saccharomyces cerevisiae (strain ATCC 204508 / S288c) OX=559292 GN=RPC82 PE=1 SV=2	21	9	17	9	74	RPC82		149721	215365	354184
High	Master Protein	P47025	Mitochondrial division protein 1 OS=Saccharomyces cerevisiae (strain ATCC 204508 / S288c) OX=559292 GN=MDV1 PE=1 SV=1	27	13	17	13	80	MDV1	73095.1	72873.5	851976	213235	233846
High	Master Protein	P38112	ATP-dependent RNA helicase MAK5 OS=Saccharomyces cerevisiae (strain ATCC 204508 / S288c) OX=559292 GN=MAK5 PE=1 SV=1	17	9	17	9	87	MAK5		48707.6	315641	164252	3175.47
High	Master Protein	P03874	Cytochrome B pre-mRNA-processing protein 2 OS=Saccharomyces cerevisiae (strain ATCC 204508 / S288c) OX=559292 GN=CBP2 PE=1 SV=2	20	10	17	10	73.8	CBP2	18300.3	270405	224624	568216	14182
High	Master Protein	P07251	ATP synthase subunit alpha, mitochondrial OS=Saccharomyces cerevisiae (strain ATCC 204508 / S288c) OX=559292 GN=ATP1 PE=1 SV=5	15	7	17	7	58.6	ATP1	449521	718224	1.04278e+06	1.15617e+06	946080
High	Master Protein	P37304	Protein PAM1 OS=Saccharomyces cerevisiae (strain ATCC 204508 / S288c) OX=559292 GN=PAM1 PE=1 SV=2	20	9	17	9	92.8	PAM1		71856	304520	266388
High	Master Protein	P53741	UBP3-associated protein BRE5 OS=Saccharomyces cerevisiae (strain ATCC 204508 / S288c) OX=559292 GN=BRE5 PE=1 SV=1	25	8	16	8	57.6	BRE5		41265.9	281705	138127
High	Master Protein	P37898	Alanine/arginine aminopeptidase OS=Saccharomyces cerevisiae (strain ATCC 204508 / S288c) OX=559292 GN=AAP1 PE=1 SV=2	22	13	16	13	97.6	AAP1		85034.6	337253	111142	148448
High	Master Protein	P36148	Glycerol-3-phosphate O-acyltransferase 2 OS=Saccharomyces cerevisiae (strain ATCC 204508 / S288c) OX=559292 GN=GPT2 PE=1 SV=1	16	8	16	8	83.6	GPT2		95647.6	320813	192056	11452.2
High	Master Protein	P49956	Chromosome transmission fidelity protein 18 OS=Saccharomyces cerevisiae (strain ATCC 204508 / S288c) OX=559292 GN=CTF18 PE=1 SV=1	28	13	15	13	84.3	CTF18		186722	396416	24697.5	11060
High	Master Protein	P40523	Uncharacterized protein YIL055C OS=Saccharomyces cerevisiae (strain ATCC 204508 / S288c) OX=559292 GN=YIL055C PE=1 SV=1	22	8	15	8	70.7		21970.5	133181	74931.6	437082	30793
High	Master Protein	P32606	Putative mitochondrial translation system component PET127 OS=Saccharomyces cerevisiae (strain ATCC 204508 / S288c) OX=559292 GN=PET127 PE=1 SV=2	12	6	15	6	93.4	PET127	27296.3	227306	159542	509624	61043.2
High	Master Protein	P16861	ATP-dependent 6-phosphofructokinase subunit alpha OS=Saccharomyces cerevisiae (strain ATCC 204508 / S288c) OX=559292 GN=PFK1 PE=1 SV=1	22	13	15	13	107.9	PFK1	5752.89	80177.8	464783	55452.7	21299.1
High	Master Protein	Q02725	Vacuolar transporter chaperone 3 complex subunit 3 OS=Saccharomyces cerevisiae (strain ATCC 204508 / S288c) OX=559292 GN=VTC3 PE=1 SV=1	15	9	15	8	96.5	VTC3	62966	90140.6	225986	184656	12445.1
High	Master Protein	P32074	Coatomer subunit gamma OS=Saccharomyces cerevisiae (strain ATCC 204508 / S288c) OX=559292 GN=SEC21 PE=1 SV=2	18	10	15	10	104.8	SEC21	21540.9	28454	489955	116854	92748.6
High	Master Protein	P53145	Large subunit GTPase 1 OS=Saccharomyces cerevisiae (strain ATCC 204508 / S288c) OX=559292 GN=LSG1 PE=1 SV=1	20	8	14	8	72.7	LSG1		99790.6	522819	275792	5034.03
High	Master Protein	P21304	Periodic tryptophan protein 1 OS=Saccharomyces cerevisiae (strain ATCC 204508 / S288c) OX=559292 GN=PWP1 PE=1 SV=1	17	7	14	7	63.8	PWP1	56099.1	528010	63443.1	425198	23910.7
High	Master Protein	P43585	Vacuolar transporter chaperone complex subunit 2 OS=Saccharomyces cerevisiae (strain ATCC 204508 / S288c) OX=559292 GN=VTC2 PE=1 SV=1	18	10	14	9	95.4	VTC2	10621.3	74025.6	304758	182755	28131.8
High	Master Protein	Q12499	Nucleolar protein 58 OS=Saccharomyces cerevisiae (strain ATCC 204508 / S288c) OX=559292 GN=NOP58 PE=1 SV=1	25	7	14	7	56.9	NOP58	2724.95	149832	219932	346050	6710.83
High	Master Protein	P18759	Vesicular-fusion protein SEC18 OS=Saccharomyces cerevisiae (strain ATCC 204508 / S288c) OX=559292 GN=SEC18 PE=1 SV=2	13	7	14	7	84	SEC18		40270.9	282381	131693	69713.2
High	Master Protein	P18239	ADP,ATP carrier protein 2 OS=Saccharomyces cerevisiae (strain ATCC 204508 / S288c) OX=559292 GN=PET9 PE=1 SV=2	24	6	14	6	34.4	PET9	22625.1	78976.5	480969	211497	104783
High	Master Protein	P40069	Importin subunit beta-4 OS=Saccharomyces cerevisiae (strain ATCC 204508 / S288c) OX=559292 GN=KAP123 PE=1 SV=1	16	10	13	10	122.5	KAP123	8493.75	20488.9	228159	49309	34305.7
High	Master Protein	P13586	Calcium-transporting ATPase 1 OS=Saccharomyces cerevisiae (strain ATCC 204508 / S288c) OX=559292 GN=PMR1 PE=1 SV=1	19	11	13	11	104.5	PMR1	18895.6	16891.9	306565	99263.7	42774.9
High	Master Protein	P00958	Methionine--tRNA ligase, cytoplasmic OS=Saccharomyces cerevisiae (strain ATCC 204508 / S288c) OX=559292 GN=MES1 PE=1 SV=4	13	8	13	8	85.6	MES1	21033.3	39092.1	200937	173786	63826.2
High	Master Protein	P38129	Transcription initiation factor TFIID subunit 5 OS=Saccharomyces cerevisiae (strain ATCC 204508 / S288c) OX=559292 GN=TAF5 PE=1 SV=1	12	7	13	7	88.9	TAF5	3851.1	65532.6	196541	106264	23355
High	Master Protein	P18961	Serine/threonine-protein kinase YPK2/YKR2 OS=Saccharomyces cerevisiae (strain ATCC 204508 / S288c) OX=559292 GN=YPK2 PE=1 SV=1	14	8	13	4	76.6	YPK2		5251.61	99905.5	37965.7	16944.3
High	Master Protein	P40991	25S rRNA (cytosine(2870)-C(5))-methyltransferase OS=Saccharomyces cerevisiae (strain ATCC 204508 / S288c) OX=559292 GN=NOP2 PE=1 SV=1	17	8	13	8	69.8	NOP2		54334.4	272657	210448
High	Master Protein	Q04660	Ribosome biogenesis protein ERB1 OS=Saccharomyces cerevisiae (strain ATCC 204508 / S288c) OX=559292 GN=ERB1 PE=1 SV=1	13	7	13	7	91.6	ERB1		40128	289491	158653
High	Master Protein	P25644	DNA topoisomerase 2-associated protein PAT1 OS=Saccharomyces cerevisiae (strain ATCC 204508 / S288c) OX=559292 GN=PAT1 PE=1 SV=4	8	6	12	6	88.5	PAT1	2459.94	302438	255984	504753	4322.58
High	Master Protein	Q04748	Protein SOV1, mitochondrial OS=Saccharomyces cerevisiae (strain ATCC 204508 / S288c) OX=559292 GN=SOV1 PE=1 SV=1	16	9	12	9	104.7	SOV1	11110.6	22178.7	319020	144110
High	Master Protein	P10664	Large ribosomal subunit protein uL4A OS=Saccharomyces cerevisiae (strain ATCC 204508 / S288c) OX=559292 GN=RPL4A PE=1 SV=4	23	4	12	4	39.1	RPL4A	59062.1	101010	197865	135956	89493.8
High	Master Protein	P15274	AMP deaminase OS=Saccharomyces cerevisiae (strain ATCC 204508 / S288c) OX=559292 GN=AMD1 PE=1 SV=2	16	9	12	9	93.2	AMD1	9777.74	12153.4	191764	133435	29362
High	Master Protein	P33322	H/ACA ribonucleoprotein complex subunit CBF5 OS=Saccharomyces cerevisiae (strain ATCC 204508 / S288c) OX=559292 GN=CBF5 PE=1 SV=1	22	7	11	7	54.7	CBF5		64292.6	140249	213648	10231.9
High	Master Protein	P32191	Glycerol-3-phosphate dehydrogenase, mitochondrial OS=Saccharomyces cerevisiae (strain ATCC 204508 / S288c) OX=559292 GN=GUT2 PE=1 SV=2	17	8	11	8	72.3	GUT2	6294.08	22665.7	199841	89217.6	80981.5
High	Master Protein	Q03281	Inner nuclear membrane protein HEH2 OS=Saccharomyces cerevisiae (strain ATCC 204508 / S288c) OX=559292 GN=HEH2 PE=1 SV=1	22	10	11	10	76.3	HEH2		15559.4	487001	94666.6	7004.31
High	Master Protein	P04801	Threonine--tRNA ligase, cytoplasmic OS=Saccharomyces cerevisiae (strain ATCC 204508 / S288c) OX=559292 GN=THS1 PE=1 SV=2	12	7	11	7	84.5	THS1		136669	288808	212709	146546
High	Master Protein	Q03761	Transcription initiation factor TFIID subunit 12 OS=Saccharomyces cerevisiae (strain ATCC 204508 / S288c) OX=559292 GN=TAF12 PE=1 SV=1	23	8	11	8	61	TAF12	9371.38	22374.5	230925	132484
High	Master Protein	Q07844	Ribosome biogenesis ATPase RIX7 OS=Saccharomyces cerevisiae (strain ATCC 204508 / S288c) OX=559292 GN=RIX7 PE=1 SV=1	23	10	11	10	93	RIX7		3035.77	434350	137376
High	Master Protein	P32501	Translation initiation factor eIF-2B subunit epsilon OS=Saccharomyces cerevisiae (strain ATCC 204508 / S288c) OX=559292 GN=GCD6 PE=1 SV=1	16	10	11	10	81.1	GCD6		57246.4	362483	129844	36440.3
High	Master Protein	P05453	Eukaryotic peptide chain release factor GTP-binding subunit OS=Saccharomyces cerevisiae (strain ATCC 204508 / S288c) OX=559292 GN=SUP35 PE=1 SV=1	15	7	11	7	76.5	SUP35	12045.5	19538.5	419910	145572	48798
High	Master Protein	P05317	Large ribosomal subunit protein uL10 OS=Saccharomyces cerevisiae (strain ATCC 204508 / S288c) OX=559292 GN=RPP0 PE=1 SV=2	11	2	10	2	33.7	RPP0	32356.7	41769.8	55401.6	58847.2	54966.5
High	Master Protein	P34761	Protein WHI3 OS=Saccharomyces cerevisiae (strain ATCC 204508 / S288c) OX=559292 GN=WHI3 PE=1 SV=1	15	6	10	6	71.2	WHI3		26830.5	282976	94995.5	4936.1
High	Master Protein	P38828	Protein LSM12 OS=Saccharomyces cerevisiae (strain ATCC 204508 / S288c) OX=559292 GN=LSM12 PE=1 SV=1	36	5	10	5	21.3	LSM12		112778	99279.6	246461
High	Master Protein	Q12152	Putative serine/threonine-protein kinase YPL150W OS=Saccharomyces cerevisiae (strain ATCC 204508 / S288c) OX=559292 GN=YPL150W PE=1 SV=1	17	9	10	9	100.6			45181.6	408952	186914
High	Master Protein	P47083	U3 small nucleolar RNA-associated protein MPP10 OS=Saccharomyces cerevisiae (strain ATCC 204508 / S288c) OX=559292 GN=MPP10 PE=1 SV=1	17	7	10	7	66.9	MPP10	22692.4	25701.9	169457	75537.6	8713.76
High	Master Protein	Q02805	Protein ROD1 OS=Saccharomyces cerevisiae (strain ATCC 204508 / S288c) OX=559292 GN=ROD1 PE=1 SV=1	16	8	10	8	92.3	ROD1	9932.32		208579	33829.3
High	Master Protein	P17255	V-type proton ATPase catalytic subunit A OS=Saccharomyces cerevisiae (strain ATCC 204508 / S288c) OX=559292 GN=VMA1 PE=1 SV=3	11	8	10	8	118.6	VMA1		10371.4	220468	53695.2	119421
High	Master Protein	P38748	RING finger protein ETP1 OS=Saccharomyces cerevisiae (strain ATCC 204508 / S288c) OX=559292 GN=ETP1 PE=1 SV=1	14	6	10	6	67.5	ETP1	14938.5	116652	349965	348593	4308.99
High	Master Protein	P40341	Mitochondrial respiratory chain complexes assembly protein YTA12 OS=Saccharomyces cerevisiae (strain ATCC 204508 / S288c) OX=559292 GN=YTA12 PE=1 SV=2	15	7	10	7	93.2	YTA12		45095.5	325237	107196	17806.7
High	Master Protein	P21524	Ribonucleoside-diphosphate reductase large chain 1 OS=Saccharomyces cerevisiae (strain ATCC 204508 / S288c) OX=559292 GN=RNR1 PE=1 SV=2	8	5	9	5	99.5	RNR1	6617.56	35567.4	151340	84086.8	31889.3
High	Master Protein	Q12018	Cell division control protein 53 OS=Saccharomyces cerevisiae (strain ATCC 204508 / S288c) OX=559292 GN=CDC53 PE=1 SV=1	14	7	9	7	93.9	CDC53		15793.8	155306	41208.4	8160.34
High	Master Protein	P38630	Replication factor C subunit 1 OS=Saccharomyces cerevisiae (strain ATCC 204508 / S288c) OX=559292 GN=RFC1 PE=1 SV=1	14	7	9	7	94.8	RFC1			352029	142060	42422.1
High	Master Protein	Q06833	Nucleus-vacuole junction protein 2 OS=Saccharomyces cerevisiae (strain ATCC 204508 / S288c) OX=559292 GN=NVJ2 PE=1 SV=1	16	7	9	7	87.3	NVJ2		34922.1	144618	89444.7	22790.6
High	Master Protein	P15180	Lysine--tRNA ligase, cytoplasmic OS=Saccharomyces cerevisiae (strain ATCC 204508 / S288c) OX=559292 GN=KRS1 PE=1 SV=2	9	5	9	5	67.9	KRS1		65361.7	196124	154908	186282
High	Master Protein	Q99383	Nuclear polyadenylated RNA-binding protein 4 OS=Saccharomyces cerevisiae (strain ATCC 204508 / S288c) OX=559292 GN=HRP1 PE=1 SV=1	16	5	9	5	59.6	HRP1		52219.4	152878	192526
High	Master Protein	Q06142	Importin subunit beta-1 OS=Saccharomyces cerevisiae (strain ATCC 204508 / S288c) OX=559292 GN=KAP95 PE=1 SV=1	10	5	9	5	94.7	KAP95		72290.6	198397	106671	21453.2
High	Master Protein	P31688	Trehalose-phosphatase OS=Saccharomyces cerevisiae (strain ATCC 204508 / S288c) OX=559292 GN=TPS2 PE=1 SV=3	7	5	9	5	102.9	TPS2	19232.3	50328.3	158350	134878	43637.8
High	Master Protein	P12683	3-hydroxy-3-methylglutaryl-coenzyme A reductase 1 OS=Saccharomyces cerevisiae (strain ATCC 204508 / S288c) OX=559292 GN=HMG1 PE=1 SV=1	10	7	9	7	115.6	HMG1		7899.56	124490	48536.6	20914.2
High	Master Protein	Q01919	Serine/threonine-protein kinase KIN4 OS=Saccharomyces cerevisiae (strain ATCC 204508 / S288c) OX=559292 GN=KIN4 PE=1 SV=1	15	9	9	9	90	KIN4	31260.2	43423.9	283824	91191.1	62640.6
High	Master Protein	Q07457	E3 ubiquitin-protein ligase BRE1 OS=Saccharomyces cerevisiae (strain ATCC 204508 / S288c) OX=559292 GN=BRE1 PE=1 SV=1	8	4	8	4	80.6	BRE1		8828	83288.7	63327.5	58607.5
High	Master Protein	P0CX38	Small ribosomal subunit protein eS6B OS=Saccharomyces cerevisiae (strain ATCC 204508 / S288c) OX=559292 GN=RPS6B PE=1 SV=1	19	3	8	3	27	RPS6B	32812.2	29411.5	83721.2	56224.4	18156.1
High	Master Protein	P30665	DNA replication licensing factor MCM4 OS=Saccharomyces cerevisiae (strain ATCC 204508 / S288c) OX=559292 GN=MCM4 PE=1 SV=2	10	8	8	8	104.9	MCM4	3839.06	35961.2	169345	29157.6	10545.8
High	Master Protein	Q12453	Cytoplasmic export protein 1 OS=Saccharomyces cerevisiae (strain ATCC 204508 / S288c) OX=559292 GN=CEX1 PE=1 SV=1	13	8	8	8	84.7	CEX1		21212.2	283787	35911.3	16082.9
High	Master Protein	P22211	Nitrogen permease reactivator protein OS=Saccharomyces cerevisiae (strain ATCC 204508 / S288c) OX=559292 GN=NPR1 PE=1 SV=2	12	6	8	6	85.9	NPR1	8182.59		69837.9	40228.5
High	Master Protein	P54115	Magnesium-activated aldehyde dehydrogenase, cytosolic OS=Saccharomyces cerevisiae (strain ATCC 204508 / S288c) OX=559292 GN=ALD6 PE=1 SV=4	8	3	8	3	54.4	ALD6	26934.1	48480	84637.4	66861.3	92651.5
High	Master Protein	P20447	ATP-dependent RNA helicase DBP3 OS=Saccharomyces cerevisiae (strain ATCC 204508 / S288c) OX=559292 GN=DBP3 PE=1 SV=2	13	5	8	5	58.8	DBP3		30004.1	142378	93190.3	3422.57
High	Master Protein	P46951	Cargo-transport protein YPP1 OS=Saccharomyces cerevisiae (strain ATCC 204508 / S288c) OX=559292 GN=YPP1 PE=1 SV=1	11	7	8	7	95.3	YPP1		32193.3	415149	102132
High	Master Protein	P53131	Pre-mRNA-splicing factor ATP-dependent RNA helicase PRP43 OS=Saccharomyces cerevisiae (strain ATCC 204508 / S288c) OX=559292 GN=PRP43 PE=1 SV=1	10	5	8	5	87.5	PRP43		37566	152068	120220
High	Master Protein	P51534	SWI5-dependent HO expression protein 4 OS=Saccharomyces cerevisiae (strain ATCC 204508 / S288c) OX=559292 GN=SHE4 PE=1 SV=2	12	7	8	7	89.5	SHE4	12326	18530	168816	23268.5	16865.4
High	Master Protein	P00931	Tryptophan synthase OS=Saccharomyces cerevisiae (strain ATCC 204508 / S288c) OX=559292 GN=TRP5 PE=1 SV=1	13	6	8	6	76.6	TRP5		13347.8	83258.2	38839.6	10315.1
High	Master Protein	Q07528	Autophagy-related protein 20 OS=Saccharomyces cerevisiae (strain ATCC 204508 / S288c) OX=559292 GN=ATG20 PE=1 SV=1	19	7	8	7	72.5	ATG20		19130.9	193623	55908.6	24116.1
High	Master Protein	P05759	Ubiquitin-ribosomal protein eS31 fusion protein OS=Saccharomyces cerevisiae (strain ATCC 204508 / S288c) OX=559292 GN=RPS31 PE=1 SV=3	20	3	8	3	17.2	RPS31	240195	304662	1.00519e+06	425592	446258
High	Master Protein	P14906	Protein translocation protein SEC63 OS=Saccharomyces cerevisiae (strain ATCC 204508 / S288c) OX=559292 GN=SEC63 PE=1 SV=2	13	6	8	6	75.3	SEC63		41635.9	131698	134276	11279.2
High	Master Protein	P20448	ATP-dependent RNA helicase HCA4 OS=Saccharomyces cerevisiae (strain ATCC 204508 / S288c) OX=559292 GN=HCA4 PE=1 SV=2	7	3	8	3	87.1	HCA4		19224.1	56155.8	51922
High	Master Protein	P26570	Serine/threonine-protein phosphatase PP-Z1 OS=Saccharomyces cerevisiae (strain ATCC 204508 / S288c) OX=559292 GN=PPZ1 PE=1 SV=5	12	6	8	4	77.4	PPZ1			63926.1	60633
High	Master Protein	P38911	Peptidyl-prolyl cis-trans isomerase OS=Saccharomyces cerevisiae (strain ATCC 204508 / S288c) OX=559292 GN=FPR3 PE=1 SV=2	8	2	8	2	46.5	FPR3		90596.3	157962	115493	10344.5
High	Master Protein	P38814	Protein SBE22 OS=Saccharomyces cerevisiae (strain ATCC 204508 / S288c) OX=559292 GN=SBE22 PE=1 SV=1	9	6	8	6	96.3	SBE22			270645	54202	3834.15
High	Master Protein	P39744	Nucleolar complex protein 2 OS=Saccharomyces cerevisiae (strain ATCC 204508 / S288c) OX=559292 GN=NOC2 PE=1 SV=2	8	4	8	4	81.6	NOC2	12948.7	54984.5	120210	100980	5999.51
High	Master Protein	P31384	CCR4-Not complex 3'-5'-exoribonuclease subunit Ccr4 OS=Saccharomyces cerevisiae (strain ATCC 204508 / S288c) OX=559292 GN=CCR4 PE=1 SV=2	15	7	7	7	94.6	CCR4	6547.85		202980	28975.2	7174.97
High	Master Protein	P33307	Importin alpha re-exporter OS=Saccharomyces cerevisiae (strain ATCC 204508 / S288c) OX=559292 GN=CSE1 PE=1 SV=2	10	6	7	6	109.3	CSE1		9833.8	231760	28767.6	21661.1
High	Master Protein	Q06639	Chromatin structure-remodeling complex protein RSC3 OS=Saccharomyces cerevisiae (strain ATCC 204508 / S288c) OX=559292 GN=RSC3 PE=1 SV=1	9	6	7	6	101.7	RSC3		6061.05	138259	28811.3	7546.04
High	Master Protein	P53207	U1 small nuclear ribonucleoprotein component SNU71 OS=Saccharomyces cerevisiae (strain ATCC 204508 / S288c) OX=559292 GN=SNU71 PE=1 SV=1	15	4	7	4	71.3	SNU71		21220.1	46275.5	97555.3
High	Master Protein	P53953	SED5-binding protein 2 OS=Saccharomyces cerevisiae (strain ATCC 204508 / S288c) OX=559292 GN=SFB2 PE=1 SV=1	14	7	7	7	98.9	SFB2		10700.9	135809	31777.5	8363.37
High	Master Protein	P53734	ATP-dependent RNA helicase DBP6 OS=Saccharomyces cerevisiae (strain ATCC 204508 / S288c) OX=559292 GN=DBP6 PE=1 SV=1	15	6	7	6	70.3	DBP6	60869.2	45688.5	209571	118275
High	Master Protein	P32843	Mitochondrial escape protein 2 OS=Saccharomyces cerevisiae (strain ATCC 204508 / S288c) OX=559292 GN=YME2 PE=1 SV=1	7	4	7	4	96.6	YME2		23770	112370	97466.5	16517.4
High	Master Protein	P53276	U3 small nucleolar RNA-associated protein 8 OS=Saccharomyces cerevisiae (strain ATCC 204508 / S288c) OX=559292 GN=UTP8 PE=1 SV=1	14	6	7	6	80.1	UTP8		23043.6	123946	83222.4
High	Master Protein	P05694	5-methyltetrahydropteroyltriglutamate--homocysteine methyltransferase OS=Saccharomyces cerevisiae (strain ATCC 204508 / S288c) OX=559292 GN=MET6 PE=1 SV=4	14	6	7	6	85.8	MET6		6219.21	74785.6	21276.6	18624.6
High	Master Protein	P53075	Outer spore wall assembly protein SHE10 OS=Saccharomyces cerevisiae (strain ATCC 204508 / S288c) OX=559292 GN=SHE10 PE=1 SV=1	10	4	6	4	66.8	SHE10	5631.54	53705.3	203146	214643	8994.58
High	Master Protein	P53064	RNA polymerase-associated protein RTF1 OS=Saccharomyces cerevisiae (strain ATCC 204508 / S288c) OX=559292 GN=RTF1 PE=1 SV=2	13	6	6	6	65.8	RTF1		13687.9	229434	90653.5
High	Master Protein	P27351	AP-2 complex subunit beta OS=Saccharomyces cerevisiae (strain ATCC 204508 / S288c) OX=559292 GN=APL1 PE=1 SV=2	7	4	6	4	80.4	APL1			75957.8	24558.5
High	Master Protein	P32266	Dynamin-like GTPase MGM1, mitochondrial OS=Saccharomyces cerevisiae (strain ATCC 204508 / S288c) OX=559292 GN=MGM1 PE=1 SV=3	9	4	6	4	99.1	MGM1		18519.3	77346.7	53734.9
High	Master Protein	P53955	Phosphatidylinositol 4,5-bisphosphate-binding protein SLM2 OS=Saccharomyces cerevisiae (strain ATCC 204508 / S288c) OX=559292 GN=SLM2 PE=1 SV=1	13	5	6	5	74.7	SLM2		13367.7	196807	73597.5
High	Master Protein	Q99207	Nucleolar complex protein 14 OS=Saccharomyces cerevisiae (strain ATCC 204508 / S288c) OX=559292 GN=NOP14 PE=1 SV=1	7	4	6	4	94.2	NOP14		10499.6	105444	76714.3
High	Master Protein	P15303	Protein transport protein SEC23 OS=Saccharomyces cerevisiae (strain ATCC 204508 / S288c) OX=559292 GN=SEC23 PE=1 SV=1	12	5	6	5	85.3	SEC23	9596.09	21642.1	80601.6	46939.6	32520.7
High	Master Protein	P27801	Vacuolar membrane protein PEP3 OS=Saccharomyces cerevisiae (strain ATCC 204508 / S288c) OX=559292 GN=PEP3 PE=1 SV=1	8	5	6	5	107.3	PEP3			40896.1	7318.25
High	Master Protein	Q06679	U3 small nucleolar RNA-associated protein 4 OS=Saccharomyces cerevisiae (strain ATCC 204508 / S288c) OX=559292 GN=UTP4 PE=1 SV=1	9	5	6	5	87.7	UTP4		32435.2	117858	79110.4	4001.38
High	Master Protein	P15705	Heat shock protein STI1 OS=Saccharomyces cerevisiae (strain ATCC 204508 / S288c) OX=559292 GN=STI1 PE=1 SV=1	11	5	6	5	66.2	STI1	5374.32		39030.2	21231.2	112081
High	Master Protein	P34237	Protein CASP OS=Saccharomyces cerevisiae (strain ATCC 204508 / S288c) OX=559292 GN=COY1 PE=1 SV=2	11	5	6	5	77.5	COY1	22390.3	51969	226653	97946.5	71162.8
High	Master Protein	P38250	Increased sodium tolerance protein 2 OS=Saccharomyces cerevisiae (strain ATCC 204508 / S288c) OX=559292 GN=IST2 PE=1 SV=2	12	6	6	6	105.8	IST2			215752	48549.7
High	Master Protein	P48234	Ribosome biogenesis protein ENP2 OS=Saccharomyces cerevisiae (strain ATCC 204508 / S288c) OX=559292 GN=ENP2 PE=1 SV=2	7	3	6	3	81.7	ENP2		26217.6	67905.7	80264.4
High	Master Protein	P36009	Probable ATP-dependent RNA helicase DHR2 OS=Saccharomyces cerevisiae (strain ATCC 204508 / S288c) OX=559292 GN=DHR2 PE=1 SV=1	5	3	6	3	82.7	DHR2		11715.1	81340	50980.9
High	Master Protein	P34160	Nuclear cap-binding protein complex subunit 1 OS=Saccharomyces cerevisiae (strain ATCC 204508 / S288c) OX=559292 GN=STO1 PE=1 SV=2	5	4	6	4	100	STO1		54108.1	26656.6	104131
High	Master Protein	P13099	DNA topoisomerase 3 OS=Saccharomyces cerevisiae (strain ATCC 204508 / S288c) OX=559292 GN=TOP3 PE=1 SV=1	5	3	6	3	74.3	TOP3		51943.3	118966	124786
High	Master Protein	P14126	Large ribosomal subunit protein uL3 OS=Saccharomyces cerevisiae (strain ATCC 204508 / S288c) OX=559292 GN=RPL3 PE=1 SV=4	15	4	6	4	43.7	RPL3	4788.35	95301.4	284934	146578	76438.1
High	Master Protein	P32499	Nucleoporin NUP2 OS=Saccharomyces cerevisiae (strain ATCC 204508 / S288c) OX=559292 GN=NUP2 PE=1 SV=2	9	4	5	4	77.8	NUP2	12506.6	9489.46	73209.6	46754.9	11708.2
High	Master Protein	P14540	Fructose-bisphosphate aldolase OS=Saccharomyces cerevisiae (strain ATCC 204508 / S288c) OX=559292 GN=FBA1 PE=1 SV=3	16	3	5	3	39.6	FBA1	11876.8	9719.71	29705.8	53102.3	59280.4
High	Master Protein	P38217	Importin subunit beta-2 OS=Saccharomyces cerevisiae (strain ATCC 204508 / S288c) OX=559292 GN=KAP104 PE=1 SV=1	6	4	5	4	103.6	KAP104			85865.6	18641.3
High	Master Protein	P36035	Carboxylic acid transporter protein homolog OS=Saccharomyces cerevisiae (strain ATCC 204508 / S288c) OX=559292 GN=JEN1 PE=1 SV=1	7	3	5	3	69.3	JEN1	5032.36	32216.2	259060	60860	18365.5
High	Master Protein	P32796	Carnitine O-acetyltransferase, mitochondrial OS=Saccharomyces cerevisiae (strain ATCC 204508 / S288c) OX=559292 GN=CAT2 PE=1 SV=2	7	4	5	4	77.2	CAT2			157370	36000.6	33668.4
High	Master Protein	P40010	Nuclear GTP-binding protein NUG1 OS=Saccharomyces cerevisiae (strain ATCC 204508 / S288c) OX=559292 GN=NUG1 PE=1 SV=1	10	4	5	4	57.7	NUG1		5487.41	87854.9	29985.1	6070.58
High	Master Protein	Q07834	KH domain-containing protein YLL032C OS=Saccharomyces cerevisiae (strain ATCC 204508 / S288c) OX=559292 GN=YLL032C PE=1 SV=1	7	4	5	4	94.5			4297.63	94076.8	36797.3
High	Master Protein	P53894	Serine/threonine-protein kinase CBK1 OS=Saccharomyces cerevisiae (strain ATCC 204508 / S288c) OX=559292 GN=CBK1 PE=1 SV=1	6	3	5	3	86.9	CBK1		16977.6	80111	39447
High	Master Protein	Q07362	Protein PBP4 OS=Saccharomyces cerevisiae (strain ATCC 204508 / S288c) OX=559292 GN=PBP4 PE=1 SV=1	13	2	5	2	19.9	PBP4	3433.04	37834.2	60148.7	74474.7
High	Master Protein	P16521	Elongation factor 3A OS=Saccharomyces cerevisiae (strain ATCC 204508 / S288c) OX=559292 GN=YEF3 PE=1 SV=4	2	2	5	2	115.9	YEF3		8464.71	29680	16818.5	11183.8
High	Master Protein	P19882	Heat shock protein 60, mitochondrial OS=Saccharomyces cerevisiae (strain ATCC 204508 / S288c) OX=559292 GN=HSP60 PE=1 SV=1	9	3	5	3	60.7	HSP60	4389.09		18096.4	13046.6	22509.2
High	Master Protein	P17967	Protein disulfide-isomerase OS=Saccharomyces cerevisiae (strain ATCC 204508 / S288c) OX=559292 GN=PDI1 PE=1 SV=2	12	4	5	4	58.2	PDI1	12851.3	15702.1	49844.7	38761	123188
High	Master Protein	Q06408	Transaminated amino acid decarboxylase OS=Saccharomyces cerevisiae (strain ATCC 204508 / S288c) OX=559292 GN=ARO10 PE=1 SV=1	5	3	5	3	71.3	ARO10	3154.99	14352.9	155585	58721.4	55359.7
High	Master Protein	P53946	Actin-related protein 5 OS=Saccharomyces cerevisiae (strain ATCC 204508 / S288c) OX=559292 GN=ARP5 PE=1 SV=1	9	4	5	4	87.5	ARP5	23619.7	25089.3	86778.6	25120.8	12552.5
High	Master Protein	Q12149	Exosome complex exonuclease RRP6 OS=Saccharomyces cerevisiae (strain ATCC 204508 / S288c) OX=559292 GN=RRP6 PE=1 SV=1	6	3	5	3	84	RRP6		9036.52	70445.5	13671.7
High	Master Protein	P38697	Inosine-5'-monophosphate dehydrogenase 2 OS=Saccharomyces cerevisiae (strain ATCC 204508 / S288c) OX=559292 GN=IMD2 PE=1 SV=1	10	3	5	3	56.5	IMD2		15408	18630.3	41335.2
High	Master Protein	P0CX53	Large ribosomal subunit protein uL11A OS=Saccharomyces cerevisiae (strain ATCC 204508 / S288c) OX=559292 GN=RPL12A PE=1 SV=1	15	2	5	2	17.8	RPL12A	18839.1	25907.7	42654.3	37473.7	39010.4
High	Master Protein	P39004	High-affinity hexose transporter HXT7 OS=Saccharomyces cerevisiae (strain ATCC 204508 / S288c) OX=559292 GN=HXT7 PE=1 SV=1	10	3	5	3	62.7	HXT7		9226.89	183905	12738.9	18723.5
High	Master Protein	P07213	Mitochondrial import receptor subunit TOM70 OS=Saccharomyces cerevisiae (strain ATCC 204508 / S288c) OX=559292 GN=TOM70 PE=1 SV=2	12	5	5	5	70.1	TOM70	16672.5	12215.2	240684	69289.5
High	Master Protein	Q02959	Histone deacetylase HOS3 OS=Saccharomyces cerevisiae (strain ATCC 204508 / S288c) OX=559292 GN=HOS3 PE=1 SV=1	8	4	5	4	79.2	HOS3		9568.51	56442.2	63869	2997.46
High	Master Protein	Q06631	Protein BFR2 OS=Saccharomyces cerevisiae (strain ATCC 204508 / S288c) OX=559292 GN=BFR2 PE=1 SV=1	8	3	5	3	61.2	BFR2			22990.1	30093.9
High	Master Protein	Q12136	Something about silencing protein 10 OS=Saccharomyces cerevisiae (strain ATCC 204508 / S288c) OX=559292 GN=SAS10 PE=1 SV=1	11	4	5	4	70.2	SAS10			73499.5	38786
High	Master Protein	P06782	Carbon catabolite-derepressing protein kinase OS=Saccharomyces cerevisiae (strain ATCC 204508 / S288c) OX=559292 GN=SNF1 PE=1 SV=1	10	4	5	4	72	SNF1		4536.59	128964	22754.8	14971.3
High	Master Protein	P12945	N-terminal acetyltransferase A complex subunit NAT1 OS=Saccharomyces cerevisiae (strain ATCC 204508 / S288c) OX=559292 GN=NAT1 PE=1 SV=2	5	3	4	3	98.8	NAT1			57215.1	41220.7
High	Master Protein	P09032	Translation initiation factor eIF-2B subunit gamma OS=Saccharomyces cerevisiae (strain ATCC 204508 / S288c) OX=559292 GN=GCD1 PE=1 SV=3	5	2	4	2	65.7	GCD1		7016.93	45931.9	9509.12	7703.16
High	Master Protein	P43572	Enhancer of polycomb-like protein 1 OS=Saccharomyces cerevisiae (strain ATCC 204508 / S288c) OX=559292 GN=EPL1 PE=1 SV=1	8	4	4	4	96.7	EPL1			50037.3	3113.74
High	Master Protein	P42935	Elongator complex protein 2 OS=Saccharomyces cerevisiae (strain ATCC 204508 / S288c) OX=559292 GN=ELP2 PE=1 SV=1	8	4	4	4	89.4	ELP2		6429.67	60012.6	31542.6	9074.56
High	Master Protein	Q92331	Vacuolar protein sorting-associated protein 5 OS=Saccharomyces cerevisiae (strain ATCC 204508 / S288c) OX=559292 GN=VPS5 PE=1 SV=1	5	3	4	3	76.4	VPS5		16819.6	85676.9	49664.1
High	Master Protein	P32563	V-type proton ATPase subunit a, vacuolar isoform OS=Saccharomyces cerevisiae (strain ATCC 204508 / S288c) OX=559292 GN=VPH1 PE=1 SV=3	8	4	4	4	95.5	VPH1		22581.3	78518.2	26931.7	17082
High	Master Protein	P53313	Protein SDA1 OS=Saccharomyces cerevisiae (strain ATCC 204508 / S288c) OX=559292 GN=SDA1 PE=1 SV=1	10	4	4	4	86.6	SDA1			17654
High	Master Protein	P23254	Transketolase 1 OS=Saccharomyces cerevisiae (strain ATCC 204508 / S288c) OX=559292 GN=TKL1 PE=1 SV=4	4	2	4	2	73.8	TKL1	16530.3		19569.1	24073.5	60263.3
High	Master Protein	P38920	DNA mismatch repair protein MLH1 OS=Saccharomyces cerevisiae (strain ATCC 204508 / S288c) OX=559292 GN=MLH1 PE=1 SV=2	7	4	4	4	87	MLH1	28422.5	74892.1	113817	167149	320584
High	Master Protein	P48562	Serine/threonine-protein kinase CLA4 OS=Saccharomyces cerevisiae (strain ATCC 204508 / S288c) OX=559292 GN=CLA4 PE=1 SV=1	6	4	4	4	93.9	CLA4			74620.8	8009.75
High	Master Protein	Q03177	WD repeat-containing protein YMR102C OS=Saccharomyces cerevisiae (strain ATCC 204508 / S288c) OX=559292 GN=YMR102C PE=1 SV=1	3	2	4	2	94.2			6131.86	30612.7	39724.4
High	Master Protein	P12754	Translation initiation factor eIF-2B subunit delta OS=Saccharomyces cerevisiae (strain ATCC 204508 / S288c) OX=559292 GN=GCD2 PE=1 SV=1	4	2	4	2	70.8	GCD2		9396.46	72305.9	33161.9
High	Master Protein	Q03653	Protein EFR3 OS=Saccharomyces cerevisiae (strain ATCC 204508 / S288c) OX=559292 GN=EFR3 PE=1 SV=1	5	3	4	3	89.1	EFR3	55618.8	23881.1	102850	31884.4
High	Master Protein	Q01477	Ubiquitin carboxyl-terminal hydrolase 3 OS=Saccharomyces cerevisiae (strain ATCC 204508 / S288c) OX=559292 GN=UBP3 PE=1 SV=1	6	3	4	3	101.9	UBP3		7249.04	15342.7	7937.61	13738.1
High	Master Protein	Q08925	RNA-binding protein MRN1 OS=Saccharomyces cerevisiae (strain ATCC 204508 / S288c) OX=559292 GN=MRN1 PE=1 SV=1	6	3	4	3	68.6	MRN1		15116.7	41511.2	72956.6
High	Master Protein	P53165	SAGA-associated factor 73 OS=Saccharomyces cerevisiae (strain ATCC 204508 / S288c) OX=559292 GN=SGF73 PE=1 SV=1	7	3	4	3	72.8	SGF73		5167.23	92381.6	14394
High	Master Protein	Q08226	Protein CRT10 OS=Saccharomyces cerevisiae (strain ATCC 204508 / S288c) OX=559292 GN=CRT10 PE=1 SV=1	4	3	4	3	109.6	CRT10			61822.6	44128.2
High	Master Protein	Q08960	S-adenosyl-L-methionine-dependent tRNA 4-demethylwyosine synthase OS=Saccharomyces cerevisiae (strain ATCC 204508 / S288c) OX=559292 GN=TYW1 PE=1 SV=1	7	4	4	4	89.7	TYW1	5275.42	10365.4	101060	44597.5	5039.59
High	Master Protein	P32480	Protein HIR2 OS=Saccharomyces cerevisiae (strain ATCC 204508 / S288c) OX=559292 GN=HIR2 PE=1 SV=2	7	4	4	4	98.4	HIR2		12921.3	62835.1	44656.1
High	Master Protein	P36041	Protein EAP1 OS=Saccharomyces cerevisiae (strain ATCC 204508 / S288c) OX=559292 GN=EAP1 PE=1 SV=1	6	3	4	3	69.7	EAP1		22809.5	9627.11	42711.6	12149.2
High	Master Protein	P38915	Transcription factor SPT8 OS=Saccharomyces cerevisiae (strain ATCC 204508 / S288c) OX=559292 GN=SPT8 PE=1 SV=1	5	3	4	3	66.1	SPT8	2572.86		53280.8	14812.7	4420.77
High	Master Protein	O13535	Transposon Ty1-H Gag-Pol polyprotein OS=Saccharomyces cerevisiae (strain ATCC 204508 / S288c) OX=559292 GN=TY1B-H PE=3 SV=1	4	4	4	4	202.7	TY1B-H	3881.7		82201.4	62067.8
High	Master Protein	P05374	Phosphatidylethanolamine N-methyltransferase OS=Saccharomyces cerevisiae (strain ATCC 204508 / S288c) OX=559292 GN=CHO2 PE=1 SV=1	7	4	4	4	101.1	CHO2		4361.83	74111.6		7517.54
High	Master Protein	P49955	U2 snRNP component HSH155 OS=Saccharomyces cerevisiae (strain ATCC 204508 / S288c) OX=559292 GN=HSH155 PE=1 SV=1	4	3	4	3	110	HSH155		6200.1	44721.4	36864.3
High	Master Protein	P53326	Uncharacterized protein YGR266W OS=Saccharomyces cerevisiae (strain ATCC 204508 / S288c) OX=559292 GN=YGR266W PE=1 SV=1	8	3	4	3	81.1			27166.6	124723	59481.1	11859.9
High	Master Protein	P32327	Pyruvate carboxylase 2 OS=Saccharomyces cerevisiae (strain ATCC 204508 / S288c) OX=559292 GN=PYC2 PE=1 SV=2	4	4	4	4	130.1	PYC2	11848.3	23627.1	178636	31719.5	35225.9
High	Master Protein	P11938	DNA-binding protein RAP1 OS=Saccharomyces cerevisiae (strain ATCC 204508 / S288c) OX=559292 GN=RAP1 PE=1 SV=2	4	2	4	2	92.4	RAP1		28067.5	29750.3	31419.3	10944.8
High	Master Protein	P11433	Cell division control protein 24 OS=Saccharomyces cerevisiae (strain ATCC 204508 / S288c) OX=559292 GN=CDC24 PE=1 SV=2	4	3	4	3	96.9	CDC24			135530	4898.07	5269.39
High	Master Protein	Q07896	Nucleolar complex-associated protein 3 OS=Saccharomyces cerevisiae (strain ATCC 204508 / S288c) OX=559292 GN=NOC3 PE=1 SV=1	5	2	4	2	75.5	NOC3		6292.81	57593.8	36533.1
High	Master Protein	P80235	Putative mitochondrial carnitine O-acetyltransferase OS=Saccharomyces cerevisiae (strain ATCC 204508 / S288c) OX=559292 GN=YAT1 PE=1 SV=2	7	3	4	3	77.7	YAT1	77788.1	91720.1	171741	148696	137260
High	Master Protein	P25808	ATP-dependent rRNA helicase SPB4 OS=Saccharomyces cerevisiae (strain ATCC 204508 / S288c) OX=559292 GN=SPB4 PE=1 SV=1	8	4	4	4	69.4	SPB4		19663.3	126901	10548.3
High	Master Protein	P38883	Pre-rRNA-processing protein RIX1 OS=Saccharomyces cerevisiae (strain ATCC 204508 / S288c) OX=559292 GN=RIX1 PE=1 SV=2	9	4	4	4	86.7	RIX1		7596.34	74883.6	11418	2896.63
High	Master Protein	P43620	Sporulation protein RMD8 OS=Saccharomyces cerevisiae (strain ATCC 204508 / S288c) OX=559292 GN=RMD8 PE=1 SV=1	8	4	4	4	75.9	RMD8	3623.26	5166.73	79510.9	22231
High	Master Protein	P39002	Long-chain-fatty-acid--CoA ligase 3 OS=Saccharomyces cerevisiae (strain ATCC 204508 / S288c) OX=559292 GN=FAA3 PE=1 SV=1	7	4	4	4	77.9	FAA3			178453	100958
High	Master Protein	Q06488	Chromatin structure-remodeling complex subunit RSC2 OS=Saccharomyces cerevisiae (strain ATCC 204508 / S288c) OX=559292 GN=RSC2 PE=1 SV=1	7	4	4	4	102.2	RSC2		4422.45	65876	6636.04
High	Master Protein	P33311	ATP-dependent permease MDL2, mitochondrial OS=Saccharomyces cerevisiae (strain ATCC 204508 / S288c) OX=559292 GN=MDL2 PE=1 SV=3	6	4	4	4	85.1	MDL2	9193.49		58463.8	7190.37	7127.41
High	Master Protein	P43633	Serine/threonine-protein kinase Haspin homolog ALK1 OS=Saccharomyces cerevisiae (strain ATCC 204508 / S288c) OX=559292 GN=ALK1 PE=1 SV=2	6	3	4	3	86	ALK1			128662
High	Master Protein	P33203	Pre-mRNA-processing protein PRP40 OS=Saccharomyces cerevisiae (strain ATCC 204508 / S288c) OX=559292 GN=PRP40 PE=1 SV=1	11	4	4	4	69	PRP40			7549.25	61822.3
High	Master Protein	P20795	Vacuolar protein sorting-associated protein 33 OS=Saccharomyces cerevisiae (strain ATCC 204508 / S288c) OX=559292 GN=VPS33 PE=1 SV=1	6	3	3	3	79.2	VPS33			66330.8	7657.25
High	Master Protein	P25579	Laminarase-resistance protein LRE1 OS=Saccharomyces cerevisiae (strain ATCC 204508 / S288c) OX=559292 GN=LRE1 PE=1 SV=2	5	2	3	2	64.8	LRE1			50980.2	46195.3
High	Master Protein	Q04636	FACT complex subunit POB3 OS=Saccharomyces cerevisiae (strain ATCC 204508 / S288c) OX=559292 GN=POB3 PE=1 SV=1	7	2	3	2	63	POB3		4490.49	5798.08	7920.6
High	Master Protein	P24720	Protein MNE1 OS=Saccharomyces cerevisiae (strain ATCC 204508 / S288c) OX=559292 GN=MNE1 PE=1 SV=2	4	2	3	2	77.2	MNE1	7586.97	23237.1		43450.3
High	Master Protein	Q12028	AP-1 complex subunit gamma-1 OS=Saccharomyces cerevisiae (strain ATCC 204508 / S288c) OX=559292 GN=APL4 PE=1 SV=1	4	3	3	3	93.6	APL4		5917.2	29480.6	17501.8	3888.49
High	Master Protein	Q12296	Protein MAM3 OS=Saccharomyces cerevisiae (strain ATCC 204508 / S288c) OX=559292 GN=MAM3 PE=1 SV=1	7	2	3	2	77.7	MAM3		5191.63	145329	10727.6	7168.46
High	Master Protein	P53137	RQC trigger complex subunit CUE3 OS=Saccharomyces cerevisiae (strain ATCC 204508 / S288c) OX=559292 GN=CUE3 PE=1 SV=1	5	2	3	2	72	CUE3		8343.64	40529.3	20749.5
High	Master Protein	P38929	Calcium-transporting ATPase 2 OS=Saccharomyces cerevisiae (strain ATCC 204508 / S288c) OX=559292 GN=PMC1 PE=1 SV=1	4	3	3	3	130.8	PMC1			52557.8	14293.6
High	Master Protein	Q07825	Putative Xaa-Pro aminopeptidase FRA1 OS=Saccharomyces cerevisiae (strain ATCC 204508 / S288c) OX=559292 GN=FRA1 PE=1 SV=1	5	3	3	3	84.9	FRA1		8434.98	37640	27020.1
High	Master Protein	P40557	ER-retained PMA1-suppressing protein 1 OS=Saccharomyces cerevisiae (strain ATCC 204508 / S288c) OX=559292 GN=EPS1 PE=1 SV=1	5	3	3	3	81.2	EPS1		13049	67892	32170.7	5970.75
High	Master Protein	Q01560	Serine/arginine (SR)-type shuttling mRNA binding protein NPL3 OS=Saccharomyces cerevisiae (strain ATCC 204508 / S288c) OX=559292 GN=NPL3 PE=1 SV=1	12	3	3	3	45.4	NPL3	23593.4	7428.09	33126.8	6767.47	48358.2
High	Master Protein	Q01448	Histone promoter control protein 2 OS=Saccharomyces cerevisiae (strain ATCC 204508 / S288c) OX=559292 GN=HPC2 PE=1 SV=2	5	2	3	2	67.7	HPC2	13073.4		34075.6	26936.8	9217.89
High	Master Protein	Q04228	UBX domain-containing protein 2 OS=Saccharomyces cerevisiae (strain ATCC 204508 / S288c) OX=559292 GN=UBX2 PE=1 SV=1	5	2	3	2	66.7	UBX2	7200.3	10420.4	73442.7	40663.4	59127
High	Master Protein	O13585	Dilute domain-containing protein YPR089W OS=Saccharomyces cerevisiae (strain ATCC 204508 / S288c) OX=559292 GN=YPR089W PE=1 SV=2	6	3	3	3	102.5			4882.42	259946	25483.2	15101
High	Master Protein	Q06096	Conserved oligomeric Golgi complex subunit 4 OS=Saccharomyces cerevisiae (strain ATCC 204508 / S288c) OX=559292 GN=COG4 PE=1 SV=1	4	3	3	3	98.6	COG4			20604.8		7698.31
High	Master Protein	P53261	Pescadillo homolog OS=Saccharomyces cerevisiae (strain ATCC 204508 / S288c) OX=559292 GN=NOP7 PE=1 SV=1	6	2	3	2	69.8	NOP7		23570.1	66137.5	49998	4995.07
High	Master Protein	P47077	Nucleolar protein 9 OS=Saccharomyces cerevisiae (strain ATCC 204508 / S288c) OX=559292 GN=NOP9 PE=1 SV=1	4	2	3	2	77.7	NOP9		5187.06	24349.1	20816.4
High	Master Protein	P38820	Adenylyltransferase and sulfurtransferase UBA4 OS=Saccharomyces cerevisiae (strain ATCC 204508 / S288c) OX=559292 GN=UBA4 PE=1 SV=1	7	3	3	3	49.3	UBA4	46759.9		45470.1		6982.71
High	Master Protein	Q05946	U3 small nucleolar RNA-associated protein 13 OS=Saccharomyces cerevisiae (strain ATCC 204508 / S288c) OX=559292 GN=UTP13 PE=1 SV=1	5	3	3	3	91	UTP13		14019.7	61438.8	64091.1	10114.4
High	Master Protein	P25635	Periodic tryptophan protein 2 OS=Saccharomyces cerevisiae (strain ATCC 204508 / S288c) OX=559292 GN=PWP2 PE=1 SV=2	2	2	3	2	103.9	PWP2			48419.1	24861.7
High	Master Protein	P43634	Activatory protein CHA4 OS=Saccharomyces cerevisiae (strain ATCC 204508 / S288c) OX=559292 GN=CHA4 PE=1 SV=1	4	2	3	2	74.3	CHA4			20490.7	15827.2
High	Master Protein	P38856	Clathrin coat assembly protein AP180A OS=Saccharomyces cerevisiae (strain ATCC 204508 / S288c) OX=559292 GN=YAP1801 PE=1 SV=1	5	3	3	3	71.6	YAP1801	17743.3	13262.9	102135	27888.4
High	Master Protein	Q12220	U3 small nucleolar RNA-associated protein 12 OS=Saccharomyces cerevisiae (strain ATCC 204508 / S288c) OX=559292 GN=DIP2 PE=1 SV=1	5	3	3	3	106.3	DIP2		6443.06	62143.9	26009
High	Master Protein	P30619	Protein transport protein SEC1 OS=Saccharomyces cerevisiae (strain ATCC 204508 / S288c) OX=559292 GN=SEC1 PE=1 SV=1	6	3	3	3	83.4	SEC1	9620.29		75099.3	24452.2	7440.5
High	Master Protein	P38825	Protein TOM71 OS=Saccharomyces cerevisiae (strain ATCC 204508 / S288c) OX=559292 GN=TOM71 PE=1 SV=1	9	3	3	3	71.8	TOM71			91526.5	20700.9
High	Master Protein	P25297	Inorganic phosphate transporter PHO84 OS=Saccharomyces cerevisiae (strain ATCC 204508 / S288c) OX=559292 GN=PHO84 PE=1 SV=2	8	3	3	3	64.3	PHO84			51466.2	4822.12
High	Master Protein	P32795	Mitochondrial inner membrane i-AAA protease supercomplex subunit YME1 OS=Saccharomyces cerevisiae (strain ATCC 204508 / S288c) OX=559292 GN=YME1 PE=1 SV=1	5	3	3	3	81.7	YME1			52603.2	21949.9	6921.47
High	Master Protein	P53243	Zinc finger protein YGR067C OS=Saccharomyces cerevisiae (strain ATCC 204508 / S288c) OX=559292 GN=YGR067C PE=4 SV=2	6	3	3	3	92.2				57821.3		5034.81
High	Master Protein	P23641	Mitochondrial phosphate carrier protein OS=Saccharomyces cerevisiae (strain ATCC 204508 / S288c) OX=559292 GN=MIR1 PE=1 SV=1	15	3	3	3	32.8	MIR1	3087.77	5192.16	94879.5	14848.9	14312.4
High	Master Protein	P33416	Heat shock protein 78, mitochondrial OS=Saccharomyces cerevisiae (strain ATCC 204508 / S288c) OX=559292 GN=HSP78 PE=1 SV=2	4	2	2	2	91.3	HSP78			14259.7
High	Master Protein	P39925	Mitochondrial respiratory chain complexes assembly protein AFG3 OS=Saccharomyces cerevisiae (strain ATCC 204508 / S288c) OX=559292 GN=AFG3 PE=1 SV=1	4	2	2	2	84.5	AFG3		3989.9	63883.2	27392.5	47311.3
High	Master Protein	P06738	Glycogen phosphorylase OS=Saccharomyces cerevisiae (strain ATCC 204508 / S288c) OX=559292 GN=GPH1 PE=1 SV=4	4	2	2	2	103.2	GPH1			17922.2	4920.05
High	Master Protein	P15891	Actin-binding protein OS=Saccharomyces cerevisiae (strain ATCC 204508 / S288c) OX=559292 GN=ABP1 PE=1 SV=4	8	2	2	2	65.5	ABP1			19708.4		21262.1
High	Master Protein	P39678	Transcription factor MBP1 OS=Saccharomyces cerevisiae (strain ATCC 204508 / S288c) OX=559292 GN=MBP1 PE=1 SV=1	5	2	2	2	93.9	MBP1		6258.56	47450.3
High	Master Protein	P33303	Succinate/fumarate mitochondrial transporter OS=Saccharomyces cerevisiae (strain ATCC 204508 / S288c) OX=559292 GN=SFC1 PE=1 SV=2	9	2	2	2	35.3	SFC1			15421.4
High	Master Protein	Q06506	Ribosomal RNA-processing protein 9 OS=Saccharomyces cerevisiae (strain ATCC 204508 / S288c) OX=559292 GN=RRP9 PE=1 SV=1	6	2	2	2	65	RRP9	3640.53	14615.7	13798.6	12991.7
High	Master Protein	P40469	DNA repair/transcription protein MET18/MMS19 OS=Saccharomyces cerevisiae (strain ATCC 204508 / S288c) OX=559292 GN=MET18 PE=1 SV=1	2	2	2	2	117.8	MET18			48724.3
High	Master Protein	P33442	Small ribosomal subunit protein eS1A OS=Saccharomyces cerevisiae (strain ATCC 204508 / S288c) OX=559292 GN=RPS1A PE=1 SV=2	9	2	2	1	28.7	RPS1A			20862.7	39755.5	17363.3
High	Master Protein	P38170	Condensin complex subunit 2 OS=Saccharomyces cerevisiae (strain ATCC 204508 / S288c) OX=559292 GN=BRN1 PE=1 SV=3	4	2	2	2	86.2	BRN1			24347.7	6901.39
High	Master Protein	P25567	RNA-binding protein SRO9 OS=Saccharomyces cerevisiae (strain ATCC 204508 / S288c) OX=559292 GN=SRO9 PE=1 SV=2	9	2	2	2	48	SRO9			43661.8
High	Master Protein	Q12321	Mediator of RNA polymerase II transcription subunit 1 OS=Saccharomyces cerevisiae (strain ATCC 204508 / S288c) OX=559292 GN=MED1 PE=1 SV=1	3	2	2	2	64.2	MED1			14043	9333.44
High	Master Protein	P36000	AP-1 complex subunit beta-1 OS=Saccharomyces cerevisiae (strain ATCC 204508 / S288c) OX=559292 GN=APL2 PE=1 SV=1	4	2	2	2	81.8	APL2		8593.34	28937.8	17139.2
High	Master Protein	P0CX40	Small ribosomal subunit protein eS8B OS=Saccharomyces cerevisiae (strain ATCC 204508 / S288c) OX=559292 GN=RPS8B PE=1 SV=1	14	2	2	2	22.5	RPS8B	13019.7	7110.91	17052.9	12467.3	17614.4
High	Master Protein	P32494	Chromatin-remodeling complexes subunit NGG1 OS=Saccharomyces cerevisiae (strain ATCC 204508 / S288c) OX=559292 GN=NGG1 PE=1 SV=1	3	2	2	2	79.2	NGG1		8884.88	25345.2	16354.2	3676.31
High	Master Protein	P40048	Tyrosine-protein phosphatase 3 OS=Saccharomyces cerevisiae (strain ATCC 204508 / S288c) OX=559292 GN=PTP3 PE=1 SV=2	2	2	2	2	105.2	PTP3			61114.3
High	Master Protein	P38781	Chromatin structure-remodeling complex protein RSC30 OS=Saccharomyces cerevisiae (strain ATCC 204508 / S288c) OX=559292 GN=RSC30 PE=1 SV=2	3	2	2	2	101.3	RSC30			26029.8
High	Master Protein	P32580	ATP-dependent RNA helicase SUV3, mitochondrial OS=Saccharomyces cerevisiae (strain ATCC 204508 / S288c) OX=559292 GN=SUV3 PE=1 SV=2	3	2	2	2	84.3	SUV3		8506.23	12731.9	85929.4
High	Master Protein	P17629	THO complex subunit HPR1 OS=Saccharomyces cerevisiae (strain ATCC 204508 / S288c) OX=559292 GN=HPR1 PE=1 SV=2	4	2	2	2	87.8	HPR1	6148.02		9469.71	4715.33
High	Master Protein	P32831	Negative growth regulatory protein NGR1 OS=Saccharomyces cerevisiae (strain ATCC 204508 / S288c) OX=559292 GN=NGR1 PE=1 SV=2	5	2	2	2	75	NGR1		2665.74	12733.1	5898.84
High	Master Protein	Q02866	Protein MUK1 OS=Saccharomyces cerevisiae (strain ATCC 204508 / S288c) OX=559292 GN=MUK1 PE=1 SV=1	4	2	2	2	69.5	MUK1			16449.8
High	Master Protein	Q02206	Chromatin structure-remodeling complex subunit RSC4 OS=Saccharomyces cerevisiae (strain ATCC 204508 / S288c) OX=559292 GN=RSC4 PE=1 SV=2	4	2	2	2	72.2	RSC4		7412.08	26659.9	11704.8
High	Master Protein	P38321	Uncharacterized protein YBR225W OS=Saccharomyces cerevisiae (strain ATCC 204508 / S288c) OX=559292 GN=YBR225W PE=1 SV=1	3	2	2	2	101.2				19243.3
High	Master Protein	P22470	Protein SAN1 OS=Saccharomyces cerevisiae (strain ATCC 204508 / S288c) OX=559292 GN=SAN1 PE=1 SV=1	6	2	2	2	65.6	SAN1		1932.79	13390.6
High	Master Protein	P36056	Probable S-adenosyl-L-methionine-dependent RNA methyltransferase RSM22, mitochondrial OS=Saccharomyces cerevisiae (strain ATCC 204508 / S288c) OX=559292 GN=RSM22 PE=1 SV=1	4	2	2	2	72.1	RSM22			61306.8	69898.9
High	Master Protein	P23248	Small ribosomal subunit protein eS1B OS=Saccharomyces cerevisiae (strain ATCC 204508 / S288c) OX=559292 GN=RPS1B PE=1 SV=3	9	2	2	1	28.8	RPS1B	27551.9	20312.5	62759.6	50686.4	34320.4
High	Master Protein	Q08732	Serine/threonine-protein kinase HRK1 OS=Saccharomyces cerevisiae (strain ATCC 204508 / S288c) OX=559292 GN=HRK1 PE=1 SV=1	4	2	2	2	85.6	HRK1			47197.1	12160.9	15088.2
High	Master Protein	P40482	Protein transport protein SEC24 OS=Saccharomyces cerevisiae (strain ATCC 204508 / S288c) OX=559292 GN=SEC24 PE=1 SV=1	4	2	2	2	103.6	SEC24			11385.4
High	Master Protein	P30771	ATP-dependent helicase NAM7 OS=Saccharomyces cerevisiae (strain ATCC 204508 / S288c) OX=559292 GN=NAM7 PE=1 SV=1	3	2	2	2	109.4	NAM7		12029.1	11815.3	14720.1
High	Master Protein	P43561	Iron transport multicopper oxidase FET5 OS=Saccharomyces cerevisiae (strain ATCC 204508 / S288c) OX=559292 GN=FET5 PE=1 SV=1	4	2	2	2	70.8	FET5	13211.4	9829.89	44939.2	10222.5	7601.51
High	Master Protein	Q06078	U3 small nucleolar RNA-associated protein 21 OS=Saccharomyces cerevisiae (strain ATCC 204508 / S288c) OX=559292 GN=UTP21 PE=1 SV=1	3	2	2	2	104.7	UTP21			56670.3	18131
High	Master Protein	Q05080	Cytokinesis protein 2 OS=Saccharomyces cerevisiae (strain ATCC 204508 / S288c) OX=559292 GN=HOF1 PE=1 SV=1	4	2	2	2	76.2	HOF1		4965.87	58470.5	27317.3
High	Master Protein	P38691	Serine/threonine-protein kinase KSP1 OS=Saccharomyces cerevisiae (strain ATCC 204508 / S288c) OX=559292 GN=KSP1 PE=1 SV=1	3	2	2	2	117	KSP1	4093.4		57140.7	29281.6	7830.09
High	Master Protein	P12868	E3 ubiquitin-protein ligase PEP5 OS=Saccharomyces cerevisiae (strain ATCC 204508 / S288c) OX=559292 GN=PEP5 PE=1 SV=2	2	2	2	2	117.4	PEP5			36060	4190.79
High	Master Protein	P23561	Serine/threonine-protein kinase STE11 OS=Saccharomyces cerevisiae (strain ATCC 204508 / S288c) OX=559292 GN=STE11 PE=1 SV=3	5	2	2	2	80.7	STE11			28594.3
High	Master Protein	P22224	Exocyst complex component SEC15 OS=Saccharomyces cerevisiae (strain ATCC 204508 / S288c) OX=559292 GN=SEC15 PE=1 SV=2	3	2	2	2	105	SEC15	15180.7	6644.51	9606.23	4593.23	3972.38
High	Master Protein	Q06436	E3 ubiquitin-protein ligase MAG2 OS=Saccharomyces cerevisiae (strain ATCC 204508 / S288c) OX=559292 GN=MAG2 PE=1 SV=1	4	2	2	2	76.3	MAG2			69471.6	19638.7
High	Master Protein	P09959	Regulatory protein SWI6 OS=Saccharomyces cerevisiae (strain ATCC 204508 / S288c) OX=559292 GN=SWI6 PE=1 SV=1	4	2	2	2	90.5	SWI6			25861.1
High	Master Protein	P34077	Nucleoporin NIC96 OS=Saccharomyces cerevisiae (strain ATCC 204508 / S288c) OX=559292 GN=NIC96 PE=1 SV=2	3	2	2	2	96.1	NIC96		12465.2	60484.2	22312.2
High	Master Protein	Q04373	Pumilio homology domain family member 6 OS=Saccharomyces cerevisiae (strain ATCC 204508 / S288c) OX=559292 GN=PUF6 PE=1 SV=1	4	2	2	2	75.1	PUF6		26165.8	71261.2	70433.6
High	Master Protein	P32486	Beta-glucan synthesis-associated protein KRE6 OS=Saccharomyces cerevisiae (strain ATCC 204508 / S288c) OX=559292 GN=KRE6 PE=1 SV=2	4	2	2	2	80.1	KRE6		3226.16	63319.8	8513.8	14256.9
High	Master Protein	P23585	High-affinity glucose transporter HXT2 OS=Saccharomyces cerevisiae (strain ATCC 204508 / S288c) OX=559292 GN=HXT2 PE=1 SV=1	6	2	2	2	59.8	HXT2			12145.5
High	Master Protein	P29056	Transcription factor IIIB 70 kDa subunit OS=Saccharomyces cerevisiae (strain ATCC 204508 / S288c) OX=559292 GN=BRF1 PE=1 SV=1	4	2	2	2	66.9	BRF1			15532
High	Master Protein	Q12158	Sister chromatid cohesion protein 1 OS=Saccharomyces cerevisiae (strain ATCC 204508 / S288c) OX=559292 GN=MCD1 PE=1 SV=1	5	2	2	2	63.3	MCD1			53603.3
High	Master Protein	P48237	Mitochondrial group I intron splicing factor CCM1 OS=Saccharomyces cerevisiae (strain ATCC 204508 / S288c) OX=559292 GN=CCM1 PE=1 SV=1	2	2	2	2	101.4	CCM1		7592.25	33097.3	14084.3	4376.84
High	Master Protein	P39010	Palmitoyltransferase AKR1 OS=Saccharomyces cerevisiae (strain ATCC 204508 / S288c) OX=559292 GN=AKR1 PE=1 SV=1	4	2	2	2	85.8	AKR1	5968.91	4960.16	16355.9	22263.2
