# Supplementary material for: The yeast Mkt1/Pbp1 complex promotes adaptive responses to respiratory growth
Source: J Cell Biol. 2025 Aug 13;224(10):e202411169. doi: 10.1083/jcb.202411169 (PMC12345631; doi:10.1083/jcb.202411169)
Supplement: Table S3 — shows the Foldseek results for S. cerevisiae Mkt1 homologs in Drosophila, mouse, and human AFDB proteomes. [file jcb_202411169_tables3.xlsx]

## Sheet: Drosphila
Target	Description	Probability	Sequence ID	E-value	Position in Query
AF-Q9VPW1-F1-model_v4	Protein asteroid	1	10.2	1.08e-05	1-812

## Sheet: Mouse
Target	Description	Probability	Sequence ID	E-value	Position in Query
AF-Q6RI63-F1-model_v4	Constitutive coactivator of peroxisome proliferator-activated receptor gamma	1	11.5	1.32e-09	1-820
AF-Q8BIR2-F1-model_v4	Protein asteroid homolog 1	1	11.2	1.4e-06	1-814
AF-Q6A0A9-F1-model_v4	Constitutive coactivator of PPAR-gamma-like protein 1	1	10.1	2.38e-07	1-770
AF-Q8C3F2-F1-model_v4	Constitutive coactivator of PPAR-gamma-like protein 2	1	8.8	4.64e-06	1-770

## Sheet: Human
Target	Description	Probability	Sequence ID	E-value	Position in Query
AF-Q9NZB2-F1-model_v4	Constitutive coactivator of PPAR-gamma-like protein 1	1	10.6	1.39e-07	1-811
AF-Q2TB18-F1-model_v4	Protein asteroid homolog 1	1	9.7	3.72e-06	1-814
AF-Q96EK7-F1-model_v4	Constitutive coactivator of peroxisome proliferator-activated receptor gamma	1	10.9	1.75e-06	1-820
AF-Q9NX05-F1-model_v4	Constitutive coactivator of PPAR-gamma-like protein 2	1	9.6	3.13e-05	1-806
