# Supplementary material for: The yeast Mkt1/Pbp1 complex promotes adaptive responses to respiratory growth
Source: J Cell Biol. 2025 Aug 13;224(10):e202411169. doi: 10.1083/jcb.202411169 (PMC12345631; doi:10.1083/jcb.202411169)
Supplement: Table S4 — shows the lists of proteins detected and associated GO term analyses from TMT-MS experiment with mkt1∆ and pbp1∆ cells cultured in YPD and YPL media (related to Fig. 3). [file jcb_202411169_tables4.xlsx]

## Sheet: YPD WT vs Pbp1-KO
Molecule.Name	Description	X..Coverage	X..Peptides	X..PSMs	X..Unique.Peptides	MW.in.kDa	Gene.Symbol	Fold.Change	P.Value
Q07362	Protein PBP4 OS=Saccharomyces cerevisiae (strain ATCC 204508 / S288c) OX=559292 GN=PBP4 PE=1 SV=1	19	3	6	3	19.9	PBP4	-2.5202	1.60E-05
P53297	PAB1-binding protein 1 OS=Saccharomyces cerevisiae (strain ATCC 204508 / S288c) OX=559292 GN=PBP1 PE=1 SV=1	18	11	18	11	78.7	PBP1	-2.31909	3.33E-05
Q03674	Lysophospholipase 2 OS=Saccharomyces cerevisiae (strain ATCC 204508 / S288c) OX=559292 GN=PLB2 PE=1 SV=1	4	2	3	2	75.4	PLB2	-1.52905	0.307824
Q12043	Triacylglycerol lipase 5 OS=Saccharomyces cerevisiae (strain ATCC 204508 / S288c) OX=559292 GN=TGL5 PE=1 SV=1	1	1	1	1	84.7	TGL5	-1.35813	0.440124
Q12150	Protein CSF1 OS=Saccharomyces cerevisiae (strain ATCC 204508 / S288c) OX=559292 GN=CSF1 PE=1 SV=1	2	2	2	2	338	CSF1	-1.12113	0.400293
P00427	Cytochrome c oxidase subunit 6, mitochondrial OS=Saccharomyces cerevisiae (strain ATCC 204508 / S288c) OX=559292 GN=COX6 PE=1 SV=1	7	1	1	1	17.3	COX6	-1.11764	0.157722
Q12428	Probable 2-methylcitrate dehydratase OS=Saccharomyces cerevisiae (strain ATCC 204508 / S288c) OX=559292 GN=PDH1 PE=1 SV=1	54	22	53	22	57.6	PDH1	-1.09356	0.000548247
Q06408	Transaminated amino acid decarboxylase OS=Saccharomyces cerevisiae (strain ATCC 204508 / S288c) OX=559292 GN=ARO10 PE=1 SV=1	48	24	56	24	71.3	ARO10	-0.984873	3.65E-05
P40364	Mitochondrial peculiar membrane protein 1 OS=Saccharomyces cerevisiae (strain ATCC 204508 / S288c) OX=559292 GN=MPM1 PE=1 SV=1	42	10	19	10	28.5	MPM1	-0.932413	2.25E-06
P47169	Sulfite reductase [NADPH] subunit beta OS=Saccharomyces cerevisiae (strain ATCC 204508 / S288c) OX=559292 GN=MET5 PE=1 SV=1	3	3	5	2	161.1	MET5	-0.826798	3.89E-05
P43635	Citrate synthase 3, mitochondrial OS=Saccharomyces cerevisiae (strain ATCC 204508 / S288c) OX=559292 GN=CIT3 PE=1 SV=1	19	10	16	10	53.8	CIT3	-0.817352	3.78E-05
P38828	Protein LSM12 OS=Saccharomyces cerevisiae (strain ATCC 204508 / S288c) OX=559292 GN=LSM12 PE=1 SV=1	42	6	10	6	21.3	LSM12	-0.799683	0.000454735
P09368	Proline dehydrogenase, mitochondrial OS=Saccharomyces cerevisiae (strain ATCC 204508 / S288c) OX=559292 GN=PUT1 PE=1 SV=2	4	2	3	2	53.2	PUT1	-0.796752	0.045661
Q02196	Adenylyl-sulfate kinase OS=Saccharomyces cerevisiae (strain ATCC 204508 / S288c) OX=559292 GN=MET14 PE=1 SV=1	7	1	1	1	23	MET14	-0.78622	0.101808
P35202	Thiamine pyrophosphokinase OS=Saccharomyces cerevisiae (strain ATCC 204508 / S288c) OX=559292 GN=THI80 PE=1 SV=1	3	1	2	1	36.6	THI80	-0.776864	0.173081
Q06668	Methyltransferase OMS1, mitochondrial OS=Saccharomyces cerevisiae (strain ATCC 204508 / S288c) OX=559292 GN=OMS1 PE=1 SV=1	8	4	7	4	55.6	OMS1	-0.774537	8.96E-05
P40513	Mitochondrial acidic protein MAM33 OS=Saccharomyces cerevisiae (strain ATCC 204508 / S288c) OX=559292 GN=MAM33 PE=1 SV=1	14	3	6	3	30.1	MAM33	-0.770076	0.00720092
P25642	Large ribosomal subunit protein mL49 OS=Saccharomyces cerevisiae (strain ATCC 204508 / S288c) OX=559292 GN=IMG2 PE=1 SV=2	12	2	3	2	16.4	IMG2	-0.762982	0.00127763
P13130	Sporulation-specific wall maturation protein OS=Saccharomyces cerevisiae (strain ATCC 204508 / S288c) OX=559292 GN=SPS100 PE=2 SV=1	9	2	6	2	34.2	SPS100	-0.744531	0.00421228
P33759	Small ribosomal subunit protein uS5m OS=Saccharomyces cerevisiae (strain ATCC 204508 / S288c) OX=559292 GN=MRPS5 PE=1 SV=1	8	3	5	3	34.9	MRPS5	-0.728526	0.00414645
P40523	Uncharacterized protein YIL055C OS=Saccharomyces cerevisiae (strain ATCC 204508 / S288c) OX=559292 GN=YIL055C PE=1 SV=1	8	5	8	5	70.7	NA	-0.724405	0.0637516
P35842	Acid phosphatase PHO11 OS=Saccharomyces cerevisiae (strain ATCC 204508 / S288c) OX=559292 GN=PHO11 PE=1 SV=1	25	10	18	8	52.7	PHO11	-0.706125	0.000329753
P40164	Serine/threonine-protein phosphatase 4 regulatory subunit 3 OS=Saccharomyces cerevisiae (strain ATCC 204508 / S288c) OX=559292 GN=PSY2 PE=1 SV=1	2	2	3	2	98	PSY2	-0.705925	0.0669686
P38741	Meiotic activator RIM4 OS=Saccharomyces cerevisiae (strain ATCC 204508 / S288c) OX=559292 GN=RIM4 PE=1 SV=1	6	4	6	4	80.1	RIM4	-0.699535	5.85E-05
P28778	Small ribosomal subunit protein bS6m OS=Saccharomyces cerevisiae (strain ATCC 204508 / S288c) OX=559292 GN=MRP17 PE=1 SV=1	6	1	2	1	15	MRP17	-0.699386	0.00417776
P04037	Cytochrome c oxidase subunit 4, mitochondrial OS=Saccharomyces cerevisiae (strain ATCC 204508 / S288c) OX=559292 GN=COX4 PE=1 SV=1	16	2	3	2	17.1	COX4	-0.697883	0.398492
P38084	Leu/Val/Ile amino-acid permease OS=Saccharomyces cerevisiae (strain ATCC 204508 / S288c) OX=559292 GN=BAP2 PE=1 SV=2	3	2	4	2	67.7	BAP2	-0.685723	0.132138
P25515	V-type proton ATPase subunit c OS=Saccharomyces cerevisiae (strain ATCC 204508 / S288c) OX=559292 GN=VMA3 PE=1 SV=1	38	4	7	4	16.3	VMA3	-0.68205	0.480854
P17064	Purine-cytosine permease FCY2 OS=Saccharomyces cerevisiae (strain ATCC 204508 / S288c) OX=559292 GN=FCY2 PE=1 SV=2	2	1	2	1	58.2	FCY2	-0.677695	0.00279689
P38754	Large ribosomal subunit protein eL14B OS=Saccharomyces cerevisiae (strain ATCC 204508 / S288c) OX=559292 GN=RPL14B PE=1 SV=1	62	12	47	2	15.1	RPL14B	-0.66962	0.425626
P36046	Mitochondrial intermembrane space import and assembly protein 40 OS=Saccharomyces cerevisiae (strain ATCC 204508 / S288c) OX=559292 GN=MIA40 PE=1 SV=2	11	5	9	5	44.5	MIA40	-0.665484	0.0063235
P47141	Small ribosomal subunit protein mS42 OS=Saccharomyces cerevisiae (strain ATCC 204508 / S288c) OX=559292 GN=RSM26 PE=1 SV=1	8	2	3	2	30.2	RSM26	-0.662152	0.0101323
Q08926	ULP1-interacting protein 4 OS=Saccharomyces cerevisiae (strain ATCC 204508 / S288c) OX=559292 GN=UIP4 PE=1 SV=1	11	4	6	4	34.2	UIP4	-0.661498	0.0071028
P36517	Large ribosomal subunit protein uL29m OS=Saccharomyces cerevisiae (strain ATCC 204508 / S288c) OX=559292 GN=MRPL4 PE=1 SV=2	9	3	7	3	36.9	MRPL4	-0.661143	0.000513738
Q02204	Large ribosomal subunit protein mL50 OS=Saccharomyces cerevisiae (strain ATCC 204508 / S288c) OX=559292 GN=MRPL13 PE=1 SV=2	13	2	3	2	30.3	MRPL13	-0.658246	0.0200789
Q03799	Small ribosomal subunit protein uS8m OS=Saccharomyces cerevisiae (strain ATCC 204508 / S288c) OX=559292 GN=MRPS8 PE=1 SV=1	24	3	4	3	17.5	MRPS8	-0.652207	0.0272863
P43594	MICOS complex subunit MIC19 OS=Saccharomyces cerevisiae (strain ATCC 204508 / S288c) OX=559292 GN=MIC19 PE=1 SV=1	36	5	8	5	18.8	MIC19	-0.645242	0.0854701
P36525	Large ribosomal subunit protein bL28m OS=Saccharomyces cerevisiae (strain ATCC 204508 / S288c) OX=559292 GN=MRPL24 PE=1 SV=2	17	4	7	4	30	MRPL24	-0.643758	0.00492833
Q03798	Altered inheritance of mitochondria protein 36, mitochondrial OS=Saccharomyces cerevisiae (strain ATCC 204508 / S288c) OX=559292 GN=AIM36 PE=1 SV=1	13	3	5	3	29.1	AIM36	-0.639642	0.0631538
P29465	Chitin synthase 3 OS=Saccharomyces cerevisiae (strain ATCC 204508 / S288c) OX=559292 GN=CHS3 PE=1 SV=3	2	3	4	3	131.5	CHS3	-0.637115	0.106678
P32902	Small ribosomal subunit protein uS2m OS=Saccharomyces cerevisiae (strain ATCC 204508 / S288c) OX=559292 GN=MRP4 PE=1 SV=1	10	3	6	3	44.1	MRP4	-0.623579	0.000705174
P42847	Small ribosomal subunit protein uS11m OS=Saccharomyces cerevisiae (strain ATCC 204508 / S288c) OX=559292 GN=MRPS18 PE=1 SV=2	14	3	5	3	24.5	MRPS18	-0.619184	0.216126
P40858	Large ribosomal subunit protein bL21m OS=Saccharomyces cerevisiae (strain ATCC 204508 / S288c) OX=559292 GN=MRPL49 PE=1 SV=2	21	3	6	3	18.4	MRPL49	-0.618866	0.00176238
P40033	Small ribosomal subunit protein bS18m OS=Saccharomyces cerevisiae (strain ATCC 204508 / S288c) OX=559292 GN=RSM18 PE=1 SV=2	6	1	2	1	15.8	RSM18	-0.617507	0.00546353
P47125	Indoleamine 2,3-dioxygenase OS=Saccharomyces cerevisiae (strain ATCC 204508 / S288c) OX=559292 GN=BNA2 PE=1 SV=1	4	2	3	2	50.7	BNA2	-0.616397	0.0113426
P38198	Protein STU1 OS=Saccharomyces cerevisiae (strain ATCC 204508 / S288c) OX=559292 GN=STU1 PE=1 SV=1	1	1	2	1	174.1	STU1	-0.61592	0.0779551
P25626	Large ribosomal subunit protein bL19m OS=Saccharomyces cerevisiae (strain ATCC 204508 / S288c) OX=559292 GN=IMG1 PE=1 SV=1	7	1	2	1	19.4	IMG1	-0.610123	0.00966658
P36534	Large ribosomal subunit protein uL24m OS=Saccharomyces cerevisiae (strain ATCC 204508 / S288c) OX=559292 GN=MRPL40 PE=1 SV=2	11	3	5	3	33.7	MRPL40	-0.606532	0.00102119
P12686	Small ribosomal subunit protein mS27 OS=Saccharomyces cerevisiae (strain ATCC 204508 / S288c) OX=559292 GN=MRP13 PE=1 SV=2	19	6	9	6	39	MRP13	-0.605262	0.000258569
P06106	Homocysteine/cysteine synthase OS=Saccharomyces cerevisiae (strain ATCC 204508 / S288c) OX=559292 GN=MET17 PE=1 SV=3	36	14	32	14	48.6	MET17	-0.599728	0.000117904
P53140	RNA-binding protein RMD9, mitochondrial OS=Saccharomyces cerevisiae (strain ATCC 204508 / S288c) OX=559292 GN=RMD9 PE=1 SV=1	12	6	9	6	74.5	RMD9	-0.597869	0.000305453
P08679	Citrate synthase, peroxisomal OS=Saccharomyces cerevisiae (strain ATCC 204508 / S288c) OX=559292 GN=CIT2 PE=1 SV=1	21	8	13	7	51.4	CIT2	-0.596179	0.000549146
P38079	Protein YRO2 OS=Saccharomyces cerevisiae (strain ATCC 204508 / S288c) OX=559292 GN=YRO2 PE=1 SV=1	12	4	10	1	38.7	YRO2	-0.595521	0.000717088
P38523	GrpE protein homolog, mitochondrial OS=Saccharomyces cerevisiae (strain ATCC 204508 / S288c) OX=559292 GN=MGE1 PE=1 SV=1	15	4	7	4	26.1	MGE1	-0.588231	0.0211953
P25039	Elongation factor G, mitochondrial OS=Saccharomyces cerevisiae (strain ATCC 204508 / S288c) OX=559292 GN=MEF1 PE=1 SV=2	22	14	27	14	84.5	MEF1	-0.582806	0.00182529
P39976	D-2-hydroxyglutarate--pyruvate transhydrogenase DLD3 OS=Saccharomyces cerevisiae (strain ATCC 204508 / S288c) OX=559292 GN=DLD3 PE=1 SV=1	41	14	33	12	55.2	DLD3	-0.582229	0.00130442
P17558	Small ribosomal subunit protein mS26 OS=Saccharomyces cerevisiae (strain ATCC 204508 / S288c) OX=559292 GN=PET123 PE=1 SV=1	18	6	14	6	36	PET123	-0.577919	7.82E-05
P02381	Small ribosomal subunit protein uS3m OS=Saccharomyces cerevisiae (strain ATCC 204508 / S288c) OX=559292 GN=VAR1 PE=1 SV=3	4	2	2	2	47.1	VAR1	-0.575199	0.00895261
P40017	Carnitine O-acetyltransferase YAT2 OS=Saccharomyces cerevisiae (strain ATCC 204508 / S288c) OX=559292 GN=YAT2 PE=1 SV=1	22	18	36	18	103.3	YAT2	-0.574569	0.00118104
P36526	Large ribosomal subunit protein mL41 OS=Saccharomyces cerevisiae (strain ATCC 204508 / S288c) OX=559292 GN=MRPL27 PE=1 SV=2	8	1	2	1	16.5	MRPL27	-0.57132	0.0140277
P40098	Uncharacterized mitochondrial membrane protein FMP10 OS=Saccharomyces cerevisiae (strain ATCC 204508 / S288c) OX=559292 GN=FMP10 PE=1 SV=1	22	7	16	7	27.7	FMP10	-0.569505	1.72E-06
P00128	Cytochrome b-c1 complex subunit 7, mitochondrial OS=Saccharomyces cerevisiae (strain ATCC 204508 / S288c) OX=559292 GN=QCR7 PE=1 SV=2	15	2	4	2	14.6	QCR7	-0.567898	0.124723
P56628	Large ribosomal subunit protein eL22B OS=Saccharomyces cerevisiae (strain ATCC 204508 / S288c) OX=559292 GN=RPL22B PE=1 SV=2	43	3	7	2	13.8	RPL22B	-0.567107	0.0385835
P53732	Small ribosomal subunit protein uS12m OS=Saccharomyces cerevisiae (strain ATCC 204508 / S288c) OX=559292 GN=MRPS12 PE=1 SV=1	8	1	2	1	16.9	MRPS12	-0.561737	0.0443957
P08536	Sulfate adenylyltransferase OS=Saccharomyces cerevisiae (strain ATCC 204508 / S288c) OX=559292 GN=MET3 PE=1 SV=2	4	3	4	3	57.7	MET3	-0.559687	0.0020782
P31334	Large ribosomal subunit protein uL3m OS=Saccharomyces cerevisiae (strain ATCC 204508 / S288c) OX=559292 GN=MRPL9 PE=1 SV=3	12	3	6	3	29.8	MRPL9	-0.553472	0.000212601
P32904	Large ribosomal subunit protein uL6m OS=Saccharomyces cerevisiae (strain ATCC 204508 / S288c) OX=559292 GN=MRPL6 PE=1 SV=2	21	4	7	4	23.9	MRPL6	-0.551432	0.000587049
Q02771	Protein PET117, mitochondrial OS=Saccharomyces cerevisiae (strain ATCC 204508 / S288c) OX=559292 GN=PET117 PE=1 SV=1	8	1	1	1	12.3	PET117	-0.550972	0.0297109
Q02950	Small ribosomal subunit protein bS1m OS=Saccharomyces cerevisiae (strain ATCC 204508 / S288c) OX=559292 GN=MRP51 PE=1 SV=1	19	5	8	5	39.4	MRP51	-0.547604	0.00281026
P40086	Cytochrome c oxidase assembly protein COX15 OS=Saccharomyces cerevisiae (strain ATCC 204508 / S288c) OX=559292 GN=COX15 PE=1 SV=1	16	8	14	8	54.6	COX15	-0.545598	0.000372462
P51533	ATP-dependent permease PDR10 OS=Saccharomyces cerevisiae (strain ATCC 204508 / S288c) OX=559292 GN=PDR10 PE=1 SV=1	5	8	20	3	176.3	PDR10	-0.543786	0.0541901
P12687	Large ribosomal subunit protein bL27m OS=Saccharomyces cerevisiae (strain ATCC 204508 / S288c) OX=559292 GN=MRP7 PE=1 SV=1	24	8	11	8	43.2	MRP7	-0.543276	7.85E-05
P32387	Large ribosomal subunit protein uL23m OS=Saccharomyces cerevisiae (strain ATCC 204508 / S288c) OX=559292 GN=MRP20 PE=1 SV=1	22	5	7	5	30.5	MRP20	-0.542914	0.192246
P22768	Argininosuccinate synthase OS=Saccharomyces cerevisiae (strain ATCC 204508 / S288c) OX=559292 GN=ARG1 PE=1 SV=3	46	18	31	18	46.9	ARG1	-0.540684	1.38E-05
Q06678	Large ribosomal subunit protein mL38 OS=Saccharomyces cerevisiae (strain ATCC 204508 / S288c) OX=559292 GN=MRPL35 PE=1 SV=1	15	4	6	4	42.8	MRPL35	-0.537236	0.00619784
P04076	Argininosuccinate lyase OS=Saccharomyces cerevisiae (strain ATCC 204508 / S288c) OX=559292 GN=ARG4 PE=1 SV=2	22	10	22	10	52	ARG4	-0.534524	0.000337352
P23369	Large ribosomal subunit protein mL59 OS=Saccharomyces cerevisiae (strain ATCC 204508 / S288c) OX=559292 GN=MRPL25 PE=1 SV=2	18	3	7	3	18.6	MRPL25	-0.529995	0.00060026
P53724	Large ribosomal subunit protein bL9m OS=Saccharomyces cerevisiae (strain ATCC 204508 / S288c) OX=559292 GN=MRPL50 PE=1 SV=1	6	1	2	1	16.3	MRPL50	-0.529262	0.00314389
P80235	Putative mitochondrial carnitine O-acetyltransferase OS=Saccharomyces cerevisiae (strain ATCC 204508 / S288c) OX=559292 GN=YAT1 PE=1 SV=2	30	17	32	17	77.7	YAT1	-0.528905	0.000546844
P0CX10	Enolase-related protein 1 OS=Saccharomyces cerevisiae (strain ATCC 204508 / S288c) OX=559292 GN=ERR1 PE=3 SV=1	6	3	3	3	47.3	ERR1	-0.523002	0.00501512
P28817	Small ribosomal subunit protein mS47 OS=Saccharomyces cerevisiae (strain ATCC 204508 / S288c) OX=559292 GN=EHD3 PE=1 SV=2	12	6	11	6	56.3	EHD3	-0.522691	0.00325774
P27929	Small ribosomal subunit protein uS4m OS=Saccharomyces cerevisiae (strain ATCC 204508 / S288c) OX=559292 GN=NAM9 PE=1 SV=2	24	13	21	13	56.3	NAM9	-0.520405	8.12E-05
P13711	Acyl-coenzyme A oxidase OS=Saccharomyces cerevisiae (strain ATCC 204508 / S288c) OX=559292 GN=POX1 PE=3 SV=2	45	30	56	30	84	POX1	-0.520065	0.000174812
P33416	Heat shock protein 78, mitochondrial OS=Saccharomyces cerevisiae (strain ATCC 204508 / S288c) OX=559292 GN=HSP78 PE=1 SV=2	42	33	58	32	91.3	HSP78	-0.518785	9.98E-05
Q04406	Early meiotic induction protein 1 OS=Saccharomyces cerevisiae (strain ATCC 204508 / S288c) OX=559292 GN=EMI1 PE=3 SV=1	4	1	2	1	21.1	EMI1	-0.517753	0.0506962
O13547	Covalently-linked cell wall protein 14 OS=Saccharomyces cerevisiae (strain ATCC 204508 / S288c) OX=559292 GN=CCW14 PE=1 SV=1	8	1	2	1	23.3	CCW14	-0.514672	0.516809
P22354	Large ribosomal subunit protein mL58 OS=Saccharomyces cerevisiae (strain ATCC 204508 / S288c) OX=559292 GN=MRPL20 PE=1 SV=2	4	1	2	1	22.4	MRPL20	-0.514318	0.030819
P11986	Inositol-3-phosphate synthase OS=Saccharomyces cerevisiae (strain ATCC 204508 / S288c) OX=559292 GN=INO1 PE=1 SV=3	33	17	30	17	59.6	INO1	-0.514123	0.118467
P35996	Large ribosomal subunit protein uL14m OS=Saccharomyces cerevisiae (strain ATCC 204508 / S288c) OX=559292 GN=MRPL38 PE=1 SV=1	12	1	2	1	14.9	MRPL38	-0.512741	0.000888363
Q03976	Small ribosomal subunit protein mS35 OS=Saccharomyces cerevisiae (strain ATCC 204508 / S288c) OX=559292 GN=RSM24 PE=1 SV=1	14	5	9	5	37.4	RSM24	-0.512681	0.000595843
P00410	Cytochrome c oxidase subunit 2 OS=Saccharomyces cerevisiae (strain ATCC 204508 / S288c) OX=559292 GN=COX2 PE=1 SV=1	31	7	20	7	28.5	COX2	-0.511511	0.00160311
P38988	Mitochondrial GTP/GDP carrier protein 1 OS=Saccharomyces cerevisiae (strain ATCC 204508 / S288c) OX=559292 GN=GGC1 PE=1 SV=1	28	9	17	9	33.2	GGC1	-0.51101	0.0416441
P41816	NADPH dehydrogenase 3 OS=Saccharomyces cerevisiae (strain ATCC 204508 / S288c) OX=559292 GN=OYE3 PE=1 SV=2	5	2	5	1	44.9	OYE3	-0.51066	0.0299334
P38361	Phosphate permease PHO89 OS=Saccharomyces cerevisiae (strain ATCC 204508 / S288c) OX=559292 GN=PHO89 PE=1 SV=1	4	3	4	3	62.6	PHO89	-0.507448	0.0383783
P19516	Cytochrome c oxidase assembly protein COX11, mitochondrial OS=Saccharomyces cerevisiae (strain ATCC 204508 / S288c) OX=559292 GN=COX11 PE=1 SV=2	2	1	1	1	34	COX11	-0.503327	0.00143617
P03965	Carbamoyl-phosphate synthase arginine-specific large chain OS=Saccharomyces cerevisiae (strain ATCC 204508 / S288c) OX=559292 GN=CPA2 PE=1 SV=1	43	38	89	35	123.8	CPA2	-0.49934	0.00246552
Q07807	mRNA-binding protein PUF3 OS=Saccharomyces cerevisiae (strain ATCC 204508 / S288c) OX=559292 GN=PUF3 PE=1 SV=1	4	3	6	3	98	PUF3	-0.498639	0.144894
P40087	DNA damage-inducible protein 1 OS=Saccharomyces cerevisiae (strain ATCC 204508 / S288c) OX=559292 GN=DDI1 PE=1 SV=1	25	8	16	8	47.3	DDI1	-0.494792	0.0939418
Q07457	E3 ubiquitin-protein ligase BRE1 OS=Saccharomyces cerevisiae (strain ATCC 204508 / S288c) OX=559292 GN=BRE1 PE=1 SV=1	4	3	4	3	80.6	BRE1	-0.491976	0.0167617
Q08818	Meiotic sister-chromatid recombination protein 6, mitochondrial OS=Saccharomyces cerevisiae (strain ATCC 204508 / S288c) OX=559292 GN=MSC6 PE=1 SV=1	7	5	7	5	79.9	MSC6	-0.490636	0.00659887
Q3E705	rRNA-processing protein EFG1 OS=Saccharomyces cerevisiae (strain ATCC 204508 / S288c) OX=559292 GN=EFG1 PE=1 SV=2	10	2	3	2	27.1	EFG1	-0.489029	0.0274646
P32529	DNA-directed RNA polymerase I subunit RPA12 OS=Saccharomyces cerevisiae (strain ATCC 204508 / S288c) OX=559292 GN=RPA12 PE=1 SV=1	40	3	7	3	13.7	RPA12	-0.488646	0.36154
P53733	Small ribosomal subunit protein uS19m OS=Saccharomyces cerevisiae (strain ATCC 204508 / S288c) OX=559292 GN=RSM19 PE=1 SV=1	19	2	5	2	10.3	RSM19	-0.485687	0.0198194
P53305	Small ribosomal subunit protein mS33 OS=Saccharomyces cerevisiae (strain ATCC 204508 / S288c) OX=559292 GN=RSM27 PE=1 SV=1	31	3	6	3	12.4	RSM27	-0.48421	0.0248169
P07170	Adenylate kinase OS=Saccharomyces cerevisiae (strain ATCC 204508 / S288c) OX=559292 GN=ADK1 PE=1 SV=2	53	9	19	9	24.2	ADK1	-0.483994	0.111594
P38771	Ribosome-recycling factor, mitochondrial OS=Saccharomyces cerevisiae (strain ATCC 204508 / S288c) OX=559292 GN=RRF1 PE=1 SV=1	18	5	6	5	26.4	RRF1	-0.481802	0.0043145
P53266	Cytochrome oxidase assembly protein SHY1 OS=Saccharomyces cerevisiae (strain ATCC 204508 / S288c) OX=559292 GN=SHY1 PE=1 SV=1	2	1	1	1	45	SHY1	-0.481587	0.000283223
P38071	Enoyl-[acyl-carrier-protein] reductase, mitochondrial OS=Saccharomyces cerevisiae (strain ATCC 204508 / S288c) OX=559292 GN=ETR1 PE=1 SV=3	39	13	31	13	42	ETR1	-0.479223	0.000211306
P32839	Mitochondrial chaperone BCS1 OS=Saccharomyces cerevisiae (strain ATCC 204508 / S288c) OX=559292 GN=BCS1 PE=1 SV=2	3	1	1	1	51.1	BCS1	-0.476475	0.00225234
P10869	Aspartokinase OS=Saccharomyces cerevisiae (strain ATCC 204508 / S288c) OX=559292 GN=HOM3 PE=1 SV=2	21	11	21	11	58.1	HOM3	-0.473144	0.000289862
Q06630	Large ribosomal subunit protein mL67 OS=Saccharomyces cerevisiae (strain ATCC 204508 / S288c) OX=559292 GN=MHR1 PE=1 SV=1	12	3	4	3	26.9	MHR1	-0.470219	0.00529337
P53292	Small ribosomal subunit protein mS45 OS=Saccharomyces cerevisiae (strain ATCC 204508 / S288c) OX=559292 GN=MRPS35 PE=1 SV=1	12	3	5	3	39.6	MRPS35	-0.463961	0.0171818
P38175	Small ribosomal subunit protein bS21m OS=Saccharomyces cerevisiae (strain ATCC 204508 / S288c) OX=559292 GN=MRP21 PE=1 SV=1	4	1	1	1	20.4	MRP21	-0.463015	0.00274483
Q05498	rRNA-processing protein FCF1 OS=Saccharomyces cerevisiae (strain ATCC 204508 / S288c) OX=559292 GN=FCF1 PE=1 SV=1	10	2	3	2	21.6	FCF1	-0.462759	0.177165
P40896	Uncharacterized protein YJL213W OS=Saccharomyces cerevisiae (strain ATCC 204508 / S288c) OX=559292 GN=YJL213W PE=3 SV=1	14	4	5	3	35.9	NA	-0.462359	0.00359429
P22353	Large ribosomal subunit protein bL17m OS=Saccharomyces cerevisiae (strain ATCC 204508 / S288c) OX=559292 GN=MRPL8 PE=1 SV=4	16	3	5	3	26.9	MRPL8	-0.462015	0.00129749
Q12472	Transposon Ty2-DR1 Gag-Pol polyprotein OS=Saccharomyces cerevisiae (strain ATCC 204508 / S288c) OX=559292 GN=TY2B-DR1 PE=1 SV=3	9	17	24	7	201.8	TY2B-DR1	-0.461502	0.0343259
P39692	Sulfite reductase [NADPH] flavoprotein component OS=Saccharomyces cerevisiae (strain ATCC 204508 / S288c) OX=559292 GN=MET10 PE=1 SV=2	3	3	4	2	114.8	MET10	-0.461354	0.00308244
P36519	Large ribosomal subunit protein uL5m OS=Saccharomyces cerevisiae (strain ATCC 204508 / S288c) OX=559292 GN=MRPL7 PE=1 SV=2	14	4	8	4	33.1	MRPL7	-0.45825	0.0620257
P53875	Large ribosomal subunit protein uL11m OS=Saccharomyces cerevisiae (strain ATCC 204508 / S288c) OX=559292 GN=MRPL19 PE=1 SV=1	20	4	7	4	16.7	MRPL19	-0.454026	0.00529041
P47150	Small ribosomal subunit protein uS7m OS=Saccharomyces cerevisiae (strain ATCC 204508 / S288c) OX=559292 GN=RSM7 PE=1 SV=1	20	5	8	5	27.8	RSM7	-0.450085	6.12E-05
P36528	Large ribosomal subunit protein mL46 OS=Saccharomyces cerevisiae (strain ATCC 204508 / S288c) OX=559292 GN=MRPL17 PE=1 SV=2	23	7	11	7	32.2	MRPL17	-0.448042	0.00146669
P23833	Protein SCO1, mitochondrial OS=Saccharomyces cerevisiae (strain ATCC 204508 / S288c) OX=559292 GN=SCO1 PE=1 SV=1	3	1	3	1	33.1	SCO1	-0.446733	0.0198933
P14065	Glycerol 2-dehydrogenase (NADP(+)) OS=Saccharomyces cerevisiae (strain ATCC 204508 / S288c) OX=559292 GN=GCY1 PE=1 SV=1	53	15	30	14	35.1	GCY1	-0.442888	0.00514701
P53759	tRNA-dihydrouridine(16/17) synthase [NAD(P)(+)] OS=Saccharomyces cerevisiae (strain ATCC 204508 / S288c) OX=559292 GN=DUS1 PE=1 SV=1	2	1	1	1	48.1	DUS1	-0.438194	0.00174389
P38331	5'-deoxynucleotidase YBR242W OS=Saccharomyces cerevisiae (strain ATCC 204508 / S288c) OX=559292 GN=YBR242W PE=1 SV=1	4	1	2	1	27.6	NA	-0.434725	0.0180091
P33893	Glutamyl-tRNA(Gln) amidotransferase subunit B, mitochondrial OS=Saccharomyces cerevisiae (strain ATCC 204508 / S288c) OX=559292 GN=PET112 PE=1 SV=3	2	1	2	1	61.8	PET112	-0.434034	0.0230545
P53255	CWF19-like protein DRN1 OS=Saccharomyces cerevisiae (strain ATCC 204508 / S288c) OX=559292 GN=DRN1 PE=1 SV=1	2	1	1	1	58.2	DRN1	-0.431291	0.00608763
P49095	Glycine dehydrogenase (decarboxylating), mitochondrial OS=Saccharomyces cerevisiae (strain ATCC 204508 / S288c) OX=559292 GN=GCV2 PE=1 SV=1	11	8	17	8	114.4	GCV2	-0.430976	0.000266712
P40046	Vacuolar transporter chaperone complex subunit 1 OS=Saccharomyces cerevisiae (strain ATCC 204508 / S288c) OX=559292 GN=VTC1 PE=1 SV=3	17	3	8	3	14.4	VTC1	-0.426706	0.126372
P36521	Large ribosomal subunit protein uL10m OS=Saccharomyces cerevisiae (strain ATCC 204508 / S288c) OX=559292 GN=MRPL11 PE=1 SV=2	22	7	15	7	28.5	MRPL11	-0.426474	0.0104492
P46998	Mitochondrial membrane protein FMP33 OS=Saccharomyces cerevisiae (strain ATCC 204508 / S288c) OX=559292 GN=FMP33 PE=1 SV=1	7	1	2	1	20.2	FMP33	-0.425418	0.0143959
Q06090	Large ribosomal subunit protein mL43 OS=Saccharomyces cerevisiae (strain ATCC 204508 / S288c) OX=559292 GN=MRPL51 PE=1 SV=1	16	2	3	2	16.1	MRPL51	-0.424863	0.00236809
P38120	Small ribosomal subunit protein uS9m OS=Saccharomyces cerevisiae (strain ATCC 204508 / S288c) OX=559292 GN=MRPS9 PE=1 SV=1	8	2	7	2	31.9	MRPS9	-0.424736	6.89E-06
Q03148	Pyridoxal 5'-phosphate synthase subunit SNZ1 OS=Saccharomyces cerevisiae (strain ATCC 204508 / S288c) OX=559292 GN=SNZ1 PE=1 SV=1	16	4	9	2	31.8	SNZ1	-0.423684	0.0728799
P39002	Long-chain-fatty-acid--CoA ligase 3 OS=Saccharomyces cerevisiae (strain ATCC 204508 / S288c) OX=559292 GN=FAA3 PE=1 SV=1	7	5	7	4	77.9	FAA3	-0.42226	0.00486918
Q05946	U3 small nucleolar RNA-associated protein 13 OS=Saccharomyces cerevisiae (strain ATCC 204508 / S288c) OX=559292 GN=UTP13 PE=1 SV=1	14	9	18	9	91	UTP13	-0.420404	0.0340934
P36520	Large ribosomal subunit protein uL15m OS=Saccharomyces cerevisiae (strain ATCC 204508 / S288c) OX=559292 GN=MRPL10 PE=1 SV=2	19	7	12	7	36.3	MRPL10	-0.420148	0.00039043
P40496	Small ribosomal subunit protein mS23 OS=Saccharomyces cerevisiae (strain ATCC 204508 / S288c) OX=559292 GN=RSM25 PE=1 SV=1	16	4	7	4	30.5	RSM25	-0.419672	0.00272169
P00127	Cytochrome b-c1 complex subunit 6, mitochondrial OS=Saccharomyces cerevisiae (strain ATCC 204508 / S288c) OX=559292 GN=QCR6 PE=1 SV=2	8	1	2	1	17.2	QCR6	-0.416405	0.24941
P25297	Inorganic phosphate transporter PHO84 OS=Saccharomyces cerevisiae (strain ATCC 204508 / S288c) OX=559292 GN=PHO84 PE=1 SV=2	24	11	24	11	64.3	PHO84	-0.414229	0.00101112
Q06493	LETM1 domain-containing protein YLH47, mitochondrial OS=Saccharomyces cerevisiae (strain ATCC 204508 / S288c) OX=559292 GN=YLH47 PE=1 SV=1	24	10	17	10	52.1	YLH47	-0.413541	0.000517062
P38300	Inner membrane mitoribosome receptor MBA1, mitochondrial OS=Saccharomyces cerevisiae (strain ATCC 204508 / S288c) OX=559292 GN=MBA1 PE=1 SV=1	10	2	7	2	31.8	MBA1	-0.408738	0.000785817
P30952	Malate synthase 1 OS=Saccharomyces cerevisiae (strain ATCC 204508 / S288c) OX=559292 GN=MLS1 PE=1 SV=1	59	30	113	30	62.8	MLS1	-0.407582	0.000126706
P22202	Heat shock protein SSA4 OS=Saccharomyces cerevisiae (strain ATCC 204508 / S288c) OX=559292 GN=SSA4 PE=1 SV=3	57	34	165	15	69.6	SSA4	-0.407449	0.015971
P40471	NADPH-dependent 1-acyldihydroxyacetone phosphate reductase OS=Saccharomyces cerevisiae (strain ATCC 204508 / S288c) OX=559292 GN=AYR1 PE=1 SV=1	56	13	29	13	32.8	AYR1	-0.407036	0.000203711
Q03246	Small ribosomal subunit protein uS17m OS=Saccharomyces cerevisiae (strain ATCC 204508 / S288c) OX=559292 GN=MRPS17 PE=1 SV=1	31	7	11	7	27.6	MRPS17	-0.406017	0.0346445
P37254	Aminodeoxychorismate synthase OS=Saccharomyces cerevisiae (strain ATCC 204508 / S288c) OX=559292 GN=ABZ1 PE=1 SV=4	5	4	4	4	88.5	ABZ1	-0.405738	0.141362
P00331	Alcohol dehydrogenase 2 OS=Saccharomyces cerevisiae (strain ATCC 204508 / S288c) OX=559292 GN=ADH2 PE=1 SV=3	59	17	183	12	36.7	ADH2	-0.404907	0.000193399
P37267	Assembly factor CBP4 OS=Saccharomyces cerevisiae (strain ATCC 204508 / S288c) OX=559292 GN=CBP4 PE=1 SV=3	37	5	8	5	17.5	CBP4	-0.403991	0.0282409
P21560	Protein CBP3, mitochondrial OS=Saccharomyces cerevisiae (strain ATCC 204508 / S288c) OX=559292 GN=CBP3 PE=1 SV=1	15	6	10	6	39.1	CBP3	-0.395992	0.0493523
P80967	Mitochondrial import receptor subunit TOM5 OS=Saccharomyces cerevisiae (strain ATCC 204508 / S288c) OX=559292 GN=TOM5 PE=1 SV=1	16	1	1	1	6	TOM5	-0.395612	0.067565
Q01163	Small ribosomal subunit protein mS29 OS=Saccharomyces cerevisiae (strain ATCC 204508 / S288c) OX=559292 GN=RSM23 PE=1 SV=3	23	10	16	10	50.8	RSM23	-0.39518	0.00069965
P22470	Protein SAN1 OS=Saccharomyces cerevisiae (strain ATCC 204508 / S288c) OX=559292 GN=SAN1 PE=1 SV=1	5	2	3	2	65.6	SAN1	-0.39469	0.287405
P53982	Isocitrate dehydrogenase [NADP] OS=Saccharomyces cerevisiae (strain ATCC 204508 / S288c) OX=559292 GN=IDP3 PE=3 SV=1	23	9	22	5	47.8	IDP3	-0.39346	0.00586476
P05694	5-methyltetrahydropteroyltriglutamate--homocysteine methyltransferase OS=Saccharomyces cerevisiae (strain ATCC 204508 / S288c) OX=559292 GN=MET6 PE=1 SV=4	50	32	72	32	85.8	MET6	-0.391587	0.000552809
P51998	Large ribosomal subunit protein uL4m OS=Saccharomyces cerevisiae (strain ATCC 204508 / S288c) OX=559292 GN=YML6 PE=1 SV=1	30	8	12	8	32	YML6	-0.387482	0.00446675
P09435	Heat shock protein SSA3 OS=Saccharomyces cerevisiae (strain ATCC 204508 / S288c) OX=559292 GN=SSA3 PE=1 SV=3	52	34	120	18	70.5	SSA3	-0.387277	8.72E-05
P27882	Mitochondrial FAD-linked sulfhydryl oxidase ERV1 OS=Saccharomyces cerevisiae (strain ATCC 204508 / S288c) OX=559292 GN=ERV1 PE=1 SV=2	16	3	4	3	21.6	ERV1	-0.386952	0.0424502
P42844	Mitochondrial protein import protein ZIM17 OS=Saccharomyces cerevisiae (strain ATCC 204508 / S288c) OX=559292 GN=ZIM17 PE=1 SV=2	6	1	2	1	19.8	ZIM17	-0.386653	0.56897
P05150	Ornithine carbamoyltransferase OS=Saccharomyces cerevisiae (strain ATCC 204508 / S288c) OX=559292 GN=ARG3 PE=1 SV=1	12	4	6	3	37.8	ARG3	-0.386636	0.0945026
Q03713	Respiratory supercomplex factor 1, mitochondrial OS=Saccharomyces cerevisiae (strain ATCC 204508 / S288c) OX=559292 GN=RCF1 PE=1 SV=1	16	3	4	3	18.5	RCF1	-0.38639	0.00065604
P38749	AP-1-like transcription factor YAP3 OS=Saccharomyces cerevisiae (strain ATCC 204508 / S288c) OX=559292 GN=YAP3 PE=1 SV=1	5	1	2	1	37.9	YAP3	-0.382072	0.349417
Q07381	Ribosome biogenesis protein TSR1 OS=Saccharomyces cerevisiae (strain ATCC 204508 / S288c) OX=559292 GN=TSR1 PE=1 SV=1	17	12	23	12	90.7	TSR1	-0.378627	0.0125369
P53881	Large ribosomal subunit protein uL22m OS=Saccharomyces cerevisiae (strain ATCC 204508 / S288c) OX=559292 GN=MRPL22 PE=1 SV=2	23	7	12	7	34.9	MRPL22	-0.376929	0.00166071
P10849	Mitochondrial transcription factor 2 OS=Saccharomyces cerevisiae (strain ATCC 204508 / S288c) OX=559292 GN=MTF2 PE=1 SV=1	3	2	3	2	51.2	MTF2	-0.376379	0.045871
P15992	Heat shock protein 26 OS=Saccharomyces cerevisiae (strain ATCC 204508 / S288c) OX=559292 GN=HSP26 PE=1 SV=3	77	19	80	19	23.9	HSP26	-0.374241	0.0010862
P32796	Carnitine O-acetyltransferase, mitochondrial OS=Saccharomyces cerevisiae (strain ATCC 204508 / S288c) OX=559292 GN=CAT2 PE=1 SV=2	34	20	42	20	77.2	CAT2	-0.372904	0.000653046
P07253	Cytochrome B pre-mRNA-processing protein 6 OS=Saccharomyces cerevisiae (strain ATCC 204508 / S288c) OX=559292 GN=CBP6 PE=1 SV=1	41	7	11	7	18.7	CBP6	-0.372109	0.00223357
P38066	GTP cyclohydrolase-2 OS=Saccharomyces cerevisiae (strain ATCC 204508 / S288c) OX=559292 GN=RIB1 PE=1 SV=2	21	5	8	5	38.3	RIB1	-0.371272	0.0024395
Q12502	Protein LDB19 OS=Saccharomyces cerevisiae (strain ATCC 204508 / S288c) OX=559292 GN=LDB19 PE=1 SV=1	1	1	1	1	89.8	LDB19	-0.36996	0.149409
P50087	MICOS subunit MIC26 OS=Saccharomyces cerevisiae (strain ATCC 204508 / S288c) OX=559292 GN=MIC26 PE=1 SV=1	25	6	9	6	26.9	MIC26	-0.369933	0.0119749
Q03020	Iron sulfur cluster assembly protein 1, mitochondrial OS=Saccharomyces cerevisiae (strain ATCC 204508 / S288c) OX=559292 GN=ISU1 PE=1 SV=1	7	1	3	1	17.9	ISU1	-0.369187	0.0365463
P32911	Eukaryotic translation initiation factor eIF-1 OS=Saccharomyces cerevisiae (strain ATCC 204508 / S288c) OX=559292 GN=SUI1 PE=1 SV=1	35	3	6	3	12.3	SUI1	-0.368307	0.275387
P38152	Tricarboxylate transport protein OS=Saccharomyces cerevisiae (strain ATCC 204508 / S288c) OX=559292 GN=CTP1 PE=2 SV=3	6	2	4	2	32.2	CTP1	-0.368029	0.19442
Q02046	Methylenetetrahydrofolate dehydrogenase [NAD(+)] OS=Saccharomyces cerevisiae (strain ATCC 204508 / S288c) OX=559292 GN=MTD1 PE=1 SV=1	33	9	18	9	36.2	MTD1	-0.367352	0.166532
P32864	Rab proteins geranylgeranyltransferase component A OS=Saccharomyces cerevisiae (strain ATCC 204508 / S288c) OX=559292 GN=MRS6 PE=1 SV=2	5	3	7	3	67.3	MRS6	-0.365639	0.000478713
P25623	Suppressor of yeast profilin deletion OS=Saccharomyces cerevisiae (strain ATCC 204508 / S288c) OX=559292 GN=SYP1 PE=1 SV=3	17	14	23	14	96.1	SYP1	-0.365361	0.00676976
P03875	Putative COX1/OXI3 intron 1 protein OS=Saccharomyces cerevisiae (strain ATCC 204508 / S288c) OX=559292 GN=AI1 PE=4 SV=2	2	2	6	1	96	AI1	-0.365188	0.6862
P07702	L-2-aminoadipate reductase OS=Saccharomyces cerevisiae (strain ATCC 204508 / S288c) OX=559292 GN=LYS2 PE=1 SV=2	26	30	48	30	155.2	LYS2	-0.360675	0.000189188
P32466	Low-affinity glucose transporter HXT3 OS=Saccharomyces cerevisiae (strain ATCC 204508 / S288c) OX=559292 GN=HXT3 PE=1 SV=1	10	5	15	3	62.5	HXT3	-0.360445	0.00814282
P48527	Tyrosine--tRNA ligase, mitochondrial OS=Saccharomyces cerevisiae (strain ATCC 204508 / S288c) OX=559292 GN=MSY1 PE=1 SV=1	3	2	2	2	55.3	MSY1	-0.360138	0.0135813
P22217	Thioredoxin-1 OS=Saccharomyces cerevisiae (strain ATCC 204508 / S288c) OX=559292 GN=TRX1 PE=1 SV=3	34	3	8	2	11.2	TRX1	-0.360011	0.413401
P00401	Cytochrome c oxidase subunit 1 OS=Saccharomyces cerevisiae (strain ATCC 204508 / S288c) OX=559292 GN=COX1 PE=1 SV=2	6	3	6	2	58.8	COX1	-0.358833	0.0544856
P06780	GTP-binding protein RHO1 OS=Saccharomyces cerevisiae (strain ATCC 204508 / S288c) OX=559292 GN=RHO1 PE=1 SV=3	48	7	21	7	23.1	RHO1	-0.357947	0.215951
Q12355	Cell wall mannoprotein PST1 OS=Saccharomyces cerevisiae (strain ATCC 204508 / S288c) OX=559292 GN=PST1 PE=1 SV=1	7	3	6	3	45.7	PST1	-0.357758	0.00213903
P38347	Protein-lysine N-methyltransferase EFM2 OS=Saccharomyces cerevisiae (strain ATCC 204508 / S288c) OX=559292 GN=EFM2 PE=1 SV=1	4	2	2	2	47.9	EFM2	-0.357407	0.180319
P48015	Aminomethyltransferase, mitochondrial OS=Saccharomyces cerevisiae (strain ATCC 204508 / S288c) OX=559292 GN=GCV1 PE=1 SV=2	68	17	33	17	44.4	GCV1	-0.35648	0.000377235
P39515	Mitochondrial import inner membrane translocase subunit TIM17 OS=Saccharomyces cerevisiae (strain ATCC 204508 / S288c) OX=559292 GN=TIM17 PE=1 SV=1	53	4	8	4	16.6	TIM17	-0.356139	0.503709
P54787	Vacuolar protein sorting-associated protein 9 OS=Saccharomyces cerevisiae (strain ATCC 204508 / S288c) OX=559292 GN=VPS9 PE=1 SV=2	7	3	4	3	52.5	VPS9	-0.355734	0.463303
Q12347	F-box protein HRT3 OS=Saccharomyces cerevisiae (strain ATCC 204508 / S288c) OX=559292 GN=HRT3 PE=1 SV=1	2	1	2	1	40.4	HRT3	-0.355584	0.138024
P02400	Large ribosomal subunit protein P2B OS=Saccharomyces cerevisiae (strain ATCC 204508 / S288c) OX=559292 GN=RPP2B PE=1 SV=2	34	3	6	3	11	RPP2B	-0.354457	0.153654
P36076	Coenzyme A biosynthesis protein 3 OS=Saccharomyces cerevisiae (strain ATCC 204508 / S288c) OX=559292 GN=CAB3 PE=1 SV=1	4	2	4	2	65.2	CAB3	-0.354254	0.0281662
Q08230	Succinate dehydrogenase assembly factor 2, mitochondrial OS=Saccharomyces cerevisiae (strain ATCC 204508 / S288c) OX=559292 GN=SDH5 PE=1 SV=1	18	3	4	3	19	SDH5	-0.353493	0.0721638
P11433	Cell division control protein 24 OS=Saccharomyces cerevisiae (strain ATCC 204508 / S288c) OX=559292 GN=CDC24 PE=1 SV=2	4	5	7	5	96.9	CDC24	-0.353164	0.0247416
P15424	ATP-dependent RNA helicase MSS116, mitochondrial OS=Saccharomyces cerevisiae (strain ATCC 204508 / S288c) OX=559292 GN=MSS116 PE=1 SV=1	21	14	23	14	76.2	MSS116	-0.350233	3.44E-05
P32340	Rotenone-insensitive NADH-ubiquinone oxidoreductase, mitochondrial OS=Saccharomyces cerevisiae (strain ATCC 204508 / S288c) OX=559292 GN=NDI1 PE=1 SV=1	58	22	46	22	57.2	NDI1	-0.348922	0.00871881
P17442	Phosphate system positive regulatory protein PHO81 OS=Saccharomyces cerevisiae (strain ATCC 204508 / S288c) OX=559292 GN=PHO81 PE=1 SV=2	19	21	37	21	133.9	PHO81	-0.347577	0.000507145
P32611	Large ribosomal subunit protein uL2m OS=Saccharomyces cerevisiae (strain ATCC 204508 / S288c) OX=559292 GN=RML2 PE=1 SV=1	6	3	5	3	43.8	RML2	-0.346782	0.0118358
Q02608	Small ribosomal subunit protein bS16m OS=Saccharomyces cerevisiae (strain ATCC 204508 / S288c) OX=559292 GN=MRPS16 PE=1 SV=1	12	1	1	1	13.6	MRPS16	-0.345668	0.0479734
P01120	Ras-like protein 2 OS=Saccharomyces cerevisiae (strain ATCC 204508 / S288c) OX=559292 GN=RAS2 PE=1 SV=4	48	13	30	12	34.7	RAS2	-0.345487	0.000287214
Q08954	Smr domain-containing protein YPL199C OS=Saccharomyces cerevisiae (strain ATCC 204508 / S288c) OX=559292 GN=YPL199C PE=1 SV=1	20	4	8	4	26.7	NA	-0.344959	0.00117826
P43567	Alanine--glyoxylate aminotransferase 1 OS=Saccharomyces cerevisiae (strain ATCC 204508 / S288c) OX=559292 GN=AGX1 PE=1 SV=1	37	12	29	11	41.9	AGX1	-0.344072	0.00108122
P49166	Large ribosomal subunit protein eL37A OS=Saccharomyces cerevisiae (strain ATCC 204508 / S288c) OX=559292 GN=RPL37A PE=1 SV=2	49	5	14	3	9.8	RPL37A	-0.343892	0.339374
Q12080	Ribosome biogenesis protein NOP53 OS=Saccharomyces cerevisiae (strain ATCC 204508 / S288c) OX=559292 GN=NOP53 PE=1 SV=1	14	8	10	8	52.5	NOP53	-0.343862	0.00366797
P38325	Mitochondrial outer membrane protein OM14 OS=Saccharomyces cerevisiae (strain ATCC 204508 / S288c) OX=559292 GN=OM14 PE=1 SV=1	19	2	7	2	14.6	OM14	-0.342608	0.603105
P06787	Calmodulin OS=Saccharomyces cerevisiae (strain ATCC 204508 / S288c) OX=559292 GN=CMD1 PE=1 SV=1	15	2	4	2	16.1	CMD1	-0.342556	0.335152
P00815	Histidine biosynthesis trifunctional protein OS=Saccharomyces cerevisiae (strain ATCC 204508 / S288c) OX=559292 GN=HIS4 PE=1 SV=3	33	20	45	20	87.7	HIS4	-0.340613	0.000269735
P12383	Transcription factor PDR1 OS=Saccharomyces cerevisiae (strain ATCC 204508 / S288c) OX=559292 GN=PDR1 PE=1 SV=2	3	2	2	2	121.7	PDR1	-0.339767	0.247692
P46951	Cargo-transport protein YPP1 OS=Saccharomyces cerevisiae (strain ATCC 204508 / S288c) OX=559292 GN=YPP1 PE=1 SV=1	3	3	5	3	95.3	YPP1	-0.339368	0.0826146
P38990	SNF1-activating kinase 1 OS=Saccharomyces cerevisiae (strain ATCC 204508 / S288c) OX=559292 GN=SAK1 PE=1 SV=1	1	1	2	1	126.8	SAK1	-0.338271	0.111566
P32898	Presequence protease, mitochondrial OS=Saccharomyces cerevisiae (strain ATCC 204508 / S288c) OX=559292 GN=CYM1 PE=1 SV=2	19	17	28	17	112.1	CYM1	-0.337586	1.92E-05
P39533	Homocitrate dehydratase, mitochondrial OS=Saccharomyces cerevisiae (strain ATCC 204508 / S288c) OX=559292 GN=ACO2 PE=1 SV=1	26	17	37	17	86.5	ACO2	-0.337128	0.001152
P00424	Cytochrome c oxidase subunit 5A, mitochondrial OS=Saccharomyces cerevisiae (strain ATCC 204508 / S288c) OX=559292 GN=COX5A PE=1 SV=1	42	7	21	7	17.1	COX5A	-0.335255	0.158202
P22135	Protein ATP12, mitochondrial OS=Saccharomyces cerevisiae (strain ATCC 204508 / S288c) OX=559292 GN=ATP12 PE=1 SV=2	5	2	3	2	36.5	ATP12	-0.335188	0.00727158
Q00711	Succinate dehydrogenase [ubiquinone] flavoprotein subunit, mitochondrial OS=Saccharomyces cerevisiae (strain ATCC 204508 / S288c) OX=559292 GN=SDH1 PE=1 SV=1	50	24	70	19	70.2	SDH1	-0.330301	0.000779283
P38813	Protein BIG1 OS=Saccharomyces cerevisiae (strain ATCC 204508 / S288c) OX=559292 GN=BIG1 PE=1 SV=1	3	1	2	1	39	BIG1	-0.327766	0.278533
P38112	ATP-dependent RNA helicase MAK5 OS=Saccharomyces cerevisiae (strain ATCC 204508 / S288c) OX=559292 GN=MAK5 PE=1 SV=1	12	8	17	8	87	MAK5	-0.327089	0.010516
Q04013	Citrate/oxoglutarate carrier protein OS=Saccharomyces cerevisiae (strain ATCC 204508 / S288c) OX=559292 GN=YHM2 PE=1 SV=1	34	8	16	8	34.2	YHM2	-0.325412	0.00248729
P38286	Very-long-chain 3-oxoacyl-CoA reductase OS=Saccharomyces cerevisiae (strain ATCC 204508 / S288c) OX=559292 GN=IFA38 PE=1 SV=1	13	2	5	2	38.7	IFA38	-0.323804	0.563268
P39925	Mitochondrial respiratory chain complexes assembly protein AFG3 OS=Saccharomyces cerevisiae (strain ATCC 204508 / S288c) OX=559292 GN=AFG3 PE=1 SV=1	7	5	7	4	84.5	AFG3	-0.323559	0.134703
P20436	DNA-directed RNA polymerases I, II, and III subunit RPABC3 OS=Saccharomyces cerevisiae (strain ATCC 204508 / S288c) OX=559292 GN=RPB8 PE=1 SV=1	25	3	4	3	16.5	RPB8	-0.322526	0.42487
P32590	Heat shock protein homolog SSE2 OS=Saccharomyces cerevisiae (strain ATCC 204508 / S288c) OX=559292 GN=SSE2 PE=1 SV=3	45	30	70	24	77.6	SSE2	-0.32233	0.0110041
Q12031	Mitochondrial 2-methylisocitrate lyase ICL2 OS=Saccharomyces cerevisiae (strain ATCC 204508 / S288c) OX=559292 GN=ICL2 PE=1 SV=1	17	9	17	9	64.9	ICL2	-0.322326	0.00639968
Q12487	Large ribosomal subunit protein uL13m OS=Saccharomyces cerevisiae (strain ATCC 204508 / S288c) OX=559292 GN=MRPL23 PE=1 SV=1	6	1	2	1	18.5	MRPL23	-0.321849	0.0140653
P38225	Very long-chain fatty acid transport protein OS=Saccharomyces cerevisiae (strain ATCC 204508 / S288c) OX=559292 GN=FAT1 PE=1 SV=2	4	2	3	2	77.1	FAT1	-0.320714	0.466976
P47176	Branched-chain-amino-acid aminotransferase, cytosolic OS=Saccharomyces cerevisiae (strain ATCC 204508 / S288c) OX=559292 GN=BAT2 PE=1 SV=1	67	19	40	16	41.6	BAT2	-0.320401	0.0311814
P38910	10 kDa heat shock protein, mitochondrial OS=Saccharomyces cerevisiae (strain ATCC 204508 / S288c) OX=559292 GN=HSP10 PE=1 SV=1	68	6	18	6	11.4	HSP10	-0.319548	0.131526
P27476	Nuclear localization sequence-binding protein OS=Saccharomyces cerevisiae (strain ATCC 204508 / S288c) OX=559292 GN=NSR1 PE=1 SV=1	51	18	37	18	44.5	NSR1	-0.319461	0.0136845
P32843	Mitochondrial escape protein 2 OS=Saccharomyces cerevisiae (strain ATCC 204508 / S288c) OX=559292 GN=YME2 PE=1 SV=1	15	12	21	12	96.6	YME2	-0.318336	0.001044
P36527	Large ribosomal subunit protein mL40 OS=Saccharomyces cerevisiae (strain ATCC 204508 / S288c) OX=559292 GN=MRPL28 PE=1 SV=2	6	1	1	1	17.3	MRPL28	-0.317351	0.0107704
P32316	Acetyl-CoA hydrolase OS=Saccharomyces cerevisiae (strain ATCC 204508 / S288c) OX=559292 GN=ACH1 PE=1 SV=2	65	26	100	26	58.7	ACH1	-0.316277	0.0122944
P40693	Ribosome biogenesis protein RLP7 OS=Saccharomyces cerevisiae (strain ATCC 204508 / S288c) OX=559292 GN=RLP7 PE=1 SV=1	23	8	13	8	36.5	RLP7	-0.315754	0.0144929
Q03667	Mitochondrial intermembrane space cysteine motif-containing protein MIX17 OS=Saccharomyces cerevisiae (strain ATCC 204508 / S288c) OX=559292 GN=MIX17 PE=1 SV=1	33	4	10	4	16.7	MIX17	-0.314349	0.601135
P36112	MICOS complex subunit MIC60 OS=Saccharomyces cerevisiae (strain ATCC 204508 / S288c) OX=559292 GN=MIC60 PE=1 SV=1	48	17	32	17	61	MIC60	-0.313854	0.00581114
P10662	Small ribosomal subunit protein mS43 OS=Saccharomyces cerevisiae (strain ATCC 204508 / S288c) OX=559292 GN=MRP1 PE=1 SV=2	26	8	10	8	36.7	MRP1	-0.313428	0.0023403
Q07914	Mitochondrial import inner membrane translocase subunit TIM14 OS=Saccharomyces cerevisiae (strain ATCC 204508 / S288c) OX=559292 GN=PAM18 PE=1 SV=1	13	2	3	2	17.9	PAM18	-0.313236	0.00176291
P38840	Aromatic amino acid aminotransferase 2 OS=Saccharomyces cerevisiae (strain ATCC 204508 / S288c) OX=559292 GN=ARO9 PE=1 SV=3	45	18	37	18	58.5	ARO9	-0.313051	0.00105638
P00498	ATP phosphoribosyltransferase OS=Saccharomyces cerevisiae (strain ATCC 204508 / S288c) OX=559292 GN=HIS1 PE=1 SV=1	54	14	28	14	32.2	HIS1	-0.312424	0.000985468
P20084	Large ribosomal subunit protein uL30m OS=Saccharomyces cerevisiae (strain ATCC 204508 / S288c) OX=559292 GN=MRPL33 PE=1 SV=4	42	5	8	5	9.5	MRPL33	-0.311771	0.00879483
P38922	Serine/arginine (SR)-type shuttling mRNA binding protein HRB1 OS=Saccharomyces cerevisiae (strain ATCC 204508 / S288c) OX=559292 GN=HRB1 PE=1 SV=2	12	7	10	7	52.1	HRB1	-0.310848	0.00517534
Q03769	Epsin-5 OS=Saccharomyces cerevisiae (strain ATCC 204508 / S288c) OX=559292 GN=ENT5 PE=1 SV=1	13	6	10	6	47.3	ENT5	-0.308884	0.00179512
P35177	Transcriptional activator SPT7 OS=Saccharomyces cerevisiae (strain ATCC 204508 / S288c) OX=559292 GN=SPT7 PE=1 SV=1	1	2	3	2	152.5	SPT7	-0.308339	0.196775
Q03081	Transcriptional regulator MET31 OS=Saccharomyces cerevisiae (strain ATCC 204508 / S288c) OX=559292 GN=MET31 PE=1 SV=1	5	1	2	1	19.5	MET31	-0.307838	0.136114
P12868	E3 ubiquitin-protein ligase PEP5 OS=Saccharomyces cerevisiae (strain ATCC 204508 / S288c) OX=559292 GN=PEP5 PE=1 SV=2	3	3	4	3	117.4	PEP5	-0.306345	0.00177067
P38779	Proteasome-interacting protein CIC1 OS=Saccharomyces cerevisiae (strain ATCC 204508 / S288c) OX=559292 GN=CIC1 PE=1 SV=1	42	14	26	14	42.5	CIC1	-0.30573	0.00183519
P40991	25S rRNA (cytosine(2870)-C(5))-methyltransferase OS=Saccharomyces cerevisiae (strain ATCC 204508 / S288c) OX=559292 GN=NOP2 PE=1 SV=1	28	15	35	15	69.8	NOP2	-0.303194	0.00828229
Q12255	Vacuolar v-SNARE NYV1 OS=Saccharomyces cerevisiae (strain ATCC 204508 / S288c) OX=559292 GN=NYV1 PE=1 SV=2	16	4	8	4	28.9	NYV1	-0.301433	0.00371641
Q06679	U3 small nucleolar RNA-associated protein 4 OS=Saccharomyces cerevisiae (strain ATCC 204508 / S288c) OX=559292 GN=UTP4 PE=1 SV=1	19	14	27	14	87.7	UTP4	-0.299936	0.00288598
Q12019	Midasin OS=Saccharomyces cerevisiae (strain ATCC 204508 / S288c) OX=559292 GN=MDN1 PE=1 SV=1	16	66	111	66	559	MDN1	-0.299049	0.00312221
P53615	Carbonic anhydrase OS=Saccharomyces cerevisiae (strain ATCC 204508 / S288c) OX=559292 GN=NCE103 PE=1 SV=1	35	6	13	6	24.8	NCE103	-0.298767	0.667017
P53824	Probable pyridoxal 5'-phosphate synthase subunit SNZ2 OS=Saccharomyces cerevisiae (strain ATCC 204508 / S288c) OX=559292 GN=SNZ2 PE=1 SV=1	30	7	13	5	32	SNZ2	-0.298566	0.00276556
P40047	Aldehyde dehydrogenase 5, mitochondrial OS=Saccharomyces cerevisiae (strain ATCC 204508 / S288c) OX=559292 GN=ALD5 PE=1 SV=4	20	11	27	9	56.7	ALD5	-0.295106	0.0112379
P47140	Altered inheritance rate of mitochondria protein 25 OS=Saccharomyces cerevisiae (strain ATCC 204508 / S288c) OX=559292 GN=AIM25 PE=1 SV=1	5	1	2	1	37.5	AIM25	-0.293386	0.210564
P32453	Protein ATP11, mitochondrial OS=Saccharomyces cerevisiae (strain ATCC 204508 / S288c) OX=559292 GN=ATP11 PE=1 SV=1	8	3	4	3	36.8	ATP11	-0.293368	0.0141064
P25339	Pumilio homology domain family member 4 OS=Saccharomyces cerevisiae (strain ATCC 204508 / S288c) OX=559292 GN=PUF4 PE=1 SV=2	8	6	13	6	97.7	PUF4	-0.29231	0.0113182
P32907	Ammonia transport outward protein 2 OS=Saccharomyces cerevisiae (strain ATCC 204508 / S288c) OX=559292 GN=ATO2 PE=1 SV=1	26	6	15	6	30.7	ATO2	-0.291184	0.153278
Q02629	Nucleoporin NUP100/NSP100 OS=Saccharomyces cerevisiae (strain ATCC 204508 / S288c) OX=559292 GN=NUP100 PE=1 SV=1	4	4	8	4	99.9	NUP100	-0.290736	0.0148336
P53849	Zinc finger protein GIS2 OS=Saccharomyces cerevisiae (strain ATCC 204508 / S288c) OX=559292 GN=GIS2 PE=1 SV=1	51	8	26	8	17.1	GIS2	-0.290175	0.444247
P53927	Ribosome biogenesis protein 15 OS=Saccharomyces cerevisiae (strain ATCC 204508 / S288c) OX=559292 GN=NOP15 PE=1 SV=1	26	6	11	6	25.4	NOP15	-0.289295	0.0976426
P28625	Protein YIM1 OS=Saccharomyces cerevisiae (strain ATCC 204508 / S288c) OX=559292 GN=YIM1 PE=1 SV=2	16	4	7	4	41.6	YIM1	-0.288862	0.0122932
P40078	Ribosome biogenesis protein NSA2 OS=Saccharomyces cerevisiae (strain ATCC 204508 / S288c) OX=559292 GN=NSA2 PE=1 SV=1	33	7	14	7	29.7	NSA2	-0.288684	0.0289365
Q12263	Serine/threonine-protein kinase GIN4 OS=Saccharomyces cerevisiae (strain ATCC 204508 / S288c) OX=559292 GN=GIN4 PE=1 SV=1	3	3	6	3	129.8	GIN4	-0.287721	0.000579651
Q01080	DNA-directed RNA polymerase I subunit RPA49 OS=Saccharomyces cerevisiae (strain ATCC 204508 / S288c) OX=559292 GN=RPA49 PE=1 SV=2	30	13	27	13	46.6	RPA49	-0.286739	0.00686555
P48569	Uncharacterized protein YDL183C OS=Saccharomyces cerevisiae (strain ATCC 204508 / S288c) OX=559292 GN=YDL183C PE=4 SV=1	2	1	1	1	37	NA	-0.286322	0.000720661
Q99287	Protein SEY1 OS=Saccharomyces cerevisiae (strain ATCC 204508 / S288c) OX=559292 GN=SEY1 PE=1 SV=1	16	12	22	12	89.4	SEY1	-0.286274	0.00421959
P53968	Transcriptional regulator CRZ1 OS=Saccharomyces cerevisiae (strain ATCC 204508 / S288c) OX=559292 GN=CRZ1 PE=1 SV=1	2	1	1	1	76.3	CRZ1	-0.285214	0.122377
Q04458	Fatty aldehyde dehydrogenase HFD1 OS=Saccharomyces cerevisiae (strain ATCC 204508 / S288c) OX=559292 GN=HFD1 PE=1 SV=1	37	17	34	17	59.9	HFD1	-0.283754	0.00906441
P38256	Probable thioesterase YBR096W OS=Saccharomyces cerevisiae (strain ATCC 204508 / S288c) OX=559292 GN=YBR096W PE=1 SV=1	19	4	6	4	27.1	NA	-0.28139	0.477477
P38260	Hsp70 nucleotide exchange factor FES1 OS=Saccharomyces cerevisiae (strain ATCC 204508 / S288c) OX=559292 GN=FES1 PE=1 SV=1	10	3	5	3	32.6	FES1	-0.280142	0.0334248
P33753	tRNA (uracil(54)-C(5))-methyltransferase OS=Saccharomyces cerevisiae (strain ATCC 204508 / S288c) OX=559292 GN=TRM2 PE=1 SV=2	3	2	4	2	72.8	TRM2	-0.279496	0.546883
P35180	Mitochondrial import receptor subunit TOM20 OS=Saccharomyces cerevisiae (strain ATCC 204508 / S288c) OX=559292 GN=TOM20 PE=1 SV=1	30	5	11	5	20.3	TOM20	-0.278973	0.068177
P08566	Pentafunctional AROM polypeptide OS=Saccharomyces cerevisiae (strain ATCC 204508 / S288c) OX=559292 GN=ARO1 PE=1 SV=1	33	41	80	41	174.6	ARO1	-0.278729	0.000274036
P38064	Large ribosomal subunit protein uL16m OS=Saccharomyces cerevisiae (strain ATCC 204508 / S288c) OX=559292 GN=MRPL16 PE=1 SV=1	15	3	5	3	26.5	MRPL16	-0.278627	0.0316284
P53897	mRNA stability protein IGO1 OS=Saccharomyces cerevisiae (strain ATCC 204508 / S288c) OX=559292 GN=IGO1 PE=1 SV=1	13	1	2	1	18	IGO1	-0.277985	0.127137
O74302	Transposon Ty1-DR4 Gag polyprotein OS=Saccharomyces cerevisiae (strain ATCC 204508 / S288c) OX=559292 GN=TY1A-DR4 PE=2 SV=1	33	15	29	1	49	TY1A-DR4	-0.277718	0.00897063
P87108	Mitochondrial import inner membrane translocase subunit TIM10 OS=Saccharomyces cerevisiae (strain ATCC 204508 / S288c) OX=559292 GN=TIM10 PE=1 SV=1	55	4	9	4	10.3	TIM10	-0.277589	0.0488844
P40093	MYG1 protein YER156C OS=Saccharomyces cerevisiae (strain ATCC 204508 / S288c) OX=559292 GN=YER156C PE=1 SV=1	40	13	23	13	38.2	NA	-0.276123	0.175005
Q3E785	Succinate dehydrogenase assembly factor 1, mitochondrial OS=Saccharomyces cerevisiae (strain ATCC 204508 / S288c) OX=559292 GN=SDH6 PE=1 SV=1	23	2	4	2	9.3	SDH6	-0.275933	0.0281192
P09950	5-aminolevulinate synthase, mitochondrial OS=Saccharomyces cerevisiae (strain ATCC 204508 / S288c) OX=559292 GN=HEM1 PE=1 SV=1	11	6	13	6	59.3	HEM1	-0.27577	0.00535466
P47127	Altered inheritance of mitochondria protein 24, mitochondrial OS=Saccharomyces cerevisiae (strain ATCC 204508 / S288c) OX=559292 GN=AIM24 PE=1 SV=1	12	5	10	5	44.4	AIM24	-0.275226	0.0176323
O74700	Mitochondrial import inner membrane translocase subunit TIM9 OS=Saccharomyces cerevisiae (strain ATCC 204508 / S288c) OX=559292 GN=TIM9 PE=1 SV=1	16	1	2	1	10.2	TIM9	-0.274459	0.168518
P80428	Actin-related protein 4 OS=Saccharomyces cerevisiae (strain ATCC 204508 / S288c) OX=559292 GN=ARP4 PE=1 SV=1	11	6	9	6	54.8	ARP4	-0.272555	0.111425
Q06168	Chromatin structure-remodeling complex subunit SFH1 OS=Saccharomyces cerevisiae (strain ATCC 204508 / S288c) OX=559292 GN=SFH1 PE=1 SV=1	14	3	6	3	48.7	SFH1	-0.272517	0.111112
P25379	Catabolic L-serine/threonine dehydratase OS=Saccharomyces cerevisiae (strain ATCC 204508 / S288c) OX=559292 GN=CHA1 PE=1 SV=2	50	12	23	12	39.3	CHA1	-0.271662	0.0186327
P10507	Mitochondrial-processing peptidase subunit beta OS=Saccharomyces cerevisiae (strain ATCC 204508 / S288c) OX=559292 GN=MAS1 PE=1 SV=1	19	10	20	10	51.1	MAS1	-0.271405	0.00129855
P08678	Adenylate cyclase OS=Saccharomyces cerevisiae (strain ATCC 204508 / S288c) OX=559292 GN=CYR1 PE=1 SV=2	1	1	3	1	227.7	CYR1	-0.269075	0.137441
P53094	Negative regulator of sporulation MDS3 OS=Saccharomyces cerevisiae (strain ATCC 204508 / S288c) OX=559292 GN=MDS3 PE=1 SV=2	1	1	2	1	166.9	MDS3	-0.268032	0.299505
P53210	Uncharacterized protein YGR017W OS=Saccharomyces cerevisiae (strain ATCC 204508 / S288c) OX=559292 GN=YGR017W PE=1 SV=1	7	3	4	3	34.7	NA	-0.267087	0.176815
P36120	ATP-dependent RNA helicase DBP7 OS=Saccharomyces cerevisiae (strain ATCC 204508 / S288c) OX=559292 GN=DBP7 PE=1 SV=1	5	4	7	4	83.3	DBP7	-0.265607	0.00599181
P23595	Serine/threonine-protein phosphatase PP2A-2 catalytic subunit OS=Saccharomyces cerevisiae (strain ATCC 204508 / S288c) OX=559292 GN=PPH22 PE=1 SV=1	9	2	3	1	43	PPH22	-0.265486	0.455701
P18899	Stress protein DDR48 OS=Saccharomyces cerevisiae (strain ATCC 204508 / S288c) OX=559292 GN=DDR48 PE=1 SV=4	49	9	13	9	46.2	DDR48	-0.265012	0.00404532
P15873	Proliferating cell nuclear antigen OS=Saccharomyces cerevisiae (strain ATCC 204508 / S288c) OX=559292 GN=POL30 PE=1 SV=1	44	9	15	9	28.9	POL30	-0.26442	0.0288755
P49435	Adenine phosphoribosyltransferase 1 OS=Saccharomyces cerevisiae (strain ATCC 204508 / S288c) OX=559292 GN=APT1 PE=1 SV=3	41	6	14	6	20.6	APT1	-0.263927	0.0636282
Q04178	Hypoxanthine-guanine phosphoribosyltransferase OS=Saccharomyces cerevisiae (strain ATCC 204508 / S288c) OX=559292 GN=HPT1 PE=1 SV=1	69	12	24	12	25.2	HPT1	-0.262771	0.018175
P43617	Uncharacterized mitochondrial carrier YFR045W OS=Saccharomyces cerevisiae (strain ATCC 204508 / S288c) OX=559292 GN=YFR045W PE=3 SV=3	8	2	4	2	34.4	NA	-0.262484	0.145601
Q08977	Cu(2+) suppressing and bleomycin sensitive protein 1 OS=Saccharomyces cerevisiae (strain ATCC 204508 / S288c) OX=559292 GN=CUB1 PE=1 SV=1	31	16	25	16	62.7	CUB1	-0.259618	0.0141459
Q12034	Protein SLF1 OS=Saccharomyces cerevisiae (strain ATCC 204508 / S288c) OX=559292 GN=SLF1 PE=1 SV=1	11	4	6	4	50.9	SLF1	-0.256179	0.0104314
Q08438	Phosphopantothenoylcysteine decarboxylase subunit VHS3 OS=Saccharomyces cerevisiae (strain ATCC 204508 / S288c) OX=559292 GN=VHS3 PE=1 SV=1	5	3	5	1	73.6	VHS3	-0.254956	0.553291
Q12462	Peroxisomal membrane protein PMP27 OS=Saccharomyces cerevisiae (strain ATCC 204508 / S288c) OX=559292 GN=PEX11 PE=1 SV=2	40	9	19	9	26.9	PEX11	-0.254726	0.0150443
P38113	Alcohol dehydrogenase 5 OS=Saccharomyces cerevisiae (strain ATCC 204508 / S288c) OX=559292 GN=ADH5 PE=1 SV=1	16	4	17	3	37.6	ADH5	-0.254107	0.0604595
P32266	Dynamin-like GTPase MGM1, mitochondrial OS=Saccharomyces cerevisiae (strain ATCC 204508 / S288c) OX=559292 GN=MGM1 PE=1 SV=3	9	7	16	6	99.1	MGM1	-0.253774	0.00625633
P40011	4-hydroxy-4-methyl-2-oxoglutarate aldolase OS=Saccharomyces cerevisiae (strain ATCC 204508 / S288c) OX=559292 GN=YER010C PE=1 SV=1	8	2	4	2	25.5	NA	-0.253701	0.00435471
Q01852	Mitochondrial import inner membrane translocase subunit TIM44 OS=Saccharomyces cerevisiae (strain ATCC 204508 / S288c) OX=559292 GN=TIM44 PE=1 SV=1	37	16	32	16	48.8	TIM44	-0.251558	0.0435442
P50945	MICOS complex subunit MIC27 OS=Saccharomyces cerevisiae (strain ATCC 204508 / S288c) OX=559292 GN=MIC27 PE=1 SV=1	12	3	6	3	26.9	MIC27	-0.251485	0.0627456
P0CX84	Large ribosomal subunit protein uL29A OS=Saccharomyces cerevisiae (strain ATCC 204508 / S288c) OX=559292 GN=RPL35A PE=1 SV=1	50	12	38	12	13.9	RPL35A	-0.25144	0.044318
P0C2I8	Transposon Ty1-LR4 Gag polyprotein OS=Saccharomyces cerevisiae (strain ATCC 204508 / S288c) OX=559292 GN=TY1A-LR4 PE=2 SV=1	33	14	29	2	49	TY1A-LR4	-0.250958	0.15663
Q03430	Small ribosomal subunit protein mS46 OS=Saccharomyces cerevisiae (strain ATCC 204508 / S288c) OX=559292 GN=RSM28 PE=1 SV=2	23	8	11	8	41.2	RSM28	-0.250739	0.0352882
P40989	1,3-beta-glucan synthase component GSC2 OS=Saccharomyces cerevisiae (strain ATCC 204508 / S288c) OX=559292 GN=GSC2 PE=1 SV=2	14	23	45	4	216.9	GSC2	-0.250478	0.478509
P43639	Casein kinase II subunit beta OS=Saccharomyces cerevisiae (strain ATCC 204508 / S288c) OX=559292 GN=CKB1 PE=1 SV=1	9	2	4	2	32.2	CKB1	-0.250437	0.475138
Q05123	Actin-like protein ARP9 OS=Saccharomyces cerevisiae (strain ATCC 204508 / S288c) OX=559292 GN=ARP9 PE=1 SV=1	12	5	6	5	53	ARP9	-0.250223	0.00959419
P28737	Outer mitochondrial transmembrane helix translocase OS=Saccharomyces cerevisiae (strain ATCC 204508 / S288c) OX=559292 GN=MSP1 PE=1 SV=2	7	3	5	2	40.3	MSP1	-0.250192	0.146355
P47054	Nucleoporin NUP192 OS=Saccharomyces cerevisiae (strain ATCC 204508 / S288c) OX=559292 GN=NUP192 PE=1 SV=1	3	5	8	5	191.4	NUP192	-0.249291	0.0150894
P53742	Nucleolar GTP-binding protein 2 OS=Saccharomyces cerevisiae (strain ATCC 204508 / S288c) OX=559292 GN=NOG2 PE=1 SV=1	30	14	28	14	55.5	NOG2	-0.247523	0.0339884
P47019	Ribosome biogenesis protein ALB1 OS=Saccharomyces cerevisiae (strain ATCC 204508 / S288c) OX=559292 GN=ALB1 PE=1 SV=1	34	5	13	5	19.3	ALB1	-0.247429	0.100658
P0C2I9	Transposon Ty1-PR1 Gag-Pol polyprotein OS=Saccharomyces cerevisiae (strain ATCC 204508 / S288c) OX=559292 GN=TY1B-PR1 PE=3 SV=1	26	39	78	4	198.4	TY1B-PR1	-0.247064	0.00446058
P32449	Phospho-2-dehydro-3-deoxyheptonate aldolase, tyrosine-inhibited OS=Saccharomyces cerevisiae (strain ATCC 204508 / S288c) OX=559292 GN=ARO4 PE=1 SV=2	42	17	39	15	39.7	ARO4	-0.246645	0.000711121
P40312	Cytochrome b5 OS=Saccharomyces cerevisiae (strain ATCC 204508 / S288c) OX=559292 GN=CYB5 PE=1 SV=2	15	2	6	2	13.3	CYB5	-0.24636	0.168571
Q04728	Arginine biosynthesis bifunctional protein ArgJ, mitochondrial OS=Saccharomyces cerevisiae (strain ATCC 204508 / S288c) OX=559292 GN=ARG7 PE=1 SV=1	23	10	18	10	47.8	ARG7	-0.245778	0.00248428
Q12450	Protein ERP4 OS=Saccharomyces cerevisiae (strain ATCC 204508 / S288c) OX=559292 GN=ERP4 PE=1 SV=1	11	2	3	1	23.5	ERP4	-0.245472	0.542662
Q08422	AN1-type zinc finger protein TMC1 OS=Saccharomyces cerevisiae (strain ATCC 204508 / S288c) OX=559292 GN=TMC1 PE=1 SV=1	10	1	2	1	16.7	TMC1	-0.245396	0.368957
P22211	Nitrogen permease reactivator protein OS=Saccharomyces cerevisiae (strain ATCC 204508 / S288c) OX=559292 GN=NPR1 PE=1 SV=2	2	3	3	3	85.9	NPR1	-0.24531	0.300032
P30771	ATP-dependent helicase NAM7 OS=Saccharomyces cerevisiae (strain ATCC 204508 / S288c) OX=559292 GN=NAM7 PE=1 SV=1	9	7	13	7	109.4	NAM7	-0.244359	0.0170274
P25046	Mediator of RNA polymerase II transcription subunit 19 OS=Saccharomyces cerevisiae (strain ATCC 204508 / S288c) OX=559292 GN=ROX3 PE=1 SV=3	5	1	2	1	24.8	ROX3	-0.244121	0.363604
P04039	Cytochrome c oxidase subunit 8, mitochondrial OS=Saccharomyces cerevisiae (strain ATCC 204508 / S288c) OX=559292 GN=COX8 PE=1 SV=2	13	1	1	1	8.9	COX8	-0.244102	0.333121
P81449	ATP synthase subunit e, mitochondrial OS=Saccharomyces cerevisiae (strain ATCC 204508 / S288c) OX=559292 GN=TIM11 PE=1 SV=2	8	1	2	1	10.9	TIM11	-0.2441	0.332158
Q06287	Ribosomal RNA small subunit methyltransferase NEP1 OS=Saccharomyces cerevisiae (strain ATCC 204508 / S288c) OX=559292 GN=EMG1 PE=1 SV=1	51	11	24	11	27.9	EMG1	-0.243994	0.00567032
Q12482	Mitochondrial aspartate-glutamate transporter AGC1 OS=Saccharomyces cerevisiae (strain ATCC 204508 / S288c) OX=559292 GN=AGC1 PE=3 SV=1	1	1	1	1	104.2	AGC1	-0.243823	0.276453
P0CS90	Import motor subunit, mitochondrial OS=Saccharomyces cerevisiae (strain ATCC 204508 / S288c) OX=559292 GN=SSC1 PE=1 SV=1	68	40	142	40	70.6	SSC1	-0.243759	0.00372144
P36054	Calcipressin-like protein OS=Saccharomyces cerevisiae (strain ATCC 204508 / S288c) OX=559292 GN=RCN1 PE=1 SV=1	6	1	2	1	24.1	RCN1	-0.243442	0.243761
Q3E7B6	V-type proton ATPase subunit e OS=Saccharomyces cerevisiae (strain ATCC 204508 / S288c) OX=559292 GN=VMA9 PE=1 SV=1	10	1	2	1	8.4	VMA9	-0.243003	0.404763
P43321	Small nuclear ribonucleoprotein Sm D3 OS=Saccharomyces cerevisiae (strain ATCC 204508 / S288c) OX=559292 GN=SMD3 PE=1 SV=1	29	2	4	2	11.2	SMD3	-0.239651	0.0107916
P38074	Protein arginine N-methyltransferase 1 OS=Saccharomyces cerevisiae (strain ATCC 204508 / S288c) OX=559292 GN=HMT1 PE=1 SV=1	34	10	17	10	39.8	HMT1	-0.238693	0.000839539
P32335	Protein MSS51, mitochondrial OS=Saccharomyces cerevisiae (strain ATCC 204508 / S288c) OX=559292 GN=MSS51 PE=1 SV=2	27	12	22	12	50.8	MSS51	-0.238519	0.00913531
P25605	Acetolactate synthase small subunit, mitochondrial OS=Saccharomyces cerevisiae (strain ATCC 204508 / S288c) OX=559292 GN=ILV6 PE=1 SV=2	39	9	27	9	34	ILV6	-0.238088	0.542874
P53264	Cardiolipin-specific deacylase 1, mitochondrial OS=Saccharomyces cerevisiae (strain ATCC 204508 / S288c) OX=559292 GN=CLD1 PE=1 SV=1	6	2	3	2	52	CLD1	-0.23775	0.442337
Q03104	Meiotic sister chromatid recombination protein 1 OS=Saccharomyces cerevisiae (strain ATCC 204508 / S288c) OX=559292 GN=MSC1 PE=1 SV=1	42	19	39	19	59.6	MSC1	-0.237504	0.0448155
Q06506	Ribosomal RNA-processing protein 9 OS=Saccharomyces cerevisiae (strain ATCC 204508 / S288c) OX=559292 GN=RRP9 PE=1 SV=1	14	7	10	7	65	RRP9	-0.236994	0.0848194
P32831	Negative growth regulatory protein NGR1 OS=Saccharomyces cerevisiae (strain ATCC 204508 / S288c) OX=559292 GN=NGR1 PE=1 SV=2	1	1	1	1	75	NGR1	-0.236784	0.0343087
P40470	Regulator of rDNA transcription protein 14 OS=Saccharomyces cerevisiae (strain ATCC 204508 / S288c) OX=559292 GN=RRT14 PE=1 SV=1	5	1	2	1	23.8	RRT14	-0.236556	0.232703
P11655	Guanine nucleotide-exchange factor SEC12 OS=Saccharomyces cerevisiae (strain ATCC 204508 / S288c) OX=559292 GN=SEC12 PE=1 SV=1	2	1	2	1	51.6	SEC12	-0.236453	0.291934
P38998	Saccharopine dehydrogenase [NAD(+), L-lysine-forming] OS=Saccharomyces cerevisiae (strain ATCC 204508 / S288c) OX=559292 GN=LYS1 PE=1 SV=3	31	9	22	9	41.4	LYS1	-0.236299	0.00604064
P38205	Multisite-specific tRNA:(cytosine-C(5))-methyltransferase OS=Saccharomyces cerevisiae (strain ATCC 204508 / S288c) OX=559292 GN=NCL1 PE=1 SV=1	57	33	65	33	77.8	NCL1	-0.236101	0.00154562
P13663	Aspartate-semialdehyde dehydrogenase OS=Saccharomyces cerevisiae (strain ATCC 204508 / S288c) OX=559292 GN=HOM2 PE=1 SV=1	55	20	52	20	39.5	HOM2	-0.235959	0.00597131
Q04599	Large ribosomal subunit protein uL1m OS=Saccharomyces cerevisiae (strain ATCC 204508 / S288c) OX=559292 GN=MRPL1 PE=1 SV=1	22	4	9	4	31	MRPL1	-0.235784	0.0272092
P38127	Mitochondrial carrier protein RIM2 OS=Saccharomyces cerevisiae (strain ATCC 204508 / S288c) OX=559292 GN=RIM2 PE=1 SV=1	9	3	6	3	42.1	RIM2	-0.235755	0.0278306
Q12359	Ammonia transport outward protein 3 OS=Saccharomyces cerevisiae (strain ATCC 204508 / S288c) OX=559292 GN=ATO3 PE=1 SV=1	6	2	4	2	30	ATO3	-0.235526	0.593332
P38713	Oxysterol-binding protein homolog 3 OS=Saccharomyces cerevisiae (strain ATCC 204508 / S288c) OX=559292 GN=OSH3 PE=1 SV=1	3	4	7	4	113.7	OSH3	-0.235472	0.0317028
P38344	Cytoplasmic 60S subunit biogenesis factor REI1 OS=Saccharomyces cerevisiae (strain ATCC 204508 / S288c) OX=559292 GN=REI1 PE=1 SV=3	18	6	11	6	45.8	REI1	-0.235284	0.0393693
P21771	Small ribosomal subunit protein uS15m OS=Saccharomyces cerevisiae (strain ATCC 204508 / S288c) OX=559292 GN=MRPS28 PE=1 SV=1	10	4	11	4	33	MRPS28	-0.234309	0.0674602
P39676	Flavohemoprotein OS=Saccharomyces cerevisiae (strain ATCC 204508 / S288c) OX=559292 GN=YHB1 PE=1 SV=2	75	20	77	20	44.6	YHB1	-0.232557	0.0156054
P38181	Nucleoporin NUP170 OS=Saccharomyces cerevisiae (strain ATCC 204508 / S288c) OX=559292 GN=NUP170 PE=1 SV=1	6	7	12	7	169.4	NUP170	-0.232426	0.000405189
P40053	Altered inheritance of mitochondria protein 9, mitochondrial OS=Saccharomyces cerevisiae (strain ATCC 204508 / S288c) OX=559292 GN=AIM9 PE=1 SV=1	33	19	32	19	72.4	AIM9	-0.231503	0.00893945
P34758	Protein SCD5 OS=Saccharomyces cerevisiae (strain ATCC 204508 / S288c) OX=559292 GN=SCD5 PE=1 SV=1	2	1	1	1	97.2	SCD5	-0.231151	0.237171
P32897	Mitochondrial import inner membrane translocase subunit TIM23 OS=Saccharomyces cerevisiae (strain ATCC 204508 / S288c) OX=559292 GN=TIM23 PE=1 SV=1	18	3	9	3	23.2	TIM23	-0.230937	0.000303156
P40564	DnaJ-like protein 1 OS=Saccharomyces cerevisiae (strain ATCC 204508 / S288c) OX=559292 GN=DJP1 PE=1 SV=1	9	4	7	4	48.5	DJP1	-0.230441	0.0429257
Q04373	Pumilio homology domain family member 6 OS=Saccharomyces cerevisiae (strain ATCC 204508 / S288c) OX=559292 GN=PUF6 PE=1 SV=1	25	17	35	17	75.1	PUF6	-0.230299	0.00293355
P43590	Uncharacterized peptidase YFR006W OS=Saccharomyces cerevisiae (strain ATCC 204508 / S288c) OX=559292 GN=YFR006W PE=1 SV=1	20	9	17	9	61.7	NA	-0.228009	0.00569372
Q12114	Chitin biosynthesis protein CHS5 OS=Saccharomyces cerevisiae (strain ATCC 204508 / S288c) OX=559292 GN=CHS5 PE=1 SV=1	3	3	5	3	73.6	CHS5	-0.228005	0.413943
P41058	Small ribosomal subunit protein uS14B OS=Saccharomyces cerevisiae (strain ATCC 204508 / S288c) OX=559292 GN=RPS29B PE=1 SV=3	50	5	7	5	6.7	RPS29B	-0.227965	0.323043
P39526	AP-1 accessory protein LAA1 OS=Saccharomyces cerevisiae (strain ATCC 204508 / S288c) OX=559292 GN=LAA1 PE=1 SV=1	2	6	6	6	229.8	LAA1	-0.225974	0.0184184
P30619	Protein transport protein SEC1 OS=Saccharomyces cerevisiae (strain ATCC 204508 / S288c) OX=559292 GN=SEC1 PE=1 SV=1	5	4	5	4	83.4	SEC1	-0.225944	0.166839
P53238	Peflin OS=Saccharomyces cerevisiae (strain ATCC 204508 / S288c) OX=559292 GN=PEF1 PE=1 SV=2	3	1	2	1	38.3	PEF1	-0.225059	0.384424
P38230	Probable quinone oxidoreductase OS=Saccharomyces cerevisiae (strain ATCC 204508 / S288c) OX=559292 GN=ZTA1 PE=1 SV=1	48	14	32	14	37	ZTA1	-0.224417	0.196913
P08525	Cytochrome b-c1 complex subunit 8, mitochondrial OS=Saccharomyces cerevisiae (strain ATCC 204508 / S288c) OX=559292 GN=QCR8 PE=1 SV=2	13	1	3	1	11	QCR8	-0.224229	0.34983
P05373	Delta-aminolevulinic acid dehydratase OS=Saccharomyces cerevisiae (strain ATCC 204508 / S288c) OX=559292 GN=HEM2 PE=1 SV=2	42	11	22	11	37.7	HEM2	-0.224064	0.00229286
P37293	Putative N-terminal acetyltransferase 2 OS=Saccharomyces cerevisiae (strain ATCC 204508 / S288c) OX=559292 GN=NAT2 PE=1 SV=2	10	3	5	3	32.8	NAT2	-0.223948	0.0143482
P38884	Altered inheritance of mitochondria protein 18, mitochondrial OS=Saccharomyces cerevisiae (strain ATCC 204508 / S288c) OX=559292 GN=AIM18 PE=1 SV=1	11	4	5	4	36.5	AIM18	-0.223923	0.110317
P43613	ER-localized J domain-containing protein 5 OS=Saccharomyces cerevisiae (strain ATCC 204508 / S288c) OX=559292 GN=ERJ5 PE=1 SV=1	8	3	5	3	34.2	ERJ5	-0.223221	0.017574
P10964	DNA-directed RNA polymerase I subunit RPA190 OS=Saccharomyces cerevisiae (strain ATCC 204508 / S288c) OX=559292 GN=RPA190 PE=1 SV=2	35	46	85	45	186.3	RPA190	-0.223088	0.0154553
P40335	Carboxypeptidase Y-deficient protein 8 OS=Saccharomyces cerevisiae (strain ATCC 204508 / S288c) OX=559292 GN=PEP8 PE=1 SV=2	11	4	7	4	42.5	PEP8	-0.222691	0.0532592
P32191	Glycerol-3-phosphate dehydrogenase, mitochondrial OS=Saccharomyces cerevisiae (strain ATCC 204508 / S288c) OX=559292 GN=GUT2 PE=1 SV=2	54	34	71	34	72.3	GUT2	-0.22256	0.00208845
Q12283	Malonyl CoA-acyl carrier protein transacylase, mitochondrial OS=Saccharomyces cerevisiae (strain ATCC 204508 / S288c) OX=559292 GN=MCT1 PE=1 SV=2	3	1	2	1	40.7	MCT1	-0.22156	0.217191
P38221	Phosphatidate cytidylyltransferase OS=Saccharomyces cerevisiae (strain ATCC 204508 / S288c) OX=559292 GN=CDS1 PE=1 SV=1	9	4	7	4	51.8	CDS1	-0.221274	0.204733
P0CH08	Ubiquitin-ribosomal protein eL40A fusion protein OS=Saccharomyces cerevisiae (strain ATCC 204508 / S288c) OX=559292 GN=RPL40A PE=1 SV=1	55	9	74	2	14.5	RPL40A	-0.221162	0.496691
P00447	Superoxide dismutase [Mn], mitochondrial OS=Saccharomyces cerevisiae (strain ATCC 204508 / S288c) OX=559292 GN=SOD2 PE=1 SV=1	55	10	26	10	25.8	SOD2	-0.220927	0.00681134
P0CX26	Large ribosomal subunit protein eL43B OS=Saccharomyces cerevisiae (strain ATCC 204508 / S288c) OX=559292 GN=RPL43B PE=1 SV=1	61	9	41	9	10.1	RPL43B	-0.220187	0.0258251
P46958	IME2-dependent-signaling protein OS=Saccharomyces cerevisiae (strain ATCC 204508 / S288c) OX=559292 GN=IDS2 PE=1 SV=1	4	2	4	2	53.2	IDS2	-0.21999	0.0451198
P38604	Lanosterol synthase ERG7 OS=Saccharomyces cerevisiae (strain ATCC 204508 / S288c) OX=559292 GN=ERG7 PE=1 SV=6	11	6	9	6	83.4	ERG7	-0.219495	0.32592
Q12166	2-isopropylmalate synthase 2, mitochondrial OS=Saccharomyces cerevisiae (strain ATCC 204508 / S288c) OX=559292 GN=LEU9 PE=1 SV=1	21	14	27	6	67.2	LEU9	-0.219346	0.0489605
P38688	Signal recognition particle subunit SRP72 OS=Saccharomyces cerevisiae (strain ATCC 204508 / S288c) OX=559292 GN=SRP72 PE=1 SV=2	21	13	22	13	73.5	SRP72	-0.218135	0.00143307
P32908	Structural maintenance of chromosomes protein 1 OS=Saccharomyces cerevisiae (strain ATCC 204508 / S288c) OX=559292 GN=SMC1 PE=1 SV=1	4	5	7	5	141.2	SMC1	-0.217317	0.15437
Q05568	Peroxisome biogenesis factor 10 OS=Saccharomyces cerevisiae (strain ATCC 204508 / S288c) OX=559292 GN=PEX10 PE=1 SV=1	2	1	2	1	39.1	PEX10	-0.215173	0.395468
P40037	Protein HMF1 OS=Saccharomyces cerevisiae (strain ATCC 204508 / S288c) OX=559292 GN=HMF1 PE=1 SV=1	7	1	1	1	13.9	HMF1	-0.215055	0.232364
P36053	Transcription elongation factor 1 OS=Saccharomyces cerevisiae (strain ATCC 204508 / S288c) OX=559292 GN=ELF1 PE=1 SV=1	19	4	6	4	16.1	ELF1	-0.215052	0.668979
P05759	Ubiquitin-ribosomal protein eS31 fusion protein OS=Saccharomyces cerevisiae (strain ATCC 204508 / S288c) OX=559292 GN=RPS31 PE=1 SV=3	61	11	86	4	17.2	RPS31	-0.214504	0.00171442
P40368	Nucleoporin NUP82 OS=Saccharomyces cerevisiae (strain ATCC 204508 / S288c) OX=559292 GN=NUP82 PE=1 SV=2	5	4	6	4	82	NUP82	-0.214335	0.0772921
P15731	Ubiquitin-conjugating enzyme E2 4 OS=Saccharomyces cerevisiae (strain ATCC 204508 / S288c) OX=559292 GN=UBC4 PE=1 SV=1	43	4	9	4	16.4	UBC4	-0.214076	0.414089
P32901	Peptide transporter PTR2 OS=Saccharomyces cerevisiae (strain ATCC 204508 / S288c) OX=559292 GN=PTR2 PE=1 SV=2	7	5	11	5	68	PTR2	-0.213902	0.081088
Q04430	Pantothenate kinase CAB1 OS=Saccharomyces cerevisiae (strain ATCC 204508 / S288c) OX=559292 GN=CAB1 PE=1 SV=1	14	5	8	5	40.9	CAB1	-0.213055	0.0137633
P46959	tRNA (adenine(58)-N(1))-methyltransferase catalytic subunit TRM61 OS=Saccharomyces cerevisiae (strain ATCC 204508 / S288c) OX=559292 GN=GCD14 PE=1 SV=1	7	3	3	3	43.9	GCD14	-0.212202	0.263171
Q05543	Regulator of Ty1 transposition protein 103 OS=Saccharomyces cerevisiae (strain ATCC 204508 / S288c) OX=559292 GN=RTT103 PE=1 SV=1	4	2	2	2	46.5	RTT103	-0.212068	0.190995
Q02796	Transcriptional regulatory protein LGE1 OS=Saccharomyces cerevisiae (strain ATCC 204508 / S288c) OX=559292 GN=LGE1 PE=1 SV=1	9	3	6	3	37.3	LGE1	-0.212038	0.0695294
Q00776	AP-1 complex subunit mu-1-I OS=Saccharomyces cerevisiae (strain ATCC 204508 / S288c) OX=559292 GN=APM1 PE=1 SV=2	1	1	2	1	53.8	APM1	-0.212002	0.194482
P53235	Eukaryotic translation initiation factor 2A OS=Saccharomyces cerevisiae (strain ATCC 204508 / S288c) OX=559292 GN=YGR054W PE=1 SV=1	43	20	42	20	71.3	NA	-0.210964	0.0909365
P11914	Mitochondrial-processing peptidase subunit alpha OS=Saccharomyces cerevisiae (strain ATCC 204508 / S288c) OX=559292 GN=MAS2 PE=1 SV=1	19	9	14	9	53.3	MAS2	-0.210852	0.00658601
P37303	Low specificity L-threonine aldolase OS=Saccharomyces cerevisiae (strain ATCC 204508 / S288c) OX=559292 GN=GLY1 PE=1 SV=2	44	14	35	14	42.8	GLY1	-0.210482	0.00664213
P38341	MICOS complex subunit MIC12 OS=Saccharomyces cerevisiae (strain ATCC 204508 / S288c) OX=559292 GN=MIC12 PE=1 SV=1	32	3	6	3	12.4	MIC12	-0.209891	0.0867483
Q3E793	BolA-like protein 1 OS=Saccharomyces cerevisiae (strain ATCC 204508 / S288c) OX=559292 GN=BOL1 PE=1 SV=1	11	1	3	1	12.5	BOL1	-0.209803	0.0249188
P36041	Protein EAP1 OS=Saccharomyces cerevisiae (strain ATCC 204508 / S288c) OX=559292 GN=EAP1 PE=1 SV=1	16	7	11	7	69.7	EAP1	-0.209744	0.0128868
Q03435	Non-histone protein 10 OS=Saccharomyces cerevisiae (strain ATCC 204508 / S288c) OX=559292 GN=NHP10 PE=1 SV=1	3	1	2	1	23.8	NHP10	-0.209263	0.00948552
P53691	Peptidyl-prolyl cis-trans isomerase CPR6 OS=Saccharomyces cerevisiae (strain ATCC 204508 / S288c) OX=559292 GN=CPR6 PE=1 SV=1	49	16	42	16	42	CPR6	-0.208897	0.020053
Q07527	tRNA (guanosine(18)-2'-O)-methyltransferase OS=Saccharomyces cerevisiae (strain ATCC 204508 / S288c) OX=559292 GN=TRM3 PE=1 SV=1	15	21	35	21	164.9	TRM3	-0.20882	0.00779904
P53316	Uncharacterized RNA-binding protein YGR250C OS=Saccharomyces cerevisiae (strain ATCC 204508 / S288c) OX=559292 GN=YGR250C PE=1 SV=1	12	9	12	9	89.5	NA	-0.208204	0.0108291
P50086	Probable 26S proteasome regulatory subunit p28 OS=Saccharomyces cerevisiae (strain ATCC 204508 / S288c) OX=559292 GN=NAS6 PE=1 SV=1	23	5	10	5	25.6	NAS6	-0.207374	0.581417
Q06991	Protein PUN1 OS=Saccharomyces cerevisiae (strain ATCC 204508 / S288c) OX=559292 GN=PUN1 PE=1 SV=1	10	2	4	2	29.2	PUN1	-0.206697	0.0669512
P38142	Probable metabolite transport protein YBR241C OS=Saccharomyces cerevisiae (strain ATCC 204508 / S288c) OX=559292 GN=YBR241C PE=1 SV=1	8	3	5	3	53.5	NA	-0.205925	0.0341742
P39683	Nicotinate phosphoribosyltransferase OS=Saccharomyces cerevisiae (strain ATCC 204508 / S288c) OX=559292 GN=NPT1 PE=1 SV=3	50	20	45	20	49	NPT1	-0.205686	0.00719589
P07269	Regulatory protein PHO2 OS=Saccharomyces cerevisiae (strain ATCC 204508 / S288c) OX=559292 GN=PHO2 PE=1 SV=1	4	2	4	2	63.4	PHO2	-0.205088	0.293242
Q04347	Bud site selection protein 22 OS=Saccharomyces cerevisiae (strain ATCC 204508 / S288c) OX=559292 GN=BUD22 PE=1 SV=1	6	3	3	3	60	BUD22	-0.204874	0.00734616
Q3E846	Cytochrome c oxidase assembly factor 6 OS=Saccharomyces cerevisiae (strain ATCC 204508 / S288c) OX=559292 GN=COA6 PE=1 SV=1	33	3	3	3	12.4	COA6	-0.20435	0.592688
Q12298	Uncharacterized ABC transporter ATP-binding protein YDR061W OS=Saccharomyces cerevisiae (strain ATCC 204508 / S288c) OX=559292 GN=YDR061W PE=1 SV=1	6	3	4	3	61.2	NA	-0.204203	0.0622355
P25037	Ubiquitin carboxyl-terminal hydrolase 1 OS=Saccharomyces cerevisiae (strain ATCC 204508 / S288c) OX=559292 GN=UBP1 PE=1 SV=2	12	7	9	7	92.7	UBP1	-0.203669	0.00817079
Q04279	Eisosome protein SEG1 OS=Saccharomyces cerevisiae (strain ATCC 204508 / S288c) OX=559292 GN=SEG1 PE=1 SV=1	6	7	11	7	105.8	SEG1	-0.203444	0.00731082
P20447	ATP-dependent RNA helicase DBP3 OS=Saccharomyces cerevisiae (strain ATCC 204508 / S288c) OX=559292 GN=DBP3 PE=1 SV=2	42	18	35	18	58.8	DBP3	-0.203406	0.0125156
P26570	Serine/threonine-protein phosphatase PP-Z1 OS=Saccharomyces cerevisiae (strain ATCC 204508 / S288c) OX=559292 GN=PPZ1 PE=1 SV=5	9	6	8	2	77.4	PPZ1	-0.202591	0.0181033
Q02875	SMY2 homolog 2 OS=Saccharomyces cerevisiae (strain ATCC 204508 / S288c) OX=559292 GN=SYH1 PE=1 SV=1	5	4	4	4	94.3	SYH1	-0.202003	0.18674
P51401	Large ribosomal subunit protein uL6B OS=Saccharomyces cerevisiae (strain ATCC 204508 / S288c) OX=559292 GN=RPL9B PE=1 SV=1	69	14	106	3	21.6	RPL9B	-0.200724	0.000845797
P53721	Respiratory supercomplex factor 2, mitochondrial OS=Saccharomyces cerevisiae (strain ATCC 204508 / S288c) OX=559292 GN=RCF2 PE=1 SV=1	22	6	9	6	25.3	RCF2	-0.200533	0.536466
P22139	DNA-directed RNA polymerases I, II, and III subunit RPABC5 OS=Saccharomyces cerevisiae (strain ATCC 204508 / S288c) OX=559292 GN=RPB10 PE=1 SV=2	16	1	2	1	8.3	RPB10	-0.200218	0.00389955
P02407	Small ribosomal subunit protein eS17A OS=Saccharomyces cerevisiae (strain ATCC 204508 / S288c) OX=559292 GN=RPS17A PE=1 SV=1	60	10	64	10	15.8	RPS17A	-0.199556	0.0198277
P28834	Isocitrate dehydrogenase [NAD] subunit 1, mitochondrial OS=Saccharomyces cerevisiae (strain ATCC 204508 / S288c) OX=559292 GN=IDH1 PE=1 SV=2	47	14	35	14	39.3	IDH1	-0.198241	0.0108545
P36523	Large ribosomal subunit protein mL57 OS=Saccharomyces cerevisiae (strain ATCC 204508 / S288c) OX=559292 GN=MRPL15 PE=1 SV=3	11	3	3	3	28.2	MRPL15	-0.197901	0.00925417
P48836	V-type proton ATPase subunit G OS=Saccharomyces cerevisiae (strain ATCC 204508 / S288c) OX=559292 GN=VMA10 PE=1 SV=1	25	3	7	3	12.7	VMA10	-0.197554	0.42629
Q08223	Altered inheritance of mitochondria protein 39, mitochondrial OS=Saccharomyces cerevisiae (strain ATCC 204508 / S288c) OX=559292 GN=AIM39 PE=3 SV=1	8	3	4	3	45.8	AIM39	-0.197301	0.195651
P14908	Mitochondrial transcription factor 1 OS=Saccharomyces cerevisiae (strain ATCC 204508 / S288c) OX=559292 GN=MTF1 PE=1 SV=4	3	1	2	1	39.7	MTF1	-0.197066	0.011731
P37838	Nucleolar protein 4 OS=Saccharomyces cerevisiae (strain ATCC 204508 / S288c) OX=559292 GN=NOP4 PE=1 SV=1	17	11	17	11	77.8	NOP4	-0.196832	0.0799487
P33421	Succinate dehydrogenase [ubiquinone] cytochrome b subunit, mitochondrial OS=Saccharomyces cerevisiae (strain ATCC 204508 / S288c) OX=559292 GN=SDH3 PE=1 SV=1	12	3	11	3	22.1	SDH3	-0.195973	0.0410298
P53299	Mitochondrial import inner membrane translocase subunit TIM13 OS=Saccharomyces cerevisiae (strain ATCC 204508 / S288c) OX=559292 GN=TIM13 PE=1 SV=1	8	1	1	1	11.3	TIM13	-0.195825	0.458829
Q00578	General transcription and DNA repair factor IIH helicase subunit XPB OS=Saccharomyces cerevisiae (strain ATCC 204508 / S288c) OX=559292 GN=SSL2 PE=1 SV=1	1	1	1	1	95.3	SSL2	-0.195639	0.468169
P43579	Ino eighty subunit 1 OS=Saccharomyces cerevisiae (strain ATCC 204508 / S288c) OX=559292 GN=IES1 PE=1 SV=1	2	1	1	1	78.7	IES1	-0.195317	0.136968
P47108	Nucleolar pre-ribosomal-associated protein 2 OS=Saccharomyces cerevisiae (strain ATCC 204508 / S288c) OX=559292 GN=URB2 PE=1 SV=1	5	6	7	6	135	URB2	-0.195286	0.0115759
A0A023PZ99	Putative uncharacterized protein YDR008C OS=Saccharomyces cerevisiae (strain ATCC 204508 / S288c) OX=559292 GN=YDR008C PE=5 SV=1	7	1	3	1	12.8	NA	-0.195144	0.102445
P41057	Small ribosomal subunit protein uS14A OS=Saccharomyces cerevisiae (strain ATCC 204508 / S288c) OX=559292 GN=RPS29A PE=1 SV=3	48	4	9	4	6.7	RPS29A	-0.194748	0.0947327
Q12320	Hydroxyacylglutathione hydrolase, mitochondrial OS=Saccharomyces cerevisiae (strain ATCC 204508 / S288c) OX=559292 GN=GLO4 PE=3 SV=1	7	1	2	1	32.3	GLO4	-0.194649	0.196112
P13393	TATA-box-binding protein OS=Saccharomyces cerevisiae (strain ATCC 204508 / S288c) OX=559292 GN=SPT15 PE=1 SV=3	27	6	11	6	27	SPT15	-0.193635	0.39397
P06102	General negative regulator of transcription subunit 3 OS=Saccharomyces cerevisiae (strain ATCC 204508 / S288c) OX=559292 GN=NOT3 PE=1 SV=2	7	5	8	5	94.3	NOT3	-0.193601	0.165427
P53136	Ribosome biogenesis protein NSA1 OS=Saccharomyces cerevisiae (strain ATCC 204508 / S288c) OX=559292 GN=NSA1 PE=1 SV=1	25	10	17	10	51.9	NSA1	-0.193343	0.0116087
P17649	4-aminobutyrate aminotransferase OS=Saccharomyces cerevisiae (strain ATCC 204508 / S288c) OX=559292 GN=UGA1 PE=1 SV=2	42	17	38	17	52.9	UGA1	-0.193091	0.0470564
P36152	Fe-S cluster assembly protein DRE2 OS=Saccharomyces cerevisiae (strain ATCC 204508 / S288c) OX=559292 GN=DRE2 PE=1 SV=1	14	4	6	4	38.5	DRE2	-0.193011	0.164047
Q03028	Mitochondrial 2-oxodicarboxylate carrier 1 OS=Saccharomyces cerevisiae (strain ATCC 204508 / S288c) OX=559292 GN=ODC1 PE=1 SV=1	38	10	18	10	34.2	ODC1	-0.192371	0.00447508
Q12329	Heat shock protein 42 OS=Saccharomyces cerevisiae (strain ATCC 204508 / S288c) OX=559292 GN=HSP42 PE=1 SV=1	20	8	13	8	42.8	HSP42	-0.191558	0.110582
P33327	NAD-specific glutamate dehydrogenase OS=Saccharomyces cerevisiae (strain ATCC 204508 / S288c) OX=559292 GN=GDH2 PE=1 SV=1	42	44	93	44	124.3	GDH2	-0.191358	0.00586439
P50110	Sorting assembly machinery 37 kDa subunit OS=Saccharomyces cerevisiae (strain ATCC 204508 / S288c) OX=559292 GN=SAM37 PE=1 SV=1	2	1	1	1	37.5	SAM37	-0.191097	0.0426909
P40529	ADP-ribosylation factor GTPase-activating protein effector protein 2 OS=Saccharomyces cerevisiae (strain ATCC 204508 / S288c) OX=559292 GN=AGE2 PE=1 SV=1	17	5	7	5	32.6	AGE2	-0.190789	0.0144681
Q02725	Vacuolar transporter chaperone 3 complex subunit 3 OS=Saccharomyces cerevisiae (strain ATCC 204508 / S288c) OX=559292 GN=VTC3 PE=1 SV=1	42	34	68	33	96.5	VTC3	-0.19027	0.0769687
P53860	Phosphatidylinositol transfer protein PDR16 OS=Saccharomyces cerevisiae (strain ATCC 204508 / S288c) OX=559292 GN=PDR16 PE=1 SV=1	43	13	27	13	40.7	PDR16	-0.190002	0.00244179
Q02933	Ribonuclease T2-like OS=Saccharomyces cerevisiae (strain ATCC 204508 / S288c) OX=559292 GN=RNY1 PE=1 SV=1	15	5	8	5	50.1	RNY1	-0.18989	0.0678261
Q03290	RNA polymerase II transcription factor B subunit 3 OS=Saccharomyces cerevisiae (strain ATCC 204508 / S288c) OX=559292 GN=TFB3 PE=1 SV=1	3	1	1	1	38.1	TFB3	-0.189767	0.370483
P36139	Protein PET10 OS=Saccharomyces cerevisiae (strain ATCC 204508 / S288c) OX=559292 GN=PET10 PE=1 SV=3	53	14	29	14	31.2	PET10	-0.189666	0.196817
Q12199	Type 2A phosphatase activator TIP41 OS=Saccharomyces cerevisiae (strain ATCC 204508 / S288c) OX=559292 GN=TIP41 PE=1 SV=1	7	2	6	2	41	TIP41	-0.188728	0.182061
P24784	ATP-dependent RNA helicase DBP1 OS=Saccharomyces cerevisiae (strain ATCC 204508 / S288c) OX=559292 GN=DBP1 PE=1 SV=2	9	6	15	1	67.9	DBP1	-0.188538	0.0443999
P32582	Cystathionine beta-synthase OS=Saccharomyces cerevisiae (strain ATCC 204508 / S288c) OX=559292 GN=CYS4 PE=1 SV=1	78	34	85	34	56	CYS4	-0.188509	0.000355577
P00044	Cytochrome c isoform 1 OS=Saccharomyces cerevisiae (strain ATCC 204508 / S288c) OX=559292 GN=CYC1 PE=1 SV=2	58	10	24	7	12.2	CYC1	-0.188459	0.0912221
P19659	Mediator of RNA polymerase II transcription subunit 15 OS=Saccharomyces cerevisiae (strain ATCC 204508 / S288c) OX=559292 GN=GAL11 PE=1 SV=3	4	4	8	4	120.2	GAL11	-0.188431	0.108655
P37304	Protein PAM1 OS=Saccharomyces cerevisiae (strain ATCC 204508 / S288c) OX=559292 GN=PAM1 PE=1 SV=2	3	3	5	3	92.8	PAM1	-0.187436	0.225558
P11792	Serine/threonine-protein kinase SCH9 OS=Saccharomyces cerevisiae (strain ATCC 204508 / S288c) OX=559292 GN=SCH9 PE=1 SV=3	4	3	4	3	91.8	SCH9	-0.187311	0.000674059
P35191	DnaJ homolog 1, mitochondrial OS=Saccharomyces cerevisiae (strain ATCC 204508 / S288c) OX=559292 GN=MDJ1 PE=1 SV=1	33	15	24	15	55.5	MDJ1	-0.187262	0.0164406
Q04338	t-SNARE VTI1 OS=Saccharomyces cerevisiae (strain ATCC 204508 / S288c) OX=559292 GN=VTI1 PE=1 SV=3	10	2	3	2	24.7	VTI1	-0.185554	0.016452
P08539	Guanine nucleotide-binding protein alpha-1 subunit OS=Saccharomyces cerevisiae (strain ATCC 204508 / S288c) OX=559292 GN=GPA1 PE=1 SV=3	11	6	11	6	54	GPA1	-0.185368	0.00688327
P34224	Uncharacterized protein YBL059W OS=Saccharomyces cerevisiae (strain ATCC 204508 / S288c) OX=559292 GN=YBL059W PE=1 SV=1	5	1	1	1	22.3	NA	-0.185065	0.294891
P53220	Mitochondrial import inner membrane translocase subunit TIM21 OS=Saccharomyces cerevisiae (strain ATCC 204508 / S288c) OX=559292 GN=TIM21 PE=1 SV=1	15	4	4	4	27.2	TIM21	-0.184974	0.106238
Q02892	Nucleolar GTP-binding protein 1 OS=Saccharomyces cerevisiae (strain ATCC 204508 / S288c) OX=559292 GN=NOG1 PE=1 SV=1	36	21	40	21	74.4	NOG1	-0.184939	0.0469333
P53303	Zinc finger chaperone ZPR1 OS=Saccharomyces cerevisiae (strain ATCC 204508 / S288c) OX=559292 GN=ZPR1 PE=1 SV=1	34	17	38	17	55	ZPR1	-0.184107	0.00207089
P47085	MEMO1 family protein MHO1 OS=Saccharomyces cerevisiae (strain ATCC 204508 / S288c) OX=559292 GN=MHO1 PE=1 SV=1	28	9	16	9	38.5	MHO1	-0.183221	0.0718285
Q06708	Vacuole morphology and inheritance protein 14 OS=Saccharomyces cerevisiae (strain ATCC 204508 / S288c) OX=559292 GN=VAC14 PE=1 SV=1	7	7	10	6	99.7	VAC14	-0.183219	0.0760174
P39935	Eukaryotic initiation factor 4F subunit p150 OS=Saccharomyces cerevisiae (strain ATCC 204508 / S288c) OX=559292 GN=TIF4631 PE=1 SV=2	30	28	51	25	107	TIF4631	-0.18316	0.000994008
Q02895	Putative aryl-alcohol dehydrogenase AAD16 OS=Saccharomyces cerevisiae (strain ATCC 204508 / S288c) OX=559292 GN=AAD16 PE=1 SV=1	4	1	2	1	39.7	AAD16	-0.182154	0.0468941
Q04947	Reticulon-like protein 1 OS=Saccharomyces cerevisiae (strain ATCC 204508 / S288c) OX=559292 GN=RTN1 PE=1 SV=1	58	15	35	15	32.9	RTN1	-0.182008	0.365378
P38151	PAB1-binding protein 2 OS=Saccharomyces cerevisiae (strain ATCC 204508 / S288c) OX=559292 GN=PBP2 PE=1 SV=1	2	1	1	1	45.8	PBP2	-0.180913	0.0147156
P38086	DNA repair and recombination protein RDH54 OS=Saccharomyces cerevisiae (strain ATCC 204508 / S288c) OX=559292 GN=RDH54 PE=1 SV=4	3	3	4	3	107.9	RDH54	-0.180692	0.113825
P47001	Cell wall mannoprotein CIS3 OS=Saccharomyces cerevisiae (strain ATCC 204508 / S288c) OX=559292 GN=CIS3 PE=1 SV=1	11	3	5	2	23.2	CIS3	-0.180682	0.134253
P53877	Pre-rRNA-processing protein IPI3 OS=Saccharomyces cerevisiae (strain ATCC 204508 / S288c) OX=559292 GN=IPI3 PE=1 SV=1	20	10	20	10	61.7	IPI3	-0.180494	0.00525249
Q03201	Small ribosomal subunit protein uS10m OS=Saccharomyces cerevisiae (strain ATCC 204508 / S288c) OX=559292 GN=RSM10 PE=1 SV=1	18	3	4	3	23.4	RSM10	-0.179939	0.230578
P02992	Elongation factor Tu, mitochondrial OS=Saccharomyces cerevisiae (strain ATCC 204508 / S288c) OX=559292 GN=TUF1 PE=1 SV=1	44	14	30	14	47.9	TUF1	-0.179819	0.348357
P38687	Signal recognition particle subunit SRP68 OS=Saccharomyces cerevisiae (strain ATCC 204508 / S288c) OX=559292 GN=SRP68 PE=1 SV=1	27	12	24	12	69	SRP68	-0.179494	0.00343859
Q12675	Phospholipid-transporting ATPase DNF2 OS=Saccharomyces cerevisiae (strain ATCC 204508 / S288c) OX=559292 GN=DNF2 PE=1 SV=1	2	3	4	2	182.5	DNF2	-0.179332	0.322843
P06208	2-isopropylmalate synthase OS=Saccharomyces cerevisiae (strain ATCC 204508 / S288c) OX=559292 GN=LEU4 PE=1 SV=1	43	25	58	17	68.4	LEU4	-0.179186	0.00423273
P19414	Aconitate hydratase, mitochondrial OS=Saccharomyces cerevisiae (strain ATCC 204508 / S288c) OX=559292 GN=ACO1 PE=1 SV=2	57	41	122	41	85.3	ACO1	-0.179065	0.0338731
Q08208	Nucleolar protein 12 OS=Saccharomyces cerevisiae (strain ATCC 204508 / S288c) OX=559292 GN=NOP12 PE=1 SV=1	36	16	28	16	51.9	NOP12	-0.178896	0.0442081
P33328	Synaptobrevin homolog 2 OS=Saccharomyces cerevisiae (strain ATCC 204508 / S288c) OX=559292 GN=SNC2 PE=1 SV=2	26	3	5	2	12.9	SNC2	-0.178846	0.25646
P38167	Protein ECM21 OS=Saccharomyces cerevisiae (strain ATCC 204508 / S288c) OX=559292 GN=ECM21 PE=1 SV=2	2	3	6	3	123.5	ECM21	-0.178117	0.0494563
P20434	DNA-directed RNA polymerases I, II, and III subunit RPABC1 OS=Saccharomyces cerevisiae (strain ATCC 204508 / S288c) OX=559292 GN=RPB5 PE=1 SV=1	52	8	15	8	25.1	RPB5	-0.177841	0.075289
P40469	DNA repair/transcription protein MET18/MMS19 OS=Saccharomyces cerevisiae (strain ATCC 204508 / S288c) OX=559292 GN=MET18 PE=1 SV=1	5	4	6	4	117.8	MET18	-0.177718	0.00147777
P46654	Small ribosomal subunit protein uS2B OS=Saccharomyces cerevisiae (strain ATCC 204508 / S288c) OX=559292 GN=RPS0B PE=1 SV=2	53	9	33	1	27.9	RPS0B	-0.177402	0.249683
Q06685	Inositol hexakisphosphate and diphosphoinositol-pentakisphosphate kinase OS=Saccharomyces cerevisiae (strain ATCC 204508 / S288c) OX=559292 GN=VIP1 PE=1 SV=1	15	18	29	18	129.7	VIP1	-0.1774	0.0350398
P45818	ATP-dependent RNA helicase ROK1 OS=Saccharomyces cerevisiae (strain ATCC 204508 / S288c) OX=559292 GN=ROK1 PE=1 SV=1	38	18	26	18	63.6	ROK1	-0.177183	0.0138258
Q03761	Transcription initiation factor TFIID subunit 12 OS=Saccharomyces cerevisiae (strain ATCC 204508 / S288c) OX=559292 GN=TAF12 PE=1 SV=1	28	14	22	14	61	TAF12	-0.176991	0.0102107
Q99258	3,4-dihydroxy-2-butanone 4-phosphate synthase OS=Saccharomyces cerevisiae (strain ATCC 204508 / S288c) OX=559292 GN=RIB3 PE=1 SV=1	47	8	17	8	22.6	RIB3	-0.176929	0.0886159
P23644	Mitochondrial import receptor subunit TOM40 OS=Saccharomyces cerevisiae (strain ATCC 204508 / S288c) OX=559292 GN=TOM40 PE=1 SV=1	35	10	23	10	42	TOM40	-0.176907	0.0261092
P48582	Vacuolar-sorting protein BRO1 OS=Saccharomyces cerevisiae (strain ATCC 204508 / S288c) OX=559292 GN=BRO1 PE=1 SV=2	10	9	14	9	97.2	BRO1	-0.176791	0.00487712
P34253	Protein KTI12 OS=Saccharomyces cerevisiae (strain ATCC 204508 / S288c) OX=559292 GN=KTI12 PE=1 SV=2	18	6	11	6	35.3	KTI12	-0.17666	0.0867773
P32476	Squalene epoxidase ERG1 OS=Saccharomyces cerevisiae (strain ATCC 204508 / S288c) OX=559292 GN=ERG1 PE=1 SV=2	25	12	24	12	55.1	ERG1	-0.175753	0.0116442
Q07657	Seventh homolog of septin 1 OS=Saccharomyces cerevisiae (strain ATCC 204508 / S288c) OX=559292 GN=SHS1 PE=1 SV=1	15	9	13	9	62.6	SHS1	-0.175261	0.0247114
Q12754	Ribosomal RNA-processing protein 12 OS=Saccharomyces cerevisiae (strain ATCC 204508 / S288c) OX=559292 GN=RRP12 PE=1 SV=1	25	24	42	24	137.4	RRP12	-0.174776	0.00844197
P33891	Protein transport protein TIP20 OS=Saccharomyces cerevisiae (strain ATCC 204508 / S288c) OX=559292 GN=TIP20 PE=1 SV=1	2	2	3	2	81.1	TIP20	-0.174064	0.143541
P47120	Deoxyhypusine hydroxylase OS=Saccharomyces cerevisiae (strain ATCC 204508 / S288c) OX=559292 GN=LIA1 PE=1 SV=1	57	14	30	14	36.1	LIA1	-0.173888	0.15229
P46367	Potassium-activated aldehyde dehydrogenase, mitochondrial OS=Saccharomyces cerevisiae (strain ATCC 204508 / S288c) OX=559292 GN=ALD4 PE=1 SV=2	77	37	194	35	56.7	ALD4	-0.173848	0.0405291
P15202	Peroxisomal catalase A OS=Saccharomyces cerevisiae (strain ATCC 204508 / S288c) OX=559292 GN=CTA1 PE=1 SV=1	38	16	31	16	58.5	CTA1	-0.17362	0.0174008
P25359	Exosome complex component RRP43 OS=Saccharomyces cerevisiae (strain ATCC 204508 / S288c) OX=559292 GN=RRP43 PE=1 SV=2	7	3	5	3	44	RRP43	-0.173435	0.0806915
P36775	Lon protease homolog, mitochondrial OS=Saccharomyces cerevisiae (strain ATCC 204508 / S288c) OX=559292 GN=PIM1 PE=1 SV=2	31	33	68	33	127	PIM1	-0.173192	0.00157985
P53155	Uncharacterized protein YGL082W OS=Saccharomyces cerevisiae (strain ATCC 204508 / S288c) OX=559292 GN=YGL082W PE=1 SV=1	7	3	4	3	43.3	NA	-0.172113	0.0898438
P35997	Small ribosomal subunit protein eS27A OS=Saccharomyces cerevisiae (strain ATCC 204508 / S288c) OX=559292 GN=RPS27A PE=1 SV=1	27	3	14	3	8.9	RPS27A	-0.171454	0.126749
P32849	DNA repair protein RAD5 OS=Saccharomyces cerevisiae (strain ATCC 204508 / S288c) OX=559292 GN=RAD5 PE=1 SV=1	1	1	1	1	133.9	RAD5	-0.170783	0.0225467
P40893	Regulation of enolase protein 1 OS=Saccharomyces cerevisiae (strain ATCC 204508 / S288c) OX=559292 GN=REE1 PE=1 SV=1	47	9	23	9	22	REE1	-0.170607	0.00498945
P21304	Periodic tryptophan protein 1 OS=Saccharomyces cerevisiae (strain ATCC 204508 / S288c) OX=559292 GN=PWP1 PE=1 SV=1	25	10	18	10	63.8	PWP1	-0.17044	0.0488593
P38928	Axial budding pattern protein 2 OS=Saccharomyces cerevisiae (strain ATCC 204508 / S288c) OX=559292 GN=AXL2 PE=1 SV=1	2	2	3	2	90.7	AXL2	-0.17039	0.242977
P38121	DNA polymerase alpha subunit B OS=Saccharomyces cerevisiae (strain ATCC 204508 / S288c) OX=559292 GN=POL12 PE=1 SV=1	5	3	4	3	78.7	POL12	-0.170091	0.330841
P16664	Guanine nucleotide exchange factor subunit RGP1 OS=Saccharomyces cerevisiae (strain ATCC 204508 / S288c) OX=559292 GN=RGP1 PE=1 SV=2	2	2	4	2	75.3	RGP1	-0.169181	0.333606
P40032	Prolyl 3,4-dihydroxylase TPA1 OS=Saccharomyces cerevisiae (strain ATCC 204508 / S288c) OX=559292 GN=TPA1 PE=1 SV=1	35	18	35	18	74	TPA1	-0.168587	0.00777154
P32468	Cell division control protein 12 OS=Saccharomyces cerevisiae (strain ATCC 204508 / S288c) OX=559292 GN=CDC12 PE=1 SV=1	42	16	30	16	46.6	CDC12	-0.168486	0.0128461
P40961	Prohibitin-1 OS=Saccharomyces cerevisiae (strain ATCC 204508 / S288c) OX=559292 GN=PHB1 PE=1 SV=2	49	11	22	11	31.4	PHB1	-0.168447	0.0195618
P38314	Protein SDS24 OS=Saccharomyces cerevisiae (strain ATCC 204508 / S288c) OX=559292 GN=SDS24 PE=1 SV=1	10	5	9	5	57.2	SDS24	-0.168405	0.0277911
P07274	Profilin OS=Saccharomyces cerevisiae (strain ATCC 204508 / S288c) OX=559292 GN=PFY1 PE=1 SV=2	68	4	17	4	13.7	PFY1	-0.168358	0.0613347
P10614	Lanosterol 14-alpha demethylase CYP51 OS=Saccharomyces cerevisiae (strain ATCC 204508 / S288c) OX=559292 GN=ERG11 PE=1 SV=1	46	19	41	19	60.7	ERG11	-0.168023	0.159709
P38374	Protein YSY6 OS=Saccharomyces cerevisiae (strain ATCC 204508 / S288c) OX=559292 GN=YSY6 PE=1 SV=1	11	1	2	1	7.4	YSY6	-0.167169	0.26943
Q12072	ISWI one complex protein 2 OS=Saccharomyces cerevisiae (strain ATCC 204508 / S288c) OX=559292 GN=IOC2 PE=1 SV=1	4	3	4	3	93.4	IOC2	-0.167019	0.735899
Q02206	Chromatin structure-remodeling complex subunit RSC4 OS=Saccharomyces cerevisiae (strain ATCC 204508 / S288c) OX=559292 GN=RSC4 PE=1 SV=2	4	2	4	2	72.2	RSC4	-0.166911	0.0590287
P11154	Pyruvate carboxylase 1 OS=Saccharomyces cerevisiae (strain ATCC 204508 / S288c) OX=559292 GN=PYC1 PE=1 SV=2	47	45	111	15	130	PYC1	-0.166869	0.0665023
P53874	Ubiquitin carboxyl-terminal hydrolase 10 OS=Saccharomyces cerevisiae (strain ATCC 204508 / S288c) OX=559292 GN=UBP10 PE=1 SV=2	3	3	4	3	88.5	UBP10	-0.166635	0.0228285
Q02785	ATP-dependent permease PDR12 OS=Saccharomyces cerevisiae (strain ATCC 204508 / S288c) OX=559292 GN=PDR12 PE=1 SV=1	14	20	39	18	171	PDR12	-0.166519	0.0912702
Q12220	U3 small nucleolar RNA-associated protein 12 OS=Saccharomyces cerevisiae (strain ATCC 204508 / S288c) OX=559292 GN=DIP2 PE=1 SV=1	11	10	19	10	106.3	DIP2	-0.166398	0.00275069
P37299	Cytochrome b-c1 complex subunit 10, mitochondrial OS=Saccharomyces cerevisiae (strain ATCC 204508 / S288c) OX=559292 GN=QCR10 PE=1 SV=2	35	3	5	3	8.6	QCR10	-0.166378	0.116786
Q12289	Mitochondrial carnitine carrier OS=Saccharomyces cerevisiae (strain ATCC 204508 / S288c) OX=559292 GN=CRC1 PE=1 SV=1	23	8	19	8	34.7	CRC1	-0.165944	0.0316893
P43563	CBK1 kinase activator protein MOB2 OS=Saccharomyces cerevisiae (strain ATCC 204508 / S288c) OX=559292 GN=MOB2 PE=1 SV=2	7	2	3	2	33.3	MOB2	-0.165436	0.0387149
P53214	Protein MTL1 OS=Saccharomyces cerevisiae (strain ATCC 204508 / S288c) OX=559292 GN=MTL1 PE=1 SV=1	2	1	2	1	57.5	MTL1	-0.165136	0.344473
P06242	Serine/threonine-protein kinase KIN28 OS=Saccharomyces cerevisiae (strain ATCC 204508 / S288c) OX=559292 GN=KIN28 PE=1 SV=1	10	3	6	3	35.2	KIN28	-0.164594	0.0940163
P46669	DNA-directed RNA polymerase I subunit RPA43 OS=Saccharomyces cerevisiae (strain ATCC 204508 / S288c) OX=559292 GN=RPA43 PE=1 SV=2	25	10	19	10	36.2	RPA43	-0.164093	0.232832
P39538	Ubiquitin carboxyl-terminal hydrolase 12 OS=Saccharomyces cerevisiae (strain ATCC 204508 / S288c) OX=559292 GN=UBP12 PE=1 SV=1	2	3	5	3	143.1	UBP12	-0.163995	0.0967133
P50107	Glyoxalase I OS=Saccharomyces cerevisiae (strain ATCC 204508 / S288c) OX=559292 GN=GLO1 PE=1 SV=1	22	7	13	7	37.2	GLO1	-0.163728	0.354767
P08466	Mitochondrial nuclease OS=Saccharomyces cerevisiae (strain ATCC 204508 / S288c) OX=559292 GN=NUC1 PE=1 SV=1	8	3	6	3	37.2	NUC1	-0.16348	0.0367565
P40502	Altered inheritance of mitochondria protein 19, mitochondrial OS=Saccharomyces cerevisiae (strain ATCC 204508 / S288c) OX=559292 GN=AIM19 PE=1 SV=1	15	1	2	1	16.9	AIM19	-0.163303	0.484437
P50947	Transcriptional regulatory protein PHO23 OS=Saccharomyces cerevisiae (strain ATCC 204508 / S288c) OX=559292 GN=PHO23 PE=1 SV=1	6	2	3	2	37	PHO23	-0.163132	0.166543
P23202	Transcriptional regulator URE2 OS=Saccharomyces cerevisiae (strain ATCC 204508 / S288c) OX=559292 GN=URE2 PE=1 SV=1	36	10	19	10	40.2	URE2	-0.162775	0.0170355
P47095	Methylthioribulose-1-phosphate dehydratase OS=Saccharomyces cerevisiae (strain ATCC 204508 / S288c) OX=559292 GN=MDE1 PE=1 SV=1	5	1	2	1	27.4	MDE1	-0.162753	0.202365
P39960	GTPase-activating protein BEM2/IPL2 OS=Saccharomyces cerevisiae (strain ATCC 204508 / S288c) OX=559292 GN=BEM2 PE=1 SV=1	6	12	18	12	245.3	BEM2	-0.162029	0.047999
Q05779	Ubiquinone biosynthesis protein COQ9, mitochondrial OS=Saccharomyces cerevisiae (strain ATCC 204508 / S288c) OX=559292 GN=COQ9 PE=1 SV=1	5	1	2	1	29.9	COQ9	-0.161784	0.521983
P06168	Ketol-acid reductoisomerase, mitochondrial OS=Saccharomyces cerevisiae (strain ATCC 204508 / S288c) OX=559292 GN=ILV5 PE=1 SV=1	70	21	80	21	44.3	ILV5	-0.161081	0.0158715
Q08032	Cell division control protein 45 OS=Saccharomyces cerevisiae (strain ATCC 204508 / S288c) OX=559292 GN=CDC45 PE=1 SV=1	1	1	2	1	74.2	CDC45	-0.160638	0.311759
P49367	Homoaconitase, mitochondrial OS=Saccharomyces cerevisiae (strain ATCC 204508 / S288c) OX=559292 GN=LYS4 PE=1 SV=1	35	18	38	18	75.1	LYS4	-0.160226	0.0146354
P32496	26S proteasome regulatory subunit RPN12 OS=Saccharomyces cerevisiae (strain ATCC 204508 / S288c) OX=559292 GN=RPN12 PE=1 SV=3	7	2	2	2	31.9	RPN12	-0.159876	0.194511
P32485	Mitogen-activated protein kinase HOG1 OS=Saccharomyces cerevisiae (strain ATCC 204508 / S288c) OX=559292 GN=HOG1 PE=1 SV=2	18	6	11	5	48.8	HOG1	-0.158088	0.0629885
P07278	cAMP-dependent protein kinase regulatory subunit OS=Saccharomyces cerevisiae (strain ATCC 204508 / S288c) OX=559292 GN=BCY1 PE=1 SV=4	51	17	37	17	47.2	BCY1	-0.157902	0.00975653
Q06567	ABC1 family protein MCP2 OS=Saccharomyces cerevisiae (strain ATCC 204508 / S288c) OX=559292 GN=MCP2 PE=1 SV=1	4	1	2	1	65.9	MCP2	-0.157698	0.0734188
P32867	Protein SSO1 OS=Saccharomyces cerevisiae (strain ATCC 204508 / S288c) OX=559292 GN=SSO1 PE=1 SV=2	15	4	8	3	33.1	SSO1	-0.157693	0.0213387
Q08004	Bud site selection protein 20 OS=Saccharomyces cerevisiae (strain ATCC 204508 / S288c) OX=559292 GN=BUD20 PE=1 SV=1	37	4	7	4	18.5	BUD20	-0.157241	0.288557
P39705	Nucleoporin NUP60 OS=Saccharomyces cerevisiae (strain ATCC 204508 / S288c) OX=559292 GN=NUP60 PE=1 SV=1	16	6	12	6	59	NUP60	-0.157154	0.0824683
P46990	Large ribosomal subunit protein uL22B OS=Saccharomyces cerevisiae (strain ATCC 204508 / S288c) OX=559292 GN=RPL17B PE=1 SV=2	41	7	49	1	20.5	RPL17B	-0.157036	0.0954065
P0CX56	Small ribosomal subunit protein uS13B OS=Saccharomyces cerevisiae (strain ATCC 204508 / S288c) OX=559292 GN=RPS18B PE=1 SV=1	64	15	106	15	17	RPS18B	-0.156101	0.00748757
P32598	Serine/threonine-protein phosphatase PP1-2 OS=Saccharomyces cerevisiae (strain ATCC 204508 / S288c) OX=559292 GN=GLC7 PE=1 SV=1	56	12	25	10	35.9	GLC7	-0.155587	0.395685
P38994	Phosphatidylinositol 4-phosphate 5-kinase MSS4 OS=Saccharomyces cerevisiae (strain ATCC 204508 / S288c) OX=559292 GN=MSS4 PE=1 SV=2	3	2	3	2	89.3	MSS4	-0.155434	0.338146
Q12305	Thiosulfate:glutathione sulfurtransferase OS=Saccharomyces cerevisiae (strain ATCC 204508 / S288c) OX=559292 GN=RDL1 PE=1 SV=1	68	8	27	8	15.4	RDL1	-0.155101	0.0515025
P38615	Serine/threonine-protein kinase RIM11/MSD1 OS=Saccharomyces cerevisiae (strain ATCC 204508 / S288c) OX=559292 GN=RIM11 PE=1 SV=1	9	4	5	3	43	RIM11	-0.154969	0.0495131
P47077	Nucleolar protein 9 OS=Saccharomyces cerevisiae (strain ATCC 204508 / S288c) OX=559292 GN=NOP9 PE=1 SV=1	23	15	26	15	77.7	NOP9	-0.154693	0.00625941
P40495	Homoisocitrate dehydrogenase, mitochondrial OS=Saccharomyces cerevisiae (strain ATCC 204508 / S288c) OX=559292 GN=LYS12 PE=1 SV=1	45	18	44	18	40	LYS12	-0.154328	0.0689392
P30775	Peptide chain release factor 1, mitochondrial OS=Saccharomyces cerevisiae (strain ATCC 204508 / S288c) OX=559292 GN=MRF1 PE=1 SV=1	4	2	4	2	46.7	MRF1	-0.154186	0.432803
P54964	Oligoribonuclease, mitochondrial OS=Saccharomyces cerevisiae (strain ATCC 204508 / S288c) OX=559292 GN=REX2 PE=1 SV=1	3	1	2	1	30.9	REX2	-0.154148	0.24374
Q06698	Putative ATP-dependent RNA helicase YLR419W OS=Saccharomyces cerevisiae (strain ATCC 204508 / S288c) OX=559292 GN=YLR419W PE=1 SV=1	2	3	3	3	162.9	NA	-0.153871	0.192994
Q00402	Nuclear migration protein NUM1 OS=Saccharomyces cerevisiae (strain ATCC 204508 / S288c) OX=559292 GN=NUM1 PE=1 SV=2	11	21	39	20	312.8	NUM1	-0.153844	0.00417573
P31384	CCR4-Not complex 3'-5'-exoribonuclease subunit Ccr4 OS=Saccharomyces cerevisiae (strain ATCC 204508 / S288c) OX=559292 GN=CCR4 PE=1 SV=2	10	8	12	8	94.6	CCR4	-0.153796	0.00419935
P33412	Ethanolamine-phosphate cytidylyltransferase OS=Saccharomyces cerevisiae (strain ATCC 204508 / S288c) OX=559292 GN=ECT1 PE=1 SV=1	7	3	5	3	36.8	ECT1	-0.15349	0.71391
Q08924	tRNA (34-2'-O)-methyltransferase regulator RTT10 OS=Saccharomyces cerevisiae (strain ATCC 204508 / S288c) OX=559292 GN=RTT10 PE=1 SV=1	2	3	4	3	114.4	RTT10	-0.153144	0.204557
P16547	Mitochondrial outer membrane protein OM45 OS=Saccharomyces cerevisiae (strain ATCC 204508 / S288c) OX=559292 GN=OM45 PE=1 SV=2	70	41	112	41	44.6	OM45	-0.152426	0.144948
P53060	Reduced meiotic recombination protein 1 OS=Saccharomyces cerevisiae (strain ATCC 204508 / S288c) OX=559292 GN=RMR1 PE=1 SV=2	3	1	1	1	27.7	RMR1	-0.152023	0.405729
Q05166	Nucleoporin ASM4 OS=Saccharomyces cerevisiae (strain ATCC 204508 / S288c) OX=559292 GN=ASM4 PE=1 SV=1	9	5	8	5	58.8	ASM4	-0.151941	0.120988
P36156	Glutathione S-transferase omega-like 2 OS=Saccharomyces cerevisiae (strain ATCC 204508 / S288c) OX=559292 GN=ECM4 PE=1 SV=1	38	11	23	11	43.2	ECM4	-0.151854	0.0120932
P47031	Inclusion body clearance protein IML2 OS=Saccharomyces cerevisiae (strain ATCC 204508 / S288c) OX=559292 GN=IML2 PE=1 SV=1	7	4	7	4	82.5	IML2	-0.151321	0.0660221
Q03103	Endoplasmic oxidoreductin-1 OS=Saccharomyces cerevisiae (strain ATCC 204508 / S288c) OX=559292 GN=ERO1 PE=1 SV=1	12	6	9	6	65	ERO1	-0.151182	0.445702
P19882	Heat shock protein 60, mitochondrial OS=Saccharomyces cerevisiae (strain ATCC 204508 / S288c) OX=559292 GN=HSP60 PE=1 SV=1	76	39	120	39	60.7	HSP60	-0.150503	0.0114685
P53894	Serine/threonine-protein kinase CBK1 OS=Saccharomyces cerevisiae (strain ATCC 204508 / S288c) OX=559292 GN=CBK1 PE=1 SV=1	4	4	5	4	86.9	CBK1	-0.150101	0.0141962
P28239	Inorganic pyrophosphatase, mitochondrial OS=Saccharomyces cerevisiae (strain ATCC 204508 / S288c) OX=559292 GN=PPA2 PE=1 SV=1	3	1	2	1	35.6	PPA2	-0.149293	0.183961
Q04432	Glutathione-independent glyoxalase HSP31 OS=Saccharomyces cerevisiae (strain ATCC 204508 / S288c) OX=559292 GN=HSP31 PE=1 SV=1	29	5	8	5	25.7	HSP31	-0.14929	0.0133145
P21801	Succinate dehydrogenase [ubiquinone] iron-sulfur subunit, mitochondrial OS=Saccharomyces cerevisiae (strain ATCC 204508 / S288c) OX=559292 GN=SDH2 PE=1 SV=1	34	8	15	8	30.2	SDH2	-0.148985	0.198395
P25374	Cysteine desulfurase, mitochondrial OS=Saccharomyces cerevisiae (strain ATCC 204508 / S288c) OX=559292 GN=NFS1 PE=1 SV=2	29	11	21	11	54.4	NFS1	-0.148837	0.00855555
P04046	Amidophosphoribosyltransferase OS=Saccharomyces cerevisiae (strain ATCC 204508 / S288c) OX=559292 GN=ADE4 PE=1 SV=2	33	14	32	14	56.7	ADE4	-0.148793	0.0069527
P48570	Homocitrate synthase, cytosolic isozyme OS=Saccharomyces cerevisiae (strain ATCC 204508 / S288c) OX=559292 GN=LYS20 PE=1 SV=1	66	23	51	5	47.1	LYS20	-0.148789	0.01333
P38758	Putative oxidoreductase TDA3 OS=Saccharomyces cerevisiae (strain ATCC 204508 / S288c) OX=559292 GN=TDA3 PE=1 SV=2	16	7	9	7	57.6	TDA3	-0.14848	0.127378
Q99216	Pre-rRNA-processing protein PNO1 OS=Saccharomyces cerevisiae (strain ATCC 204508 / S288c) OX=559292 GN=PNO1 PE=1 SV=1	27	8	16	7	30.3	PNO1	-0.148304	0.0560704
Q12084	Putative uridine kinase DAS2 OS=Saccharomyces cerevisiae (strain ATCC 204508 / S288c) OX=559292 GN=DAS2 PE=1 SV=1	5	1	2	1	26.6	DAS2	-0.14821	0.192104
P14742	Glutamine--fructose-6-phosphate aminotransferase [isomerizing] OS=Saccharomyces cerevisiae (strain ATCC 204508 / S288c) OX=559292 GN=GFA1 PE=1 SV=4	52	28	54	28	80	GFA1	-0.148167	0.00756749
P40506	Phosphopantothenate--cysteine ligase CAB2 OS=Saccharomyces cerevisiae (strain ATCC 204508 / S288c) OX=559292 GN=CAB2 PE=1 SV=2	16	5	9	5	41.8	CAB2	-0.148075	0.131219
Q06538	Calcium permeable stress-gated cation channel 1 OS=Saccharomyces cerevisiae (strain ATCC 204508 / S288c) OX=559292 GN=CSC1 PE=1 SV=1	3	3	3	3	89.3	CSC1	-0.147511	0.197107
P50085	Prohibitin-2 OS=Saccharomyces cerevisiae (strain ATCC 204508 / S288c) OX=559292 GN=PHB2 PE=1 SV=2	54	16	29	16	34.4	PHB2	-0.146518	0.00620158
P35691	Translationally-controlled tumor protein homolog OS=Saccharomyces cerevisiae (strain ATCC 204508 / S288c) OX=559292 GN=TMA19 PE=1 SV=1	61	12	38	12	18.7	TMA19	-0.146484	0.291817
P37898	Alanine/arginine aminopeptidase OS=Saccharomyces cerevisiae (strain ATCC 204508 / S288c) OX=559292 GN=AAP1 PE=1 SV=2	46	34	64	31	97.6	AAP1	-0.146249	0.00474583
P22943	12 kDa heat shock protein OS=Saccharomyces cerevisiae (strain ATCC 204508 / S288c) OX=559292 GN=HSP12 PE=1 SV=1	66	9	20	9	11.7	HSP12	-0.146181	0.686273
P52593	Nucleoporin NUP188 OS=Saccharomyces cerevisiae (strain ATCC 204508 / S288c) OX=559292 GN=NUP188 PE=1 SV=1	7	11	20	11	188.5	NUP188	-0.146055	0.0861967
Q08923	Histone deacetylase complex subunit CTI6 OS=Saccharomyces cerevisiae (strain ATCC 204508 / S288c) OX=559292 GN=CTI6 PE=1 SV=1	5	3	4	2	57	CTI6	-0.145053	0.608054
Q08817	Leucine-rich repeat-containing protein SOG2 OS=Saccharomyces cerevisiae (strain ATCC 204508 / S288c) OX=559292 GN=SOG2 PE=1 SV=1	1	1	2	1	87.3	SOG2	-0.145053	0.608054
Q06505	Transcription factor SPN1 OS=Saccharomyces cerevisiae (strain ATCC 204508 / S288c) OX=559292 GN=SPN1 PE=1 SV=1	28	9	16	9	46.1	SPN1	-0.144898	0.00402882
P54781	C-22 sterol desaturase ERG5 OS=Saccharomyces cerevisiae (strain ATCC 204508 / S288c) OX=559292 GN=ERG5 PE=1 SV=1	29	14	25	14	61.3	ERG5	-0.14443	0.0261193
P28791	Protein transport protein SEC20 OS=Saccharomyces cerevisiae (strain ATCC 204508 / S288c) OX=559292 GN=SEC20 PE=1 SV=1	3	1	2	1	43.9	SEC20	-0.14403	0.048975
Q07500	External NADH-ubiquinone oxidoreductase 2, mitochondrial OS=Saccharomyces cerevisiae (strain ATCC 204508 / S288c) OX=559292 GN=NDE2 PE=1 SV=1	19	11	20	10	61.6	NDE2	-0.143835	0.111714
P26786	Small ribosomal subunit protein eS7A OS=Saccharomyces cerevisiae (strain ATCC 204508 / S288c) OX=559292 GN=RPS7A PE=1 SV=4	71	13	52	7	21.6	RPS7A	-0.143671	0.0271514
P27472	Glycogen [starch] synthase isoform 2 OS=Saccharomyces cerevisiae (strain ATCC 204508 / S288c) OX=559292 GN=GSY2 PE=1 SV=3	10	6	11	4	80	GSY2	-0.143271	0.00213713
P42826	Xylulose kinase OS=Saccharomyces cerevisiae (strain ATCC 204508 / S288c) OX=559292 GN=XKS1 PE=1 SV=2	5	3	5	3	68.3	XKS1	-0.143189	0.262814
P48362	Protein HGH1 OS=Saccharomyces cerevisiae (strain ATCC 204508 / S288c) OX=559292 GN=HGH1 PE=1 SV=2	13	5	9	5	44.9	HGH1	-0.143036	0.0719541
Q12028	AP-1 complex subunit gamma-1 OS=Saccharomyces cerevisiae (strain ATCC 204508 / S288c) OX=559292 GN=APL4 PE=1 SV=1	9	7	12	7	93.6	APL4	-0.143	0.0765117
P32568	Protein SNQ2 OS=Saccharomyces cerevisiae (strain ATCC 204508 / S288c) OX=559292 GN=SNQ2 PE=1 SV=2	10	15	34	13	168.7	SNQ2	-0.142068	0.0260123
P53632	Poly(A) RNA polymerase protein 2 OS=Saccharomyces cerevisiae (strain ATCC 204508 / S288c) OX=559292 GN=PAP2 PE=1 SV=1	7	4	6	4	66	PAP2	-0.141783	0.146723
P36105	Large ribosomal subunit protein eL14A OS=Saccharomyces cerevisiae (strain ATCC 204508 / S288c) OX=559292 GN=RPL14A PE=1 SV=1	62	12	53	2	15.2	RPL14A	-0.140727	0.312486
P38295	Medium-chain fatty acid ethyl ester synthase/esterase 2 OS=Saccharomyces cerevisiae (strain ATCC 204508 / S288c) OX=559292 GN=EHT1 PE=1 SV=1	36	13	23	13	51.2	EHT1	-0.140669	0.173452
P38333	Essential nuclear protein 1 OS=Saccharomyces cerevisiae (strain ATCC 204508 / S288c) OX=559292 GN=ENP1 PE=1 SV=1	33	14	32	14	55.1	ENP1	-0.140401	0.000620254
P47818	Protein CCC1 OS=Saccharomyces cerevisiae (strain ATCC 204508 / S288c) OX=559292 GN=CCC1 PE=1 SV=1	15	6	13	6	34.2	CCC1	-0.139873	0.0415989
P40055	U3 small nucleolar RNA-associated protein 7 OS=Saccharomyces cerevisiae (strain ATCC 204508 / S288c) OX=559292 GN=UTP7 PE=1 SV=1	16	9	14	9	62.3	UTP7	-0.139769	0.170172
P13856	Ras-related protein RSR1 OS=Saccharomyces cerevisiae (strain ATCC 204508 / S288c) OX=559292 GN=RSR1 PE=1 SV=1	19	6	12	6	30.4	RSR1	-0.139757	0.2604
Q05022	rRNA biogenesis protein RRP5 OS=Saccharomyces cerevisiae (strain ATCC 204508 / S288c) OX=559292 GN=RRP5 PE=1 SV=1	33	51	111	51	193	RRP5	-0.139712	0.00741739
Q03327	Mitochondrial fusion and transport protein UGO1 OS=Saccharomyces cerevisiae (strain ATCC 204508 / S288c) OX=559292 GN=UGO1 PE=1 SV=3	6	3	4	3	57.5	UGO1	-0.139546	0.0818221
Q99190	Very-long-chain enoyl-CoA reductase OS=Saccharomyces cerevisiae (strain ATCC 204508 / S288c) OX=559292 GN=TSC13 PE=1 SV=1	11	5	7	5	36.7	TSC13	-0.139237	0.227235
Q06697	Cell division control protein 73 OS=Saccharomyces cerevisiae (strain ATCC 204508 / S288c) OX=559292 GN=CDC73 PE=1 SV=1	20	6	12	6	44.4	CDC73	-0.139076	0.106902
Q03774	tRNA (guanine-N(7)-)-methyltransferase non-catalytic subunit TRM82 OS=Saccharomyces cerevisiae (strain ATCC 204508 / S288c) OX=559292 GN=TRM82 PE=1 SV=1	30	10	20	10	50.5	TRM82	-0.139014	0.400586
Q12032	Altered inheritance of mitochondria protein 41, mitochondrial OS=Saccharomyces cerevisiae (strain ATCC 204508 / S288c) OX=559292 GN=AIM41 PE=1 SV=1	17	4	8	4	21.2	AIM41	-0.138479	0.364801
P0CX49	Large ribosomal subunit protein eL18A OS=Saccharomyces cerevisiae (strain ATCC 204508 / S288c) OX=559292 GN=RPL18A PE=1 SV=1	53	13	69	13	20.6	RPL18A	-0.138411	0.0228309
Q08561	Ino eighty subunit 4 OS=Saccharomyces cerevisiae (strain ATCC 204508 / S288c) OX=559292 GN=IES4 PE=1 SV=1	19	2	3	2	13.1	IES4	-0.137627	0.0681803
P36101	tRNA threonylcarbamoyladenosine dehydratase 2 OS=Saccharomyces cerevisiae (strain ATCC 204508 / S288c) OX=559292 GN=TCD2 PE=1 SV=1	17	6	16	6	50.2	TCD2	-0.137423	0.321821
P48415	COPII coat assembly protein SEC16 OS=Saccharomyces cerevisiae (strain ATCC 204508 / S288c) OX=559292 GN=SEC16 PE=1 SV=2	5	11	17	11	241.5	SEC16	-0.137324	0.21768
P09959	Regulatory protein SWI6 OS=Saccharomyces cerevisiae (strain ATCC 204508 / S288c) OX=559292 GN=SWI6 PE=1 SV=1	1	1	2	1	90.5	SWI6	-0.137189	0.66918
P32465	Low-affinity glucose transporter HXT1 OS=Saccharomyces cerevisiae (strain ATCC 204508 / S288c) OX=559292 GN=HXT1 PE=1 SV=1	6	4	11	1	63.2	HXT1	-0.136907	0.114669
P47057	Sorting nexin-4 OS=Saccharomyces cerevisiae (strain ATCC 204508 / S288c) OX=559292 GN=SNX4 PE=1 SV=1	5	2	3	2	49	SNX4	-0.136653	0.740351
P38716	Uncharacterized trans-sulfuration enzyme YHR112C OS=Saccharomyces cerevisiae (strain ATCC 204508 / S288c) OX=559292 GN=YHR112C PE=1 SV=1	6	2	4	2	42.4	NA	-0.136427	0.562087
P40422	DNA-directed RNA polymerases I, II, and III subunit RPABC4 OS=Saccharomyces cerevisiae (strain ATCC 204508 / S288c) OX=559292 GN=RPC10 PE=1 SV=1	69	5	9	5	7.7	RPC10	-0.136253	0.0373933
P38821	Aspartyl aminopeptidase 4 OS=Saccharomyces cerevisiae (strain ATCC 204508 / S288c) OX=559292 GN=APE4 PE=1 SV=1	22	6	12	6	54.1	APE4	-0.135973	0.190962
P43597	Uncharacterized protein YFR016C OS=Saccharomyces cerevisiae (strain ATCC 204508 / S288c) OX=559292 GN=YFR016C PE=1 SV=1	2	2	4	2	137.6	NA	-0.13564	0.363943
P32573	Peroxisomal 2,4-dienoyl-CoA reductase SPS19 [(3E)-enoyl-CoA-producing] OS=Saccharomyces cerevisiae (strain ATCC 204508 / S288c) OX=559292 GN=SPS19 PE=1 SV=4	38	11	26	11	31.1	SPS19	-0.135628	0.484744
P38009	Bifunctional purine biosynthesis protein ADE17 OS=Saccharomyces cerevisiae (strain ATCC 204508 / S288c) OX=559292 GN=ADE17 PE=1 SV=2	61	27	61	22	65.2	ADE17	-0.135539	0.0570065
P35729	Nucleoporin NUP120 OS=Saccharomyces cerevisiae (strain ATCC 204508 / S288c) OX=559292 GN=NUP120 PE=1 SV=1	6	6	8	6	120.4	NUP120	-0.135452	0.0456666
Q06686	Copper transport protein CTR3 OS=Saccharomyces cerevisiae (strain ATCC 204508 / S288c) OX=559292 GN=CTR3 PE=1 SV=1	14	4	6	4	27.5	CTR3	-0.135369	0.455415
P09880	tRNA ligase OS=Saccharomyces cerevisiae (strain ATCC 204508 / S288c) OX=559292 GN=TRL1 PE=1 SV=1	12	10	15	10	95.3	TRL1	-0.135357	0.229321
P05319	Large ribosomal subunit protein P2A OS=Saccharomyces cerevisiae (strain ATCC 204508 / S288c) OX=559292 GN=RPP2A PE=1 SV=1	53	3	5	3	10.7	RPP2A	-0.135315	0.507063
Q6Q547	H/ACA ribonucleoprotein complex subunit NOP10 OS=Saccharomyces cerevisiae (strain ATCC 204508 / S288c) OX=559292 GN=NOP10 PE=1 SV=1	50	4	7	4	6.6	NOP10	-0.135173	0.411286
P39926	Protein SSO2 OS=Saccharomyces cerevisiae (strain ATCC 204508 / S288c) OX=559292 GN=SSO2 PE=1 SV=2	32	6	13	5	33.7	SSO2	-0.135054	0.0798564
P32608	Retrograde regulation protein 2 OS=Saccharomyces cerevisiae (strain ATCC 204508 / S288c) OX=559292 GN=RTG2 PE=1 SV=2	17	9	14	9	65.5	RTG2	-0.134925	0.037411
P02829	ATP-dependent molecular chaperone HSP82 OS=Saccharomyces cerevisiae (strain ATCC 204508 / S288c) OX=559292 GN=HSP82 PE=1 SV=1	69	55	290	11	81.4	HSP82	-0.134866	0.0327395
Q07651	SUR7 family protein FMP45 OS=Saccharomyces cerevisiae (strain ATCC 204508 / S288c) OX=559292 GN=FMP45 PE=1 SV=1	29	6	9	6	34.1	FMP45	-0.134701	0.0709605
P28789	Porphobilinogen deaminase OS=Saccharomyces cerevisiae (strain ATCC 204508 / S288c) OX=559292 GN=HEM3 PE=1 SV=1	10	3	3	3	36.7	HEM3	-0.134582	0.141427
P32900	Protein SKG6 OS=Saccharomyces cerevisiae (strain ATCC 204508 / S288c) OX=559292 GN=SKG6 PE=1 SV=2	1	1	2	1	81.8	SKG6	-0.134258	0.259173
Q06107	Uncharacterized TLC domain-containing protein YPR114W OS=Saccharomyces cerevisiae (strain ATCC 204508 / S288c) OX=559292 GN=YPR114W PE=1 SV=1	4	1	3	1	36.7	NA	-0.134084	0.0335279
P32472	Peptidyl-prolyl cis-trans isomerase FPR2 OS=Saccharomyces cerevisiae (strain ATCC 204508 / S288c) OX=559292 GN=FPR2 PE=1 SV=1	42	5	9	5	14.5	FPR2	-0.133869	0.671298
P0CT04	Protease B inhibitor 2 OS=Saccharomyces cerevisiae (strain ATCC 204508 / S288c) OX=559292 GN=PBI2 PE=1 SV=1	56	5	11	5	8.6	PBI2	-0.133744	0.609526
Q02648	tRNA (uracil-O(2)-)-methyltransferase OS=Saccharomyces cerevisiae (strain ATCC 204508 / S288c) OX=559292 GN=TRM44 PE=1 SV=1	9	5	7	5	64.8	TRM44	-0.133655	0.0264518
P35194	U3 small nucleolar RNA-associated protein 20 OS=Saccharomyces cerevisiae (strain ATCC 204508 / S288c) OX=559292 GN=UTP20 PE=1 SV=3	4	8	13	8	287.4	UTP20	-0.133429	0.123778
P39715	Shuttling pre-60S factor ECM1 OS=Saccharomyces cerevisiae (strain ATCC 204508 / S288c) OX=559292 GN=ECM1 PE=1 SV=2	7	2	4	2	23.9	ECM1	-0.132647	0.229988
P33442	Small ribosomal subunit protein eS1A OS=Saccharomyces cerevisiae (strain ATCC 204508 / S288c) OX=559292 GN=RPS1A PE=1 SV=2	77	27	190	6	28.7	RPS1A	-0.132422	0.0801438
P32916	Signal recognition particle receptor subunit alpha homolog OS=Saccharomyces cerevisiae (strain ATCC 204508 / S288c) OX=559292 GN=SRP101 PE=1 SV=2	21	12	20	12	69.2	SRP101	-0.13218	0.0703981
P38805	Ribosome production factor 1 OS=Saccharomyces cerevisiae (strain ATCC 204508 / S288c) OX=559292 GN=RPF1 PE=1 SV=1	9	3	5	3	35.1	RPF1	-0.131762	0.0603857
Q06170	Uncharacterized membrane protein YLR326W OS=Saccharomyces cerevisiae (strain ATCC 204508 / S288c) OX=559292 GN=YLR326W PE=1 SV=1	11	2	3	2	27.4	NA	-0.131693	0.0775335
P36084	Splicing factor MUD2 OS=Saccharomyces cerevisiae (strain ATCC 204508 / S288c) OX=559292 GN=MUD2 PE=1 SV=3	9	4	7	4	60.4	MUD2	-0.131654	0.589437
P19658	Exocyst complex component EXO70 OS=Saccharomyces cerevisiae (strain ATCC 204508 / S288c) OX=559292 GN=EXO70 PE=1 SV=1	1	1	1	1	71.2	EXO70	-0.131428	0.0613937
Q04781	E3 ubiquitin-protein ligase listerin OS=Saccharomyces cerevisiae (strain ATCC 204508 / S288c) OX=559292 GN=RKR1 PE=1 SV=1	1	2	3	2	180.1	RKR1	-0.131396	0.453819
Q99337	Transposon Ty1-NL2 Gag-Pol polyprotein OS=Saccharomyces cerevisiae (strain ATCC 204508 / S288c) OX=559292 GN=TY1B-NL2 PE=3 SV=1	20	32	43	1	198.1	TY1B-NL2	-0.131294	0.358606
P43601	Autophagy-related protein 18 OS=Saccharomyces cerevisiae (strain ATCC 204508 / S288c) OX=559292 GN=ATG18 PE=1 SV=1	4	2	3	2	55.1	ATG18	-0.129933	0.623322
P11412	Glucose-6-phosphate 1-dehydrogenase OS=Saccharomyces cerevisiae (strain ATCC 204508 / S288c) OX=559292 GN=ZWF1 PE=1 SV=4	54	24	47	24	57.5	ZWF1	-0.129762	0.0185576
P40064	Nucleoporin NUP157 OS=Saccharomyces cerevisiae (strain ATCC 204508 / S288c) OX=559292 GN=NUP157 PE=1 SV=1	7	8	12	8	156.6	NUP157	-0.12957	0.0556306
Q96VH5	MICOS complex subunit MIC10 OS=Saccharomyces cerevisiae (strain ATCC 204508 / S288c) OX=559292 GN=MIC10 PE=1 SV=1	48	4	12	4	10.4	MIC10	-0.129461	0.11403
P38623	Serine/threonine-protein kinase RCK2 OS=Saccharomyces cerevisiae (strain ATCC 204508 / S288c) OX=559292 GN=RCK2 PE=1 SV=3	11	7	12	7	68	RCK2	-0.12875	0.167669
Q03088	Styryl dye vacuolar localization protein 3 OS=Saccharomyces cerevisiae (strain ATCC 204508 / S288c) OX=559292 GN=SVL3 PE=1 SV=1	9	7	11	7	92.1	SVL3	-0.128662	0.00775628
Q06512	Nucleolar complex protein 4 OS=Saccharomyces cerevisiae (strain ATCC 204508 / S288c) OX=559292 GN=NOC4 PE=1 SV=1	7	5	8	5	63.6	NOC4	-0.128623	0.244238
P36091	Mannan endo-1,6-alpha-mannosidase DCW1 OS=Saccharomyces cerevisiae (strain ATCC 204508 / S288c) OX=559292 GN=DCW1 PE=1 SV=1	5	2	4	2	49.5	DCW1	-0.128262	0.598504
P24000	Large ribosomal subunit protein eL24B OS=Saccharomyces cerevisiae (strain ATCC 204508 / S288c) OX=559292 GN=RPL24B PE=1 SV=1	41	9	39	3	17.5	RPL24B	-0.127702	0.135181
P36102	PAN2-PAN3 deadenylation complex subunit PAN3 OS=Saccharomyces cerevisiae (strain ATCC 204508 / S288c) OX=559292 GN=PAN3 PE=1 SV=1	1	1	1	1	76.4	PAN3	-0.12758	0.174655
P25045	Serine palmitoyltransferase 1 OS=Saccharomyces cerevisiae (strain ATCC 204508 / S288c) OX=559292 GN=LCB1 PE=1 SV=2	15	5	11	5	62.2	LCB1	-0.127438	0.0588361
Q02457	Protein TBF1 OS=Saccharomyces cerevisiae (strain ATCC 204508 / S288c) OX=559292 GN=TBF1 PE=1 SV=2	17	6	11	6	62.8	TBF1	-0.127429	0.13016
Q99321	Diphosphoinositol polyphosphate phosphohydrolase DDP1 OS=Saccharomyces cerevisiae (strain ATCC 204508 / S288c) OX=559292 GN=DDP1 PE=1 SV=3	34	6	9	6	21.6	DDP1	-0.127005	0.196834
P0C2H6	Large ribosomal subunit protein eL27A OS=Saccharomyces cerevisiae (strain ATCC 204508 / S288c) OX=559292 GN=RPL27A PE=1 SV=1	53	8	32	8	15.5	RPL27A	-0.126234	0.0295232
P31109	Synaptobrevin homolog 1 OS=Saccharomyces cerevisiae (strain ATCC 204508 / S288c) OX=559292 GN=SNC1 PE=1 SV=1	16	2	4	1	13.2	SNC1	-0.126206	0.203037
Q12277	Exosome complex component RRP42 OS=Saccharomyces cerevisiae (strain ATCC 204508 / S288c) OX=559292 GN=RRP42 PE=1 SV=1	15	4	5	4	29	RRP42	-0.126193	0.397175
Q08732	Serine/threonine-protein kinase HRK1 OS=Saccharomyces cerevisiae (strain ATCC 204508 / S288c) OX=559292 GN=HRK1 PE=1 SV=1	4	3	5	3	85.6	HRK1	-0.125643	0.099588
P32495	H/ACA ribonucleoprotein complex subunit NHP2 OS=Saccharomyces cerevisiae (strain ATCC 204508 / S288c) OX=559292 GN=NHP2 PE=1 SV=2	30	5	11	5	17.1	NHP2	-0.125631	0.548728
P47075	Vacuolar transporter chaperone complex subunit 4 OS=Saccharomyces cerevisiae (strain ATCC 204508 / S288c) OX=559292 GN=VTC4 PE=1 SV=2	44	33	70	33	83.1	VTC4	-0.125621	0.133664
P38996	Nuclear polyadenylated RNA-binding protein 3 OS=Saccharomyces cerevisiae (strain ATCC 204508 / S288c) OX=559292 GN=NAB3 PE=1 SV=1	11	9	15	9	90.4	NAB3	-0.125367	0.157605
P10659	S-adenosylmethionine synthase 1 OS=Saccharomyces cerevisiae (strain ATCC 204508 / S288c) OX=559292 GN=SAM1 PE=1 SV=2	55	22	60	9	41.8	SAM1	-0.125222	0.0273268
P07703	DNA-directed RNA polymerases I and III subunit RPAC1 OS=Saccharomyces cerevisiae (strain ATCC 204508 / S288c) OX=559292 GN=RPC40 PE=1 SV=1	43	12	24	12	37.7	RPC40	-0.124856	0.0986588
P32775	1,4-alpha-glucan-branching enzyme OS=Saccharomyces cerevisiae (strain ATCC 204508 / S288c) OX=559292 GN=GLC3 PE=1 SV=2	30	20	48	20	81.1	GLC3	-0.124621	0.0108132
Q06252	Uncharacterized protein YLR179C OS=Saccharomyces cerevisiae (strain ATCC 204508 / S288c) OX=559292 GN=YLR179C PE=1 SV=1	23	4	9	4	22.1	NA	-0.124013	0.654899
P00890	Citrate synthase, mitochondrial OS=Saccharomyces cerevisiae (strain ATCC 204508 / S288c) OX=559292 GN=CIT1 PE=1 SV=2	50	23	69	22	53.3	CIT1	-0.123726	0.0434828
P37302	Aminopeptidase Y OS=Saccharomyces cerevisiae (strain ATCC 204508 / S288c) OX=559292 GN=APE3 PE=1 SV=1	30	12	29	12	60.1	APE3	-0.12331	0.0324134
P25443	Small ribosomal subunit protein uS5 OS=Saccharomyces cerevisiae (strain ATCC 204508 / S288c) OX=559292 GN=RPS2 PE=1 SV=3	72	14	62	14	27.4	RPS2	-0.12275	0.00632106
Q06053	tRNA-dihydrouridine(47) synthase [NAD(P)(+)] OS=Saccharomyces cerevisiae (strain ATCC 204508 / S288c) OX=559292 GN=DUS3 PE=1 SV=2	18	12	18	12	76.5	DUS3	-0.122112	0.174728
P41805	Large ribosomal subunit protein uL16 OS=Saccharomyces cerevisiae (strain ATCC 204508 / S288c) OX=559292 GN=RPL10 PE=1 SV=1	67	20	118	20	25.3	RPL10	-0.122085	0.240736
P53049	Oligomycin resistance ATP-dependent permease YOR1 OS=Saccharomyces cerevisiae (strain ATCC 204508 / S288c) OX=559292 GN=YOR1 PE=1 SV=1	3	4	6	3	166.6	YOR1	-0.121904	0.18163
P05747	Large ribosomal subunit protein eL29 OS=Saccharomyces cerevisiae (strain ATCC 204508 / S288c) OX=559292 GN=RPL29 PE=1 SV=3	53	4	17	4	6.7	RPL29	-0.12137	0.140706
P28000	DNA-directed RNA polymerases I and III subunit RPAC2 OS=Saccharomyces cerevisiae (strain ATCC 204508 / S288c) OX=559292 GN=RPC19 PE=1 SV=1	11	1	2	1	16.1	RPC19	-0.120445	0.661211
P42949	Mitochondrial import inner membrane translocase subunit TIM16 OS=Saccharomyces cerevisiae (strain ATCC 204508 / S288c) OX=559292 GN=PAM16 PE=1 SV=1	30	5	8	5	16.2	PAM16	-0.120197	0.284685
P34231	Uncharacterized protein YKL187C OS=Saccharomyces cerevisiae (strain ATCC 204508 / S288c) OX=559292 GN=YKL187C PE=1 SV=1	11	8	13	8	81	NA	-0.120077	0.0273415
P39518	Long-chain-fatty-acid--CoA ligase 2 OS=Saccharomyces cerevisiae (strain ATCC 204508 / S288c) OX=559292 GN=FAA2 PE=1 SV=1	24	14	26	14	83.4	FAA2	-0.120069	0.0964396
P39104	Phosphatidylinositol 4-kinase PIK1 OS=Saccharomyces cerevisiae (strain ATCC 204508 / S288c) OX=559292 GN=PIK1 PE=1 SV=1	1	2	3	2	119.8	PIK1	-0.119763	0.298293
P13298	Orotate phosphoribosyltransferase 1 OS=Saccharomyces cerevisiae (strain ATCC 204508 / S288c) OX=559292 GN=URA5 PE=1 SV=2	68	12	28	10	24.6	URA5	-0.119548	0.33895
P47165	Xanthine phosphoribosyltransferase 1 OS=Saccharomyces cerevisiae (strain ATCC 204508 / S288c) OX=559292 GN=XPT1 PE=1 SV=1	24	4	6	4	23.7	XPT1	-0.119201	0.264475
Q03579	Ceramide synthase subunit LIP1 OS=Saccharomyces cerevisiae (strain ATCC 204508 / S288c) OX=559292 GN=LIP1 PE=1 SV=1	11	2	4	2	17.2	LIP1	-0.119167	0.492317
P20081	FK506-binding protein 1 OS=Saccharomyces cerevisiae (strain ATCC 204508 / S288c) OX=559292 GN=FPR1 PE=1 SV=2	64	6	24	6	12.2	FPR1	-0.119125	0.268541
P0CX42	Large ribosomal subunit protein uL14B OS=Saccharomyces cerevisiae (strain ATCC 204508 / S288c) OX=559292 GN=RPL23B PE=1 SV=1	77	11	62	11	14.5	RPL23B	-0.118941	0.0430268
P52893	Probable alanine aminotransferase, mitochondrial OS=Saccharomyces cerevisiae (strain ATCC 204508 / S288c) OX=559292 GN=ALT1 PE=1 SV=1	30	10	19	10	66.4	ALT1	-0.118924	0.170075
P14922	General transcriptional corepressor CYC8 OS=Saccharomyces cerevisiae (strain ATCC 204508 / S288c) OX=559292 GN=CYC8 PE=1 SV=2	6	6	7	5	107.1	CYC8	-0.118898	0.30508
P32342	Signal recognition particle subunit SRP21 OS=Saccharomyces cerevisiae (strain ATCC 204508 / S288c) OX=559292 GN=SRP21 PE=1 SV=3	25	4	6	4	18.4	SRP21	-0.118154	0.0257229
P0C0T4	Small ribosomal subunit protein eS25B OS=Saccharomyces cerevisiae (strain ATCC 204508 / S288c) OX=559292 GN=RPS25B PE=1 SV=1	51	7	22	7	12	RPS25B	-0.118023	0.0110416
P08067	Cytochrome b-c1 complex subunit Rieske, mitochondrial OS=Saccharomyces cerevisiae (strain ATCC 204508 / S288c) OX=559292 GN=RIP1 PE=1 SV=1	48	11	20	11	23.4	RIP1	-0.117782	0.254116
P40555	Probable 26S proteasome regulatory subunit p27 OS=Saccharomyces cerevisiae (strain ATCC 204508 / S288c) OX=559292 GN=NAS2 PE=1 SV=1	4	1	2	1	24.8	NAS2	-0.117487	0.345453
P40202	Superoxide dismutase 1 copper chaperone OS=Saccharomyces cerevisiae (strain ATCC 204508 / S288c) OX=559292 GN=CCS1 PE=1 SV=1	37	6	12	6	27.3	CCS1	-0.117068	0.0395042
P32643	Trans-aconitate 3-methyltransferase OS=Saccharomyces cerevisiae (strain ATCC 204508 / S288c) OX=559292 GN=TMT1 PE=1 SV=1	6	2	3	2	34.7	TMT1	-0.116743	0.379599
P53251	Ribosome biogenesis protein SLX9 OS=Saccharomyces cerevisiae (strain ATCC 204508 / S288c) OX=559292 GN=SLX9 PE=1 SV=1	18	4	8	4	24.1	SLX9	-0.1167	0.241798
P32497	Eukaryotic translation initiation factor 3 subunit C OS=Saccharomyces cerevisiae (strain ATCC 204508 / S288c) OX=559292 GN=NIP1 PE=1 SV=2	44	30	64	30	93.1	NIP1	-0.116651	0.0102895
P47912	Long-chain-fatty-acid--CoA ligase 4 OS=Saccharomyces cerevisiae (strain ATCC 204508 / S288c) OX=559292 GN=FAA4 PE=1 SV=1	32	19	34	18	77.2	FAA4	-0.116586	0.283631
Q05881	Uncharacterized protein YLR287C OS=Saccharomyces cerevisiae (strain ATCC 204508 / S288c) OX=559292 GN=YLR287C PE=1 SV=1	20	6	9	6	40.9	NA	-0.11645	0.433489
P38972	Phosphoribosylformylglycinamidine synthase OS=Saccharomyces cerevisiae (strain ATCC 204508 / S288c) OX=559292 GN=ADE6 PE=1 SV=2	42	40	89	40	148.8	ADE6	-0.116394	0.0753267
Q12211	tRNA pseudouridine synthase 1 OS=Saccharomyces cerevisiae (strain ATCC 204508 / S288c) OX=559292 GN=PUS1 PE=1 SV=1	23	10	16	10	62.1	PUS1	-0.11633	0.283053
P39102	DnaJ protein homolog XDJ1 OS=Saccharomyces cerevisiae (strain ATCC 204508 / S288c) OX=559292 GN=XDJ1 PE=1 SV=2	6	3	4	3	51.3	XDJ1	-0.116294	0.242142
P34226	Chitin synthase regulator SKT5 OS=Saccharomyces cerevisiae (strain ATCC 204508 / S288c) OX=559292 GN=SKT5 PE=1 SV=1	6	4	6	4	77	SKT5	-0.116236	0.164146
P38061	Large ribosomal subunit protein eL32 OS=Saccharomyces cerevisiae (strain ATCC 204508 / S288c) OX=559292 GN=RPL32 PE=1 SV=1	47	8	56	8	14.8	RPL32	-0.115488	0.0168803
P0C0X0	Small ribosomal subunit protein eS28B OS=Saccharomyces cerevisiae (strain ATCC 204508 / S288c) OX=559292 GN=RPS28B PE=1 SV=1	58	5	19	5	7.6	RPS28B	-0.115443	0.178106
P26321	Large ribosomal subunit protein uL18 OS=Saccharomyces cerevisiae (strain ATCC 204508 / S288c) OX=559292 GN=RPL5 PE=1 SV=4	69	18	56	17	33.7	RPL5	-0.114458	0.0282189
P32597	Nuclear protein STH1/NPS1 OS=Saccharomyces cerevisiae (strain ATCC 204508 / S288c) OX=559292 GN=STH1 PE=1 SV=1	6	8	14	8	156.6	STH1	-0.114276	0.508528
P36516	Large ribosomal subunit protein mL44 OS=Saccharomyces cerevisiae (strain ATCC 204508 / S288c) OX=559292 GN=MRPL3 PE=1 SV=2	25	8	13	8	44	MRPL3	-0.113981	0.46572
P0CX82	Large ribosomal subunit protein eL19A OS=Saccharomyces cerevisiae (strain ATCC 204508 / S288c) OX=559292 GN=RPL19A PE=1 SV=1	52	15	46	15	21.7	RPL19A	-0.113869	0.059911
Q12207	Non-classical export protein 2 OS=Saccharomyces cerevisiae (strain ATCC 204508 / S288c) OX=559292 GN=NCE102 PE=1 SV=1	51	7	27	7	19	NCE102	-0.112456	0.222433
P38720	6-phosphogluconate dehydrogenase, decarboxylating 1 OS=Saccharomyces cerevisiae (strain ATCC 204508 / S288c) OX=559292 GN=GND1 PE=1 SV=1	57	26	73	21	53.5	GND1	-0.112181	0.0133834
P22855	Alpha-mannosidase OS=Saccharomyces cerevisiae (strain ATCC 204508 / S288c) OX=559292 GN=AMS1 PE=1 SV=2	35	33	57	33	124.4	AMS1	-0.111791	0.0323793
Q04081	Leucine carboxyl methyltransferase 1 OS=Saccharomyces cerevisiae (strain ATCC 204508 / S288c) OX=559292 GN=PPM1 PE=1 SV=1	5	1	1	1	37.7	PPM1	-0.111739	0.453922
P40029	Peptide methionine sulfoxide reductase OS=Saccharomyces cerevisiae (strain ATCC 204508 / S288c) OX=559292 GN=MXR1 PE=1 SV=1	41	9	20	9	21.1	MXR1	-0.111489	0.0461953
P25368	Ribosomal RNA-processing protein 7 OS=Saccharomyces cerevisiae (strain ATCC 204508 / S288c) OX=559292 GN=RRP7 PE=1 SV=1	14	5	6	5	34.4	RRP7	-0.111377	0.276096
P07143	Cytochrome c1, heme protein, mitochondrial OS=Saccharomyces cerevisiae (strain ATCC 204508 / S288c) OX=559292 GN=CYT1 PE=1 SV=1	53	10	19	10	34	CYT1	-0.110718	0.00629046
Q12680	Glutamate synthase [NADH] OS=Saccharomyces cerevisiae (strain ATCC 204508 / S288c) OX=559292 GN=GLT1 PE=1 SV=2	25	46	92	46	238	GLT1	-0.110603	0.221262
P40581	Glutathione peroxidase-like peroxiredoxin HYR1 OS=Saccharomyces cerevisiae (strain ATCC 204508 / S288c) OX=559292 GN=HYR1 PE=1 SV=1	42	8	24	8	18.6	HYR1	-0.110476	0.119187
P38719	ATP-dependent RNA helicase DBP8 OS=Saccharomyces cerevisiae (strain ATCC 204508 / S288c) OX=559292 GN=DBP8 PE=1 SV=1	11	5	8	5	47.8	DBP8	-0.110282	0.0198524
Q04418	RNA polymerase II-associated protein RBA50 OS=Saccharomyces cerevisiae (strain ATCC 204508 / S288c) OX=559292 GN=RBA50 PE=1 SV=2	5	2	3	2	50.2	RBA50	-0.109992	0.554327
P29509	Thioredoxin reductase 1 OS=Saccharomyces cerevisiae (strain ATCC 204508 / S288c) OX=559292 GN=TRR1 PE=1 SV=3	63	13	23	12	34.2	TRR1	-0.109916	0.087041
P05737	Large ribosomal subunit protein uL30A OS=Saccharomyces cerevisiae (strain ATCC 204508 / S288c) OX=559292 GN=RPL7A PE=1 SV=3	65	18	58	1	27.6	RPL7A	-0.109876	0.0479517
P40217	Eukaryotic translation initiation factor 3 subunit I OS=Saccharomyces cerevisiae (strain ATCC 204508 / S288c) OX=559292 GN=TIF34 PE=1 SV=1	66	17	40	17	38.7	TIF34	-0.109514	0.335241
P19812	E3 ubiquitin-protein ligase UBR1 OS=Saccharomyces cerevisiae (strain ATCC 204508 / S288c) OX=559292 GN=UBR1 PE=1 SV=1	2	5	6	5	224.7	UBR1	-0.10949	0.0881406
P32471	Elongation factor 1-beta OS=Saccharomyces cerevisiae (strain ATCC 204508 / S288c) OX=559292 GN=EFB1 PE=1 SV=4	48	7	29	7	22.6	EFB1	-0.109386	0.105491
Q04934	Protein IVY1 OS=Saccharomyces cerevisiae (strain ATCC 204508 / S288c) OX=559292 GN=IVY1 PE=1 SV=1	4	2	2	2	49.9	IVY1	-0.109383	0.203718
P0CX29	Small ribosomal subunit protein uS12A OS=Saccharomyces cerevisiae (strain ATCC 204508 / S288c) OX=559292 GN=RPS23A PE=1 SV=1	48	9	26	9	16	RPS23A	-0.109199	0.192608
P36080	Ribosomal RNA-processing protein 14 OS=Saccharomyces cerevisiae (strain ATCC 204508 / S288c) OX=559292 GN=RRP14 PE=1 SV=1	10	5	8	5	50.5	RRP14	-0.108661	0.0303943
P07285	Anthranilate phosphoribosyltransferase OS=Saccharomyces cerevisiae (strain ATCC 204508 / S288c) OX=559292 GN=TRP4 PE=1 SV=1	18	7	11	7	41.3	TRP4	-0.108384	0.277438
P38065	AP-2 complex subunit alpha OS=Saccharomyces cerevisiae (strain ATCC 204508 / S288c) OX=559292 GN=APL3 PE=1 SV=1	3	4	4	4	114.9	APL3	-0.10836	0.324368
P00330	Alcohol dehydrogenase 1 OS=Saccharomyces cerevisiae (strain ATCC 204508 / S288c) OX=559292 GN=ADH1 PE=1 SV=5	61	18	211	13	36.8	ADH1	-0.108253	0.0227043
P04449	Large ribosomal subunit protein eL24A OS=Saccharomyces cerevisiae (strain ATCC 204508 / S288c) OX=559292 GN=RPL24A PE=1 SV=1	41	9	44	3	17.6	RPL24A	-0.107745	0.0758139
P40477	Nucleoporin NUP159 OS=Saccharomyces cerevisiae (strain ATCC 204508 / S288c) OX=559292 GN=NUP159 PE=1 SV=1	4	6	11	6	158.8	NUP159	-0.107214	0.0953368
Q03790	Nucleoporin NUP53 OS=Saccharomyces cerevisiae (strain ATCC 204508 / S288c) OX=559292 GN=NUP53 PE=1 SV=1	9	4	6	4	52.6	NUP53	-0.107188	0.207006
P47104	Regulator of V-ATPase in vacuolar membrane protein 1 OS=Saccharomyces cerevisiae (strain ATCC 204508 / S288c) OX=559292 GN=RAV1 PE=1 SV=1	1	2	2	2	154.8	RAV1	-0.107182	0.0340633
P32478	Cell wall mannoprotein HSP150 OS=Saccharomyces cerevisiae (strain ATCC 204508 / S288c) OX=559292 GN=HSP150 PE=1 SV=2	8	3	6	2	41	HSP150	-0.107122	0.120779
P05375	Phosphatidyl-N-methylethanolamine N-methyltransferase OS=Saccharomyces cerevisiae (strain ATCC 204508 / S288c) OX=559292 GN=OPI3 PE=1 SV=1	17	2	4	2	23.1	OPI3	-0.107019	0.686823
P25631	Ankyrin repeat-containing protein YCR051W OS=Saccharomyces cerevisiae (strain ATCC 204508 / S288c) OX=559292 GN=YCR051W PE=1 SV=1	9	1	2	1	24.7	NA	-0.10633	0.786258
P06776	3',5'-cyclic-nucleotide phosphodiesterase 2 OS=Saccharomyces cerevisiae (strain ATCC 204508 / S288c) OX=559292 GN=PDE2 PE=1 SV=2	4	2	2	2	61	PDE2	-0.10628	0.538985
P43591	ATP-dependent kinase YFH7 OS=Saccharomyces cerevisiae (strain ATCC 204508 / S288c) OX=559292 GN=YFH7 PE=1 SV=1	6	2	3	2	39.9	YFH7	-0.106142	0.225398
P16649	General transcriptional corepressor TUP1 OS=Saccharomyces cerevisiae (strain ATCC 204508 / S288c) OX=559292 GN=TUP1 PE=1 SV=2	34	21	45	21	78.3	TUP1	-0.105856	0.00174508
P0CX53	Large ribosomal subunit protein uL11A OS=Saccharomyces cerevisiae (strain ATCC 204508 / S288c) OX=559292 GN=RPL12A PE=1 SV=1	69	12	52	12	17.8	RPL12A	-0.105651	0.00107938
P33334	Pre-mRNA-splicing factor 8 OS=Saccharomyces cerevisiae (strain ATCC 204508 / S288c) OX=559292 GN=PRP8 PE=1 SV=1	2	4	4	4	279.3	PRP8	-0.105288	0.653603
P38249	Eukaryotic translation initiation factor 3 subunit A OS=Saccharomyces cerevisiae (strain ATCC 204508 / S288c) OX=559292 GN=RPG1 PE=1 SV=1	52	53	113	53	110.3	RPG1	-0.105282	0.039983
P53847	Protein transport protein DSL1 OS=Saccharomyces cerevisiae (strain ATCC 204508 / S288c) OX=559292 GN=DSL1 PE=1 SV=1	2	2	3	2	88	DSL1	-0.105189	0.302468
Q01855	Small ribosomal subunit protein uS19 OS=Saccharomyces cerevisiae (strain ATCC 204508 / S288c) OX=559292 GN=RPS15 PE=1 SV=1	54	5	62	5	16	RPS15	-0.105134	0.0955711
Q08444	20S-pre-rRNA D-site endonuclease NOB1 OS=Saccharomyces cerevisiae (strain ATCC 204508 / S288c) OX=559292 GN=NOB1 PE=1 SV=1	11	5	6	5	51.7	NOB1	-0.105045	0.109834
Q12514	General negative regulator of transcription subunit 5 OS=Saccharomyces cerevisiae (strain ATCC 204508 / S288c) OX=559292 GN=NOT5 PE=1 SV=1	9	4	7	4	65.8	NOT5	-0.104509	0.345587
P14020	Dolichol-phosphate mannosyltransferase OS=Saccharomyces cerevisiae (strain ATCC 204508 / S288c) OX=559292 GN=DPM1 PE=1 SV=3	53	13	28	13	30.3	DPM1	-0.104352	0.0800154
P08004	Chitin synthase 1 OS=Saccharomyces cerevisiae (strain ATCC 204508 / S288c) OX=559292 GN=CHS1 PE=1 SV=2	2	2	3	2	129.8	CHS1	-0.104196	0.559754
P22138	DNA-directed RNA polymerase I subunit RPA135 OS=Saccharomyces cerevisiae (strain ATCC 204508 / S288c) OX=559292 GN=RPA135 PE=1 SV=1	33	29	53	29	135.7	RPA135	-0.104074	0.0183806
Q03429	Mitochondrial zinc maintenance protein 1, mitochondrial OS=Saccharomyces cerevisiae (strain ATCC 204508 / S288c) OX=559292 GN=MZM1 PE=1 SV=1	29	3	5	3	13.9	MZM1	-0.103889	0.286356
P06782	Carbon catabolite-derepressing protein kinase OS=Saccharomyces cerevisiae (strain ATCC 204508 / S288c) OX=559292 GN=SNF1 PE=1 SV=1	5	3	6	3	72	SNF1	-0.103704	0.0179448
P47006	DNA-directed RNA polymerase I subunit RPA34 OS=Saccharomyces cerevisiae (strain ATCC 204508 / S288c) OX=559292 GN=RPA34 PE=1 SV=1	37	7	12	7	26.9	RPA34	-0.103674	0.0273992
P18900	Hexaprenyl pyrophosphate synthase, mitochondrial OS=Saccharomyces cerevisiae (strain ATCC 204508 / S288c) OX=559292 GN=COQ1 PE=1 SV=1	7	3	4	3	52.5	COQ1	-0.10338	0.545919
P26783	Small ribosomal subunit protein uS7 OS=Saccharomyces cerevisiae (strain ATCC 204508 / S288c) OX=559292 GN=RPS5 PE=1 SV=3	55	13	57	13	25	RPS5	-0.103308	0.0512139
P12385	Eukaryotic peptide chain release factor subunit 1 OS=Saccharomyces cerevisiae (strain ATCC 204508 / S288c) OX=559292 GN=SUP45 PE=1 SV=2	48	21	41	21	49	SUP45	-0.103006	0.0200884
P36014	Glutathione peroxidase-like peroxiredoxin 1 OS=Saccharomyces cerevisiae (strain ATCC 204508 / S288c) OX=559292 GN=GPX1 PE=1 SV=1	6	1	2	1	19.5	GPX1	-0.102738	0.32406
P19358	S-adenosylmethionine synthase 2 OS=Saccharomyces cerevisiae (strain ATCC 204508 / S288c) OX=559292 GN=SAM2 PE=1 SV=3	67	23	63	10	42.2	SAM2	-0.10244	0.00464113
P54113	Bifunctional purine biosynthesis protein ADE16 OS=Saccharomyces cerevisiae (strain ATCC 204508 / S288c) OX=559292 GN=ADE16 PE=1 SV=1	40	19	41	14	65.2	ADE16	-0.102296	0.0356376
P34162	Mediator of RNA polymerase II transcription subunit 20 OS=Saccharomyces cerevisiae (strain ATCC 204508 / S288c) OX=559292 GN=SRB2 PE=1 SV=1	15	3	4	3	22.9	SRB2	-0.102176	0.459349
P23248	Small ribosomal subunit protein eS1B OS=Saccharomyces cerevisiae (strain ATCC 204508 / S288c) OX=559292 GN=RPS1B PE=1 SV=3	77	27	188	6	28.8	RPS1B	-0.101713	0.0186479
P69771	Vacuolar protein-sorting-associated protein 46 OS=Saccharomyces cerevisiae (strain ATCC 204508 / S288c) OX=559292 GN=DID2 PE=1 SV=1	17	3	6	3	23.1	DID2	-0.10125	0.11995
P40970	Serine palmitoyltransferase 2 OS=Saccharomyces cerevisiae (strain ATCC 204508 / S288c) OX=559292 GN=LCB2 PE=1 SV=1	14	7	13	7	63.1	LCB2	-0.10114	0.103332
P43612	SIT4-associating protein SAP155 OS=Saccharomyces cerevisiae (strain ATCC 204508 / S288c) OX=559292 GN=SAP155 PE=1 SV=4	3	4	5	4	114.9	SAP155	-0.100757	0.165709
P07991	Ornithine aminotransferase OS=Saccharomyces cerevisiae (strain ATCC 204508 / S288c) OX=559292 GN=CAR2 PE=1 SV=2	56	18	48	18	46.1	CAR2	-0.100441	0.0241539
P35732	RNA polymerase II degradation factor 1 OS=Saccharomyces cerevisiae (strain ATCC 204508 / S288c) OX=559292 GN=DEF1 PE=1 SV=1	23	15	29	15	83.9	DEF1	-0.0990227	0.0147001
P26785	Large ribosomal subunit protein uL13B OS=Saccharomyces cerevisiae (strain ATCC 204508 / S288c) OX=559292 GN=RPL16B PE=1 SV=3	49	14	59	8	22.2	RPL16B	-0.0987545	0.00262796
P06701	Regulatory protein SIR3 OS=Saccharomyces cerevisiae (strain ATCC 204508 / S288c) OX=559292 GN=SIR3 PE=1 SV=6	1	1	2	1	111.3	SIR3	-0.0986673	0.797913
P39938	Small ribosomal subunit protein eS26A OS=Saccharomyces cerevisiae (strain ATCC 204508 / S288c) OX=559292 GN=RPS26A PE=1 SV=1	49	6	23	1	13.5	RPS26A	-0.098544	0.142975
P26784	Large ribosomal subunit protein uL13A OS=Saccharomyces cerevisiae (strain ATCC 204508 / S288c) OX=559292 GN=RPL16A PE=1 SV=3	46	13	43	7	22.2	RPL16A	-0.0984604	0.132752
P24482	DNA polymerase epsilon subunit B OS=Saccharomyces cerevisiae (strain ATCC 204508 / S288c) OX=559292 GN=DPB2 PE=1 SV=3	3	1	2	1	78.3	DPB2	-0.0983703	0.0471553
P25558	Bud site selection protein 3 OS=Saccharomyces cerevisiae (strain ATCC 204508 / S288c) OX=559292 GN=BUD3 PE=1 SV=2	1	1	2	1	184.6	BUD3	-0.0983429	0.416403
P40339	Replication factor C subunit 4 OS=Saccharomyces cerevisiae (strain ATCC 204508 / S288c) OX=559292 GN=RFC4 PE=1 SV=1	14	4	6	4	36.1	RFC4	-0.0982554	0.543468
P32832	Chromatin structure-remodeling complex subunit RSC7 OS=Saccharomyces cerevisiae (strain ATCC 204508 / S288c) OX=559292 GN=NPL6 PE=1 SV=1	13	7	11	7	49.6	NPL6	-0.0981409	0.142257
P38738	Oxidant-induced cell-cycle arrest protein 5 OS=Saccharomyces cerevisiae (strain ATCC 204508 / S288c) OX=559292 GN=OCA5 PE=1 SV=1	3	2	4	2	77.7	OCA5	-0.097573	0.18413
P38129	Transcription initiation factor TFIID subunit 5 OS=Saccharomyces cerevisiae (strain ATCC 204508 / S288c) OX=559292 GN=TAF5 PE=1 SV=1	17	10	15	10	88.9	TAF5	-0.0973413	0.210459
P10823	Guanine nucleotide-binding protein alpha-2 subunit OS=Saccharomyces cerevisiae (strain ATCC 204508 / S288c) OX=559292 GN=GPA2 PE=1 SV=2	16	7	11	7	50.4	GPA2	-0.0971481	0.0103281
Q12443	Reticulon-like protein 2 OS=Saccharomyces cerevisiae (strain ATCC 204508 / S288c) OX=559292 GN=RTN2 PE=1 SV=1	48	17	33	17	44.3	RTN2	-0.096949	0.186287
Q07979	Chromatin structure-remodeling complex protein RSC58 OS=Saccharomyces cerevisiae (strain ATCC 204508 / S288c) OX=559292 GN=RSC58 PE=1 SV=1	5	3	4	3	57.8	RSC58	-0.0967499	0.32703
Q08237	RNA exonuclease 4 OS=Saccharomyces cerevisiae (strain ATCC 204508 / S288c) OX=559292 GN=REX4 PE=1 SV=1	7	2	3	2	32.9	REX4	-0.0964173	0.5916
P38883	Pre-rRNA-processing protein RIX1 OS=Saccharomyces cerevisiae (strain ATCC 204508 / S288c) OX=559292 GN=RIX1 PE=1 SV=2	24	15	26	15	86.7	RIX1	-0.0952169	0.0380592
P32345	Serine/threonine-protein phosphatase 4 catalytic subunit OS=Saccharomyces cerevisiae (strain ATCC 204508 / S288c) OX=559292 GN=PPH3 PE=1 SV=2	3	1	1	1	35.2	PPH3	-0.0950199	0.258703
P33303	Succinate/fumarate mitochondrial transporter OS=Saccharomyces cerevisiae (strain ATCC 204508 / S288c) OX=559292 GN=SFC1 PE=1 SV=2	59	15	36	15	35.3	SFC1	-0.0948167	0.0544301
Q08773	ISWI chromatin-remodeling complex ATPase ISW2 OS=Saccharomyces cerevisiae (strain ATCC 204508 / S288c) OX=559292 GN=ISW2 PE=1 SV=1	2	2	3	2	130.2	ISW2	-0.0942704	0.285781
P03879	Intron-encoded RNA maturase bI4 OS=Saccharomyces cerevisiae (strain ATCC 204508 / S288c) OX=559292 GN=BI4 PE=1 SV=2	1	1	2	1	74.5	BI4	-0.0938985	0.396752
Q02948	Vacuolar protein sorting-associated protein 30 OS=Saccharomyces cerevisiae (strain ATCC 204508 / S288c) OX=559292 GN=VPS30 PE=1 SV=1	1	1	8	1	63.2	VPS30	-0.0937099	0.0166089
P32347	Uroporphyrinogen decarboxylase OS=Saccharomyces cerevisiae (strain ATCC 204508 / S288c) OX=559292 GN=HEM12 PE=1 SV=1	22	8	16	8	41.3	HEM12	-0.0931612	0.00800952
Q12165	ATP synthase subunit delta, mitochondrial OS=Saccharomyces cerevisiae (strain ATCC 204508 / S288c) OX=559292 GN=ATP16 PE=1 SV=1	39	4	7	3	17	ATP16	-0.093027	0.663482
P38041	Protein BOB1 OS=Saccharomyces cerevisiae (strain ATCC 204508 / S288c) OX=559292 GN=BOI1 PE=1 SV=1	2	2	3	1	109.2	BOI1	-0.0930114	0.214255
Q3E776	Uncharacterized protein YBR255C-A OS=Saccharomyces cerevisiae (strain ATCC 204508 / S288c) OX=559292 GN=YBR255C-A PE=4 SV=1	11	1	2	1	13.7	NA	-0.0929123	0.312653
Q03280	E3 ubiquitin-protein ligase TOM1 OS=Saccharomyces cerevisiae (strain ATCC 204508 / S288c) OX=559292 GN=TOM1 PE=1 SV=1	4	13	19	13	373.9	TOM1	-0.0926967	0.0099486
P33330	Phosphoserine aminotransferase OS=Saccharomyces cerevisiae (strain ATCC 204508 / S288c) OX=559292 GN=SER1 PE=1 SV=1	44	15	33	15	43.4	SER1	-0.0926323	0.0379245
Q12496	Uncharacterized protein YOL098C OS=Saccharomyces cerevisiae (strain ATCC 204508 / S288c) OX=559292 GN=YOL098C PE=1 SV=1	25	23	43	23	118.3	NA	-0.0924792	0.0753639
P43636	Alpha-1,3/1,6-mannosyltransferase ALG2 OS=Saccharomyces cerevisiae (strain ATCC 204508 / S288c) OX=559292 GN=ALG2 PE=1 SV=2	8	4	7	4	58	ALG2	-0.0920447	0.533274
Q12449	Hsp90 co-chaperone AHA1 OS=Saccharomyces cerevisiae (strain ATCC 204508 / S288c) OX=559292 GN=AHA1 PE=1 SV=1	52	19	40	19	39.4	AHA1	-0.0918527	0.304178
P05755	Small ribosomal subunit protein uS4B OS=Saccharomyces cerevisiae (strain ATCC 204508 / S288c) OX=559292 GN=RPS9B PE=1 SV=4	58	15	88	1	22.3	RPS9B	-0.0910714	0.0305158
P22804	Protein transport protein BET1 OS=Saccharomyces cerevisiae (strain ATCC 204508 / S288c) OX=559292 GN=BET1 PE=1 SV=1	6	1	3	1	15.7	BET1	-0.0907826	0.478543
P32523	Pre-mRNA-processing factor 19 OS=Saccharomyces cerevisiae (strain ATCC 204508 / S288c) OX=559292 GN=PRP19 PE=1 SV=2	8	3	6	3	56.5	PRP19	-0.0906106	0.0776979
P28007	H/ACA ribonucleoprotein complex subunit GAR1 OS=Saccharomyces cerevisiae (strain ATCC 204508 / S288c) OX=559292 GN=GAR1 PE=1 SV=1	42	7	12	7	21.5	GAR1	-0.090434	0.242944
P49167	Large ribosomal subunit protein eL38 OS=Saccharomyces cerevisiae (strain ATCC 204508 / S288c) OX=559292 GN=RPL38 PE=1 SV=1	42	4	34	4	8.8	RPL38	-0.0904192	0.0370557
Q05931	Iron-sulfur cluster biogenesis chaperone, mitochondrial OS=Saccharomyces cerevisiae (strain ATCC 204508 / S288c) OX=559292 GN=SSQ1 PE=1 SV=1	18	11	15	11	72.3	SSQ1	-0.0903893	0.277482
Q02931	NET1-associated nuclear protein 1 OS=Saccharomyces cerevisiae (strain ATCC 204508 / S288c) OX=559292 GN=NAN1 PE=1 SV=1	14	9	19	9	101.2	NAN1	-0.0901953	0.236446
P25573	Mitochondrial inner membrane i-AAA protease supercomplex subunit MGR1 OS=Saccharomyces cerevisiae (strain ATCC 204508 / S288c) OX=559292 GN=MGR1 PE=1 SV=1	7	3	5	3	47.1	MGR1	-0.0899662	0.163282
P39008	Poly(A) ribonuclease POP2 OS=Saccharomyces cerevisiae (strain ATCC 204508 / S288c) OX=559292 GN=POP2 PE=1 SV=2	7	3	6	3	49.7	POP2	-0.0898276	0.330108
P38011	Small ribosomal subunit protein RACK1 OS=Saccharomyces cerevisiae (strain ATCC 204508 / S288c) OX=559292 GN=ASC1 PE=1 SV=4	74	16	167	16	34.8	ASC1	-0.0897451	0.22823
P52920	Cytosolic Fe-S cluster assembly factor NBP35 OS=Saccharomyces cerevisiae (strain ATCC 204508 / S288c) OX=559292 GN=NBP35 PE=1 SV=1	2	1	1	1	35.2	NBP35	-0.0896529	0.437742
P25719	Peptidyl-prolyl cis-trans isomerase C, mitochondrial OS=Saccharomyces cerevisiae (strain ATCC 204508 / S288c) OX=559292 GN=CPR3 PE=1 SV=1	51	8	18	7	19.9	CPR3	-0.0887595	0.562558
Q12176	Ribosome biogenesis protein MAK21 OS=Saccharomyces cerevisiae (strain ATCC 204508 / S288c) OX=559292 GN=MAK21 PE=1 SV=1	16	15	23	15	116.6	MAK21	-0.0885683	0.123253
P15496	Isopentenyl-diphosphate delta-isomerase OS=Saccharomyces cerevisiae (strain ATCC 204508 / S288c) OX=559292 GN=IDI1 PE=1 SV=2	25	4	7	4	33.3	IDI1	-0.0885064	0.57593
P42073	RNA end formation protein 2 OS=Saccharomyces cerevisiae (strain ATCC 204508 / S288c) OX=559292 GN=REF2 PE=1 SV=2	5	3	3	3	59.8	REF2	-0.088504	0.313643
Q12164	Pore membrane protein of 33 kDa OS=Saccharomyces cerevisiae (strain ATCC 204508 / S288c) OX=559292 GN=POM33 PE=1 SV=1	10	3	7	2	32.2	POM33	-0.088495	0.438938
P36013	NAD-dependent malic enzyme, mitochondrial OS=Saccharomyces cerevisiae (strain ATCC 204508 / S288c) OX=559292 GN=MAE1 PE=1 SV=1	38	16	34	16	74.3	MAE1	-0.0884208	0.0175261
P41277	Glycerol-1-phosphate phosphohydrolase 1 OS=Saccharomyces cerevisiae (strain ATCC 204508 / S288c) OX=559292 GN=GPP1 PE=1 SV=3	66	17	40	12	27.9	GPP1	-0.0884096	0.0195168
P29478	Signal recognition particle subunit SEC65 OS=Saccharomyces cerevisiae (strain ATCC 204508 / S288c) OX=559292 GN=SEC65 PE=1 SV=1	25	5	10	5	31.2	SEC65	-0.0882658	0.17772
P36164	Golgi apparatus membrane protein TVP38 OS=Saccharomyces cerevisiae (strain ATCC 204508 / S288c) OX=559292 GN=TVP38 PE=1 SV=1	6	2	4	2	38.3	TVP38	-0.0882647	0.468611
P53909	Adenine deaminase OS=Saccharomyces cerevisiae (strain ATCC 204508 / S288c) OX=559292 GN=AAH1 PE=1 SV=1	31	10	22	10	39.6	AAH1	-0.0882504	0.220676
P40188	Respiratory growth induced protein 2 OS=Saccharomyces cerevisiae (strain ATCC 204508 / S288c) OX=559292 GN=RGI2 PE=1 SV=1	55	8	16	8	19.2	RGI2	-0.0880494	0.52058
P07342	Acetolactate synthase catalytic subunit, mitochondrial OS=Saccharomyces cerevisiae (strain ATCC 204508 / S288c) OX=559292 GN=ILV2 PE=1 SV=1	39	20	81	20	74.9	ILV2	-0.0880377	0.00996831
Q12511	[Pyruvate dehydrogenase [acetyl-transferring]]-phosphatase 1, mitochondrial OS=Saccharomyces cerevisiae (strain ATCC 204508 / S288c) OX=559292 GN=PTC5 PE=1 SV=1	9	5	8	5	63.6	PTC5	-0.0880076	0.292934
P34078	Protein LTV1 OS=Saccharomyces cerevisiae (strain ATCC 204508 / S288c) OX=559292 GN=LTV1 PE=1 SV=2	8	4	6	4	53.4	LTV1	-0.0878445	0.0389232
Q05040	Factor arrest protein 8 OS=Saccharomyces cerevisiae (strain ATCC 204508 / S288c) OX=559292 GN=FAR8 PE=1 SV=1	3	2	5	2	59.3	FAR8	-0.0876392	0.327048
Q03835	Monothiol glutaredoxin-3 OS=Saccharomyces cerevisiae (strain ATCC 204508 / S288c) OX=559292 GN=GRX3 PE=1 SV=2	18	5	10	2	28.2	GRX3	-0.0871339	0.552016
P32621	Guanosine-diphosphatase OS=Saccharomyces cerevisiae (strain ATCC 204508 / S288c) OX=559292 GN=GDA1 PE=1 SV=1	26	8	12	8	56.8	GDA1	-0.0866983	0.692035
P39936	Eukaryotic initiation factor 4F subunit p130 OS=Saccharomyces cerevisiae (strain ATCC 204508 / S288c) OX=559292 GN=TIF4632 PE=1 SV=1	13	11	19	8	103.8	TIF4632	-0.0866602	0.167979
Q03497	Serine/threonine-protein kinase STE20 OS=Saccharomyces cerevisiae (strain ATCC 204508 / S288c) OX=559292 GN=STE20 PE=1 SV=1	9	9	14	9	102.3	STE20	-0.0865899	0.442852
P05744	Large ribosomal subunit protein eL33A OS=Saccharomyces cerevisiae (strain ATCC 204508 / S288c) OX=559292 GN=RPL33A PE=1 SV=3	48	6	19	1	12.1	RPL33A	-0.0861662	0.0554842
Q12408	Phosphatidylglycerol/phosphatidylinositol transfer protein OS=Saccharomyces cerevisiae (strain ATCC 204508 / S288c) OX=559292 GN=NPC2 PE=1 SV=1	13	2	5	2	19.1	NPC2	-0.0856604	0.668155
Q02354	U3 small nucleolar RNA-associated protein 6 OS=Saccharomyces cerevisiae (strain ATCC 204508 / S288c) OX=559292 GN=UTP6 PE=1 SV=2	15	7	9	7	52.4	UTP6	-0.0853929	0.11729
P53883	Nucleolar protein 13 OS=Saccharomyces cerevisiae (strain ATCC 204508 / S288c) OX=559292 GN=NOP13 PE=1 SV=2	36	16	28	16	45.6	NOP13	-0.0851465	0.421927
Q05787	ERAD-associated E3 ubiquitin-protein ligase component HRD3 OS=Saccharomyces cerevisiae (strain ATCC 204508 / S288c) OX=559292 GN=HRD3 PE=1 SV=1	3	3	4	3	95.4	HRD3	-0.084514	0.360447
P36037	Protein DOA1 OS=Saccharomyces cerevisiae (strain ATCC 204508 / S288c) OX=559292 GN=DOA1 PE=1 SV=1	6	5	9	5	79.5	DOA1	-0.0840284	0.299566
Q12480	Probable electron transfer flavoprotein subunit alpha, mitochondrial OS=Saccharomyces cerevisiae (strain ATCC 204508 / S288c) OX=559292 GN=AIM45 PE=1 SV=1	51	12	23	12	36.8	AIM45	-0.0836415	0.541715
P05743	Large ribosomal subunit protein uL24A OS=Saccharomyces cerevisiae (strain ATCC 204508 / S288c) OX=559292 GN=RPL26A PE=1 SV=3	58	12	34	2	14.2	RPL26A	-0.0835839	0.00140303
P29029	Endochitinase OS=Saccharomyces cerevisiae (strain ATCC 204508 / S288c) OX=559292 GN=CTS1 PE=1 SV=2	6	3	5	3	59	CTS1	-0.08358	0.808386
P40508	PUP1 protein homolog OS=Saccharomyces cerevisiae (strain ATCC 204508 / S288c) OX=559292 GN=YIL077C PE=1 SV=1	5	1	2	1	36.9	NA	-0.083342	0.124816
P07246	Alcohol dehydrogenase 3, mitochondrial OS=Saccharomyces cerevisiae (strain ATCC 204508 / S288c) OX=559292 GN=ADH3 PE=1 SV=2	46	16	46	15	40.3	ADH3	-0.0832766	0.173437
Q92331	Vacuolar protein sorting-associated protein 5 OS=Saccharomyces cerevisiae (strain ATCC 204508 / S288c) OX=559292 GN=VPS5 PE=1 SV=1	7	5	8	5	76.4	VPS5	-0.0832224	0.25863
P20448	ATP-dependent RNA helicase HCA4 OS=Saccharomyces cerevisiae (strain ATCC 204508 / S288c) OX=559292 GN=HCA4 PE=1 SV=2	11	9	15	9	87.1	HCA4	-0.0830686	0.0163559
P89105	RNA polymerase-associated protein CTR9 OS=Saccharomyces cerevisiae (strain ATCC 204508 / S288c) OX=559292 GN=CTR9 PE=1 SV=3	17	16	26	16	124.6	CTR9	-0.0829088	0.270425
P38082	Probable transcriptional regulator NRG2 OS=Saccharomyces cerevisiae (strain ATCC 204508 / S288c) OX=559292 GN=NRG2 PE=1 SV=1	5	1	2	1	25	NRG2	-0.0827691	0.928176
P47037	Structural maintenance of chromosomes protein 3 OS=Saccharomyces cerevisiae (strain ATCC 204508 / S288c) OX=559292 GN=SMC3 PE=1 SV=1	3	3	5	3	141.3	SMC3	-0.0826225	0.237181
P0CX34	Small ribosomal subunit protein eS30B OS=Saccharomyces cerevisiae (strain ATCC 204508 / S288c) OX=559292 GN=RPS30B PE=1 SV=1	41	4	22	4	7.1	RPS30B	-0.0818272	0.377146
P36148	Glycerol-3-phosphate O-acyltransferase 2 OS=Saccharomyces cerevisiae (strain ATCC 204508 / S288c) OX=559292 GN=GPT2 PE=1 SV=1	13	9	18	9	83.6	GPT2	-0.0817236	0.294313
Q02199	Nucleoporin NUP49/NSP49 OS=Saccharomyces cerevisiae (strain ATCC 204508 / S288c) OX=559292 GN=NUP49 PE=1 SV=1	13	7	15	7	49.1	NUP49	-0.0816546	0.155279
P46151	Methylenetetrahydrofolate reductase 1 OS=Saccharomyces cerevisiae (strain ATCC 204508 / S288c) OX=559292 GN=MET12 PE=1 SV=2	7	4	8	4	73.9	MET12	-0.0809435	0.441262
P23642	Mannan polymerase I complex VAN1 subunit OS=Saccharomyces cerevisiae (strain ATCC 204508 / S288c) OX=559292 GN=VAN1 PE=1 SV=3	4	2	4	2	61.1	VAN1	-0.0806019	0.877876
P38310	Iron transporter FTH1 OS=Saccharomyces cerevisiae (strain ATCC 204508 / S288c) OX=559292 GN=FTH1 PE=1 SV=2	3	2	4	2	51.4	FTH1	-0.0805555	0.0489221
P40525	Large ribosomal subunit protein eL34B OS=Saccharomyces cerevisiae (strain ATCC 204508 / S288c) OX=559292 GN=RPL34B PE=1 SV=1	45	7	25	7	13.6	RPL34B	-0.080348	0.411254
Q02753	Large ribosomal subunit protein eL21A OS=Saccharomyces cerevisiae (strain ATCC 204508 / S288c) OX=559292 GN=RPL21A PE=1 SV=1	46	7	31	7	18.2	RPL21A	-0.0803414	0.105698
P34220	Deoxyribonuclease Tat-D OS=Saccharomyces cerevisiae (strain ATCC 204508 / S288c) OX=559292 GN=YBL055C PE=1 SV=1	2	1	1	1	47.4	NA	-0.0801789	0.472495
Q02932	Importin beta-like protein KAP120 OS=Saccharomyces cerevisiae (strain ATCC 204508 / S288c) OX=559292 GN=KAP120 PE=1 SV=1	8	5	7	5	119.5	KAP120	-0.0798068	0.132176
P38689	Ribose-phosphate pyrophosphokinase 3 OS=Saccharomyces cerevisiae (strain ATCC 204508 / S288c) OX=559292 GN=PRS3 PE=1 SV=1	41	12	23	11	35.1	PRS3	-0.0794511	0.264648
Q06146	Uncharacterized protein YLR257W OS=Saccharomyces cerevisiae (strain ATCC 204508 / S288c) OX=559292 GN=YLR257W PE=1 SV=1	35	8	16	8	36	NA	-0.0794254	0.165917
P40582	Glutathione S-transferase 1 OS=Saccharomyces cerevisiae (strain ATCC 204508 / S288c) OX=559292 GN=GTT1 PE=1 SV=1	34	8	18	8	26.8	GTT1	-0.0793556	0.279684
P40563	Altered inheritance of mitochondria protein 21 OS=Saccharomyces cerevisiae (strain ATCC 204508 / S288c) OX=559292 GN=AIM21 PE=1 SV=1	6	5	12	5	74.7	AIM21	-0.0793455	0.358722
P11491	Repressible alkaline phosphatase OS=Saccharomyces cerevisiae (strain ATCC 204508 / S288c) OX=559292 GN=PHO8 PE=1 SV=2	14	8	11	8	63	PHO8	-0.0793056	0.202515
Q06682	UBX domain-containing protein 5 OS=Saccharomyces cerevisiae (strain ATCC 204508 / S288c) OX=559292 GN=UBX5 PE=1 SV=1	1	1	1	1	56.7	UBX5	-0.0788641	0.711092
P32604	Fructose-2,6-bisphosphatase OS=Saccharomyces cerevisiae (strain ATCC 204508 / S288c) OX=559292 GN=FBP26 PE=1 SV=2	14	5	8	5	52.6	FBP26	-0.0787139	0.280018
Q02890	Peptide-N(4)-(N-acetyl-beta-glucosaminyl)asparagine amidase OS=Saccharomyces cerevisiae (strain ATCC 204508 / S288c) OX=559292 GN=PNG1 PE=1 SV=1	2	1	2	1	42.5	PNG1	-0.0787122	0.745839
P40395	Guanine nucleotide exchange factor subunit RIC1 OS=Saccharomyces cerevisiae (strain ATCC 204508 / S288c) OX=559292 GN=RIC1 PE=1 SV=1	2	2	3	2	121.6	RIC1	-0.0786072	0.517182
P43585	Vacuolar transporter chaperone complex subunit 2 OS=Saccharomyces cerevisiae (strain ATCC 204508 / S288c) OX=559292 GN=VTC2 PE=1 SV=1	37	30	54	29	95.4	VTC2	-0.0785528	0.317166
P39939	Small ribosomal subunit protein eS26B OS=Saccharomyces cerevisiae (strain ATCC 204508 / S288c) OX=559292 GN=RPS26B PE=1 SV=1	49	6	20	1	13.4	RPS26B	-0.0781537	0.405002
P38961	25S rRNA (adenine(645)-N(1))-methyltransferase OS=Saccharomyces cerevisiae (strain ATCC 204508 / S288c) OX=559292 GN=RRP8 PE=1 SV=2	11	4	7	4	46	RRP8	-0.0781299	0.21355
P38698	Polyphosphatase OS=Saccharomyces cerevisiae (strain ATCC 204508 / S288c) OX=559292 GN=PPX1 PE=1 SV=1	29	10	18	10	45	PPX1	-0.0780133	0.408834
P54730	UBX domain-containing protein 4 OS=Saccharomyces cerevisiae (strain ATCC 204508 / S288c) OX=559292 GN=UBX4 PE=1 SV=1	18	6	10	6	46.9	UBX4	-0.0776867	0.191771
P10622	Large ribosomal subunit protein P1B OS=Saccharomyces cerevisiae (strain ATCC 204508 / S288c) OX=559292 GN=RPP1B PE=1 SV=3	15	1	2	1	10.7	RPP1B	-0.0776426	0.736858
P51402	Large ribosomal subunit protein eL37B OS=Saccharomyces cerevisiae (strain ATCC 204508 / S288c) OX=559292 GN=RPL37B PE=1 SV=2	48	6	19	4	9.9	RPL37B	-0.0776282	0.20505
P05738	Large ribosomal subunit protein uL6A OS=Saccharomyces cerevisiae (strain ATCC 204508 / S288c) OX=559292 GN=RPL9A PE=1 SV=2	69	14	102	3	21.6	RPL9A	-0.0774871	0.13702
Q03195	Translation initiation factor RLI1 OS=Saccharomyces cerevisiae (strain ATCC 204508 / S288c) OX=559292 GN=RLI1 PE=1 SV=1	36	21	40	21	68.3	RLI1	-0.0770795	0.0655463
P34077	Nucleoporin NIC96 OS=Saccharomyces cerevisiae (strain ATCC 204508 / S288c) OX=559292 GN=NIC96 PE=1 SV=2	21	16	21	16	96.1	NIC96	-0.0768335	0.187041
P37296	V-type proton ATPase subunit a, Golgi isoform OS=Saccharomyces cerevisiae (strain ATCC 204508 / S288c) OX=559292 GN=STV1 PE=1 SV=2	5	5	5	5	101.6	STV1	-0.0766513	0.573534
Q08959	Phosphatidylglycerol phospholipase C OS=Saccharomyces cerevisiae (strain ATCC 204508 / S288c) OX=559292 GN=PGC1 PE=1 SV=1	14	3	5	3	37	PGC1	-0.0765147	0.778533
Q04660	Ribosome biogenesis protein ERB1 OS=Saccharomyces cerevisiae (strain ATCC 204508 / S288c) OX=559292 GN=ERB1 PE=1 SV=1	29	19	33	19	91.6	ERB1	-0.0761951	0.311574
Q08118	Uncharacterized protein IRC10 OS=Saccharomyces cerevisiae (strain ATCC 204508 / S288c) OX=559292 GN=IRC10 PE=2 SV=1	1	1	2	1	67.6	IRC10	-0.0761933	0.726612
Q3E754	Small ribosomal subunit protein eS21B OS=Saccharomyces cerevisiae (strain ATCC 204508 / S288c) OX=559292 GN=RPS21B PE=1 SV=1	91	9	25	1	9.8	RPS21B	-0.0761253	0.769473
Q05911	Adenylosuccinate lyase OS=Saccharomyces cerevisiae (strain ATCC 204508 / S288c) OX=559292 GN=ADE13 PE=1 SV=1	49	22	50	22	54.5	ADE13	-0.0760964	0.13638
P32860	NifU-like protein, mitochondrial OS=Saccharomyces cerevisiae (strain ATCC 204508 / S288c) OX=559292 GN=NFU1 PE=1 SV=2	29	5	13	5	29.2	NFU1	-0.0759277	0.161617
P38694	Putative aldehyde dehydrogenase-like protein YHR039C OS=Saccharomyces cerevisiae (strain ATCC 204508 / S288c) OX=559292 GN=MSC7 PE=1 SV=1	28	14	24	14	71.3	MSC7	-0.0758982	0.117091
Q12518	Epsin-1 OS=Saccharomyces cerevisiae (strain ATCC 204508 / S288c) OX=559292 GN=ENT1 PE=1 SV=1	15	5	9	3	52.3	ENT1	-0.0754875	0.346174
P39990	13 kDa ribonucleoprotein-associated protein OS=Saccharomyces cerevisiae (strain ATCC 204508 / S288c) OX=559292 GN=SNU13 PE=1 SV=1	44	6	17	6	13.6	SNU13	-0.0752504	0.568896
P41814	tRNA (adenine(58)-N(1))-methyltransferase non-catalytic subunit TRM6 OS=Saccharomyces cerevisiae (strain ATCC 204508 / S288c) OX=559292 GN=GCD10 PE=1 SV=1	17	8	16	8	54.4	GCD10	-0.0749894	0.028851
P14120	Large ribosomal subunit protein eL30 OS=Saccharomyces cerevisiae (strain ATCC 204508 / S288c) OX=559292 GN=RPL30 PE=1 SV=3	70	7	75	7	11.4	RPL30	-0.0747543	0.0173012
Q06497	Peroxisomal adenine nucleotide transporter 1 OS=Saccharomyces cerevisiae (strain ATCC 204508 / S288c) OX=559292 GN=ANT1 PE=1 SV=1	8	2	3	2	36.3	ANT1	-0.0746877	0.730495
P29453	Large ribosomal subunit protein eL8B OS=Saccharomyces cerevisiae (strain ATCC 204508 / S288c) OX=559292 GN=RPL8B PE=1 SV=3	64	24	109	5	28.1	RPL8B	-0.0746176	0.0117145
P0CX48	Small ribosomal subunit protein uS17B OS=Saccharomyces cerevisiae (strain ATCC 204508 / S288c) OX=559292 GN=RPS11B PE=1 SV=1	58	11	43	11	17.7	RPS11B	-0.0745732	0.251117
P00549	Pyruvate kinase 1 OS=Saccharomyces cerevisiae (strain ATCC 204508 / S288c) OX=559292 GN=CDC19 PE=1 SV=2	89	41	359	40	54.5	CDC19	-0.0745517	0.0793468
P39954	Adenosylhomocysteinase OS=Saccharomyces cerevisiae (strain ATCC 204508 / S288c) OX=559292 GN=SAH1 PE=1 SV=1	59	26	88	26	49.1	SAH1	-0.0745379	0.14157
Q12250	26S proteasome regulatory subunit RPN5 OS=Saccharomyces cerevisiae (strain ATCC 204508 / S288c) OX=559292 GN=RPN5 PE=1 SV=3	53	22	40	22	51.7	RPN5	-0.074393	0.0866112
P12709	Glucose-6-phosphate isomerase OS=Saccharomyces cerevisiae (strain ATCC 204508 / S288c) OX=559292 GN=PGI1 PE=1 SV=3	62	26	121	26	61.3	PGI1	-0.0743816	0.0842614
P39969	Protein BOI2 OS=Saccharomyces cerevisiae (strain ATCC 204508 / S288c) OX=559292 GN=BOI2 PE=1 SV=1	3	3	7	2	115.6	BOI2	-0.074362	0.306198
P38250	Increased sodium tolerance protein 2 OS=Saccharomyces cerevisiae (strain ATCC 204508 / S288c) OX=559292 GN=IST2 PE=1 SV=2	18	15	28	15	105.8	IST2	-0.0742604	0.470429
P33754	Translocation protein SEC66 OS=Saccharomyces cerevisiae (strain ATCC 204508 / S288c) OX=559292 GN=SEC66 PE=1 SV=1	14	3	4	3	24.2	SEC66	-0.0736987	0.439521
P42842	Essential for maintenance of the cell wall protein 1 OS=Saccharomyces cerevisiae (strain ATCC 204508 / S288c) OX=559292 GN=EMW1 PE=1 SV=1	17	14	27	14	102.3	EMW1	-0.0736552	0.0461597
P33750	Protein SOF1 OS=Saccharomyces cerevisiae (strain ATCC 204508 / S288c) OX=559292 GN=SOF1 PE=1 SV=1	18	10	20	10	56.8	SOF1	-0.0734248	0.175233
P48589	Small ribosomal subunit protein eS12 OS=Saccharomyces cerevisiae (strain ATCC 204508 / S288c) OX=559292 GN=RPS12 PE=1 SV=1	66	9	45	9	15.5	RPS12	-0.0732422	0.021282
P48164	Small ribosomal subunit protein eS7B OS=Saccharomyces cerevisiae (strain ATCC 204508 / S288c) OX=559292 GN=RPS7B PE=1 SV=1	62	12	42	6	21.6	RPS7B	-0.0731033	0.274232
P53950	Vacuolar segregation protein 7 OS=Saccharomyces cerevisiae (strain ATCC 204508 / S288c) OX=559292 GN=VAC7 PE=1 SV=1	2	2	6	2	128.1	VAC7	-0.0729459	0.482707
Q06106	Multiple RNA-binding domain-containing protein 1 OS=Saccharomyces cerevisiae (strain ATCC 204508 / S288c) OX=559292 GN=MRD1 PE=1 SV=1	16	12	19	12	101.1	MRD1	-0.0727069	0.629616
P0CX23	Large ribosomal subunit protein eL20A OS=Saccharomyces cerevisiae (strain ATCC 204508 / S288c) OX=559292 GN=RPL20A PE=1 SV=1	56	11	100	11	20.4	RPL20A	-0.0726739	0.547931
Q02887	Autophagy-related protein 21 OS=Saccharomyces cerevisiae (strain ATCC 204508 / S288c) OX=559292 GN=ATG21 PE=1 SV=1	5	2	3	2	55.2	ATG21	-0.0725295	0.686052
Q02326	Large ribosomal subunit protein eL6A OS=Saccharomyces cerevisiae (strain ATCC 204508 / S288c) OX=559292 GN=RPL6A PE=1 SV=2	68	14	64	7	19.9	RPL6A	-0.0724247	0.122149
Q12297	Transcription initiation factor TFIID subunit 3 OS=Saccharomyces cerevisiae (strain ATCC 204508 / S288c) OX=559292 GN=TAF3 PE=1 SV=1	5	1	2	1	40.3	TAF3	-0.0724056	0.59754
Q08226	Protein CRT10 OS=Saccharomyces cerevisiae (strain ATCC 204508 / S288c) OX=559292 GN=CRT10 PE=1 SV=1	1	1	2	1	109.6	CRT10	-0.0715344	0.86202
P0CX38	Small ribosomal subunit protein eS6B OS=Saccharomyces cerevisiae (strain ATCC 204508 / S288c) OX=559292 GN=RPS6B PE=1 SV=1	53	12	44	12	27	RPS6B	-0.071498	0.0856129
P07256	Cytochrome b-c1 complex subunit 1, mitochondrial OS=Saccharomyces cerevisiae (strain ATCC 204508 / S288c) OX=559292 GN=COR1 PE=1 SV=1	49	21	64	21	50.2	COR1	-0.0714305	0.20729
P03874	Cytochrome B pre-mRNA-processing protein 2 OS=Saccharomyces cerevisiae (strain ATCC 204508 / S288c) OX=559292 GN=CBP2 PE=1 SV=2	3	2	3	2	73.8	CBP2	-0.0708651	0.124426
Q05567	Sphingosine-1-phosphate lyase OS=Saccharomyces cerevisiae (strain ATCC 204508 / S288c) OX=559292 GN=DPL1 PE=1 SV=1	26	15	26	15	65.5	DPL1	-0.0707168	0.05551
Q04632	Conserved oligomeric Golgi complex subunit 8 OS=Saccharomyces cerevisiae (strain ATCC 204508 / S288c) OX=559292 GN=COG8 PE=1 SV=1	5	2	3	2	69.8	COG8	-0.0705631	0.570693
P43638	MAP-homologous protein 1 OS=Saccharomyces cerevisiae (strain ATCC 204508 / S288c) OX=559292 GN=MHP1 PE=1 SV=1	3	4	6	4	155.1	MHP1	-0.0705203	0.253082
Q02969	Peroxisomal membrane protein PEX25 OS=Saccharomyces cerevisiae (strain ATCC 204508 / S288c) OX=559292 GN=PEX25 PE=1 SV=1	19	8	17	7	44.9	PEX25	-0.0704638	0.242156
P53172	Protein SDS23 OS=Saccharomyces cerevisiae (strain ATCC 204508 / S288c) OX=559292 GN=SDS23 PE=1 SV=2	24	8	15	8	58.1	SDS23	-0.0704346	0.308167
P36141	Putative redox protein FMP46, mitochondrial OS=Saccharomyces cerevisiae (strain ATCC 204508 / S288c) OX=559292 GN=FMP46 PE=1 SV=1	26	3	5	3	15.6	FMP46	-0.0698686	0.732671
P35189	Transcription initiation factor TFIID subunit 14 OS=Saccharomyces cerevisiae (strain ATCC 204508 / S288c) OX=559292 GN=TAF14 PE=1 SV=1	52	11	22	11	27.4	TAF14	-0.0698244	0.406158
Q00362	Protein phosphatase PP2A regulatory subunit B OS=Saccharomyces cerevisiae (strain ATCC 204508 / S288c) OX=559292 GN=CDC55 PE=1 SV=2	8	4	5	4	59.6	CDC55	-0.0697801	0.531445
Q12455	Spermine synthase SPE4 OS=Saccharomyces cerevisiae (strain ATCC 204508 / S288c) OX=559292 GN=SPE4 PE=1 SV=1	3	1	1	1	34.1	SPE4	-0.0695617	0.411415
P46784	Small ribosomal subunit protein eS10B OS=Saccharomyces cerevisiae (strain ATCC 204508 / S288c) OX=559292 GN=RPS10B PE=1 SV=1	85	8	37	8	12.7	RPS10B	-0.0694624	0.405156
Q06511	Ribosomal RNA-processing protein 15 OS=Saccharomyces cerevisiae (strain ATCC 204508 / S288c) OX=559292 GN=RRP15 PE=1 SV=1	20	5	7	5	28.2	RRP15	-0.0692184	0.144993
P06101	Hsp90 co-chaperone Cdc37 OS=Saccharomyces cerevisiae (strain ATCC 204508 / S288c) OX=559292 GN=CDC37 PE=1 SV=2	44	20	33	20	58.3	CDC37	-0.069063	0.335726
P36119	RQC trigger complex subunit RQT4 OS=Saccharomyces cerevisiae (strain ATCC 204508 / S288c) OX=559292 GN=RQT4 PE=1 SV=1	2	2	2	2	60.8	RQT4	-0.0688424	0.33694
P0CX36	Small ribosomal subunit protein eS4B OS=Saccharomyces cerevisiae (strain ATCC 204508 / S288c) OX=559292 GN=RPS4B PE=1 SV=1	61	19	85	19	29.4	RPS4B	-0.068839	0.13443
P15700	Uridylate kinase OS=Saccharomyces cerevisiae (strain ATCC 204508 / S288c) OX=559292 GN=URA6 PE=1 SV=1	49	10	16	10	22.9	URA6	-0.0686276	0.133594
Q05942	Ribosome assembly protein 3 OS=Saccharomyces cerevisiae (strain ATCC 204508 / S288c) OX=559292 GN=RSA3 PE=1 SV=1	9	1	2	1	24.6	RSA3	-0.0686191	0.68678
P14540	Fructose-bisphosphate aldolase OS=Saccharomyces cerevisiae (strain ATCC 204508 / S288c) OX=559292 GN=FBA1 PE=1 SV=3	75	19	271	19	39.6	FBA1	-0.0685319	0.397512
P26263	Pyruvate decarboxylase isozyme 3 OS=Saccharomyces cerevisiae (strain ATCC 204508 / S288c) OX=559292 GN=PDC6 PE=1 SV=3	36	14	78	9	61.5	PDC6	-0.0676515	0.80621
P52489	Pyruvate kinase 2 OS=Saccharomyces cerevisiae (strain ATCC 204508 / S288c) OX=559292 GN=PYK2 PE=1 SV=1	10	4	18	3	55.2	PYK2	-0.0675287	0.554683
P38701	Small ribosomal subunit protein uS10 OS=Saccharomyces cerevisiae (strain ATCC 204508 / S288c) OX=559292 GN=RPS20 PE=1 SV=3	74	10	74	10	13.9	RPS20	-0.0673273	0.364776
P47013	Dihydrosphingosine 1-phosphate phosphatase LCB3 OS=Saccharomyces cerevisiae (strain ATCC 204508 / S288c) OX=559292 GN=LCB3 PE=1 SV=1	3	1	2	1	47.3	LCB3	-0.0673134	0.786104
P14126	Large ribosomal subunit protein uL3 OS=Saccharomyces cerevisiae (strain ATCC 204508 / S288c) OX=559292 GN=RPL3 PE=1 SV=4	68	28	286	28	43.7	RPL3	-0.0672441	0.205888
P40498	U3 small nucleolar RNA-associated protein 25 OS=Saccharomyces cerevisiae (strain ATCC 204508 / S288c) OX=559292 GN=UTP25 PE=1 SV=1	12	8	15	8	83.9	UTP25	-0.0670771	0.406411
P38089	Protein phosphatase 2C homolog 4 OS=Saccharomyces cerevisiae (strain ATCC 204508 / S288c) OX=559292 GN=PTC4 PE=1 SV=1	6	2	3	2	44.1	PTC4	-0.0670463	0.0597274
P40052	Uncharacterized protein YER079W OS=Saccharomyces cerevisiae (strain ATCC 204508 / S288c) OX=559292 GN=YER079W PE=1 SV=1	8	2	2	2	23.2	NA	-0.0670439	0.314651
P54861	Dynamin-related protein DNM1 OS=Saccharomyces cerevisiae (strain ATCC 204508 / S288c) OX=559292 GN=DNM1 PE=1 SV=1	36	24	53	22	84.9	DNM1	-0.0669343	0.308936
P05030	Plasma membrane ATPase 1 OS=Saccharomyces cerevisiae (strain ATCC 204508 / S288c) OX=559292 GN=PMA1 PE=1 SV=2	43	35	228	15	99.6	PMA1	-0.0664801	0.70294
P53868	Alpha-1,2-mannosyltransferase ALG9 OS=Saccharomyces cerevisiae (strain ATCC 204508 / S288c) OX=559292 GN=ALG9 PE=1 SV=1	20	8	17	8	63.7	ALG9	-0.0664329	0.585219
P36049	rRNA-processing protein EBP2 OS=Saccharomyces cerevisiae (strain ATCC 204508 / S288c) OX=559292 GN=EBP2 PE=1 SV=1	17	8	13	8	49.7	EBP2	-0.0663612	0.36281
P25588	Mediator of replication checkpoint protein 1 OS=Saccharomyces cerevisiae (strain ATCC 204508 / S288c) OX=559292 GN=MRC1 PE=1 SV=3	2	1	2	1	124.3	MRC1	-0.0662825	0.71658
P49334	Mitochondrial import receptor subunit TOM22 OS=Saccharomyces cerevisiae (strain ATCC 204508 / S288c) OX=559292 GN=TOM22 PE=1 SV=3	26	3	6	3	16.8	TOM22	-0.0661858	0.79148
P06182	Holocytochrome-c synthase OS=Saccharomyces cerevisiae (strain ATCC 204508 / S288c) OX=559292 GN=CYC3 PE=1 SV=1	9	3	6	3	30.1	CYC3	-0.0659631	0.546454
Q03016	GLC7-interacting protein 3 OS=Saccharomyces cerevisiae (strain ATCC 204508 / S288c) OX=559292 GN=GIP3 PE=1 SV=1	3	5	7	5	140.8	GIP3	-0.0659194	0.675348
P38875	GPI transamidase component GPI16 OS=Saccharomyces cerevisiae (strain ATCC 204508 / S288c) OX=559292 GN=GPI16 PE=1 SV=2	2	2	3	2	68.7	GPI16	-0.0658763	0.85559
P21339	Morphogenesis-related protein MSB1 OS=Saccharomyces cerevisiae (strain ATCC 204508 / S288c) OX=559292 GN=MSB1 PE=1 SV=1	2	2	2	1	129.9	MSB1	-0.0654593	0.660977
O14455	Large ribosomal subunit protein eL36B OS=Saccharomyces cerevisiae (strain ATCC 204508 / S288c) OX=559292 GN=RPL36B PE=1 SV=3	49	7	88	2	11.1	RPL36B	-0.065233	0.119977
P36088	Free methionine-R-sulfoxide reductase OS=Saccharomyces cerevisiae (strain ATCC 204508 / S288c) OX=559292 GN=YKL069W PE=1 SV=1	12	2	4	2	19.7	NA	-0.0647815	0.560541
P53885	Signal transduction protein MDG1 OS=Saccharomyces cerevisiae (strain ATCC 204508 / S288c) OX=559292 GN=MDG1 PE=1 SV=1	19	7	11	7	40.3	MDG1	-0.0647156	0.483622
P49018	GPI-anchor transamidase OS=Saccharomyces cerevisiae (strain ATCC 204508 / S288c) OX=559292 GN=GPI8 PE=1 SV=1	3	1	2	1	47.4	GPI8	-0.0645357	0.625284
P34221	Protein phosphatase 2C homolog 3 OS=Saccharomyces cerevisiae (strain ATCC 204508 / S288c) OX=559292 GN=PTC3 PE=1 SV=4	16	6	12	4	51.3	PTC3	-0.0645052	0.719471
P34909	General negative regulator of transcription subunit 4 OS=Saccharomyces cerevisiae (strain ATCC 204508 / S288c) OX=559292 GN=MOT2 PE=1 SV=1	9	6	13	6	65.3	MOT2	-0.0644	0.383934
P0CX40	Small ribosomal subunit protein eS8B OS=Saccharomyces cerevisiae (strain ATCC 204508 / S288c) OX=559292 GN=RPS8B PE=1 SV=1	61	12	46	12	22.5	RPS8B	-0.0642929	0.000177905
Q86ZR7	Probable pseudouridine-5'-phosphatase YKL033W-A OS=Saccharomyces cerevisiae (strain ATCC 204508 / S288c) OX=559292 GN=YKL033W-A PE=1 SV=2	40	7	15	7	26.2	NA	-0.0642451	0.524296
Q03735	RNA-binding protein NAB6 OS=Saccharomyces cerevisiae (strain ATCC 204508 / S288c) OX=559292 GN=NAB6 PE=1 SV=1	2	3	5	2	126.1	NAB6	-0.0639369	0.58621
Q05515	Ceramide-binding protein SVF1 OS=Saccharomyces cerevisiae (strain ATCC 204508 / S288c) OX=559292 GN=SVF1 PE=1 SV=1	36	11	16	11	54.3	SVF1	-0.0637964	0.217824
P53188	rRNA-processing protein CGR1 OS=Saccharomyces cerevisiae (strain ATCC 204508 / S288c) OX=559292 GN=CGR1 PE=1 SV=1	6	1	4	1	14.4	CGR1	-0.0635048	0.422855
P32891	D-lactate dehydrogenase [cytochrome] 1, mitochondrial OS=Saccharomyces cerevisiae (strain ATCC 204508 / S288c) OX=559292 GN=DLD1 PE=1 SV=2	46	21	49	21	65.3	DLD1	-0.0632707	0.0115577
P39015	Suppressor protein STM1 OS=Saccharomyces cerevisiae (strain ATCC 204508 / S288c) OX=559292 GN=STM1 PE=1 SV=3	67	24	108	24	30	STM1	-0.0632583	0.161788
P39013	Actin cytoskeleton-regulatory complex protein END3 OS=Saccharomyces cerevisiae (strain ATCC 204508 / S288c) OX=559292 GN=END3 PE=1 SV=1	18	7	12	7	40.3	END3	-0.063148	0.081102
P28743	Kinesin-like protein KIP2 OS=Saccharomyces cerevisiae (strain ATCC 204508 / S288c) OX=559292 GN=KIP2 PE=1 SV=1	1	1	1	1	78.3	KIP2	-0.062715	0.777701
P29366	Bud emergence protein 1 OS=Saccharomyces cerevisiae (strain ATCC 204508 / S288c) OX=559292 GN=BEM1 PE=1 SV=1	1	1	2	1	61.6	BEM1	-0.0625909	0.398389
P0C0W1	Small ribosomal subunit protein uS8A OS=Saccharomyces cerevisiae (strain ATCC 204508 / S288c) OX=559292 GN=RPS22A PE=1 SV=2	74	9	152	9	14.6	RPS22A	-0.0623946	0.00993956
Q08287	60S ribosome subunit biogenesis protein NOP8 OS=Saccharomyces cerevisiae (strain ATCC 204508 / S288c) OX=559292 GN=NOP8 PE=1 SV=1	5	2	3	2	56.9	NOP8	-0.0620785	0.880763
P38348	DNA mismatch repair protein HSM3 OS=Saccharomyces cerevisiae (strain ATCC 204508 / S288c) OX=559292 GN=HSM3 PE=1 SV=1	2	1	2	1	55.5	HSM3	-0.0620648	0.746107
Q01590	Integral membrane protein SED5 OS=Saccharomyces cerevisiae (strain ATCC 204508 / S288c) OX=559292 GN=SED5 PE=1 SV=1	8	2	2	2	38.8	SED5	-0.0620491	0.509438
P20459	Eukaryotic translation initiation factor 2 subunit alpha OS=Saccharomyces cerevisiae (strain ATCC 204508 / S288c) OX=559292 GN=SUI2 PE=1 SV=1	54	17	35	17	34.7	SUI2	-0.0614752	0.279271
P53920	Pro-apoptotic serine protease NMA111 OS=Saccharomyces cerevisiae (strain ATCC 204508 / S288c) OX=559292 GN=NMA111 PE=1 SV=1	26	23	39	23	110.8	NMA111	-0.0612747	0.0449427
Q02776	Mitochondrial import inner membrane translocase subunit TIM50 OS=Saccharomyces cerevisiae (strain ATCC 204508 / S288c) OX=559292 GN=TIM50 PE=1 SV=1	28	11	27	11	55.1	TIM50	-0.0611978	0.0546249
P07283	Phosphomannomutase OS=Saccharomyces cerevisiae (strain ATCC 204508 / S288c) OX=559292 GN=SEC53 PE=1 SV=1	70	18	50	18	29	SEC53	-0.0611492	0.206299
P38339	RHO GTPase-activating protein RGD1 OS=Saccharomyces cerevisiae (strain ATCC 204508 / S288c) OX=559292 GN=RGD1 PE=1 SV=1	5	4	9	4	74.6	RGD1	-0.0611097	0.140816
P53011	Nucleoporin SEH1 OS=Saccharomyces cerevisiae (strain ATCC 204508 / S288c) OX=559292 GN=SEH1 PE=1 SV=1	26	9	19	9	39.1	SEH1	-0.0610542	0.749867
P36144	Ribosome biogenesis protein UTP30 OS=Saccharomyces cerevisiae (strain ATCC 204508 / S288c) OX=559292 GN=UTP30 PE=1 SV=1	8	2	3	2	31.6	UTP30	-0.0609937	0.315854
P32774	Transcription initiation factor IIA subunit 2 OS=Saccharomyces cerevisiae (strain ATCC 204508 / S288c) OX=559292 GN=TOA2 PE=1 SV=1	27	3	5	3	13.5	TOA2	-0.0608366	0.680654
P53960	Putative alanyl-tRNA editing protein alaX OS=Saccharomyces cerevisiae (strain ATCC 204508 / S288c) OX=559292 GN=YNL040W PE=1 SV=1	12	4	7	4	50.9	NA	-0.0608105	0.351705
P15790	Casein kinase II subunit alpha OS=Saccharomyces cerevisiae (strain ATCC 204508 / S288c) OX=559292 GN=CKA1 PE=1 SV=1	9	4	7	4	44.6	CKA1	-0.0604773	0.136183
Q04673	General transcription and DNA repair factor IIH subunit SSL1 OS=Saccharomyces cerevisiae (strain ATCC 204508 / S288c) OX=559292 GN=SSL1 PE=1 SV=1	2	1	1	1	52.3	SSL1	-0.0603483	0.482583
P32895	Ribose-phosphate pyrophosphokinase 1 OS=Saccharomyces cerevisiae (strain ATCC 204508 / S288c) OX=559292 GN=PRS1 PE=1 SV=1	37	13	28	13	47	PRS1	-0.0598325	0.504196
P04803	Tryptophan--tRNA ligase, mitochondrial OS=Saccharomyces cerevisiae (strain ATCC 204508 / S288c) OX=559292 GN=MSW1 PE=1 SV=2	2	1	1	1	43	MSW1	-0.0596088	0.472016
P05749	Large ribosomal subunit protein eL22A OS=Saccharomyces cerevisiae (strain ATCC 204508 / S288c) OX=559292 GN=RPL22A PE=1 SV=3	61	4	10	3	13.7	RPL22A	-0.0595858	0.381015
Q08179	Mitochondrial distribution and morphology protein 38 OS=Saccharomyces cerevisiae (strain ATCC 204508 / S288c) OX=559292 GN=MDM38 PE=1 SV=1	25	14	29	14	65	MDM38	-0.0593646	0.321808
P39516	Small ribosomal subunit protein uS11B OS=Saccharomyces cerevisiae (strain ATCC 204508 / S288c) OX=559292 GN=RPS14B PE=1 SV=2	56	10	50	10	14.6	RPS14B	-0.0591954	0.757882
P40007	Nucleolar protein 16 OS=Saccharomyces cerevisiae (strain ATCC 204508 / S288c) OX=559292 GN=NOP16 PE=1 SV=1	19	4	9	4	26.9	NOP16	-0.0591213	0.454702
P32458	Cell division control protein 11 OS=Saccharomyces cerevisiae (strain ATCC 204508 / S288c) OX=559292 GN=CDC11 PE=1 SV=1	30	9	17	9	47.6	CDC11	-0.0578612	0.051201
P14906	Protein translocation protein SEC63 OS=Saccharomyces cerevisiae (strain ATCC 204508 / S288c) OX=559292 GN=SEC63 PE=1 SV=2	25	16	28	16	75.3	SEC63	-0.0578397	0.156548
P36062	Vacuolar amino acid transporter 3 OS=Saccharomyces cerevisiae (strain ATCC 204508 / S288c) OX=559292 GN=AVT3 PE=1 SV=1	2	2	3	2	75.4	AVT3	-0.0571284	0.767768
P38254	Probable tubulin--tyrosine ligase PBY1 OS=Saccharomyces cerevisiae (strain ATCC 204508 / S288c) OX=559292 GN=PBY1 PE=1 SV=2	9	6	9	6	86.3	PBY1	-0.056949	0.0626938
P07245	C-1-tetrahydrofolate synthase, cytoplasmic OS=Saccharomyces cerevisiae (strain ATCC 204508 / S288c) OX=559292 GN=ADE3 PE=1 SV=1	52	38	82	36	102.1	ADE3	-0.0568945	0.206974
P40165	NAD(P)H-hydrate epimerase OS=Saccharomyces cerevisiae (strain ATCC 204508 / S288c) OX=559292 GN=NNR1 PE=1 SV=1	31	6	15	6	27.5	NNR1	-0.0562319	0.46774
Q12030	Transcription initiation factor TFIID subunit 10 OS=Saccharomyces cerevisiae (strain ATCC 204508 / S288c) OX=559292 GN=TAF10 PE=1 SV=1	10	2	4	2	23	TAF10	-0.0557111	0.55342
Q02455	Protein MLP1 OS=Saccharomyces cerevisiae (strain ATCC 204508 / S288c) OX=559292 GN=MLP1 PE=1 SV=2	5	9	11	9	218.3	MLP1	-0.0553882	0.024341
P38930	Casein kinase II subunit beta' OS=Saccharomyces cerevisiae (strain ATCC 204508 / S288c) OX=559292 GN=CKB2 PE=1 SV=1	22	6	11	6	29.8	CKB2	-0.0553495	0.789584
P0CX31	Small ribosomal subunit protein eS24A OS=Saccharomyces cerevisiae (strain ATCC 204508 / S288c) OX=559292 GN=RPS24A PE=1 SV=1	69	14	50	14	15.3	RPS24A	-0.0553382	0.191859
P38349	UBX domain-containing protein 7 OS=Saccharomyces cerevisiae (strain ATCC 204508 / S288c) OX=559292 GN=UBX7 PE=1 SV=1	10	6	10	6	50	UBX7	-0.0552078	0.502235
Q00416	Helicase SEN1 OS=Saccharomyces cerevisiae (strain ATCC 204508 / S288c) OX=559292 GN=SEN1 PE=1 SV=2	1	2	2	2	252.3	SEN1	-0.0551163	0.684739
P33441	THO complex subunit MFT1 OS=Saccharomyces cerevisiae (strain ATCC 204508 / S288c) OX=559292 GN=MFT1 PE=1 SV=1	3	1	1	1	45	MFT1	-0.0549916	0.0289268
P02406	Large ribosomal subunit protein uL15 OS=Saccharomyces cerevisiae (strain ATCC 204508 / S288c) OX=559292 GN=RPL28 PE=1 SV=3	57	10	66	10	16.7	RPL28	-0.0549055	0.135486
P07258	Carbamoyl-phosphate synthase arginine-specific small chain OS=Saccharomyces cerevisiae (strain ATCC 204508 / S288c) OX=559292 GN=CPA1 PE=1 SV=1	4	2	4	2	45.3	CPA1	-0.0546332	0.859591
P53946	Actin-related protein 5 OS=Saccharomyces cerevisiae (strain ATCC 204508 / S288c) OX=559292 GN=ARP5 PE=1 SV=1	9	7	10	7	87.5	ARP5	-0.0543876	0.26921
P24276	Protein SSD1 OS=Saccharomyces cerevisiae (strain ATCC 204508 / S288c) OX=559292 GN=SSD1 PE=1 SV=1	16	18	31	18	139.9	SSD1	-0.0541068	0.484112
P42942	Uncharacterized GTP-binding protein YGR210C OS=Saccharomyces cerevisiae (strain ATCC 204508 / S288c) OX=559292 GN=YGR210C PE=1 SV=1	17	5	7	5	45.2	NA	-0.0540926	0.707908
P22336	Replication factor A protein 1 OS=Saccharomyces cerevisiae (strain ATCC 204508 / S288c) OX=559292 GN=RFA1 PE=1 SV=1	26	14	26	14	70.3	RFA1	-0.0540884	0.302808
P22803	Thioredoxin-2 OS=Saccharomyces cerevisiae (strain ATCC 204508 / S288c) OX=559292 GN=TRX2 PE=1 SV=3	73	6	19	5	11.2	TRX2	-0.0539739	0.564885
Q06608	Pyridoxamine 5'-phosphate oxidase homolog OS=Saccharomyces cerevisiae (strain ATCC 204508 / S288c) OX=559292 GN=YPR172W PE=1 SV=1	47	6	13	6	22.5	NA	-0.0537973	0.762414
P25576	Nicotinamide mononucleotide adenylyltransferase OS=Saccharomyces cerevisiae (strain ATCC 204508 / S288c) OX=559292 GN=POF1 PE=1 SV=1	10	3	5	3	29.7	POF1	-0.053502	0.708615
P35844	Oxysterol-binding protein homolog 4 OS=Saccharomyces cerevisiae (strain ATCC 204508 / S288c) OX=559292 GN=KES1 PE=1 SV=1	45	17	32	17	49.5	KES1	-0.0534945	0.30911
P27796	3-ketoacyl-CoA thiolase, peroxisomal OS=Saccharomyces cerevisiae (strain ATCC 204508 / S288c) OX=559292 GN=POT1 PE=1 SV=1	51	14	26	14	44.7	POT1	-0.0532882	0.295904
P47083	U3 small nucleolar RNA-associated protein MPP10 OS=Saccharomyces cerevisiae (strain ATCC 204508 / S288c) OX=559292 GN=MPP10 PE=1 SV=1	16	10	15	10	66.9	MPP10	-0.053254	0.390305
P07280	Small ribosomal subunit protein eS19A OS=Saccharomyces cerevisiae (strain ATCC 204508 / S288c) OX=559292 GN=RPS19A PE=1 SV=2	69	12	95	12	15.9	RPS19A	-0.0532332	0.110599
Q12009	tRNA (guanine-N(7)-)-methyltransferase OS=Saccharomyces cerevisiae (strain ATCC 204508 / S288c) OX=559292 GN=TRM8 PE=1 SV=1	27	7	12	7	33.4	TRM8	-0.0532036	0.0892612
Q08641	tRNA(Thr) (cytosine(32)-N(3))-methyltransferase OS=Saccharomyces cerevisiae (strain ATCC 204508 / S288c) OX=559292 GN=ABP140 PE=1 SV=3	17	11	16	11	71.4	ABP140	-0.0531971	0.705396
P13587	Sodium/potassium exporting P-type ATPase 1 OS=Saccharomyces cerevisiae (strain ATCC 204508 / S288c) OX=559292 GN=ENA1 PE=1 SV=1	10	10	15	10	120.3	ENA1	-0.0531537	0.489666
P32583	Suppressor protein SRP40 OS=Saccharomyces cerevisiae (strain ATCC 204508 / S288c) OX=559292 GN=SRP40 PE=1 SV=2	11	4	9	4	41	SRP40	-0.0528064	0.520981
P37291	Serine hydroxymethyltransferase, cytosolic OS=Saccharomyces cerevisiae (strain ATCC 204508 / S288c) OX=559292 GN=SHM2 PE=1 SV=2	50	23	77	23	52.2	SHM2	-0.0525291	0.20921
P36024	Phosphopantothenoylcysteine decarboxylase subunit SIS2 OS=Saccharomyces cerevisiae (strain ATCC 204508 / S288c) OX=559292 GN=SIS2 PE=1 SV=1	17	8	14	6	62.4	SIS2	-0.052068	0.0626861
P04456	Large ribosomal subunit protein uL23 OS=Saccharomyces cerevisiae (strain ATCC 204508 / S288c) OX=559292 GN=RPL25 PE=1 SV=4	40	6	117	6	15.7	RPL25	-0.0519352	0.0247673
P38682	ADP-ribosylation factor GTPase-activating protein GLO3 OS=Saccharomyces cerevisiae (strain ATCC 204508 / S288c) OX=559292 GN=GLO3 PE=1 SV=1	23	9	16	9	55.1	GLO3	-0.0518961	0.641355
P0CX27	Large ribosomal subunit protein eL42A OS=Saccharomyces cerevisiae (strain ATCC 204508 / S288c) OX=559292 GN=RPL42A PE=1 SV=1	29	5	12	5	12.2	RPL42A	-0.0518925	0.702818
P33201	Ribosome assembly factor MRT4 OS=Saccharomyces cerevisiae (strain ATCC 204508 / S288c) OX=559292 GN=MRT4 PE=1 SV=1	53	12	22	12	27	MRT4	-0.0518617	0.302592
P10962	Protein MAK16 OS=Saccharomyces cerevisiae (strain ATCC 204508 / S288c) OX=559292 GN=MAK16 PE=1 SV=2	9	3	6	3	35.7	MAK16	-0.0517794	0.548012
P42945	U3 small nucleolar RNA-associated protein 10 OS=Saccharomyces cerevisiae (strain ATCC 204508 / S288c) OX=559292 GN=UTP10 PE=1 SV=1	20	34	60	34	200	UTP10	-0.0517406	0.0566057
P49626	Large ribosomal subunit protein uL4B OS=Saccharomyces cerevisiae (strain ATCC 204508 / S288c) OX=559292 GN=RPL4B PE=1 SV=2	61	19	162	2	39	RPL4B	-0.0516214	0.846967
P10664	Large ribosomal subunit protein uL4A OS=Saccharomyces cerevisiae (strain ATCC 204508 / S288c) OX=559292 GN=RPL4A PE=1 SV=4	61	19	161	2	39.1	RPL4A	-0.0514237	0.209887
P07275	Delta-1-pyrroline-5-carboxylate dehydrogenase, mitochondrial OS=Saccharomyces cerevisiae (strain ATCC 204508 / S288c) OX=559292 GN=PUT2 PE=1 SV=2	43	19	41	19	64.4	PUT2	-0.0512789	0.270914
P40362	U3 small nucleolar RNA-associated protein 18 OS=Saccharomyces cerevisiae (strain ATCC 204508 / S288c) OX=559292 GN=UTP18 PE=1 SV=1	11	6	11	6	66.4	UTP18	-0.0510991	0.243846
P38970	Serine/threonine-protein kinase HAL5 OS=Saccharomyces cerevisiae (strain ATCC 204508 / S288c) OX=559292 GN=HAL5 PE=1 SV=2	1	1	2	1	95.4	HAL5	-0.0509212	0.431787
P28795	Peroxisomal biogenesis factor 3 OS=Saccharomyces cerevisiae (strain ATCC 204508 / S288c) OX=559292 GN=PEX3 PE=1 SV=1	2	1	1	1	50.6	PEX3	-0.0508434	0.576827
Q03010	Transcriptional regulatory protein UME1 OS=Saccharomyces cerevisiae (strain ATCC 204508 / S288c) OX=559292 GN=UME1 PE=1 SV=1	8	3	5	3	51	UME1	-0.0507566	0.20568
P00812	Arginase OS=Saccharomyces cerevisiae (strain ATCC 204508 / S288c) OX=559292 GN=CAR1 PE=1 SV=1	29	11	28	11	35.6	CAR1	-0.0506325	0.563302
P34160	Nuclear cap-binding protein complex subunit 1 OS=Saccharomyces cerevisiae (strain ATCC 204508 / S288c) OX=559292 GN=STO1 PE=1 SV=2	28	22	38	21	100	STO1	-0.0505566	0.0236457
Q05029	Protein BCH1 OS=Saccharomyces cerevisiae (strain ATCC 204508 / S288c) OX=559292 GN=BCH1 PE=1 SV=1	14	10	23	10	82	BCH1	-0.0502597	0.25198
Q06839	PX domain-containing protein YPR097W OS=Saccharomyces cerevisiae (strain ATCC 204508 / S288c) OX=559292 GN=YPR097W PE=1 SV=2	4	5	8	5	123	NA	-0.0498431	0.498634
P38999	Saccharopine dehydrogenase [NADP(+), L-glutamate-forming] OS=Saccharomyces cerevisiae (strain ATCC 204508 / S288c) OX=559292 GN=LYS9 PE=1 SV=1	43	18	33	18	48.9	LYS9	-0.0496461	0.266332
P40018	Small nuclear ribonucleoprotein-associated protein B OS=Saccharomyces cerevisiae (strain ATCC 204508 / S288c) OX=559292 GN=SMB1 PE=1 SV=1	13	2	3	2	22.4	SMB1	-0.0491953	0.559661
P00925	Enolase 2 OS=Saccharomyces cerevisiae (strain ATCC 204508 / S288c) OX=559292 GN=ENO2 PE=1 SV=2	87	37	552	17	46.9	ENO2	-0.0490702	0.057002
P14164	ARS-binding factor 1 OS=Saccharomyces cerevisiae (strain ATCC 204508 / S288c) OX=559292 GN=ABF1 PE=1 SV=4	16	8	10	8	81.7	ABF1	-0.0488604	0.393757
P40442	Secreted protein CSS1 OS=Saccharomyces cerevisiae (strain ATCC 204508 / S288c) OX=559292 GN=CSS1 PE=2 SV=1	1	1	4	1	99.7	CSS1	-0.0488485	0.897792
P41911	Glycerol-3-phosphate dehydrogenase [NAD(+)] 2, mitochondrial OS=Saccharomyces cerevisiae (strain ATCC 204508 / S288c) OX=559292 GN=GPD2 PE=1 SV=2	36	13	26	12	49.4	GPD2	-0.0487203	0.30869
P38929	Calcium-transporting ATPase 2 OS=Saccharomyces cerevisiae (strain ATCC 204508 / S288c) OX=559292 GN=PMC1 PE=1 SV=1	8	10	17	10	130.8	PMC1	-0.0485575	0.0699957
P38703	Ceramide synthase LAG1 OS=Saccharomyces cerevisiae (strain ATCC 204508 / S288c) OX=559292 GN=LAG1 PE=1 SV=1	4	1	1	1	48.4	LAG1	-0.0484715	0.878478
P38954	Inositolphosphotransferase 1 OS=Saccharomyces cerevisiae (strain ATCC 204508 / S288c) OX=559292 GN=IPT1 PE=1 SV=2	3	1	1	1	60.8	IPT1	-0.0484036	0.592036
P38323	ATP-dependent clpX-like chaperone, mitochondrial OS=Saccharomyces cerevisiae (strain ATCC 204508 / S288c) OX=559292 GN=MCX1 PE=1 SV=1	14	8	13	8	57.9	MCX1	-0.0483383	0.231556
P53334	Probable family 17 glucosidase SCW4 OS=Saccharomyces cerevisiae (strain ATCC 204508 / S288c) OX=559292 GN=SCW4 PE=1 SV=1	31	9	16	9	40.1	SCW4	-0.0483184	0.525275
P15646	rRNA 2'-O-methyltransferase fibrillarin OS=Saccharomyces cerevisiae (strain ATCC 204508 / S288c) OX=559292 GN=NOP1 PE=1 SV=1	52	15	51	15	34.4	NOP1	-0.0483147	0.460238
P47052	Succinate dehydrogenase [ubiquinone] flavoprotein subunit 2, mitochondrial OS=Saccharomyces cerevisiae (strain ATCC 204508 / S288c) OX=559292 GN=YJL045W PE=3 SV=1	11	8	19	3	69.3	NA	-0.0482499	0.57975
P25344	Protein STE50 OS=Saccharomyces cerevisiae (strain ATCC 204508 / S288c) OX=559292 GN=STE50 PE=1 SV=1	3	1	1	1	38.9	STE50	-0.0482328	0.488042
Q12446	Proline-rich protein LAS17 OS=Saccharomyces cerevisiae (strain ATCC 204508 / S288c) OX=559292 GN=LAS17 PE=1 SV=1	5	4	7	4	67.5	LAS17	-0.0481532	0.693954
P0C0W9	Large ribosomal subunit protein uL5A OS=Saccharomyces cerevisiae (strain ATCC 204508 / S288c) OX=559292 GN=RPL11A PE=1 SV=2	71	13	90	13	19.7	RPL11A	-0.0480372	0.264816
P12683	3-hydroxy-3-methylglutaryl-coenzyme A reductase 1 OS=Saccharomyces cerevisiae (strain ATCC 204508 / S288c) OX=559292 GN=HMG1 PE=1 SV=1	18	17	29	17	115.6	HMG1	-0.0476637	0.334164
P32419	Malate dehydrogenase, peroxisomal OS=Saccharomyces cerevisiae (strain ATCC 204508 / S288c) OX=559292 GN=MDH3 PE=1 SV=3	68	23	47	23	37.2	MDH3	-0.0475048	0.258996
Q12389	ATP-dependent RNA helicase DBP10 OS=Saccharomyces cerevisiae (strain ATCC 204508 / S288c) OX=559292 GN=DBP10 PE=1 SV=2	12	9	17	9	112.9	DBP10	-0.0473357	0.321757
P31115	tRNA pseudouridine(38/39) synthase OS=Saccharomyces cerevisiae (strain ATCC 204508 / S288c) OX=559292 GN=DEG1 PE=1 SV=1	10	3	5	3	50.9	DEG1	-0.0469458	0.819845
P38753	Class E vacuolar protein-sorting machinery protein HSE1 OS=Saccharomyces cerevisiae (strain ATCC 204508 / S288c) OX=559292 GN=HSE1 PE=1 SV=1	3	1	2	1	51.1	HSE1	-0.0467019	0.669167
P25373	Glutaredoxin-1 OS=Saccharomyces cerevisiae (strain ATCC 204508 / S288c) OX=559292 GN=GRX1 PE=1 SV=1	11	1	2	1	12.4	GRX1	-0.0466601	0.866639
P40509	Coatomer subunit epsilon OS=Saccharomyces cerevisiae (strain ATCC 204508 / S288c) OX=559292 GN=SEC28 PE=1 SV=2	3	1	1	1	33.8	SEC28	-0.0466578	0.78234
P38817	ADP-ribosylation factor-binding protein GGA2 OS=Saccharomyces cerevisiae (strain ATCC 204508 / S288c) OX=559292 GN=GGA2 PE=1 SV=1	26	15	28	15	64.3	GGA2	-0.0458281	0.395865
Q06214	WD repeat-containing protein JIP5 OS=Saccharomyces cerevisiae (strain ATCC 204508 / S288c) OX=559292 GN=JIP5 PE=1 SV=2	12	5	7	5	55.2	JIP5	-0.0455337	0.267
P05740	Large ribosomal subunit protein uL22A OS=Saccharomyces cerevisiae (strain ATCC 204508 / S288c) OX=559292 GN=RPL17A PE=1 SV=4	41	7	44	1	20.5	RPL17A	-0.0454272	0.387705
Q04500	U3 small nucleolar RNA-associated protein 14 OS=Saccharomyces cerevisiae (strain ATCC 204508 / S288c) OX=559292 GN=UTP14 PE=1 SV=1	4	3	4	3	103	UTP14	-0.045361	0.548885
P36160	Ribosome biogenesis protein RPF2 OS=Saccharomyces cerevisiae (strain ATCC 204508 / S288c) OX=559292 GN=RPF2 PE=1 SV=1	19	6	12	6	39.6	RPF2	-0.0451179	0.536178
P05317	Large ribosomal subunit protein uL10 OS=Saccharomyces cerevisiae (strain ATCC 204508 / S288c) OX=559292 GN=RPP0 PE=1 SV=2	48	14	143	14	33.7	RPP0	-0.0446024	0.16652
P00445	Superoxide dismutase [Cu-Zn] OS=Saccharomyces cerevisiae (strain ATCC 204508 / S288c) OX=559292 GN=SOD1 PE=1 SV=2	61	10	45	10	15.8	SOD1	-0.0443639	0.76263
P40319	Elongation of fatty acids protein 3 OS=Saccharomyces cerevisiae (strain ATCC 204508 / S288c) OX=559292 GN=ELO3 PE=1 SV=1	16	5	10	5	39.4	ELO3	-0.0443474	0.638328
P36000	AP-1 complex subunit beta-1 OS=Saccharomyces cerevisiae (strain ATCC 204508 / S288c) OX=559292 GN=APL2 PE=1 SV=1	5	5	7	5	81.8	APL2	-0.0442734	0.452303
P38217	Importin subunit beta-2 OS=Saccharomyces cerevisiae (strain ATCC 204508 / S288c) OX=559292 GN=KAP104 PE=1 SV=1	2	2	4	2	103.6	KAP104	-0.0442698	0.717068
P23292	Casein kinase I homolog 2 OS=Saccharomyces cerevisiae (strain ATCC 204508 / S288c) OX=559292 GN=YCK2 PE=1 SV=1	36	16	34	12	62	YCK2	-0.0442151	0.514989
P07259	Protein URA2 OS=Saccharomyces cerevisiae (strain ATCC 204508 / S288c) OX=559292 GN=URA2 PE=1 SV=5	47	90	185	86	244.9	URA2	-0.0439869	0.111692
P41939	Isocitrate dehydrogenase [NADP] cytoplasmic OS=Saccharomyces cerevisiae (strain ATCC 204508 / S288c) OX=559292 GN=IDP2 PE=1 SV=2	61	26	61	23	46.5	IDP2	-0.0439208	0.522972
P26793	Flap endonuclease 1 OS=Saccharomyces cerevisiae (strain ATCC 204508 / S288c) OX=559292 GN=RAD27 PE=1 SV=1	24	8	15	8	43.3	RAD27	-0.0438293	0.366887
P40318	ERAD-associated E3 ubiquitin-protein ligase DOA10 OS=Saccharomyces cerevisiae (strain ATCC 204508 / S288c) OX=559292 GN=SSM4 PE=1 SV=1	5	6	10	6	151.4	SSM4	-0.0435847	0.831762
P50106	DNA-directed RNA polymerase I subunit RPA14 OS=Saccharomyces cerevisiae (strain ATCC 204508 / S288c) OX=559292 GN=RPA14 PE=1 SV=1	24	3	6	3	14.6	RPA14	-0.0433145	0.730114
Q00955	Acetyl-CoA carboxylase OS=Saccharomyces cerevisiae (strain ATCC 204508 / S288c) OX=559292 GN=ACC1 PE=1 SV=2	58	109	259	109	250.2	ACC1	-0.0429785	0.570601
P19262	Dihydrolipoyllysine-residue succinyltransferase component of 2-oxoglutarate dehydrogenase complex, mitochondrial OS=Saccharomyces cerevisiae (strain ATCC 204508 / S288c) OX=559292 GN=KGD2 PE=1 SV=2	21	11	30	11	50.4	KGD2	-0.0428989	0.529822
Q12341	Histone acetyltransferase type B catalytic subunit OS=Saccharomyces cerevisiae (strain ATCC 204508 / S288c) OX=559292 GN=HAT1 PE=1 SV=1	12	4	7	4	43.8	HAT1	-0.0428484	0.4902
Q12400	tRNA (guanine(9)-N1)-methyltransferase OS=Saccharomyces cerevisiae (strain ATCC 204508 / S288c) OX=559292 GN=TRM10 PE=1 SV=1	11	3	4	3	34.5	TRM10	-0.0425569	0.616718
P49573	Copper transport protein CTR1 OS=Saccharomyces cerevisiae (strain ATCC 204508 / S288c) OX=559292 GN=CTR1 PE=1 SV=1	15	7	15	7	44.4	CTR1	-0.0425232	0.675838
P38759	Vacuolar protein sorting-associated protein 29 OS=Saccharomyces cerevisiae (strain ATCC 204508 / S288c) OX=559292 GN=VPS29 PE=1 SV=1	22	6	9	6	31	VPS29	-0.0424356	0.0703605
Q02979	Glycerophosphocholine phosphodiesterase GDE1 OS=Saccharomyces cerevisiae (strain ATCC 204508 / S288c) OX=559292 GN=GDE1 PE=1 SV=1	2	2	4	2	137.9	GDE1	-0.0423533	0.242458
P32179	3'(2'),5'-bisphosphate nucleotidase OS=Saccharomyces cerevisiae (strain ATCC 204508 / S288c) OX=559292 GN=MET22 PE=1 SV=1	24	8	14	8	39.1	MET22	-0.0422366	0.198659
Q12017	Phosducin-like protein 2 OS=Saccharomyces cerevisiae (strain ATCC 204508 / S288c) OX=559292 GN=PLP2 PE=1 SV=1	27	7	13	7	32.8	PLP2	-0.0419181	0.623351
P0CX51	Small ribosomal subunit protein uS9A OS=Saccharomyces cerevisiae (strain ATCC 204508 / S288c) OX=559292 GN=RPS16A PE=1 SV=1	55	11	43	11	15.8	RPS16A	-0.0417116	0.0704138
P0C2H8	Large ribosomal subunit protein eL31A OS=Saccharomyces cerevisiae (strain ATCC 204508 / S288c) OX=559292 GN=RPL31A PE=1 SV=1	63	10	67	1	12.9	RPL31A	-0.0416797	0.584204
P23254	Transketolase 1 OS=Saccharomyces cerevisiae (strain ATCC 204508 / S288c) OX=559292 GN=TKL1 PE=1 SV=4	44	27	65	24	73.8	TKL1	-0.0415218	0.189355
P00937	Multifunctional tryptophan biosynthesis protein OS=Saccharomyces cerevisiae (strain ATCC 204508 / S288c) OX=559292 GN=TRP3 PE=1 SV=2	21	11	22	11	53.5	TRP3	-0.0414992	0.222994
P38248	Cell wall protein ECM33 OS=Saccharomyces cerevisiae (strain ATCC 204508 / S288c) OX=559292 GN=ECM33 PE=1 SV=3	11	6	33	6	43.7	ECM33	-0.0414655	0.4785
P36015	Synaptobrevin homolog YKT6 OS=Saccharomyces cerevisiae (strain ATCC 204508 / S288c) OX=559292 GN=YKT6 PE=1 SV=1	58	13	27	13	22.7	YKT6	-0.04129	0.410475
P53254	U3 small nucleolar RNA-associated protein 22 OS=Saccharomyces cerevisiae (strain ATCC 204508 / S288c) OX=559292 GN=UTP22 PE=1 SV=1	22	23	43	23	140.4	UTP22	-0.0405103	0.356977
Q08985	Homocysteine S-methyltransferase 2 OS=Saccharomyces cerevisiae (strain ATCC 204508 / S288c) OX=559292 GN=SAM4 PE=1 SV=1	22	6	13	6	36.6	SAM4	-0.0396313	0.496429
P31373	Cystathionine gamma-lyase OS=Saccharomyces cerevisiae (strain ATCC 204508 / S288c) OX=559292 GN=CYS3 PE=1 SV=2	63	15	34	15	42.5	CYS3	-0.039507	0.313791
P22133	Malate dehydrogenase, cytoplasmic OS=Saccharomyces cerevisiae (strain ATCC 204508 / S288c) OX=559292 GN=MDH2 PE=1 SV=2	16	6	13	6	40.7	MDH2	-0.0394949	0.51455
Q12024	Ribosome biogenesis protein YTM1 OS=Saccharomyces cerevisiae (strain ATCC 204508 / S288c) OX=559292 GN=YTM1 PE=1 SV=1	33	11	23	11	51.3	YTM1	-0.0392143	0.626797
Q02754	Uncharacterized protein YPL067C OS=Saccharomyces cerevisiae (strain ATCC 204508 / S288c) OX=559292 GN=YPL067C PE=1 SV=1	5	1	2	1	22.8	NA	-0.0391008	0.701327
Q2V2P9	Cytochrome c oxidase subunit 26, mitochondrial OS=Saccharomyces cerevisiae (strain ATCC 204508 / S288c) OX=559292 GN=COX26 PE=1 SV=1	17	1	2	1	7.4	COX26	-0.0387771	0.780947
Q92325	Cullin-associated NEDD8-dissociated protein 1 homolog OS=Saccharomyces cerevisiae (strain ATCC 204508 / S288c) OX=559292 GN=LAG2 PE=1 SV=2	1	1	2	1	75.6	LAG2	-0.0386101	0.461096
P42941	Phosphoserine phosphatase OS=Saccharomyces cerevisiae (strain ATCC 204508 / S288c) OX=559292 GN=SER2 PE=1 SV=1	22	6	13	6	34.2	SER2	-0.0381897	0.670066
P49017	2-methoxy-6-polyprenyl-1,4-benzoquinol methylase, mitochondrial OS=Saccharomyces cerevisiae (strain ATCC 204508 / S288c) OX=559292 GN=COQ5 PE=1 SV=1	10	3	6	3	34.7	COQ5	-0.0381665	0.547851
P53221	Large ribosomal subunit protein uL24B OS=Saccharomyces cerevisiae (strain ATCC 204508 / S288c) OX=559292 GN=RPL26B PE=1 SV=2	58	12	37	2	14.2	RPL26B	-0.0380646	0.755882
P53111	NADPH-dependent aldehyde reductase ARI1 OS=Saccharomyces cerevisiae (strain ATCC 204508 / S288c) OX=559292 GN=ARI1 PE=1 SV=1	22	6	13	5	38.1	ARI1	-0.0380307	0.583091
P40212	Large ribosomal subunit protein eL13B OS=Saccharomyces cerevisiae (strain ATCC 204508 / S288c) OX=559292 GN=RPL13B PE=1 SV=1	59	14	52	14	22.5	RPL13B	-0.038023	0.674489
Q3E841	Uncharacterized protein YNR034W-A OS=Saccharomyces cerevisiae (strain ATCC 204508 / S288c) OX=559292 GN=YNR034W-A PE=1 SV=1	45	5	10	5	10.8	NA	-0.0378098	0.702889
P38149	Probable di- and tripeptidase DUG2 OS=Saccharomyces cerevisiae (strain ATCC 204508 / S288c) OX=559292 GN=DUG2 PE=1 SV=1	8	6	7	6	98	DUG2	-0.0377531	0.395104
P53270	Uncharacterized protein YGR117C OS=Saccharomyces cerevisiae (strain ATCC 204508 / S288c) OX=559292 GN=YGR117C PE=1 SV=1	2	1	1	1	53.4	NA	-0.0377051	0.555334
Q99257	mRNA export factor MEX67 OS=Saccharomyces cerevisiae (strain ATCC 204508 / S288c) OX=559292 GN=MEX67 PE=1 SV=1	19	9	15	9	67.3	MEX67	-0.0375557	0.299942
P33315	Transketolase 2 OS=Saccharomyces cerevisiae (strain ATCC 204508 / S288c) OX=559292 GN=TKL2 PE=1 SV=1	26	17	36	15	75	TKL2	-0.0375093	0.60307
P21825	Translocation protein SEC62 OS=Saccharomyces cerevisiae (strain ATCC 204508 / S288c) OX=559292 GN=SEC62 PE=1 SV=2	20	6	13	6	31.3	SEC62	-0.0374427	0.425107
P46681	D-2-hydroxyglutarate--pyruvate transhydrogenase DLD2 OS=Saccharomyces cerevisiae (strain ATCC 204508 / S288c) OX=559292 GN=DLD2 PE=1 SV=1	33	15	30	13	59.2	DLD2	-0.0372934	0.326912
Q12464	RuvB-like protein 2 OS=Saccharomyces cerevisiae (strain ATCC 204508 / S288c) OX=559292 GN=RVB2 PE=1 SV=1	43	18	32	18	51.6	RVB2	-0.0371973	0.212375
P53261	Pescadillo homolog OS=Saccharomyces cerevisiae (strain ATCC 204508 / S288c) OX=559292 GN=NOP7 PE=1 SV=1	36	21	40	21	69.8	NOP7	-0.0370208	0.402338
P07172	Histidinol-phosphate aminotransferase OS=Saccharomyces cerevisiae (strain ATCC 204508 / S288c) OX=559292 GN=HIS5 PE=1 SV=2	34	11	16	11	42.6	HIS5	-0.0365613	0.296378
P40547	Vacuolar import and degradation protein 28 OS=Saccharomyces cerevisiae (strain ATCC 204508 / S288c) OX=559292 GN=VID28 PE=1 SV=1	1	1	4	1	105.4	VID28	-0.0365513	0.908029
P38262	SIR4-interacting protein SIF2 OS=Saccharomyces cerevisiae (strain ATCC 204508 / S288c) OX=559292 GN=SIF2 PE=1 SV=2	6	3	5	3	59.1	SIF2	-0.0363114	0.654014
P07213	Mitochondrial import receptor subunit TOM70 OS=Saccharomyces cerevisiae (strain ATCC 204508 / S288c) OX=559292 GN=TOM70 PE=1 SV=2	55	33	65	33	70.1	TOM70	-0.0361608	0.211938
P04147	Polyadenylate-binding protein, cytoplasmic and nuclear OS=Saccharomyces cerevisiae (strain ATCC 204508 / S288c) OX=559292 GN=PAB1 PE=1 SV=4	63	32	95	32	64.3	PAB1	-0.0360088	0.364227
P53617	Protein NRD1 OS=Saccharomyces cerevisiae (strain ATCC 204508 / S288c) OX=559292 GN=NRD1 PE=1 SV=1	13	7	11	7	63.8	NRD1	-0.0359537	0.233427
P33734	Imidazole glycerol phosphate synthase hisHF OS=Saccharomyces cerevisiae (strain ATCC 204508 / S288c) OX=559292 GN=HIS7 PE=1 SV=2	31	16	28	16	61	HIS7	-0.0356415	0.222767
Q08965	Ribosome biogenesis protein BMS1 OS=Saccharomyces cerevisiae (strain ATCC 204508 / S288c) OX=559292 GN=BMS1 PE=1 SV=1	11	11	23	11	135.5	BMS1	-0.0351788	0.268162
Q01217	Protein ARG5,6, mitochondrial OS=Saccharomyces cerevisiae (strain ATCC 204508 / S288c) OX=559292 GN=ARG5,6 PE=1 SV=1	21	13	22	13	94.8	ARG5,6	-0.0350286	0.568039
Q06523	Uncharacterized protein YPR148C OS=Saccharomyces cerevisiae (strain ATCC 204508 / S288c) OX=559292 GN=YPR148C PE=1 SV=1	35	12	22	12	49.2	NA	-0.0349781	0.526859
P38624	Proteasome subunit beta type-1 OS=Saccharomyces cerevisiae (strain ATCC 204508 / S288c) OX=559292 GN=PRE3 PE=1 SV=2	42	9	22	9	23.5	PRE3	-0.0349413	0.729177
P42846	Protein KRI1 OS=Saccharomyces cerevisiae (strain ATCC 204508 / S288c) OX=559292 GN=KRI1 PE=1 SV=1	23	11	16	11	68.6	KRI1	-0.034844	0.415156
P33892	eIF-2-alpha kinase activator GCN1 OS=Saccharomyces cerevisiae (strain ATCC 204508 / S288c) OX=559292 GN=GCN1 PE=1 SV=1	33	77	162	77	296.5	GCN1	-0.0346206	0.320792
P15703	Glucan 1,3-beta-glucosidase OS=Saccharomyces cerevisiae (strain ATCC 204508 / S288c) OX=559292 GN=BGL2 PE=1 SV=1	67	15	43	15	34.1	BGL2	-0.0345585	0.514326
Q03921	Protein dopey OS=Saccharomyces cerevisiae (strain ATCC 204508 / S288c) OX=559292 GN=DOP1 PE=1 SV=1	3	5	6	5	194.6	DOP1	-0.0345166	0.658694
P39523	Uncharacterized protein YMR124W OS=Saccharomyces cerevisiae (strain ATCC 204508 / S288c) OX=559292 GN=YMR124W PE=1 SV=2	3	2	4	2	105.8	NA	-0.0342641	0.584572
Q12118	Small glutamine-rich tetratricopeptide repeat-containing protein 2 OS=Saccharomyces cerevisiae (strain ATCC 204508 / S288c) OX=559292 GN=SGT2 PE=1 SV=1	75	21	42	21	37.2	SGT2	-0.034241	0.722032
P38251	Replication factor C subunit 5 OS=Saccharomyces cerevisiae (strain ATCC 204508 / S288c) OX=559292 GN=RFC5 PE=1 SV=1	18	7	13	7	39.9	RFC5	-0.0342361	0.657646
Q08162	Exosome complex exonuclease DIS3 OS=Saccharomyces cerevisiae (strain ATCC 204508 / S288c) OX=559292 GN=DIS3 PE=1 SV=1	16	14	21	14	113.6	DIS3	-0.0339305	0.58858
Q08492	Bud site selection protein 21 OS=Saccharomyces cerevisiae (strain ATCC 204508 / S288c) OX=559292 GN=BUD21 PE=1 SV=1	34	5	9	5	24.4	BUD21	-0.0339077	0.75102
P28319	Cell wall protein CWP1 OS=Saccharomyces cerevisiae (strain ATCC 204508 / S288c) OX=559292 GN=CWP1 PE=1 SV=2	6	1	3	1	24.3	CWP1	-0.0337976	0.789382
P53095	D-serine dehydratase OS=Saccharomyces cerevisiae (strain ATCC 204508 / S288c) OX=559292 GN=DSD1 PE=1 SV=2	18	7	14	7	47.8	DSD1	-0.0336191	0.748298
Q03940	RuvB-like protein 1 OS=Saccharomyces cerevisiae (strain ATCC 204508 / S288c) OX=559292 GN=RVB1 PE=1 SV=1	49	18	38	18	50.4	RVB1	-0.0335086	0.213762
P27616	Phosphoribosylaminoimidazole-succinocarboxamide synthase OS=Saccharomyces cerevisiae (strain ATCC 204508 / S288c) OX=559292 GN=ADE1 PE=1 SV=2	51	15	30	15	34.6	ADE1	-0.0334509	0.743112
P36147	Presequence translocated-associated motor subunit PAM17, mitochondrial OS=Saccharomyces cerevisiae (strain ATCC 204508 / S288c) OX=559292 GN=PAM17 PE=1 SV=1	16	2	5	2	22	PAM17	-0.0333666	0.674962
P40850	Post-transcriptional regulator MKT1 OS=Saccharomyces cerevisiae (strain ATCC 204508 / S288c) OX=559292 GN=MKT1 PE=1 SV=2	20	15	30	15	94.4	MKT1	-0.0333452	0.233684
Q00245	GTP-binding protein RHO3 OS=Saccharomyces cerevisiae (strain ATCC 204508 / S288c) OX=559292 GN=RHO3 PE=1 SV=2	31	8	16	6	25.3	RHO3	-0.0333055	0.34502
P39107	Mannan polymerase complexes subunit MNN9 OS=Saccharomyces cerevisiae (strain ATCC 204508 / S288c) OX=559292 GN=MNN9 PE=1 SV=3	23	7	13	6	45.9	MNN9	-0.0332853	0.394335
P53154	Membrane-bound O-acyltransferase GUP1 OS=Saccharomyces cerevisiae (strain ATCC 204508 / S288c) OX=559292 GN=GUP1 PE=1 SV=1	7	4	5	4	65.3	GUP1	-0.0331343	0.282717
P40959	Sorting nexin MVP1 OS=Saccharomyces cerevisiae (strain ATCC 204508 / S288c) OX=559292 GN=MVP1 PE=1 SV=2	8	4	6	4	59.6	MVP1	-0.032903	0.76085
P40215	External NADH-ubiquinone oxidoreductase 1, mitochondrial OS=Saccharomyces cerevisiae (strain ATCC 204508 / S288c) OX=559292 GN=NDE1 PE=1 SV=1	67	32	72	31	62.7	NDE1	-0.0328831	0.386295
P25582	27S pre-rRNA (guanosine(2922)-2'-O)-methyltransferase OS=Saccharomyces cerevisiae (strain ATCC 204508 / S288c) OX=559292 GN=SPB1 PE=1 SV=2	10	8	14	8	96.4	SPB1	-0.0327817	0.715764
P53969	Sorting assembly machinery 50 kDa subunit OS=Saccharomyces cerevisiae (strain ATCC 204508 / S288c) OX=559292 GN=SAM50 PE=1 SV=1	10	4	5	4	54.4	SAM50	-0.0326971	0.252875
Q01574	Acetyl-coenzyme A synthetase 1 OS=Saccharomyces cerevisiae (strain ATCC 204508 / S288c) OX=559292 GN=ACS1 PE=1 SV=2	54	35	81	34	79.1	ACS1	-0.0323457	0.332487
Q3E747	Uncharacterized protein YLR363W-A OS=Saccharomyces cerevisiae (strain ATCC 204508 / S288c) OX=559292 GN=YLR363W-A PE=1 SV=1	22	2	3	2	9.7	NA	-0.032286	0.665481
P15565	tRNA (guanine(26)-N(2))-dimethyltransferase, mitochondrial OS=Saccharomyces cerevisiae (strain ATCC 204508 / S288c) OX=559292 GN=TRM1 PE=1 SV=1	28	16	31	16	64	TRM1	-0.032216	0.464176
P48360	Probable NADPH:adrenodoxin oxidoreductase, mitochondrial OS=Saccharomyces cerevisiae (strain ATCC 204508 / S288c) OX=559292 GN=ARH1 PE=1 SV=1	2	1	2	1	56.2	ARH1	-0.0319559	0.769884
Q12189	Ribose-5-phosphate isomerase OS=Saccharomyces cerevisiae (strain ATCC 204508 / S288c) OX=559292 GN=RKI1 PE=1 SV=1	63	16	31	16	28.2	RKI1	-0.0319532	0.424127
P50105	Transcription initiation factor TFIID subunit 4 OS=Saccharomyces cerevisiae (strain ATCC 204508 / S288c) OX=559292 GN=TAF4 PE=1 SV=1	11	4	6	4	42.3	TAF4	-0.031946	0.828107
Q12434	Rho GDP-dissociation inhibitor OS=Saccharomyces cerevisiae (strain ATCC 204508 / S288c) OX=559292 GN=RDI1 PE=1 SV=1	46	8	14	8	23.1	RDI1	-0.0319053	0.480931
P08417	Fumarate hydratase, mitochondrial OS=Saccharomyces cerevisiae (strain ATCC 204508 / S288c) OX=559292 GN=FUM1 PE=1 SV=2	53	22	61	22	53.1	FUM1	-0.0318864	0.5252
P38202	UPF0642 protein YBL028C OS=Saccharomyces cerevisiae (strain ATCC 204508 / S288c) OX=559292 GN=YBL028C PE=1 SV=1	27	4	6	4	12.4	NA	-0.0318712	0.507564
Q06677	Auxilin-like clathrin uncoating factor SWA2 OS=Saccharomyces cerevisiae (strain ATCC 204508 / S288c) OX=559292 GN=SWA2 PE=1 SV=1	3	2	4	2	75	SWA2	-0.0311439	0.299648
P32770	Putative RNA-binding protein involved in heterochromatin assembly OS=Saccharomyces cerevisiae (strain ATCC 204508 / S288c) OX=559292 GN=NRP1 PE=1 SV=2	1	1	2	1	79.3	NRP1	-0.0311163	0.682488
Q07896	Nucleolar complex-associated protein 3 OS=Saccharomyces cerevisiae (strain ATCC 204508 / S288c) OX=559292 GN=NOC3 PE=1 SV=1	7	4	6	4	75.5	NOC3	-0.0310788	0.743581
P53109	Probable metalloreductase AIM14 OS=Saccharomyces cerevisiae (strain ATCC 204508 / S288c) OX=559292 GN=AIM14 PE=1 SV=1	4	2	4	2	65.8	AIM14	-0.0306306	0.629166
P00899	Anthranilate synthase component 1 OS=Saccharomyces cerevisiae (strain ATCC 204508 / S288c) OX=559292 GN=TRP2 PE=1 SV=4	22	10	20	10	56.7	TRP2	-0.0304223	0.56659
P18496	Mitochondrial ATPase complex subunit ATP10 OS=Saccharomyces cerevisiae (strain ATCC 204508 / S288c) OX=559292 GN=ATP10 PE=1 SV=2	10	3	5	3	32.1	ATP10	-0.030258	0.450966
P0CX43	Large ribosomal subunit protein uL1A OS=Saccharomyces cerevisiae (strain ATCC 204508 / S288c) OX=559292 GN=RPL1A PE=1 SV=1	53	13	97	13	24.5	RPL1A	-0.0301581	0.428728
Q99325	Autophagy-related protein 40 OS=Saccharomyces cerevisiae (strain ATCC 204508 / S288c) OX=559292 GN=ATG40 PE=1 SV=1	5	1	1	1	29.7	ATG40	-0.0299023	0.871538
Q99385	Vacuolar calcium ion transporter OS=Saccharomyces cerevisiae (strain ATCC 204508 / S288c) OX=559292 GN=VCX1 PE=1 SV=1	6	3	5	3	44.6	VCX1	-0.0290625	0.573122
P37297	Phosphatidylinositol 4-kinase STT4 OS=Saccharomyces cerevisiae (strain ATCC 204508 / S288c) OX=559292 GN=STT4 PE=1 SV=1	3	4	5	4	214.5	STT4	-0.0286279	0.637459
P34241	Nucleolar pre-ribosomal-associated protein 1 OS=Saccharomyces cerevisiae (strain ATCC 204508 / S288c) OX=559292 GN=URB1 PE=1 SV=2	10	17	27	17	203.2	URB1	-0.028512	0.727174
P05745	Large ribosomal subunit protein eL36A OS=Saccharomyces cerevisiae (strain ATCC 204508 / S288c) OX=559292 GN=RPL36A PE=1 SV=3	49	7	45	2	11.1	RPL36A	-0.0281418	0.667201
P53252	Sphingolipid long chain base-responsive protein PIL1 OS=Saccharomyces cerevisiae (strain ATCC 204508 / S288c) OX=559292 GN=PIL1 PE=1 SV=1	63	15	52	13	38.3	PIL1	-0.0279855	0.324439
P33418	Exportin-T OS=Saccharomyces cerevisiae (strain ATCC 204508 / S288c) OX=559292 GN=LOS1 PE=1 SV=1	2	2	3	2	126.7	LOS1	-0.0279796	0.716408
P40452	Cytochrome c oxidase assembly factor 1 OS=Saccharomyces cerevisiae (strain ATCC 204508 / S288c) OX=559292 GN=COA1 PE=1 SV=1	30	5	10	5	22	COA1	-0.0279135	0.524531
P23641	Mitochondrial phosphate carrier protein OS=Saccharomyces cerevisiae (strain ATCC 204508 / S288c) OX=559292 GN=MIR1 PE=1 SV=1	63	16	62	16	32.8	MIR1	-0.0279075	0.539891
Q05948	Uncharacterized SVF1-like protein YLR225C OS=Saccharomyces cerevisiae (strain ATCC 204508 / S288c) OX=559292 GN=YLR225C PE=1 SV=1	7	4	7	4	46.4	NA	-0.0277718	0.939157
Q12451	Oxysterol-binding protein homolog 2 OS=Saccharomyces cerevisiae (strain ATCC 204508 / S288c) OX=559292 GN=OSH2 PE=1 SV=1	6	7	8	7	145.7	OSH2	-0.0275609	0.632463
P14693	Sorting assembly machinery 35 kDa subunit OS=Saccharomyces cerevisiae (strain ATCC 204508 / S288c) OX=559292 GN=SAM35 PE=1 SV=2	5	1	2	1	37.4	SAM35	-0.0275307	0.90849
P49687	Nucleoporin NUP145 OS=Saccharomyces cerevisiae (strain ATCC 204508 / S288c) OX=559292 GN=NUP145 PE=1 SV=1	11	13	19	13	145.6	NUP145	-0.0274986	0.67932
Q06705	Phosphatidylinositol transfer protein CSR1 OS=Saccharomyces cerevisiae (strain ATCC 204508 / S288c) OX=559292 GN=CSR1 PE=1 SV=1	12	5	9	5	47.4	CSR1	-0.0274048	0.613531
P52910	Acetyl-coenzyme A synthetase 2 OS=Saccharomyces cerevisiae (strain ATCC 204508 / S288c) OX=559292 GN=ACS2 PE=1 SV=1	51	30	73	29	75.4	ACS2	-0.0269055	0.573631
P25294	Protein SIS1 OS=Saccharomyces cerevisiae (strain ATCC 204508 / S288c) OX=559292 GN=SIS1 PE=1 SV=1	55	19	47	19	37.6	SIS1	-0.0266273	0.729274
Q04493	Prefoldin subunit 5 OS=Saccharomyces cerevisiae (strain ATCC 204508 / S288c) OX=559292 GN=GIM5 PE=1 SV=1	13	2	4	2	18.3	GIM5	-0.0265089	0.833376
P19657	Plasma membrane ATPase 2 OS=Saccharomyces cerevisiae (strain ATCC 204508 / S288c) OX=559292 GN=PMA2 PE=1 SV=3	30	26	146	6	102.1	PMA2	-0.0260719	0.87247
P38715	NADPH-dependent aldose reductase GRE3 OS=Saccharomyces cerevisiae (strain ATCC 204508 / S288c) OX=559292 GN=GRE3 PE=1 SV=1	66	24	46	24	37.1	GRE3	-0.0257982	0.355517
Q03254	RNA polymerase II subunit A C-terminal domain phosphatase OS=Saccharomyces cerevisiae (strain ATCC 204508 / S288c) OX=559292 GN=FCP1 PE=1 SV=1	2	1	2	1	83.4	FCP1	-0.0255691	0.687909
P32386	ATP-dependent bile acid permease OS=Saccharomyces cerevisiae (strain ATCC 204508 / S288c) OX=559292 GN=YBT1 PE=1 SV=2	15	22	35	21	189	YBT1	-0.0253069	0.697131
P11938	DNA-binding protein RAP1 OS=Saccharomyces cerevisiae (strain ATCC 204508 / S288c) OX=559292 GN=RAP1 PE=1 SV=2	7	5	9	5	92.4	RAP1	-0.0248717	0.813884
Q07872	Epsin-4 OS=Saccharomyces cerevisiae (strain ATCC 204508 / S288c) OX=559292 GN=ENT4 PE=1 SV=1	3	1	1	1	28.3	ENT4	-0.0240449	0.849971
Q08096	RNA 3'-terminal phosphate cyclase-like protein OS=Saccharomyces cerevisiae (strain ATCC 204508 / S288c) OX=559292 GN=RCL1 PE=1 SV=1	13	4	6	4	40.1	RCL1	-0.0239985	0.533382
P27614	Carboxypeptidase S OS=Saccharomyces cerevisiae (strain ATCC 204508 / S288c) OX=559292 GN=CPS1 PE=1 SV=2	22	11	23	11	64.6	CPS1	-0.0238649	0.699846
P05750	Small ribosomal subunit protein uS3 OS=Saccharomyces cerevisiae (strain ATCC 204508 / S288c) OX=559292 GN=RPS3 PE=1 SV=5	77	20	199	20	26.5	RPS3	-0.0238525	0.746862
P0CX45	Large ribosomal subunit protein uL2A OS=Saccharomyces cerevisiae (strain ATCC 204508 / S288c) OX=559292 GN=RPL2A PE=1 SV=1	66	18	101	18	27.4	RPL2A	-0.0238052	0.322682
Q12271	Polyphosphatidylinositol phosphatase INP53 OS=Saccharomyces cerevisiae (strain ATCC 204508 / S288c) OX=559292 GN=INP53 PE=1 SV=1	10	10	14	10	124.5	INP53	-0.0234385	0.817539
P16370	DNA-directed RNA polymerase II subunit RPB3 OS=Saccharomyces cerevisiae (strain ATCC 204508 / S288c) OX=559292 GN=RPB3 PE=1 SV=2	31	7	13	7	35.3	RPB3	-0.0233139	0.830253
P03871	Partitioning protein REP1 OS=Saccharomyces cerevisiae (strain ATCC 204508 / S288c) OX=559292 GN=REP1 PE=1 SV=1	8	3	4	3	43.2	REP1	-0.0230351	0.712804
P38301	GCR1-dependent translation factor 1 OS=Saccharomyces cerevisiae (strain ATCC 204508 / S288c) OX=559292 GN=GDT1 PE=1 SV=1	3	1	2	1	30.3	GDT1	-0.023001	0.924569
P41735	5-demethoxyubiquinone hydroxylase, mitochondrial OS=Saccharomyces cerevisiae (strain ATCC 204508 / S288c) OX=559292 GN=CAT5 PE=1 SV=2	4	1	1	1	26	CAT5	-0.0229265	0.871846
Q04305	U3 small nucleolar RNA-associated protein 15 OS=Saccharomyces cerevisiae (strain ATCC 204508 / S288c) OX=559292 GN=UTP15 PE=1 SV=1	24	9	17	9	57.7	UTP15	-0.0225823	0.734042
P19454	Casein kinase II subunit alpha' OS=Saccharomyces cerevisiae (strain ATCC 204508 / S288c) OX=559292 GN=CKA2 PE=1 SV=2	35	9	14	9	39.4	CKA2	-0.0225305	0.718143
Q12499	Nucleolar protein 58 OS=Saccharomyces cerevisiae (strain ATCC 204508 / S288c) OX=559292 GN=NOP58 PE=1 SV=1	44	19	38	18	56.9	NOP58	-0.0223966	0.805244
P32501	Translation initiation factor eIF-2B subunit epsilon OS=Saccharomyces cerevisiae (strain ATCC 204508 / S288c) OX=559292 GN=GCD6 PE=1 SV=1	18	12	22	12	81.1	GCD6	-0.0222276	0.620318
Q02207	Peroxisomal hydratase-dehydrogenase-epimerase OS=Saccharomyces cerevisiae (strain ATCC 204508 / S288c) OX=559292 GN=FOX2 PE=2 SV=1	54	37	86	37	98.6	FOX2	-0.0219972	0.730181
P38968	Protein transport protein SEC31 OS=Saccharomyces cerevisiae (strain ATCC 204508 / S288c) OX=559292 GN=SEC31 PE=1 SV=3	31	30	59	30	138.6	SEC31	-0.021898	0.219561
P40341	Mitochondrial respiratory chain complexes assembly protein YTA12 OS=Saccharomyces cerevisiae (strain ATCC 204508 / S288c) OX=559292 GN=YTA12 PE=1 SV=2	21	16	31	15	93.2	YTA12	-0.0212307	0.570768
Q07830	GPI ethanolamine phosphate transferase 3 OS=Saccharomyces cerevisiae (strain ATCC 204508 / S288c) OX=559292 GN=GPI13 PE=1 SV=1	2	2	2	2	115.6	GPI13	-0.0210381	0.711819
Q06833	Nucleus-vacuole junction protein 2 OS=Saccharomyces cerevisiae (strain ATCC 204508 / S288c) OX=559292 GN=NVJ2 PE=1 SV=1	4	3	4	3	87.3	NVJ2	-0.0207937	0.431601
P06103	Eukaryotic translation initiation factor 3 subunit B OS=Saccharomyces cerevisiae (strain ATCC 204508 / S288c) OX=559292 GN=PRT1 PE=1 SV=1	29	21	49	21	88.1	PRT1	-0.0204756	0.44654
Q12486	Uncharacterized hydrolase YOR131C OS=Saccharomyces cerevisiae (strain ATCC 204508 / S288c) OX=559292 GN=YOR131C PE=1 SV=1	16	4	7	4	24.8	NA	-0.0203226	0.592394
P32317	Protein AFG1 OS=Saccharomyces cerevisiae (strain ATCC 204508 / S288c) OX=559292 GN=AFG1 PE=1 SV=1	9	4	8	4	58.2	AFG1	-0.0201274	0.73666
Q07653	Protein HBT1 OS=Saccharomyces cerevisiae (strain ATCC 204508 / S288c) OX=559292 GN=HBT1 PE=1 SV=1	36	29	68	29	113.5	HBT1	-0.0199928	0.683651
Q08225	Probable dipeptidyl peptidase 3 OS=Saccharomyces cerevisiae (strain ATCC 204508 / S288c) OX=559292 GN=YOL057W PE=1 SV=1	19	11	22	11	80.5	NA	-0.0194171	0.801437
P53388	Dicarboxylic amino acid permease OS=Saccharomyces cerevisiae (strain ATCC 204508 / S288c) OX=559292 GN=DIP5 PE=1 SV=1	8	5	10	5	68.1	DIP5	-0.0193334	0.898879
P38879	Nascent polypeptide-associated complex subunit alpha OS=Saccharomyces cerevisiae (strain ATCC 204508 / S288c) OX=559292 GN=EGD2 PE=1 SV=3	47	7	24	7	18.7	EGD2	-0.0191728	0.816686
Q12406	Actin-related protein 7 OS=Saccharomyces cerevisiae (strain ATCC 204508 / S288c) OX=559292 GN=ARP7 PE=1 SV=1	12	6	9	6	53.8	ARP7	-0.0188557	0.907965
P04161	Phosphoribosylglycinamide formyltransferase OS=Saccharomyces cerevisiae (strain ATCC 204508 / S288c) OX=559292 GN=ADE8 PE=1 SV=1	29	5	8	5	23.5	ADE8	-0.0188372	0.803829
Q03862	Probable metalloprotease ARX1 OS=Saccharomyces cerevisiae (strain ATCC 204508 / S288c) OX=559292 GN=ARX1 PE=1 SV=1	43	22	48	22	65.2	ARX1	-0.0188074	0.485569
P32795	Mitochondrial inner membrane i-AAA protease supercomplex subunit YME1 OS=Saccharomyces cerevisiae (strain ATCC 204508 / S288c) OX=559292 GN=YME1 PE=1 SV=1	23	14	26	14	81.7	YME1	-0.0187675	0.693477
P38013	Peroxiredoxin AHP1 OS=Saccharomyces cerevisiae (strain ATCC 204508 / S288c) OX=559292 GN=AHP1 PE=1 SV=4	86	12	62	12	19.1	AHP1	-0.0187552	0.877658
P38351	RNA polymerase II-associated protein 1 OS=Saccharomyces cerevisiae (strain ATCC 204508 / S288c) OX=559292 GN=PAF1 PE=1 SV=1	12	6	11	6	51.8	PAF1	-0.0186766	0.653178
P32324	Elongation factor 2 OS=Saccharomyces cerevisiae (strain ATCC 204508 / S288c) OX=559292 GN=EFT1 PE=1 SV=1	68	55	387	55	93.2	EFT1; EFT2	-0.0183562	0.181594
P36154	Altered inheritance rate of mitochondria protein 29 OS=Saccharomyces cerevisiae (strain ATCC 204508 / S288c) OX=559292 GN=AIM29 PE=1 SV=1	31	6	8	6	18.4	AIM29	-0.0181945	0.543244
P34730	Protein BMH2 OS=Saccharomyces cerevisiae (strain ATCC 204508 / S288c) OX=559292 GN=BMH2 PE=1 SV=3	58	15	57	2	31	BMH2	-0.0179976	0.865311
P53729	Zinc-regulated GTPase metalloprotein activator 1 OS=Saccharomyces cerevisiae (strain ATCC 204508 / S288c) OX=559292 GN=ZNG1 PE=1 SV=1	5	2	3	2	48.1	ZNG1	-0.0174519	0.792006
P20049	Prephenate dehydrogenase [NADP(+)] OS=Saccharomyces cerevisiae (strain ATCC 204508 / S288c) OX=559292 GN=TYR1 PE=1 SV=2	11	4	8	4	50.9	TYR1	-0.0174406	0.530275
P47079	T-complex protein 1 subunit theta OS=Saccharomyces cerevisiae (strain ATCC 204508 / S288c) OX=559292 GN=CCT8 PE=1 SV=1	61	27	51	27	61.6	CCT8	-0.0171407	0.707296
P38912	Eukaryotic translation initiation factor 1A OS=Saccharomyces cerevisiae (strain ATCC 204508 / S288c) OX=559292 GN=TIF11 PE=1 SV=1	52	12	24	12	17.4	TIF11	-0.0170892	0.669555
P42940	Probable electron transfer flavoprotein subunit beta OS=Saccharomyces cerevisiae (strain ATCC 204508 / S288c) OX=559292 GN=CIR1 PE=1 SV=1	53	10	14	10	28.7	CIR1	-0.0170205	0.782708
P53923	Cytoplasmic tRNA 2-thiolation protein 2 OS=Saccharomyces cerevisiae (strain ATCC 204508 / S288c) OX=559292 GN=NCS2 PE=1 SV=1	6	3	3	3	56.4	NCS2	-0.0169639	0.84166
Q03691	Protein ROT1 OS=Saccharomyces cerevisiae (strain ATCC 204508 / S288c) OX=559292 GN=ROT1 PE=1 SV=1	7	1	1	1	28.9	ROT1	-0.0167525	0.910584
P48837	Nucleoporin NUP57 OS=Saccharomyces cerevisiae (strain ATCC 204508 / S288c) OX=559292 GN=NUP57 PE=1 SV=1	19	10	18	10	57.5	NUP57	-0.0165186	0.523708
P20676	Nucleoporin NUP1 OS=Saccharomyces cerevisiae (strain ATCC 204508 / S288c) OX=559292 GN=NUP1 PE=1 SV=1	5	5	10	5	113.5	NUP1	-0.0165157	0.744773
O13297	mRNA-capping enzyme subunit beta OS=Saccharomyces cerevisiae (strain ATCC 204508 / S288c) OX=559292 GN=CET1 PE=1 SV=2	6	4	6	4	61.8	CET1	-0.0163202	0.84596
P13185	Serine/threonine protein kinase KIN1 OS=Saccharomyces cerevisiae (strain ATCC 204508 / S288c) OX=559292 GN=KIN1 PE=1 SV=3	6	7	11	7	120	KIN1	-0.0161283	0.82133
P32905	Small ribosomal subunit protein uS2A OS=Saccharomyces cerevisiae (strain ATCC 204508 / S288c) OX=559292 GN=RPS0A PE=1 SV=3	53	9	30	1	28	RPS0A	-0.0158007	0.572012
P22276	DNA-directed RNA polymerase III subunit RPC2 OS=Saccharomyces cerevisiae (strain ATCC 204508 / S288c) OX=559292 GN=RET1 PE=1 SV=2	7	7	14	7	129.4	RET1	-0.0155755	0.759191
Q04867	Putative methyltransferase YMR310C OS=Saccharomyces cerevisiae (strain ATCC 204508 / S288c) OX=559292 GN=YMR310C PE=1 SV=1	8	2	3	2	35.8	NA	-0.0154516	0.989658
P53952	Uncharacterized protein YNL050C OS=Saccharomyces cerevisiae (strain ATCC 204508 / S288c) OX=559292 GN=YNL050C PE=4 SV=1	3	1	2	1	31.4	NA	-0.0153194	0.894975
P07260	Eukaryotic translation initiation factor 4E OS=Saccharomyces cerevisiae (strain ATCC 204508 / S288c) OX=559292 GN=CDC33 PE=1 SV=1	38	8	16	8	24.2	CDC33	-0.0152879	0.893526
Q06625	Glycogen debranching enzyme OS=Saccharomyces cerevisiae (strain ATCC 204508 / S288c) OX=559292 GN=GDB1 PE=1 SV=1	13	18	31	18	174.9	GDB1	-0.0150181	0.769819
P29469	DNA replication licensing factor MCM2 OS=Saccharomyces cerevisiae (strain ATCC 204508 / S288c) OX=559292 GN=MCM2 PE=1 SV=2	3	2	4	2	98.7	MCM2	-0.0148093	0.759414
P81450	ATP synthase subunit J, mitochondrial OS=Saccharomyces cerevisiae (strain ATCC 204508 / S288c) OX=559292 GN=ATP18 PE=1 SV=1	29	3	3	3	6.7	ATP18	-0.0144114	0.881017
Q12432	Chromatin modification-related protein EAF3 OS=Saccharomyces cerevisiae (strain ATCC 204508 / S288c) OX=559292 GN=EAF3 PE=1 SV=1	6	3	4	3	45.2	EAF3	-0.0143226	0.939967
P40516	Protein-lysine N-methyltransferase EFM4 OS=Saccharomyces cerevisiae (strain ATCC 204508 / S288c) OX=559292 GN=EFM4 PE=1 SV=1	11	3	6	3	28.7	EFM4	-0.0141357	0.795287
Q05636	Exosome complex component RRP45 OS=Saccharomyces cerevisiae (strain ATCC 204508 / S288c) OX=559292 GN=RRP45 PE=1 SV=1	11	4	6	4	33.9	RRP45	-0.0141023	0.767082
P32500	Nucleoporin NDC1 OS=Saccharomyces cerevisiae (strain ATCC 204508 / S288c) OX=559292 GN=NDC1 PE=1 SV=1	7	5	9	5	74.1	NDC1	-0.014056	0.84268
Q12453	Cytoplasmic export protein 1 OS=Saccharomyces cerevisiae (strain ATCC 204508 / S288c) OX=559292 GN=CEX1 PE=1 SV=1	12	9	14	9	84.7	CEX1	-0.0139016	0.839978
P12754	Translation initiation factor eIF-2B subunit delta OS=Saccharomyces cerevisiae (strain ATCC 204508 / S288c) OX=559292 GN=GCD2 PE=1 SV=1	14	7	12	7	70.8	GCD2	-0.0138816	0.879318
P39962	Casein kinase I homolog 3 OS=Saccharomyces cerevisiae (strain ATCC 204508 / S288c) OX=559292 GN=YCK3 PE=1 SV=2	14	6	10	4	60.2	YCK3	-0.0138804	0.861932
P21954	Isocitrate dehydrogenase [NADP], mitochondrial OS=Saccharomyces cerevisiae (strain ATCC 204508 / S288c) OX=559292 GN=IDP1 PE=1 SV=1	59	26	53	22	48.2	IDP1	-0.0130656	0.543244
P11746	Pheromone receptor transcription factor OS=Saccharomyces cerevisiae (strain ATCC 204508 / S288c) OX=559292 GN=MCM1 PE=1 SV=2	4	1	2	1	32.8	MCM1	-0.0126308	0.941205
P40219	Outer spore wall protein 5 OS=Saccharomyces cerevisiae (strain ATCC 204508 / S288c) OX=559292 GN=OSW5 PE=1 SV=1	5	1	2	1	16.4	OSW5	-0.0124257	0.822714
Q06143	Mitochondrial dicarboxylate transporter OS=Saccharomyces cerevisiae (strain ATCC 204508 / S288c) OX=559292 GN=DIC1 PE=1 SV=1	5	2	4	2	33	DIC1	-0.0124206	0.906296
Q00618	Geranylgeranyl transferase type-2 subunit alpha OS=Saccharomyces cerevisiae (strain ATCC 204508 / S288c) OX=559292 GN=BET4 PE=1 SV=3	11	3	4	3	39.7	BET4	-0.0122917	0.662558
P24521	Phosphomevalonate kinase OS=Saccharomyces cerevisiae (strain ATCC 204508 / S288c) OX=559292 GN=ERG8 PE=1 SV=2	8	4	5	4	50.4	ERG8	-0.0119114	0.808
P32445	Single-stranded DNA-binding protein RIM1, mitochondrial OS=Saccharomyces cerevisiae (strain ATCC 204508 / S288c) OX=559292 GN=RIM1 PE=1 SV=1	67	7	16	7	15.4	RIM1	-0.0119034	0.927694
P25569	Glucose-induced degradation protein 7 OS=Saccharomyces cerevisiae (strain ATCC 204508 / S288c) OX=559292 GN=GID7 PE=1 SV=2	2	2	3	2	84.5	GID7	-0.0117888	0.925016
Q12447	Polyamine N-acetyltransferase 1 OS=Saccharomyces cerevisiae (strain ATCC 204508 / S288c) OX=559292 GN=PAA1 PE=1 SV=1	59	11	20	11	21.9	PAA1	-0.0114123	0.802191
P46956	Inorganic phosphate transporter PHO86 OS=Saccharomyces cerevisiae (strain ATCC 204508 / S288c) OX=559292 GN=PHO86 PE=1 SV=1	34	11	20	11	34.9	PHO86	-0.0112385	0.774444
P22146	1,3-beta-glucanosyltransferase GAS1 OS=Saccharomyces cerevisiae (strain ATCC 204508 / S288c) OX=559292 GN=GAS1 PE=1 SV=2	17	9	21	8	59.5	GAS1	-0.0106938	0.910717
P38903	Serine/threonine-protein phosphatase 2A 56 kDa regulatory subunit delta isoform OS=Saccharomyces cerevisiae (strain ATCC 204508 / S288c) OX=559292 GN=RTS1 PE=1 SV=2	15	12	22	12	85.3	RTS1	-0.0101607	0.773446
P32588	Nuclear and cytoplasmic polyadenylated RNA-binding protein PUB1 OS=Saccharomyces cerevisiae (strain ATCC 204508 / S288c) OX=559292 GN=PUB1 PE=1 SV=4	18	8	20	8	50.7	PUB1	-0.0099853	0.919503
P32773	Transcription initiation factor IIA large subunit OS=Saccharomyces cerevisiae (strain ATCC 204508 / S288c) OX=559292 GN=TOA1 PE=1 SV=1	2	1	2	1	32.2	TOA1	-0.0097605	0.943907
P39551	Pheromone-regulated membrane protein 9 OS=Saccharomyces cerevisiae (strain ATCC 204508 / S288c) OX=559292 GN=PRM9 PE=1 SV=1	6	3	5	3	35.1	PRM9	-0.00944116	0.889683
P05739	Large ribosomal subunit protein eL6B OS=Saccharomyces cerevisiae (strain ATCC 204508 / S288c) OX=559292 GN=RPL6B PE=1 SV=4	68	13	67	6	20	RPL6B	-0.00943372	0.863661
P05756	Small ribosomal subunit protein uS15 OS=Saccharomyces cerevisiae (strain ATCC 204508 / S288c) OX=559292 GN=RPS13 PE=1 SV=3	64	10	43	10	17	RPS13	-0.00919295	0.834801
Q02642	Nascent polypeptide-associated complex subunit beta-1 OS=Saccharomyces cerevisiae (strain ATCC 204508 / S288c) OX=559292 GN=EGD1 PE=1 SV=2	43	9	28	9	17	EGD1	-0.00915462	0.945152
P28707	Co-chaperone protein SBA1 OS=Saccharomyces cerevisiae (strain ATCC 204508 / S288c) OX=559292 GN=SBA1 PE=1 SV=3	16	4	8	4	24.1	SBA1	-0.00876026	0.9723
P38902	DNA-directed RNA polymerase II subunit RPB11 OS=Saccharomyces cerevisiae (strain ATCC 204508 / S288c) OX=559292 GN=RPB11 PE=1 SV=1	66	8	14	8	13.6	RPB11	-0.00858404	0.95693
P38798	Nonsense-mediated mRNA decay protein 2 OS=Saccharomyces cerevisiae (strain ATCC 204508 / S288c) OX=559292 GN=NMD2 PE=1 SV=2	1	1	2	1	126.7	NMD2	-0.0080314	0.962914
P38891	Branched-chain-amino-acid aminotransferase, mitochondrial OS=Saccharomyces cerevisiae (strain ATCC 204508 / S288c) OX=559292 GN=BAT1 PE=1 SV=1	48	17	34	14	43.6	BAT1	-0.00778493	0.862159
Q05775	Eukaryotic translation initiation factor 3 subunit J OS=Saccharomyces cerevisiae (strain ATCC 204508 / S288c) OX=559292 GN=HCR1 PE=1 SV=1	44	10	20	10	29.5	HCR1	-0.00774047	0.92301
P32505	Nuclear polyadenylated RNA-binding protein NAB2 OS=Saccharomyces cerevisiae (strain ATCC 204508 / S288c) OX=559292 GN=NAB2 PE=1 SV=1	13	9	15	9	58.3	NAB2	-0.00749776	0.96188
P38266	Altered inheritance of mitochondria protein 3 OS=Saccharomyces cerevisiae (strain ATCC 204508 / S288c) OX=559292 GN=AIM3 PE=1 SV=3	4	3	5	3	103.8	AIM3	-0.00732698	0.941325
P32528	Urea amidolyase OS=Saccharomyces cerevisiae (strain ATCC 204508 / S288c) OX=559292 GN=DUR1,2 PE=1 SV=2	10	15	23	15	201.7	DUR1,2	-0.00727481	0.934863
P33322	H/ACA ribonucleoprotein complex subunit CBF5 OS=Saccharomyces cerevisiae (strain ATCC 204508 / S288c) OX=559292 GN=CBF5 PE=1 SV=1	40	18	42	17	54.7	CBF5	-0.0071574	0.932098
P28321	Monoglyceride lipase OS=Saccharomyces cerevisiae (strain ATCC 204508 / S288c) OX=559292 GN=YJU3 PE=1 SV=2	25	6	14	6	35.5	YJU3	-0.007132	0.882959
P22517	Calcium/calmodulin-dependent protein kinase II OS=Saccharomyces cerevisiae (strain ATCC 204508 / S288c) OX=559292 GN=CMK2 PE=1 SV=2	17	7	12	7	50.4	CMK2	-0.0071126	0.843668
P40159	Uncharacterized protein YNL208W OS=Saccharomyces cerevisiae (strain ATCC 204508 / S288c) OX=559292 GN=YNL208W PE=1 SV=2	58	7	24	7	20.1	NA	-0.00708747	0.951488
Q12377	26S proteasome regulatory subunit RPN6 OS=Saccharomyces cerevisiae (strain ATCC 204508 / S288c) OX=559292 GN=RPN6 PE=1 SV=3	30	12	21	12	49.7	RPN6	-0.00673747	0.821672
Q04491	Protein transport protein SEC13 OS=Saccharomyces cerevisiae (strain ATCC 204508 / S288c) OX=559292 GN=SEC13 PE=1 SV=1	59	17	30	17	33	SEC13	-0.00667421	0.792191
P14682	Ubiquitin-conjugating enzyme E2-34 kDa OS=Saccharomyces cerevisiae (strain ATCC 204508 / S288c) OX=559292 GN=CDC34 PE=1 SV=1	4	1	2	1	34	CDC34	-0.0066505	0.927461
P33331	Nuclear transport factor 2 OS=Saccharomyces cerevisiae (strain ATCC 204508 / S288c) OX=559292 GN=NTF2 PE=1 SV=2	26	3	6	3	14.4	NTF2	-0.00637141	0.979525
P36135	Probable secreted beta-glucosidase UTH1 OS=Saccharomyces cerevisiae (strain ATCC 204508 / S288c) OX=559292 GN=UTH1 PE=1 SV=2	3	1	2	1	36.9	UTH1	-0.00631608	0.986848
P46989	Autophagy-related protein 27 OS=Saccharomyces cerevisiae (strain ATCC 204508 / S288c) OX=559292 GN=ATG27 PE=1 SV=2	20	6	8	6	30.2	ATG27	-0.00625659	0.929106
P20967	2-oxoglutarate dehydrogenase, mitochondrial OS=Saccharomyces cerevisiae (strain ATCC 204508 / S288c) OX=559292 GN=KGD1 PE=1 SV=2	48	35	91	35	114.3	KGD1	-0.0062483	0.917491
P25441	DNA-directed RNA polymerase III subunit RPC4 OS=Saccharomyces cerevisiae (strain ATCC 204508 / S288c) OX=559292 GN=RPC53 PE=1 SV=2	15	6	7	6	46.6	RPC53	-0.00615821	0.926946
P32349	DNA-directed RNA polymerase III subunit RPC3 OS=Saccharomyces cerevisiae (strain ATCC 204508 / S288c) OX=559292 GN=RPC82 PE=1 SV=2	8	5	7	5	74	RPC82	-0.00610089	0.960836
Q07915	Ribosome biogenesis protein RLP24 OS=Saccharomyces cerevisiae (strain ATCC 204508 / S288c) OX=559292 GN=RLP24 PE=1 SV=1	19	5	8	5	24	RLP24	-0.00586951	0.905906
P38426	Trehalose synthase complex regulatory subunit TPS3 OS=Saccharomyces cerevisiae (strain ATCC 204508 / S288c) OX=559292 GN=TPS3 PE=1 SV=3	14	11	22	9	118.8	TPS3	-0.0057051	0.942328
P40510	D-3-phosphoglycerate dehydrogenase 2 OS=Saccharomyces cerevisiae (strain ATCC 204508 / S288c) OX=559292 GN=SER33 PE=1 SV=1	30	11	21	4	51.2	SER33	-0.00562535	0.95641
P32566	Cell wall assembly regulator SMI1 OS=Saccharomyces cerevisiae (strain ATCC 204508 / S288c) OX=559292 GN=SMI1 PE=1 SV=1	12	5	8	5	57	SMI1	-0.00559237	0.959839
P53326	Uncharacterized protein YGR266W OS=Saccharomyces cerevisiae (strain ATCC 204508 / S288c) OX=559292 GN=YGR266W PE=1 SV=1	19	12	18	12	81.1	NA	-0.00518644	0.922028
P28495	F-actin-capping protein subunit alpha OS=Saccharomyces cerevisiae (strain ATCC 204508 / S288c) OX=559292 GN=CAP1 PE=1 SV=1	41	10	19	10	30.7	CAP1	-0.00499154	0.940147
P25632	Chromatin structure-remodeling complex protein RSC6 OS=Saccharomyces cerevisiae (strain ATCC 204508 / S288c) OX=559292 GN=RSC6 PE=1 SV=1	16	7	12	7	54.1	RSC6	-0.00480566	0.950093
P20606	Small COPII coat GTPase SAR1 OS=Saccharomyces cerevisiae (strain ATCC 204508 / S288c) OX=559292 GN=SAR1 PE=1 SV=1	62	9	20	9	21.4	SAR1	-0.0045479	0.9659
Q05050	Eisosome protein 1 OS=Saccharomyces cerevisiae (strain ATCC 204508 / S288c) OX=559292 GN=EIS1 PE=1 SV=1	35	29	57	29	93.3	EIS1	-0.00452615	0.95308
P53289	Protein phosphatase type 2A regulatory subunit RTS3 OS=Saccharomyces cerevisiae (strain ATCC 204508 / S288c) OX=559292 GN=RTS3 PE=1 SV=1	3	1	1	1	29.2	RTS3	-0.00438187	0.970399
P29311	Protein BMH1 OS=Saccharomyces cerevisiae (strain ATCC 204508 / S288c) OX=559292 GN=BMH1 PE=1 SV=4	60	16	63	3	30.1	BMH1	-0.00435212	0.954931
Q04372	Type 2A phosphatase-associated protein 42 OS=Saccharomyces cerevisiae (strain ATCC 204508 / S288c) OX=559292 GN=TAP42 PE=1 SV=1	13	6	14	5	42.5	TAP42	-0.00421408	0.979264
P38137	Oxalate--CoA ligase OS=Saccharomyces cerevisiae (strain ATCC 204508 / S288c) OX=559292 GN=PCS60 PE=1 SV=1	34	16	38	16	60.5	PCS60	-0.00349899	0.951313
Q05580	E3 ubiquitin-protein ligase HEL2 OS=Saccharomyces cerevisiae (strain ATCC 204508 / S288c) OX=559292 GN=HEL2 PE=1 SV=1	10	5	9	5	72.7	HEL2	-0.0032535	0.949267
Q04739	SNF1 protein kinase subunit beta-3 OS=Saccharomyces cerevisiae (strain ATCC 204508 / S288c) OX=559292 GN=GAL83 PE=1 SV=1	5	2	3	2	46.6	GAL83	-0.00306679	0.968867
P12695	Dihydrolipoyllysine-residue acetyltransferase component of pyruvate dehydrogenase complex, mitochondrial OS=Saccharomyces cerevisiae (strain ATCC 204508 / S288c) OX=559292 GN=LAT1 PE=1 SV=1	40	20	52	20	51.8	LAT1	-0.00265519	0.974443
Q07589	Uncharacterized protein YDL144C OS=Saccharomyces cerevisiae (strain ATCC 204508 / S288c) OX=559292 GN=YDL144C PE=1 SV=2	8	3	4	3	39.8	NA	-0.00236239	0.979099
P40040	Protein THO1 OS=Saccharomyces cerevisiae (strain ATCC 204508 / S288c) OX=559292 GN=THO1 PE=1 SV=1	27	7	12	7	24.1	THO1	-0.00200697	0.982076
P38063	Ribose-phosphate pyrophosphokinase 4 OS=Saccharomyces cerevisiae (strain ATCC 204508 / S288c) OX=559292 GN=PRS4 PE=1 SV=3	26	9	14	7	35.7	PRS4	-0.00187155	0.956006
P34247	U3 small nucleolar RNA-associated protein 11 OS=Saccharomyces cerevisiae (strain ATCC 204508 / S288c) OX=559292 GN=UTP11 PE=1 SV=2	3	1	1	1	29.7	UTP11	-0.00145732	0.98194
P39004	High-affinity hexose transporter HXT7 OS=Saccharomyces cerevisiae (strain ATCC 204508 / S288c) OX=559292 GN=HXT7 PE=1 SV=1	27	13	37	10	62.7	HXT7	-0.00114483	0.989516
P22579	Transcriptional regulatory protein SIN3 OS=Saccharomyces cerevisiae (strain ATCC 204508 / S288c) OX=559292 GN=SIN3 PE=1 SV=2	10	15	19	15	174.7	SIN3	-0.000542303	0.993546
P53120	Uncharacterized membrane protein YGL140C OS=Saccharomyces cerevisiae (strain ATCC 204508 / S288c) OX=559292 GN=YGL140C PE=1 SV=1	1	1	2	1	137.4	NA	-0.000375931	0.998396
Q12044	Regulator of calcineurin 2 OS=Saccharomyces cerevisiae (strain ATCC 204508 / S288c) OX=559292 GN=RCN2 PE=1 SV=1	46	8	14	8	29.2	RCN2	-0.00020684	0.996549
P36018	GTP-binding protein YPT52 OS=Saccharomyces cerevisiae (strain ATCC 204508 / S288c) OX=559292 GN=YPT52 PE=1 SV=1	55	11	22	10	26.1	YPT52	-0.000178408	0.997634
P38797	Protein phosphatase 2C homolog 7, mitochondrial OS=Saccharomyces cerevisiae (strain ATCC 204508 / S288c) OX=559292 GN=PTC7 PE=1 SV=2	27	10	15	10	37.8	PTC7	-7.9e-05	0.998826
P23287	Serine/threonine-protein phosphatase 2B catalytic subunit A1 OS=Saccharomyces cerevisiae (strain ATCC 204508 / S288c) OX=559292 GN=CNA1 PE=1 SV=2	6	3	7	2	63	CNA1	-6.36e-05	0.999412
P46982	Alpha-1,2-mannosyltransferase MNN5 OS=Saccharomyces cerevisiae (strain ATCC 204508 / S288c) OX=559292 GN=MNN5 PE=1 SV=2	12	6	9	6	67.2	MNN5	3.86E-05	0.999439
P38858	6-phosphogluconolactonase 3 OS=Saccharomyces cerevisiae (strain ATCC 204508 / S288c) OX=559292 GN=SOL3 PE=1 SV=2	48	10	20	10	27.8	SOL3	0.00033749	0.996269
P38169	Kynurenine 3-monooxygenase OS=Saccharomyces cerevisiae (strain ATCC 204508 / S288c) OX=559292 GN=BNA4 PE=1 SV=1	14	7	11	7	52.4	BNA4	0.00059973	0.993704
Q04894	NADP-dependent alcohol dehydrogenase 6 OS=Saccharomyces cerevisiae (strain ATCC 204508 / S288c) OX=559292 GN=ADH6 PE=1 SV=1	45	11	21	11	39.6	ADH6	0.000670227	0.987379
P25655	General negative regulator of transcription subunit 1 OS=Saccharomyces cerevisiae (strain ATCC 204508 / S288c) OX=559292 GN=CDC39 PE=1 SV=3	13	23	37	22	240.1	CDC39	0.000679311	0.988045
P38288	Protein TOS1 OS=Saccharomyces cerevisiae (strain ATCC 204508 / S288c) OX=559292 GN=TOS1 PE=1 SV=1	8	3	5	3	48	TOS1	0.00125165	0.983152
Q06709	Cytoplasmic 60S subunit biogenesis factor REH1 OS=Saccharomyces cerevisiae (strain ATCC 204508 / S288c) OX=559292 GN=REH1 PE=1 SV=1	10	4	5	4	49.7	REH1	0.00234687	0.981268
P46682	AP-3 complex subunit beta OS=Saccharomyces cerevisiae (strain ATCC 204508 / S288c) OX=559292 GN=APL6 PE=1 SV=2	11	10	14	10	91.6	APL6	0.00272359	0.962947
P41318	Target of rapamycin complex subunit LST8 OS=Saccharomyces cerevisiae (strain ATCC 204508 / S288c) OX=559292 GN=LST8 PE=1 SV=1	12	3	6	3	34	LST8	0.00273434	0.980279
P36161	Nucleoporin NUP133 OS=Saccharomyces cerevisiae (strain ATCC 204508 / S288c) OX=559292 GN=NUP133 PE=1 SV=1	17	19	26	19	133.2	NUP133	0.00295283	0.959483
Q12296	Protein MAM3 OS=Saccharomyces cerevisiae (strain ATCC 204508 / S288c) OX=559292 GN=MAM3 PE=1 SV=1	3	2	4	2	77.7	MAM3	0.00296011	0.947741
P32915	Protein transport protein SEC61 OS=Saccharomyces cerevisiae (strain ATCC 204508 / S288c) OX=559292 GN=SEC61 PE=1 SV=1	21	10	20	10	52.9	SEC61	0.00306882	0.971696
P39984	Histone acetyltransferase type B subunit 2 OS=Saccharomyces cerevisiae (strain ATCC 204508 / S288c) OX=559292 GN=HAT2 PE=1 SV=1	7	3	5	3	45	HAT2	0.00307121	0.979877
P21734	Ubiquitin-conjugating enzyme E2 1 OS=Saccharomyces cerevisiae (strain ATCC 204508 / S288c) OX=559292 GN=UBC1 PE=1 SV=1	20	4	8	4	24.2	UBC1	0.00308491	0.97933
P09232	Cerevisin OS=Saccharomyces cerevisiae (strain ATCC 204508 / S288c) OX=559292 GN=PRB1 PE=1 SV=1	20	13	31	13	69.6	PRB1	0.00327239	0.962583
P40015	Inositol phosphosphingolipids phospholipase C OS=Saccharomyces cerevisiae (strain ATCC 204508 / S288c) OX=559292 GN=ISC1 PE=1 SV=1	1	1	2	1	53.9	ISC1	0.00344559	0.992491
P32591	SWI/SNF complex subunit SWI3 OS=Saccharomyces cerevisiae (strain ATCC 204508 / S288c) OX=559292 GN=SWI3 PE=1 SV=1	4	3	4	3	92.9	SWI3	0.00347857	0.946448
P06844	Protein SPT3 OS=Saccharomyces cerevisiae (strain ATCC 204508 / S288c) OX=559292 GN=SPT3 PE=1 SV=1	2	1	1	1	38.8	SPT3	0.00361252	0.969788
P47116	Serine/threonine-protein kinase PTK2/STK2 OS=Saccharomyces cerevisiae (strain ATCC 204508 / S288c) OX=559292 GN=PTK2 PE=1 SV=1	3	3	6	3	91.3	PTK2	0.0039701	0.94545
P40541	Cohesin subunit SCC3 OS=Saccharomyces cerevisiae (strain ATCC 204508 / S288c) OX=559292 GN=IRR1 PE=1 SV=1	2	2	3	2	132.9	IRR1	0.00401265	0.891931
P53843	Vacuolar protein sorting-associated protein IST1 OS=Saccharomyces cerevisiae (strain ATCC 204508 / S288c) OX=559292 GN=IST1 PE=1 SV=1	12	3	5	3	34.5	IST1	0.00412619	0.912613
P53075	Outer spore wall assembly protein SHE10 OS=Saccharomyces cerevisiae (strain ATCC 204508 / S288c) OX=559292 GN=SHE10 PE=1 SV=1	19	12	25	12	66.8	SHE10	0.0043154	0.94665
Q08687	Translation machinery-associated protein 16 OS=Saccharomyces cerevisiae (strain ATCC 204508 / S288c) OX=559292 GN=TMA16 PE=1 SV=2	8	2	3	2	20.8	TMA16	0.00455541	0.967687
P53265	Uncharacterized protein YGR111W OS=Saccharomyces cerevisiae (strain ATCC 204508 / S288c) OX=559292 GN=YGR111W PE=1 SV=1	7	2	4	2	46.6	NA	0.00457617	0.962891
Q08245	Protein ZEO1 OS=Saccharomyces cerevisiae (strain ATCC 204508 / S288c) OX=559292 GN=ZEO1 PE=1 SV=3	79	17	46	17	12.6	ZEO1	0.00473426	0.97398
P38775	Putative uncharacterized protein YHR045W OS=Saccharomyces cerevisiae (strain ATCC 204508 / S288c) OX=559292 GN=YHR045W PE=4 SV=1	8	3	4	3	62.7	NA	0.00481578	0.954651
Q04371	Damage-control phosphatase YMR027W OS=Saccharomyces cerevisiae (strain ATCC 204508 / S288c) OX=559292 GN=YMR027W PE=1 SV=1	32	16	25	16	54.1	NA	0.00528483	0.931437
P00358	Glyceraldehyde-3-phosphate dehydrogenase 2 OS=Saccharomyces cerevisiae (strain ATCC 204508 / S288c) OX=559292 GN=TDH2 PE=1 SV=3	89	31	432	7	35.8	TDH2	0.00546099	0.950507
P38085	Valine/tyrosine/tryptophan amino-acid permease 1 OS=Saccharomyces cerevisiae (strain ATCC 204508 / S288c) OX=559292 GN=TAT1 PE=1 SV=1	4	3	8	3	68.7	TAT1	0.00566604	0.900299
P28263	Ubiquitin-conjugating enzyme E2-24 kDa OS=Saccharomyces cerevisiae (strain ATCC 204508 / S288c) OX=559292 GN=UBC8 PE=1 SV=2	10	2	3	2	24.6	UBC8	0.00607614	0.945274
P17883	Superkiller protein 3 OS=Saccharomyces cerevisiae (strain ATCC 204508 / S288c) OX=559292 GN=SKI3 PE=1 SV=2	9	10	14	10	163.6	SKI3	0.00618886	0.824916
P39998	Enhancer of mRNA-decapping protein 3 OS=Saccharomyces cerevisiae (strain ATCC 204508 / S288c) OX=559292 GN=EDC3 PE=1 SV=1	19	10	16	10	61.3	EDC3	0.0062356	0.948139
P40154	Ino eighty subunit 2 OS=Saccharomyces cerevisiae (strain ATCC 204508 / S288c) OX=559292 GN=IES2 PE=1 SV=1	3	1	2	1	36.1	IES2	0.00638269	0.93234
P46957	DNA polymerase delta small subunit OS=Saccharomyces cerevisiae (strain ATCC 204508 / S288c) OX=559292 GN=POL31 PE=1 SV=1	6	2	4	2	55.3	POL31	0.00642125	0.962946
Q04439	Myosin-5 OS=Saccharomyces cerevisiae (strain ATCC 204508 / S288c) OX=559292 GN=MYO5 PE=1 SV=1	13	16	26	13	136.8	MYO5	0.00649529	0.887512
P16387	Pyruvate dehydrogenase E1 component subunit alpha, mitochondrial OS=Saccharomyces cerevisiae (strain ATCC 204508 / S288c) OX=559292 GN=PDA1 PE=1 SV=2	61	23	48	23	46.3	PDA1	0.00657753	0.968827
P05626	ATP synthase subunit 4, mitochondrial OS=Saccharomyces cerevisiae (strain ATCC 204508 / S288c) OX=559292 GN=ATP4 PE=1 SV=2	48	14	28	14	26.9	ATP4	0.00691321	0.927543
Q00684	Tyrosine-protein phosphatase CDC14 OS=Saccharomyces cerevisiae (strain ATCC 204508 / S288c) OX=559292 GN=CDC14 PE=1 SV=2	8	4	8	4	61.9	CDC14	0.00707657	0.9168
P33309	Protein DOM34 OS=Saccharomyces cerevisiae (strain ATCC 204508 / S288c) OX=559292 GN=DOM34 PE=1 SV=2	11	3	4	3	44	DOM34	0.00709973	0.931812
P38620	Ribose-phosphate pyrophosphokinase 2 OS=Saccharomyces cerevisiae (strain ATCC 204508 / S288c) OX=559292 GN=PRS2 PE=1 SV=1	23	6	9	5	34.7	PRS2	0.00717273	0.934787
Q05031	Mannan endo-1,6-alpha-mannosidase DFG5 OS=Saccharomyces cerevisiae (strain ATCC 204508 / S288c) OX=559292 GN=DFG5 PE=1 SV=1	2	1	2	1	50.5	DFG5	0.00749382	0.861632
Q12344	GTPase-activating protein GYP5 OS=Saccharomyces cerevisiae (strain ATCC 204508 / S288c) OX=559292 GN=GYP5 PE=1 SV=1	6	5	7	5	101.7	GYP5	0.00770015	0.953655
P50278	6-phosphogluconolactonase-like protein 1 OS=Saccharomyces cerevisiae (strain ATCC 204508 / S288c) OX=559292 GN=SOL1 PE=1 SV=1	20	5	8	2	35.6	SOL1	0.00781619	0.933532
Q03772	Pre-mRNA-splicing factor CWC15 OS=Saccharomyces cerevisiae (strain ATCC 204508 / S288c) OX=559292 GN=CWC15 PE=1 SV=1	7	1	2	1	19.9	CWC15	0.00797168	0.93724
P52892	Probable alanine aminotransferase OS=Saccharomyces cerevisiae (strain ATCC 204508 / S288c) OX=559292 GN=ALT2 PE=1 SV=1	5	3	3	3	56.7	ALT2	0.00834621	0.929198
P38819	Protein ERP5 OS=Saccharomyces cerevisiae (strain ATCC 204508 / S288c) OX=559292 GN=ERP5 PE=1 SV=1	11	3	4	3	24.2	ERP5	0.00841096	0.91107
P47047	ATP-dependent RNA helicase DOB1 OS=Saccharomyces cerevisiae (strain ATCC 204508 / S288c) OX=559292 GN=MTR4 PE=1 SV=1	24	22	38	22	122	MTR4	0.00857363	0.831221
P37298	Succinate dehydrogenase [ubiquinone] cytochrome b small subunit, mitochondrial OS=Saccharomyces cerevisiae (strain ATCC 204508 / S288c) OX=559292 GN=SDH4 PE=1 SV=1	14	3	6	3	20.2	SDH4	0.00874504	0.955655
P51534	SWI5-dependent HO expression protein 4 OS=Saccharomyces cerevisiae (strain ATCC 204508 / S288c) OX=559292 GN=SHE4 PE=1 SV=2	5	3	4	3	89.5	SHE4	0.00883508	0.927732
P53834	Hsp90 co-chaperone HCH1 OS=Saccharomyces cerevisiae (strain ATCC 204508 / S288c) OX=559292 GN=HCH1 PE=1 SV=1	67	8	18	8	17.2	HCH1	0.00930427	0.851951
P33332	Exocyst complex component SEC3 OS=Saccharomyces cerevisiae (strain ATCC 204508 / S288c) OX=559292 GN=SEC3 PE=1 SV=1	1	2	2	2	154.6	SEC3	0.00954747	0.915038
P32499	Nucleoporin NUP2 OS=Saccharomyces cerevisiae (strain ATCC 204508 / S288c) OX=559292 GN=NUP2 PE=1 SV=2	49	26	47	26	77.8	NUP2	0.00957249	0.734266
Q12339	rRNA-processing protein UTP23 OS=Saccharomyces cerevisiae (strain ATCC 204508 / S288c) OX=559292 GN=UTP23 PE=1 SV=1	10	3	5	3	28.8	UTP23	0.00966424	0.901336
Q08285	Exosome complex component RRP40 OS=Saccharomyces cerevisiae (strain ATCC 204508 / S288c) OX=559292 GN=RRP40 PE=1 SV=2	19	4	6	4	26.5	RRP40	0.010345	0.885636
Q06488	Chromatin structure-remodeling complex subunit RSC2 OS=Saccharomyces cerevisiae (strain ATCC 204508 / S288c) OX=559292 GN=RSC2 PE=1 SV=1	4	3	6	3	102.2	RSC2	0.0111122	0.905877
P39940	E3 ubiquitin-protein ligase RSP5 OS=Saccharomyces cerevisiae (strain ATCC 204508 / S288c) OX=559292 GN=RSP5 PE=1 SV=1	31	22	36	22	91.8	RSP5	0.0118674	0.854122
P38890	Putative protein lysine methyltransferase SET5 OS=Saccharomyces cerevisiae (strain ATCC 204508 / S288c) OX=559292 GN=SET5 PE=1 SV=1	8	3	4	3	60.5	SET5	0.0123319	0.833301
Q06137	Putative 6-phosphofructo-2-kinase/fructose-2,6-bisphosphatase YLR345W OS=Saccharomyces cerevisiae (strain ATCC 204508 / S288c) OX=559292 GN=YLR345W PE=1 SV=1	6	3	4	3	58.3	NA	0.0128496	0.90463
P40157	Vacuolar import and degradation protein 27 OS=Saccharomyces cerevisiae (strain ATCC 204508 / S288c) OX=559292 GN=VID27 PE=1 SV=1	8	6	11	6	88.8	VID27	0.0128857	0.897505
Q02724	Ubiquitin-like-specific protease 1 OS=Saccharomyces cerevisiae (strain ATCC 204508 / S288c) OX=559292 GN=ULP1 PE=1 SV=1	1	1	2	1	72.3	ULP1	0.0129556	0.94846
P53859	Exosome complex component CSL4 OS=Saccharomyces cerevisiae (strain ATCC 204508 / S288c) OX=559292 GN=CSL4 PE=1 SV=1	22	5	8	5	31.6	CSL4	0.0130109	0.915477
P40070	U6 snRNA-associated Sm-like protein LSm4 OS=Saccharomyces cerevisiae (strain ATCC 204508 / S288c) OX=559292 GN=LSM4 PE=1 SV=1	14	3	5	3	21.3	LSM4	0.0130525	0.650954
P25635	Periodic tryptophan protein 2 OS=Saccharomyces cerevisiae (strain ATCC 204508 / S288c) OX=559292 GN=PWP2 PE=1 SV=2	17	17	30	17	103.9	PWP2	0.0131729	0.833637
P13483	Oligo(A)/oligo(T)-binding protein OS=Saccharomyces cerevisiae (strain ATCC 204508 / S288c) OX=559292 GN=DAT1 PE=1 SV=1	5	1	1	1	27.1	DAT1	0.013235	0.86952
P18562	Uracil phosphoribosyltransferase OS=Saccharomyces cerevisiae (strain ATCC 204508 / S288c) OX=559292 GN=FUR1 PE=1 SV=2	60	11	26	11	24.6	FUR1	0.0133591	0.953907
P10081	ATP-dependent RNA helicase eIF4A OS=Saccharomyces cerevisiae (strain ATCC 204508 / S288c) OX=559292 GN=TIF1 PE=1 SV=3	69	26	178	26	44.7	TIF1; TIF2	0.0135296	0.799731
Q02821	Importin subunit alpha OS=Saccharomyces cerevisiae (strain ATCC 204508 / S288c) OX=559292 GN=SRP1 PE=1 SV=1	48	20	41	20	60.4	SRP1	0.0137052	0.711321
P32473	Pyruvate dehydrogenase E1 component subunit beta, mitochondrial OS=Saccharomyces cerevisiae (strain ATCC 204508 / S288c) OX=559292 GN=PDB1 PE=1 SV=2	48	11	19	11	40	PDB1	0.0138545	0.736034
P38122	3-methyl-2-oxobutanoate hydroxymethyltransferase OS=Saccharomyces cerevisiae (strain ATCC 204508 / S288c) OX=559292 GN=ECM31 PE=1 SV=1	5	2	2	2	34.4	ECM31	0.0139207	0.905085
P53734	ATP-dependent RNA helicase DBP6 OS=Saccharomyces cerevisiae (strain ATCC 204508 / S288c) OX=559292 GN=DBP6 PE=1 SV=1	8	5	9	5	70.3	DBP6	0.0139829	0.819795
P53924	E3 ubiquitin-protein ligase DMA2 OS=Saccharomyces cerevisiae (strain ATCC 204508 / S288c) OX=559292 GN=DMA2 PE=1 SV=1	2	1	2	1	57.5	DMA2	0.0139958	0.974196
P21182	S-adenosylmethionine decarboxylase proenzyme OS=Saccharomyces cerevisiae (strain ATCC 204508 / S288c) OX=559292 GN=SPE2 PE=1 SV=1	22	6	14	6	46.2	SPE2	0.014009	0.886646
P35718	DNA-directed RNA polymerase III subunit RPC8 OS=Saccharomyces cerevisiae (strain ATCC 204508 / S288c) OX=559292 GN=RPC25 PE=1 SV=1	11	3	5	3	24.3	RPC25	0.0145077	0.826136
Q06218	ATP-dependent RNA helicase DBP9 OS=Saccharomyces cerevisiae (strain ATCC 204508 / S288c) OX=559292 GN=DBP9 PE=1 SV=1	24	15	24	15	68	DBP9	0.0147037	0.610021
P28272	Dihydroorotate dehydrogenase (fumarate) OS=Saccharomyces cerevisiae (strain ATCC 204508 / S288c) OX=559292 GN=URA1 PE=1 SV=1	30	7	16	7	34.8	URA1	0.0148895	0.717655
Q08723	26S proteasome regulatory subunit RPN8 OS=Saccharomyces cerevisiae (strain ATCC 204508 / S288c) OX=559292 GN=RPN8 PE=1 SV=3	65	15	34	15	38.3	RPN8	0.014904	0.906017
P53278	Uncharacterized protein YGR130C OS=Saccharomyces cerevisiae (strain ATCC 204508 / S288c) OX=559292 GN=YGR130C PE=1 SV=1	30	23	49	23	92.6	NA	0.0149795	0.815989
P39009	DNA damage response protein kinase DUN1 OS=Saccharomyces cerevisiae (strain ATCC 204508 / S288c) OX=559292 GN=DUN1 PE=1 SV=1	4	2	2	2	58.6	DUN1	0.0151001	0.691938
P02994	Elongation factor 1-alpha OS=Saccharomyces cerevisiae (strain ATCC 204508 / S288c) OX=559292 GN=TEF1 PE=1 SV=1	73	28	377	28	50	TEF1; TEF2	0.0151911	0.810776
P0C0V8	Small ribosomal subunit protein eS21A OS=Saccharomyces cerevisiae (strain ATCC 204508 / S288c) OX=559292 GN=RPS21A PE=1 SV=1	91	9	27	1	9.7	RPS21A	0.0155572	0.739804
P11633	Non-histone chromosomal protein 6B OS=Saccharomyces cerevisiae (strain ATCC 204508 / S288c) OX=559292 GN=NHP6B PE=1 SV=3	38	4	5	2	11.5	NHP6B	0.0157078	0.937624
Q04062	26S proteasome regulatory subunit RPN9 OS=Saccharomyces cerevisiae (strain ATCC 204508 / S288c) OX=559292 GN=RPN9 PE=1 SV=1	42	15	33	15	45.8	RPN9	0.0157929	0.732218
Q04772	Increased recombination centers protein 21 OS=Saccharomyces cerevisiae (strain ATCC 204508 / S288c) OX=559292 GN=IRC21 PE=1 SV=1	5	1	2	1	23.2	IRC21	0.0159336	0.839634
P31539	Heat shock protein 104 OS=Saccharomyces cerevisiae (strain ATCC 204508 / S288c) OX=559292 GN=HSP104 PE=1 SV=2	64	63	149	62	102	HSP104	0.0164441	0.327745
P43573	Bud site selection protein 27 OS=Saccharomyces cerevisiae (strain ATCC 204508 / S288c) OX=559292 GN=BUD27 PE=1 SV=1	5	4	6	4	91.4	BUD27	0.016602	0.939297
P05748	Large ribosomal subunit protein eL15A OS=Saccharomyces cerevisiae (strain ATCC 204508 / S288c) OX=559292 GN=RPL15A PE=1 SV=3	48	11	47	2	24.4	RPL15A	0.0167819	0.828717
P53067	Importin subunit beta-5 OS=Saccharomyces cerevisiae (strain ATCC 204508 / S288c) OX=559292 GN=KAP114 PE=1 SV=1	4	3	4	3	113.8	KAP114	0.016953	0.860074
P39744	Nucleolar complex protein 2 OS=Saccharomyces cerevisiae (strain ATCC 204508 / S288c) OX=559292 GN=NOC2 PE=1 SV=2	36	26	48	26	81.6	NOC2	0.0170745	0.580864
Q01476	Ubiquitin carboxyl-terminal hydrolase 2 OS=Saccharomyces cerevisiae (strain ATCC 204508 / S288c) OX=559292 GN=UBP2 PE=1 SV=2	7	8	12	8	146.3	UBP2	0.0172147	0.809483
P15274	AMP deaminase OS=Saccharomyces cerevisiae (strain ATCC 204508 / S288c) OX=559292 GN=AMD1 PE=1 SV=2	20	16	28	16	93.2	AMD1	0.0174287	0.64133
P46970	Nonsense-mediated mRNA decay protein 5 OS=Saccharomyces cerevisiae (strain ATCC 204508 / S288c) OX=559292 GN=NMD5 PE=1 SV=2	6	7	11	7	119.9	NMD5	0.0179526	0.803859
Q12153	Ribosome biogenesis protein SSF2 OS=Saccharomyces cerevisiae (strain ATCC 204508 / S288c) OX=559292 GN=SSF2 PE=1 SV=1	13	6	9	1	51.8	SSF2	0.0183739	0.610832
P15303	Protein transport protein SEC23 OS=Saccharomyces cerevisiae (strain ATCC 204508 / S288c) OX=559292 GN=SEC23 PE=1 SV=1	40	24	45	24	85.3	SEC23	0.0186157	0.693217
P14904	Vacuolar aminopeptidase 1 OS=Saccharomyces cerevisiae (strain ATCC 204508 / S288c) OX=559292 GN=APE1 PE=1 SV=2	19	10	22	10	57.1	APE1	0.0186885	0.777324
Q08220	Glutathione synthetase GSH2 OS=Saccharomyces cerevisiae (strain ATCC 204508 / S288c) OX=559292 GN=GSH2 PE=1 SV=1	27	14	23	14	55.8	GSH2	0.0187859	0.682747
P00950	Phosphoglycerate mutase 1 OS=Saccharomyces cerevisiae (strain ATCC 204508 / S288c) OX=559292 GN=GPM1 PE=1 SV=3	63	20	85	20	27.6	GPM1	0.0190227	0.561448
Q07897	Protein CMS1 OS=Saccharomyces cerevisiae (strain ATCC 204508 / S288c) OX=559292 GN=CMS1 PE=1 SV=1	29	8	12	8	33.4	CMS1	0.0191172	0.518548
Q05359	Protein ERP1 OS=Saccharomyces cerevisiae (strain ATCC 204508 / S288c) OX=559292 GN=ERP1 PE=1 SV=1	30	7	15	7	24.7	ERP1	0.0192005	0.929878
Q07551	NADPH-dependent alpha-keto amide reductase OS=Saccharomyces cerevisiae (strain ATCC 204508 / S288c) OX=559292 GN=YDL124W PE=1 SV=1	65	17	37	17	35.5	NA	0.0193528	0.842139
P48236	Glycerophosphocholine acyltransferase 1 OS=Saccharomyces cerevisiae (strain ATCC 204508 / S288c) OX=559292 GN=GPC1 PE=1 SV=1	2	1	1	1	51.6	GPC1	0.019358	0.847395
P30902	ATP synthase subunit d, mitochondrial OS=Saccharomyces cerevisiae (strain ATCC 204508 / S288c) OX=559292 GN=ATP7 PE=1 SV=2	68	12	40	12	19.8	ATP7	0.0196438	0.592595
P38792	Exosome complex component RRP4 OS=Saccharomyces cerevisiae (strain ATCC 204508 / S288c) OX=559292 GN=RRP4 PE=1 SV=1	10	3	5	3	39.4	RRP4	0.0196912	0.83751
P36035	Carboxylic acid transporter protein homolog OS=Saccharomyces cerevisiae (strain ATCC 204508 / S288c) OX=559292 GN=JEN1 PE=1 SV=1	33	16	32	16	69.3	JEN1	0.0198032	0.877729
P12904	5'-AMP-activated protein kinase subunit gamma OS=Saccharomyces cerevisiae (strain ATCC 204508 / S288c) OX=559292 GN=SNF4 PE=1 SV=1	25	7	12	7	36.4	SNF4	0.0198859	0.712068
P38342	3-ketodihydrosphingosine reductase TSC10 OS=Saccharomyces cerevisiae (strain ATCC 204508 / S288c) OX=559292 GN=TSC10 PE=1 SV=2	7	2	3	2	35.9	TSC10	0.0200069	0.510253
P25365	Putative guanine nucleotide-exchange factor SED4 OS=Saccharomyces cerevisiae (strain ATCC 204508 / S288c) OX=559292 GN=SED4 PE=1 SV=1	7	8	10	8	114	SED4	0.020142	0.927683
P38431	Eukaryotic translation initiation factor 5 OS=Saccharomyces cerevisiae (strain ATCC 204508 / S288c) OX=559292 GN=TIF5 PE=1 SV=1	49	16	36	16	45.2	TIF5	0.020265	0.41567
P53201	SWR1-complex protein 4 OS=Saccharomyces cerevisiae (strain ATCC 204508 / S288c) OX=559292 GN=SWC4 PE=1 SV=1	5	3	7	3	55.2	SWC4	0.0203988	0.874343
Q12233	ATP synthase subunit g, mitochondrial OS=Saccharomyces cerevisiae (strain ATCC 204508 / S288c) OX=559292 GN=ATP20 PE=1 SV=1	54	6	15	6	12.9	ATP20	0.0206424	0.523885
P16550	Protein APA1 OS=Saccharomyces cerevisiae (strain ATCC 204508 / S288c) OX=559292 GN=APA1 PE=1 SV=4	26	9	22	9	36.5	APA1	0.0206605	0.768752
P53200	Protein-lysine N-methyltransferase EFM5 OS=Saccharomyces cerevisiae (strain ATCC 204508 / S288c) OX=559292 GN=EFM5 PE=1 SV=2	30	7	13	7	28.6	EFM5	0.0207174	0.765219
P47771	Aldehyde dehydrogenase [NAD(P)+] 1 OS=Saccharomyces cerevisiae (strain ATCC 204508 / S288c) OX=559292 GN=ALD2 PE=1 SV=2	54	25	56	10	55.2	ALD2	0.0208019	0.807952
P06245	cAMP-dependent protein kinase type 2 OS=Saccharomyces cerevisiae (strain ATCC 204508 / S288c) OX=559292 GN=TPK2 PE=1 SV=2	21	8	15	4	44.2	TPK2	0.0209497	0.589013
P38187	Ubiquitin carboxyl-terminal hydrolase 13 OS=Saccharomyces cerevisiae (strain ATCC 204508 / S288c) OX=559292 GN=UBP13 PE=1 SV=3	1	1	1	1	83.8	UBP13	0.0213944	0.74176
P07263	Histidine--tRNA ligase, mitochondrial OS=Saccharomyces cerevisiae (strain ATCC 204508 / S288c) OX=559292 GN=HTS1 PE=1 SV=2	54	26	51	26	59.9	HTS1	0.0214007	0.821322
P47084	MIOREX complex component 12 OS=Saccharomyces cerevisiae (strain ATCC 204508 / S288c) OX=559292 GN=MRX12 PE=1 SV=2	4	2	3	2	59.7	MRX12	0.021558	0.743344
P40357	Protein transport protein SEC9 OS=Saccharomyces cerevisiae (strain ATCC 204508 / S288c) OX=559292 GN=SEC9 PE=1 SV=1	5	3	5	3	73.6	SEC9	0.0215756	0.734013
Q03771	Assembly chaperone of RPL4 OS=Saccharomyces cerevisiae (strain ATCC 204508 / S288c) OX=559292 GN=ACL4 PE=1 SV=1	18	5	9	5	42.9	ACL4	0.0219433	0.860745
Q12246	Sphingoid long chain base kinase 4 OS=Saccharomyces cerevisiae (strain ATCC 204508 / S288c) OX=559292 GN=LCB4 PE=1 SV=1	6	3	6	3	69.6	LCB4	0.0227638	0.845173
P53296	Alcohol O-acetyltransferase 2 OS=Saccharomyces cerevisiae (strain ATCC 204508 / S288c) OX=559292 GN=ATF2 PE=1 SV=1	8	3	5	3	61.9	ATF2	0.0229221	0.86036
Q00582	GTP-binding protein GTR1 OS=Saccharomyces cerevisiae (strain ATCC 204508 / S288c) OX=559292 GN=GTR1 PE=1 SV=1	2	1	2	1	35.8	GTR1	0.0230693	0.735241
P38712	ATP-dependent rRNA helicase RRP3 OS=Saccharomyces cerevisiae (strain ATCC 204508 / S288c) OX=559292 GN=RRP3 PE=1 SV=2	29	12	21	12	55.9	RRP3	0.0234362	0.403112
P35719	Uncharacterized protein MRP8 OS=Saccharomyces cerevisiae (strain ATCC 204508 / S288c) OX=559292 GN=MRP8 PE=1 SV=1	44	11	21	11	25.1	MRP8	0.0235062	0.796716
Q12460	Nucleolar protein 56 OS=Saccharomyces cerevisiae (strain ATCC 204508 / S288c) OX=559292 GN=NOP56 PE=1 SV=1	59	28	66	27	56.8	NOP56	0.023764	0.77324
P36010	Nucleoside diphosphate kinase OS=Saccharomyces cerevisiae (strain ATCC 204508 / S288c) OX=559292 GN=YNK1 PE=1 SV=1	75	11	28	11	17.2	YNK1	0.0237812	0.49282
P53276	U3 small nucleolar RNA-associated protein 8 OS=Saccharomyces cerevisiae (strain ATCC 204508 / S288c) OX=559292 GN=UTP8 PE=1 SV=1	23	14	26	14	80.1	UTP8	0.0238427	0.40716
Q12230	Sphingolipid long chain base-responsive protein LSP1 OS=Saccharomyces cerevisiae (strain ATCC 204508 / S288c) OX=559292 GN=LSP1 PE=1 SV=1	52	16	44	14	38	LSP1	0.0239515	0.348274
P32892	ATP-dependent RNA helicase DRS1 OS=Saccharomyces cerevisiae (strain ATCC 204508 / S288c) OX=559292 GN=DRS1 PE=1 SV=2	11	8	11	8	84.8	DRS1	0.0240267	0.652557
P43569	CCR4-associated factor 16 OS=Saccharomyces cerevisiae (strain ATCC 204508 / S288c) OX=559292 GN=CAF16 PE=1 SV=1	9	3	3	3	33.1	CAF16	0.0240594	0.898227
P38069	Alpha-1,2-mannosyltransferase MNN2 OS=Saccharomyces cerevisiae (strain ATCC 204508 / S288c) OX=559292 GN=MNN2 PE=1 SV=1	15	9	13	9	67.7	MNN2	0.0240943	0.616546
P39931	Protein SSP120 OS=Saccharomyces cerevisiae (strain ATCC 204508 / S288c) OX=559292 GN=SSP120 PE=1 SV=1	6	1	2	1	27.3	SSP120	0.0246615	0.939811
Q12159	RNA annealing protein YRA1 OS=Saccharomyces cerevisiae (strain ATCC 204508 / S288c) OX=559292 GN=YRA1 PE=1 SV=2	42	9	21	9	24.9	YRA1	0.0247384	0.749217
P25044	Tyrosine-protein phosphatase 1 OS=Saccharomyces cerevisiae (strain ATCC 204508 / S288c) OX=559292 GN=PTP1 PE=1 SV=1	10	4	9	4	38.8	PTP1	0.0248048	0.601893
P20485	Choline kinase OS=Saccharomyces cerevisiae (strain ATCC 204508 / S288c) OX=559292 GN=CKI1 PE=1 SV=1	20	10	16	10	66.3	CKI1	0.0248142	0.718931
P25617	Uncharacterized protein YCR016W OS=Saccharomyces cerevisiae (strain ATCC 204508 / S288c) OX=559292 GN=YCR016W PE=1 SV=2	9	3	4	3	33.6	NA	0.0249262	0.916115
P38853	Kelch repeat-containing protein 1 OS=Saccharomyces cerevisiae (strain ATCC 204508 / S288c) OX=559292 GN=KEL1 PE=1 SV=1	5	5	9	5	131	KEL1	0.024928	0.761422
P39714	(R,R)-butanediol dehydrogenase OS=Saccharomyces cerevisiae (strain ATCC 204508 / S288c) OX=559292 GN=BDH1 PE=1 SV=2	17	6	12	6	41.6	BDH1	0.0251207	0.617731
P34237	Protein CASP OS=Saccharomyces cerevisiae (strain ATCC 204508 / S288c) OX=559292 GN=COY1 PE=1 SV=2	13	9	12	9	77.5	COY1	0.0252154	0.936459
Q12012	Uncharacterized protein YOR289W OS=Saccharomyces cerevisiae (strain ATCC 204508 / S288c) OX=559292 GN=YOR289W PE=1 SV=1	15	4	7	4	29.1	NA	0.025349	0.732589
P52488	Ubiquitin-activating enzyme E1-like OS=Saccharomyces cerevisiae (strain ATCC 204508 / S288c) OX=559292 GN=UBA2 PE=1 SV=1	10	6	7	6	71.2	UBA2	0.0254016	0.746225
P00175	L-lactate dehydrogenase (cytochrome) OS=Saccharomyces cerevisiae (strain ATCC 204508 / S288c) OX=559292 GN=CYB2 PE=1 SV=1	53	27	60	27	65.5	CYB2	0.0254109	0.680324
P33755	Nuclear protein localization protein 4 OS=Saccharomyces cerevisiae (strain ATCC 204508 / S288c) OX=559292 GN=NPL4 PE=1 SV=1	29	11	16	11	65.7	NPL4	0.0254276	0.667873
P53941	U3 small nucleolar ribonucleoprotein protein IMP4 OS=Saccharomyces cerevisiae (strain ATCC 204508 / S288c) OX=559292 GN=IMP4 PE=1 SV=1	23	8	11	8	33.5	IMP4	0.0255045	0.763862
Q00816	Resistance to glucose repression protein 1 OS=Saccharomyces cerevisiae (strain ATCC 204508 / S288c) OX=559292 GN=REG1 PE=1 SV=1	8	9	14	9	112.5	REG1	0.0255139	0.741914
Q12234	GRIP domain-containing protein RUD3 OS=Saccharomyces cerevisiae (strain ATCC 204508 / S288c) OX=559292 GN=RUD3 PE=1 SV=1	5	3	4	3	56	RUD3	0.025569	0.774874
Q08685	mRNA cleavage and polyadenylation factor CLP1 OS=Saccharomyces cerevisiae (strain ATCC 204508 / S288c) OX=559292 GN=CLP1 PE=1 SV=1	6	3	6	3	50.2	CLP1	0.0256125	0.723757
P21524	Ribonucleoside-diphosphate reductase large chain 1 OS=Saccharomyces cerevisiae (strain ATCC 204508 / S288c) OX=559292 GN=RNR1 PE=1 SV=2	28	24	47	24	99.5	RNR1	0.0258181	0.398443
P36124	SET domain-containing protein 3 OS=Saccharomyces cerevisiae (strain ATCC 204508 / S288c) OX=559292 GN=SET3 PE=1 SV=1	1	1	1	1	85.4	SET3	0.0258351	0.774282
Q06338	Protein BCP1 OS=Saccharomyces cerevisiae (strain ATCC 204508 / S288c) OX=559292 GN=BCP1 PE=1 SV=1	43	9	15	9	32.6	BCP1	0.0259541	0.76374
P38616	Protein YGP1 OS=Saccharomyces cerevisiae (strain ATCC 204508 / S288c) OX=559292 GN=YGP1 PE=1 SV=2	25	7	17	7	37.3	YGP1	0.0260588	0.635192
P25385	Protein transport protein BOS1 OS=Saccharomyces cerevisiae (strain ATCC 204508 / S288c) OX=559292 GN=BOS1 PE=1 SV=1	23	4	7	4	27.5	BOS1	0.0260988	0.70504
P16861	ATP-dependent 6-phosphofructokinase subunit alpha OS=Saccharomyces cerevisiae (strain ATCC 204508 / S288c) OX=559292 GN=PFK1 PE=1 SV=1	64	53	142	52	107.9	PFK1	0.0262603	0.597658
P25303	DnaJ-related protein SCJ1 OS=Saccharomyces cerevisiae (strain ATCC 204508 / S288c) OX=559292 GN=SCJ1 PE=1 SV=2	10	4	7	4	41.5	SCJ1	0.0262844	0.849715
P38934	Nuclear segregation protein BFR1 OS=Saccharomyces cerevisiae (strain ATCC 204508 / S288c) OX=559292 GN=BFR1 PE=1 SV=1	68	40	79	40	54.6	BFR1	0.0263083	0.399801
P38742	Nitrogen permease regulator 3 OS=Saccharomyces cerevisiae (strain ATCC 204508 / S288c) OX=559292 GN=NPR3 PE=1 SV=1	1	1	1	1	129.9	NPR3	0.0265113	0.884965
Q03496	tRNA (32-2'-O)-methyltransferase regulator TRM732 OS=Saccharomyces cerevisiae (strain ATCC 204508 / S288c) OX=559292 GN=TRM732 PE=1 SV=1	2	3	5	3	163.5	TRM732	0.0267408	0.844802
Q12500	Late secretory pathway protein AVL9 OS=Saccharomyces cerevisiae (strain ATCC 204508 / S288c) OX=559292 GN=AVL9 PE=1 SV=1	4	3	5	3	86.4	AVL9	0.0271159	0.263588
P04650	Large ribosomal subunit protein eL39 OS=Saccharomyces cerevisiae (strain ATCC 204508 / S288c) OX=559292 GN=RPL39 PE=1 SV=3	22	2	6	2	6.3	RPL39	0.0276497	0.868976
P28496	Ceramide synthase LAC1 OS=Saccharomyces cerevisiae (strain ATCC 204508 / S288c) OX=559292 GN=LAC1 PE=1 SV=2	4	1	2	1	49	LAC1	0.0277864	0.881788
P39719	Flavin carrier protein 2 OS=Saccharomyces cerevisiae (strain ATCC 204508 / S288c) OX=559292 GN=FLC2 PE=1 SV=2	2	2	3	2	87.4	FLC2	0.0279024	0.745327
P07273	Transcription elongation factor S-II OS=Saccharomyces cerevisiae (strain ATCC 204508 / S288c) OX=559292 GN=DST1 PE=1 SV=4	42	12	22	12	34.8	DST1	0.0281696	0.447488
P14747	Serine/threonine-protein phosphatase 2B catalytic subunit A2 OS=Saccharomyces cerevisiae (strain ATCC 204508 / S288c) OX=559292 GN=CMP2 PE=1 SV=2	15	9	15	8	68.5	CMP2	0.028951	0.52878
P60010	Actin OS=Saccharomyces cerevisiae (strain ATCC 204508 / S288c) OX=559292 GN=ACT1 PE=1 SV=1	63	18	321	18	41.7	ACT1	0.0295498	0.221861
P16120	Threonine synthase OS=Saccharomyces cerevisiae (strain ATCC 204508 / S288c) OX=559292 GN=THR4 PE=1 SV=1	49	22	45	22	57.4	THR4	0.0299412	0.0108227
P40340	ATPase histone chaperone YTA7 OS=Saccharomyces cerevisiae (strain ATCC 204508 / S288c) OX=559292 GN=YTA7 PE=1 SV=2	1	2	3	2	157.3	YTA7	0.0299676	0.857789
P34216	EH domain-containing and endocytosis protein 1 OS=Saccharomyces cerevisiae (strain ATCC 204508 / S288c) OX=559292 GN=EDE1 PE=1 SV=2	23	27	61	27	150.7	EDE1	0.0302889	0.735805
P18239	ADP,ATP carrier protein 2 OS=Saccharomyces cerevisiae (strain ATCC 204508 / S288c) OX=559292 GN=PET9 PE=1 SV=2	60	22	169	22	34.4	PET9	0.0302988	0.658777
P22696	Peptidyl-prolyl cis-trans isomerase ESS1 OS=Saccharomyces cerevisiae (strain ATCC 204508 / S288c) OX=559292 GN=ESS1 PE=1 SV=3	39	8	13	8	19.4	ESS1	0.0306613	0.855665
Q04935	Cytochrome c oxidase assembly protein COX20, mitochondrial OS=Saccharomyces cerevisiae (strain ATCC 204508 / S288c) OX=559292 GN=COX20 PE=1 SV=1	27	5	8	5	23.7	COX20	0.0307444	0.513122
P23542	Aspartate aminotransferase, cytoplasmic OS=Saccharomyces cerevisiae (strain ATCC 204508 / S288c) OX=559292 GN=AAT2 PE=1 SV=3	53	18	50	18	46	AAT2	0.0307832	0.64025
P39932	Sugar transporter STL1 OS=Saccharomyces cerevisiae (strain ATCC 204508 / S288c) OX=559292 GN=STL1 PE=1 SV=2	8	5	8	5	63.5	STL1	0.030812	0.821943
P31116	Homoserine dehydrogenase OS=Saccharomyces cerevisiae (strain ATCC 204508 / S288c) OX=559292 GN=HOM6 PE=1 SV=1	78	23	57	23	38.5	HOM6	0.0308459	0.321139
P53273	Uncharacterized vacuolar membrane protein YGR125W OS=Saccharomyces cerevisiae (strain ATCC 204508 / S288c) OX=559292 GN=YGR125W PE=1 SV=1	1	1	2	1	116.9	NA	0.0313172	0.858083
P23301	Eukaryotic translation initiation factor 5A-1 OS=Saccharomyces cerevisiae (strain ATCC 204508 / S288c) OX=559292 GN=HYP2 PE=1 SV=3	60	12	116	12	17.1	HYP2	0.0315994	0.822859
P53048	General alpha-glucoside permease OS=Saccharomyces cerevisiae (strain ATCC 204508 / S288c) OX=559292 GN=MAL11 PE=1 SV=1	11	6	12	6	67.9	MAL11	0.0317791	0.625296
P38629	Replication factor C subunit 3 OS=Saccharomyces cerevisiae (strain ATCC 204508 / S288c) OX=559292 GN=RFC3 PE=1 SV=1	23	7	12	7	38.2	RFC3	0.0319392	0.596625
P39105	Lysophospholipase 1 OS=Saccharomyces cerevisiae (strain ATCC 204508 / S288c) OX=559292 GN=PLB1 PE=1 SV=2	10	5	10	5	71.6	PLB1	0.0321278	0.707268
P39730	Eukaryotic translation initiation factor 5B OS=Saccharomyces cerevisiae (strain ATCC 204508 / S288c) OX=559292 GN=FUN12 PE=1 SV=2	33	33	71	33	112.2	FUN12	0.032391	0.291308
P32504	Centromere DNA-binding protein complex CBF3 subunit A OS=Saccharomyces cerevisiae (strain ATCC 204508 / S288c) OX=559292 GN=CBF2 PE=1 SV=1	1	1	2	1	111.8	CBF2	0.0324433	0.619294
Q3E764	Translation machinery-associated protein 7 OS=Saccharomyces cerevisiae (strain ATCC 204508 / S288c) OX=559292 GN=TMA7 PE=1 SV=1	52	5	12	5	6.9	TMA7	0.0325647	0.74794
P52918	Protein MSN5 OS=Saccharomyces cerevisiae (strain ATCC 204508 / S288c) OX=559292 GN=MSN5 PE=1 SV=1	6	6	10	6	142	MSN5	0.032664	0.379262
P32802	Transmembrane 9 superfamily member 1 OS=Saccharomyces cerevisiae (strain ATCC 204508 / S288c) OX=559292 GN=EMP70 PE=1 SV=2	6	4	5	4	75.9	EMP70	0.0328484	0.869799
P38219	Obg-like ATPase 1 OS=Saccharomyces cerevisiae (strain ATCC 204508 / S288c) OX=559292 GN=OLA1 PE=1 SV=1	70	28	67	28	44.1	OLA1	0.0329042	0.797482
Q04225	Ribosome assembly protein RRB1 OS=Saccharomyces cerevisiae (strain ATCC 204508 / S288c) OX=559292 GN=RRB1 PE=1 SV=1	48	20	41	20	57.2	RRB1	0.032997	0.0928945
P33307	Importin alpha re-exporter OS=Saccharomyces cerevisiae (strain ATCC 204508 / S288c) OX=559292 GN=CSE1 PE=1 SV=2	13	10	17	10	109.3	CSE1	0.0331099	0.383987
Q12018	Cell division control protein 53 OS=Saccharomyces cerevisiae (strain ATCC 204508 / S288c) OX=559292 GN=CDC53 PE=1 SV=1	23	17	30	17	93.9	CDC53	0.03319	0.582308
Q12000	Translation machinery-associated protein 46 OS=Saccharomyces cerevisiae (strain ATCC 204508 / S288c) OX=559292 GN=TMA46 PE=1 SV=2	28	9	16	9	39.5	TMA46	0.0332065	0.138679
P17106	Centromere-binding protein 1 OS=Saccharomyces cerevisiae (strain ATCC 204508 / S288c) OX=559292 GN=CBF1 PE=1 SV=2	5	1	2	1	39.4	CBF1	0.0332398	0.84968
Q06494	Putative pyridoxal reductase OS=Saccharomyces cerevisiae (strain ATCC 204508 / S288c) OX=559292 GN=YPR127W PE=1 SV=1	35	13	28	13	38.6	NA	0.0332458	0.510338
P21264	Phosphoribosylaminoimidazole carboxylase OS=Saccharomyces cerevisiae (strain ATCC 204508 / S288c) OX=559292 GN=ADE2 PE=1 SV=1	38	17	37	17	62.3	ADE2	0.0333863	0.615075
Q6Q560	Protein ISD11 OS=Saccharomyces cerevisiae (strain ATCC 204508 / S288c) OX=559292 GN=ISD11 PE=1 SV=1	36	4	10	4	11.3	ISD11	0.0335138	0.458568
P32914	Transcription elongation factor SPT4 OS=Saccharomyces cerevisiae (strain ATCC 204508 / S288c) OX=559292 GN=SPT4 PE=1 SV=1	30	2	3	2	11.2	SPT4	0.0339511	0.423212
P04840	Mitochondrial outer membrane protein porin 1 OS=Saccharomyces cerevisiae (strain ATCC 204508 / S288c) OX=559292 GN=POR1 PE=1 SV=4	85	19	105	19	30.4	POR1	0.034097	0.653916
P20107	Vacuolar zinc transporter ZRC1 OS=Saccharomyces cerevisiae (strain ATCC 204508 / S288c) OX=559292 GN=ZRC1 PE=1 SV=2	6	2	8	2	48.3	ZRC1	0.0342514	0.499032
P47011	Glycogenin-2 OS=Saccharomyces cerevisiae (strain ATCC 204508 / S288c) OX=559292 GN=GLG2 PE=1 SV=1	6	2	3	2	44.5	GLG2	0.0343042	0.723139
P43621	Coatomer subunit delta OS=Saccharomyces cerevisiae (strain ATCC 204508 / S288c) OX=559292 GN=RET2 PE=1 SV=3	18	11	29	11	60.6	RET2	0.0343604	0.516285
P53725	M-phase phosphoprotein 6 homolog OS=Saccharomyces cerevisiae (strain ATCC 204508 / S288c) OX=559292 GN=MPP6 PE=1 SV=1	7	1	1	1	21.1	MPP6	0.0347952	0.725038
P35845	Oxysterol-binding protein homolog 1 OS=Saccharomyces cerevisiae (strain ATCC 204508 / S288c) OX=559292 GN=SWH1 PE=1 SV=4	5	5	5	5	135	SWH1	0.0348687	0.513841
P47124	Putative glycosyltransferase HOC1 OS=Saccharomyces cerevisiae (strain ATCC 204508 / S288c) OX=559292 GN=HOC1 PE=1 SV=3	17	6	13	6	46.3	HOC1	0.0349063	0.390223
Q06440	Coronin-like protein OS=Saccharomyces cerevisiae (strain ATCC 204508 / S288c) OX=559292 GN=CRN1 PE=1 SV=1	21	14	29	14	72.5	CRN1	0.0350211	0.625423
P37370	Verprolin OS=Saccharomyces cerevisiae (strain ATCC 204508 / S288c) OX=559292 GN=VRP1 PE=1 SV=2	7	6	7	6	82.5	VRP1	0.0350386	0.857493
P89102	Exocyst complex component SEC5 OS=Saccharomyces cerevisiae (strain ATCC 204508 / S288c) OX=559292 GN=SEC5 PE=1 SV=1	1	1	3	1	112.1	SEC5	0.0350486	0.867071
P40540	ER membrane protein complex subunit 5 OS=Saccharomyces cerevisiae (strain ATCC 204508 / S288c) OX=559292 GN=EMC5 PE=1 SV=1	30	4	5	4	15.9	EMC5	0.0352203	0.696428
P25358	Elongation of fatty acids protein 2 OS=Saccharomyces cerevisiae (strain ATCC 204508 / S288c) OX=559292 GN=ELO2 PE=1 SV=1	9	3	5	3	40	ELO2	0.0354883	0.577172
P38874	Elongator complex protein 5 OS=Saccharomyces cerevisiae (strain ATCC 204508 / S288c) OX=559292 GN=IKI1 PE=1 SV=1	16	3	5	3	35.2	IKI1	0.0354903	0.415257
P31688	Trehalose-phosphatase OS=Saccharomyces cerevisiae (strain ATCC 204508 / S288c) OX=559292 GN=TPS2 PE=1 SV=3	36	28	55	28	102.9	TPS2	0.0356687	0.612717
P15625	Phenylalanine--tRNA ligase alpha subunit OS=Saccharomyces cerevisiae (strain ATCC 204508 / S288c) OX=559292 GN=FRS2 PE=1 SV=3	42	18	35	18	57.5	FRS2	0.0360977	0.214624
P40347	Low molecular weight phosphotyrosine protein phosphatase OS=Saccharomyces cerevisiae (strain ATCC 204508 / S288c) OX=559292 GN=LTP1 PE=1 SV=1	12	3	5	3	18.7	LTP1	0.0361188	0.802288
P16451	Pyruvate dehydrogenase complex protein X component, mitochondrial OS=Saccharomyces cerevisiae (strain ATCC 204508 / S288c) OX=559292 GN=PDX1 PE=1 SV=1	30	14	26	14	45.3	PDX1	0.0361501	0.662388
P32502	Translation initiation factor eIF-2B subunit beta OS=Saccharomyces cerevisiae (strain ATCC 204508 / S288c) OX=559292 GN=GCD7 PE=1 SV=1	29	10	16	10	42.5	GCD7	0.0363599	0.388027
P27351	AP-2 complex subunit beta OS=Saccharomyces cerevisiae (strain ATCC 204508 / S288c) OX=559292 GN=APL1 PE=1 SV=2	7	4	6	4	80.4	APL1	0.0363729	0.787543
P34760	Peroxiredoxin TSA1 OS=Saccharomyces cerevisiae (strain ATCC 204508 / S288c) OX=559292 GN=TSA1 PE=1 SV=3	77	13	51	13	21.6	TSA1	0.0365667	0.74235
P39525	3-oxoacyl-[acyl-carrier-protein] synthase homolog OS=Saccharomyces cerevisiae (strain ATCC 204508 / S288c) OX=559292 GN=CEM1 PE=1 SV=1	7	3	4	3	47.5	CEM1	0.0366485	0.7008
P53332	Phosphopantetheine adenylyltransferase OS=Saccharomyces cerevisiae (strain ATCC 204508 / S288c) OX=559292 GN=CAB4 PE=1 SV=1	16	4	6	4	34.3	CAB4	0.0368589	0.426858
P32899	U3 small nucleolar ribonucleoprotein protein IMP3 OS=Saccharomyces cerevisiae (strain ATCC 204508 / S288c) OX=559292 GN=IMP3 PE=1 SV=1	16	4	5	4	21.9	IMP3	0.0369374	0.391402
P50102	Ubiquitin carboxyl-terminal hydrolase 8 OS=Saccharomyces cerevisiae (strain ATCC 204508 / S288c) OX=559292 GN=UBP8 PE=1 SV=1	2	1	2	1	53.6	UBP8	0.0370212	0.917188
P17423	Homoserine kinase OS=Saccharomyces cerevisiae (strain ATCC 204508 / S288c) OX=559292 GN=THR1 PE=1 SV=4	47	11	22	11	38.7	THR1	0.0371971	0.723488
P38203	U6 snRNA-associated Sm-like protein LSm2 OS=Saccharomyces cerevisiae (strain ATCC 204508 / S288c) OX=559292 GN=LSM2 PE=1 SV=1	26	2	4	2	11.2	LSM2	0.0373064	0.42414
P30665	DNA replication licensing factor MCM4 OS=Saccharomyces cerevisiae (strain ATCC 204508 / S288c) OX=559292 GN=MCM4 PE=1 SV=2	9	9	16	9	104.9	MCM4	0.0374236	0.322329
P53152	Ubiquitin-conjugating enzyme variant MMS2 OS=Saccharomyces cerevisiae (strain ATCC 204508 / S288c) OX=559292 GN=MMS2 PE=1 SV=1	13	1	2	1	15.5	MMS2	0.0375766	0.86096
P50623	SUMO-conjugating enzyme UBC9 OS=Saccharomyces cerevisiae (strain ATCC 204508 / S288c) OX=559292 GN=UBC9 PE=1 SV=1	38	3	7	3	17.9	UBC9	0.0380042	0.830765
Q12155	Uncharacterized membrane protein YLR050C OS=Saccharomyces cerevisiae (strain ATCC 204508 / S288c) OX=559292 GN=YLR050C PE=1 SV=1	15	2	4	2	19.1	NA	0.0380145	0.796247
Q00916	U1 small nuclear ribonucleoprotein 70 kDa homolog OS=Saccharomyces cerevisiae (strain ATCC 204508 / S288c) OX=559292 GN=SNP1 PE=1 SV=1	4	1	2	1	34.4	SNP1	0.0380874	0.592893
P53177	tRNA wybutosine-synthesizing protein 3 OS=Saccharomyces cerevisiae (strain ATCC 204508 / S288c) OX=559292 GN=TYW3 PE=1 SV=1	6	2	2	2	30.8	TYW3	0.0383398	0.735207
Q04773	Uncharacterized protein YMR074C OS=Saccharomyces cerevisiae (strain ATCC 204508 / S288c) OX=559292 GN=YMR074C PE=1 SV=1	31	4	6	4	16	NA	0.0383876	0.76834
Q06078	U3 small nucleolar RNA-associated protein 21 OS=Saccharomyces cerevisiae (strain ATCC 204508 / S288c) OX=559292 GN=UTP21 PE=1 SV=1	11	7	13	7	104.7	UTP21	0.0384526	0.51598
P38811	Transcription-associated protein 1 OS=Saccharomyces cerevisiae (strain ATCC 204508 / S288c) OX=559292 GN=TRA1 PE=1 SV=1	1	4	4	4	432.9	TRA1	0.0385921	0.746845
P25371	Probable ATP-dependent permease OS=Saccharomyces cerevisiae (strain ATCC 204508 / S288c) OX=559292 GN=ADP1 PE=1 SV=2	3	3	5	3	117.2	ADP1	0.0388002	0.645242
Q07878	Intermembrane lipid transfer protein VPS13 OS=Saccharomyces cerevisiae (strain ATCC 204508 / S288c) OX=559292 GN=VPS13 PE=1 SV=1	3	10	12	10	357.6	VPS13	0.0394197	0.440553
P21269	CCA tRNA nucleotidyltransferase, mitochondrial OS=Saccharomyces cerevisiae (strain ATCC 204508 / S288c) OX=559292 GN=CCA1 PE=1 SV=1	10	5	6	5	62.4	CCA1	0.0394358	0.564051
P53319	6-phosphogluconate dehydrogenase, decarboxylating 2 OS=Saccharomyces cerevisiae (strain ATCC 204508 / S288c) OX=559292 GN=GND2 PE=1 SV=1	31	14	38	9	53.9	GND2	0.0396775	0.769402
P32913	Vacuolar protein sorting-associated protein 17 OS=Saccharomyces cerevisiae (strain ATCC 204508 / S288c) OX=559292 GN=VPS17 PE=1 SV=2	4	2	4	2	63.2	VPS17	0.0399731	0.820422
P03962	Orotidine 5'-phosphate decarboxylase OS=Saccharomyces cerevisiae (strain ATCC 204508 / S288c) OX=559292 GN=URA3 PE=1 SV=2	43	12	19	12	29.2	URA3	0.0405327	0.379022
P32457	Cell division control protein 3 OS=Saccharomyces cerevisiae (strain ATCC 204508 / S288c) OX=559292 GN=CDC3 PE=1 SV=3	36	14	26	14	60	CDC3	0.040598	0.700874
Q06132	Suppressor of glycerol defect protein 1 OS=Saccharomyces cerevisiae (strain ATCC 204508 / S288c) OX=559292 GN=SGD1 PE=1 SV=1	6	6	10	6	102.8	SGD1	0.0409493	0.594587
P38822	Protein BZZ1 OS=Saccharomyces cerevisiae (strain ATCC 204508 / S288c) OX=559292 GN=BZZ1 PE=1 SV=1	16	10	16	10	71.1	BZZ1	0.0411477	0.60411
P53250	Twinfilin-1 OS=Saccharomyces cerevisiae (strain ATCC 204508 / S288c) OX=559292 GN=TWF1 PE=1 SV=1	18	4	7	4	37	TWF1	0.0414803	0.670881
P17076	Large ribosomal subunit protein eL8A OS=Saccharomyces cerevisiae (strain ATCC 204508 / S288c) OX=559292 GN=RPL8A PE=1 SV=4	64	23	85	4	28.1	RPL8A	0.0419022	0.922531
Q04080	GPI transamidase component GPI17 OS=Saccharomyces cerevisiae (strain ATCC 204508 / S288c) OX=559292 GN=GPI17 PE=1 SV=1	2	1	2	1	60.8	GPI17	0.0421467	0.698284
P32629	Mannan polymerase II complex ANP1 subunit OS=Saccharomyces cerevisiae (strain ATCC 204508 / S288c) OX=559292 GN=ANP1 PE=1 SV=3	14	7	12	7	58.1	ANP1	0.0423961	0.491187
Q08686	Thiosulfate sulfurtransferase TUM1 OS=Saccharomyces cerevisiae (strain ATCC 204508 / S288c) OX=559292 GN=TUM1 PE=1 SV=1	36	10	22	10	34.2	TUM1	0.0424762	0.135061
P38088	Glycine--tRNA ligase 1, mitochondrial OS=Saccharomyces cerevisiae (strain ATCC 204508 / S288c) OX=559292 GN=GRS1 PE=1 SV=3	58	34	86	34	78.1	GRS1	0.0425281	0.475841
P00854	ATP synthase subunit a OS=Saccharomyces cerevisiae (strain ATCC 204508 / S288c) OX=559292 GN=ATP6 PE=1 SV=2	9	2	4	2	29.1	ATP6	0.042576	0.595137
Q06631	Protein BFR2 OS=Saccharomyces cerevisiae (strain ATCC 204508 / S288c) OX=559292 GN=BFR2 PE=1 SV=1	21	11	22	11	61.2	BFR2	0.0427765	0.391956
P53633	Prenylated Rab acceptor 1 OS=Saccharomyces cerevisiae (strain ATCC 204508 / S288c) OX=559292 GN=YIP3 PE=1 SV=2	32	5	11	5	19.4	YIP3	0.0430514	0.314425
P07277	Mevalonate kinase OS=Saccharomyces cerevisiae (strain ATCC 204508 / S288c) OX=559292 GN=ERG12 PE=1 SV=1	31	10	16	10	48.4	ERG12	0.0430633	0.283535
P40106	Glycerol-1-phosphate phosphohydrolase 2 OS=Saccharomyces cerevisiae (strain ATCC 204508 / S288c) OX=559292 GN=GPP2 PE=1 SV=1	67	14	35	9	27.8	GPP2	0.0431296	0.516367
P29496	Minichromosome maintenance protein 5 OS=Saccharomyces cerevisiae (strain ATCC 204508 / S288c) OX=559292 GN=MCM5 PE=1 SV=1	10	9	17	9	86.4	MCM5	0.0432433	0.582432
P39547	ULP1-interacting protein 3 OS=Saccharomyces cerevisiae (strain ATCC 204508 / S288c) OX=559292 GN=UIP3 PE=1 SV=1	3	1	1	1	27.1	UIP3	0.0433286	0.535051
P18961	Serine/threonine-protein kinase YPK2/YKR2 OS=Saccharomyces cerevisiae (strain ATCC 204508 / S288c) OX=559292 GN=YPK2 PE=1 SV=1	5	4	6	1	76.6	YPK2	0.0435877	0.736591
Q03516	Uncharacterized protein RSN1 OS=Saccharomyces cerevisiae (strain ATCC 204508 / S288c) OX=559292 GN=RSN1 PE=1 SV=1	1	1	1	1	107.6	RSN1	0.0436054	0.305151
P23337	Glycogen [starch] synthase isoform 1 OS=Saccharomyces cerevisiae (strain ATCC 204508 / S288c) OX=559292 GN=GSY1 PE=1 SV=3	4	3	5	1	80.5	GSY1	0.0436394	0.68176
P53206	Putative mitochondrial cysteine synthase OS=Saccharomyces cerevisiae (strain ATCC 204508 / S288c) OX=559292 GN=MCY1 PE=1 SV=1	22	7	14	7	42.8	MCY1	0.0440805	0.443844
P35176	Peptidyl-prolyl cis-trans isomerase D OS=Saccharomyces cerevisiae (strain ATCC 204508 / S288c) OX=559292 GN=CPR5 PE=1 SV=1	43	6	16	6	25.3	CPR5	0.0441681	0.777162
P32368	Phosphatidylinositol-3-phosphatase SAC1 OS=Saccharomyces cerevisiae (strain ATCC 204508 / S288c) OX=559292 GN=SAC1 PE=1 SV=1	48	25	49	25	71.1	SAC1	0.0444948	0.100406
P40074	Vacuolar amino acid transporter 6 OS=Saccharomyces cerevisiae (strain ATCC 204508 / S288c) OX=559292 GN=AVT6 PE=1 SV=1	2	1	1	1	48.8	AVT6	0.0446192	0.364431
Q08634	Uncharacterized protein YOR238W OS=Saccharomyces cerevisiae (strain ATCC 204508 / S288c) OX=559292 GN=YOR238W PE=1 SV=2	2	1	1	1	35.2	NA	0.0448314	0.733188
P08524	Farnesyl pyrophosphate synthase OS=Saccharomyces cerevisiae (strain ATCC 204508 / S288c) OX=559292 GN=ERG20 PE=1 SV=2	51	21	41	21	40.5	ERG20	0.0448469	0.304146
P14843	Phospho-2-dehydro-3-deoxyheptonate aldolase, phenylalanine-inhibited OS=Saccharomyces cerevisiae (strain ATCC 204508 / S288c) OX=559292 GN=ARO3 PE=1 SV=1	34	14	32	12	41	ARO3	0.0449733	0.523331
P32794	ATPase family gene 2 protein OS=Saccharomyces cerevisiae (strain ATCC 204508 / S288c) OX=559292 GN=AFG2 PE=1 SV=1	15	10	13	10	84.7	AFG2	0.0451102	0.617149
P45976	Pre-mRNA polyadenylation factor FIP1 OS=Saccharomyces cerevisiae (strain ATCC 204508 / S288c) OX=559292 GN=FIP1 PE=1 SV=1	5	1	1	1	35.8	FIP1	0.0454322	0.729067
P39522	Dihydroxy-acid dehydratase, mitochondrial OS=Saccharomyces cerevisiae (strain ATCC 204508 / S288c) OX=559292 GN=ILV3 PE=1 SV=2	35	17	37	17	62.8	ILV3	0.0455581	0.313226
P41056	Large ribosomal subunit protein eL33B OS=Saccharomyces cerevisiae (strain ATCC 204508 / S288c) OX=559292 GN=RPL33B PE=1 SV=2	48	6	17	1	12.2	RPL33B	0.0455626	0.251686
P32521	Actin cytoskeleton-regulatory complex protein PAN1 OS=Saccharomyces cerevisiae (strain ATCC 204508 / S288c) OX=559292 GN=PAN1 PE=1 SV=2	17	22	47	22	160.2	PAN1	0.0457267	0.394411
P40485	Phosphatidylinositol 4,5-bisphosphate-binding protein SLM1 OS=Saccharomyces cerevisiae (strain ATCC 204508 / S288c) OX=559292 GN=SLM1 PE=1 SV=1	16	9	16	9	77.9	SLM1	0.0460697	0.286818
P00724	Invertase 2 OS=Saccharomyces cerevisiae (strain ATCC 204508 / S288c) OX=559292 GN=SUC2 PE=1 SV=1	26	11	25	11	60.6	SUC2	0.0460994	0.189305
P40481	Histidine protein methyltransferase 1 OS=Saccharomyces cerevisiae (strain ATCC 204508 / S288c) OX=559292 GN=HPM1 PE=1 SV=1	7	2	3	2	42.5	HPM1	0.0461876	0.621037
P35725	Uncharacterized protein YKL063C OS=Saccharomyces cerevisiae (strain ATCC 204508 / S288c) OX=559292 GN=YKL063C PE=1 SV=1	24	4	8	4	19	NA	0.0463751	0.636275
P09032	Translation initiation factor eIF-2B subunit gamma OS=Saccharomyces cerevisiae (strain ATCC 204508 / S288c) OX=559292 GN=GCD1 PE=1 SV=3	23	11	23	11	65.7	GCD1	0.0464338	0.448103
P38238	tRNA (cytidine(32)/guanosine(34)-2'-O)-methyltransferase OS=Saccharomyces cerevisiae (strain ATCC 204508 / S288c) OX=559292 GN=TRM7 PE=1 SV=1	9	2	3	2	34.7	TRM7	0.0464635	0.589793
Q07451	Endoplasmic reticulum transmembrane protein 3 OS=Saccharomyces cerevisiae (strain ATCC 204508 / S288c) OX=559292 GN=YET3 PE=1 SV=1	36	7	10	7	22.9	YET3	0.0465007	0.769
P53064	RNA polymerase-associated protein RTF1 OS=Saccharomyces cerevisiae (strain ATCC 204508 / S288c) OX=559292 GN=RTF1 PE=1 SV=2	12	8	12	8	65.8	RTF1	0.046663	0.0495986
P48412	Nonsense-mediated mRNA decay protein 3 OS=Saccharomyces cerevisiae (strain ATCC 204508 / S288c) OX=559292 GN=UPF3 PE=1 SV=1	4	1	2	1	44.9	UPF3	0.046808	0.366991
P53121	Putative flavin carrier protein 3 OS=Saccharomyces cerevisiae (strain ATCC 204508 / S288c) OX=559292 GN=FLC3 PE=1 SV=1	4	3	5	3	90.7	FLC3	0.0476957	0.563996
Q08925	RNA-binding protein MRN1 OS=Saccharomyces cerevisiae (strain ATCC 204508 / S288c) OX=559292 GN=MRN1 PE=1 SV=1	21	12	19	11	68.6	MRN1	0.047904	0.0870234
Q08951	AP-3 complex subunit delta OS=Saccharomyces cerevisiae (strain ATCC 204508 / S288c) OX=559292 GN=APL5 PE=1 SV=1	10	8	11	8	106.9	APL5	0.048003	0.541681
P25491	Mitochondrial protein import protein MAS5 OS=Saccharomyces cerevisiae (strain ATCC 204508 / S288c) OX=559292 GN=YDJ1 PE=1 SV=1	46	16	55	16	44.6	YDJ1	0.0484029	0.210549
P39985	rDNA transcriptional regulator POL5 OS=Saccharomyces cerevisiae (strain ATCC 204508 / S288c) OX=559292 GN=POL5 PE=1 SV=1	11	10	14	10	115.8	POL5	0.0489277	0.587446
P53184	Nicotinamidase OS=Saccharomyces cerevisiae (strain ATCC 204508 / S288c) OX=559292 GN=PNC1 PE=1 SV=1	47	6	11	6	25	PNC1	0.0489919	0.598553
P20457	DNA primase large subunit OS=Saccharomyces cerevisiae (strain ATCC 204508 / S288c) OX=559292 GN=PRI2 PE=1 SV=1	7	3	5	3	62.2	PRI2	0.0492285	0.633756
P25566	Peptide methionine sulfoxide reductase 2 OS=Saccharomyces cerevisiae (strain ATCC 204508 / S288c) OX=559292 GN=MXR2 PE=1 SV=1	13	2	2	2	19.3	MXR2	0.0492928	0.811197
P40958	Mitotic spindle checkpoint component MAD2 OS=Saccharomyces cerevisiae (strain ATCC 204508 / S288c) OX=559292 GN=MAD2 PE=1 SV=1	14	3	3	3	22.3	MAD2	0.0496955	0.447371
P33417	Intrastrand cross-link recognition protein OS=Saccharomyces cerevisiae (strain ATCC 204508 / S288c) OX=559292 GN=IXR1 PE=1 SV=2	8	4	6	4	67.8	IXR1	0.0501117	0.423418
P50264	Polyamine oxidase FMS1 OS=Saccharomyces cerevisiae (strain ATCC 204508 / S288c) OX=559292 GN=FMS1 PE=1 SV=1	4	2	2	2	57.8	FMS1	0.0502548	0.57067
P22136	ATPase expression protein 2, mitochondrial OS=Saccharomyces cerevisiae (strain ATCC 204508 / S288c) OX=559292 GN=AEP2 PE=1 SV=3	4	2	3	2	67.5	AEP2	0.0507648	0.719238
P53115	Chromatin-remodeling ATPase INO80 OS=Saccharomyces cerevisiae (strain ATCC 204508 / S288c) OX=559292 GN=INO80 PE=1 SV=1	2	3	6	3	171.3	INO80	0.0510153	0.588821
P53091	DNA replication licensing factor MCM6 OS=Saccharomyces cerevisiae (strain ATCC 204508 / S288c) OX=559292 GN=MCM6 PE=1 SV=2	2	2	3	2	112.9	MCM6	0.0510218	0.47142
P10363	DNA primase small subunit OS=Saccharomyces cerevisiae (strain ATCC 204508 / S288c) OX=559292 GN=PRI1 PE=1 SV=2	6	3	6	3	47.7	PRI1	0.0513094	0.452882
Q99297	Mitochondrial 2-oxodicarboxylate carrier 2 OS=Saccharomyces cerevisiae (strain ATCC 204508 / S288c) OX=559292 GN=ODC2 PE=1 SV=1	20	4	7	4	34	ODC2	0.0515024	0.541191
P34110	Vacuolar protein sorting-associated protein 35 OS=Saccharomyces cerevisiae (strain ATCC 204508 / S288c) OX=559292 GN=VPS35 PE=1 SV=2	4	4	6	4	109.1	VPS35	0.0516272	0.657286
P04807	Hexokinase-2 OS=Saccharomyces cerevisiae (strain ATCC 204508 / S288c) OX=559292 GN=HXK2 PE=1 SV=4	71	26	84	24	53.9	HXK2	0.051809	0.178561
P47103	Peptidyl-prolyl cis-trans isomerase CYP7 OS=Saccharomyces cerevisiae (strain ATCC 204508 / S288c) OX=559292 GN=CPR7 PE=1 SV=1	13	6	9	6	45.1	CPR7	0.0518452	0.261291
P38218	ADP-ribose 1''-phosphate phosphatase OS=Saccharomyces cerevisiae (strain ATCC 204508 / S288c) OX=559292 GN=POA1 PE=1 SV=1	24	4	6	4	19.9	POA1	0.0520328	0.387243
P47064	AP-3 complex subunit sigma OS=Saccharomyces cerevisiae (strain ATCC 204508 / S288c) OX=559292 GN=APS3 PE=1 SV=1	11	2	4	2	21.9	APS3	0.0520427	0.460108
P07149	Fatty acid synthase subunit beta OS=Saccharomyces cerevisiae (strain ATCC 204508 / S288c) OX=559292 GN=FAS1 PE=1 SV=2	53	83	205	83	228.5	FAS1	0.052065	0.0215808
P40433	6-phosphofructo-2-kinase 1 OS=Saccharomyces cerevisiae (strain ATCC 204508 / S288c) OX=559292 GN=PFK26 PE=1 SV=1	3	3	5	3	93.4	PFK26	0.0520795	0.40358
Q02555	Ribonuclease 3 OS=Saccharomyces cerevisiae (strain ATCC 204508 / S288c) OX=559292 GN=RNT1 PE=1 SV=1	7	3	8	2	54	RNT1	0.052175	0.493947
P16862	ATP-dependent 6-phosphofructokinase subunit beta OS=Saccharomyces cerevisiae (strain ATCC 204508 / S288c) OX=559292 GN=PFK2 PE=1 SV=4	37	32	80	31	104.6	PFK2	0.0524439	0.291063
P04051	DNA-directed RNA polymerase III subunit RPC1 OS=Saccharomyces cerevisiae (strain ATCC 204508 / S288c) OX=559292 GN=RPO31 PE=1 SV=1	7	10	15	10	162.2	RPO31	0.0526567	0.396658
P38281	Actin patches distal protein 1 OS=Saccharomyces cerevisiae (strain ATCC 204508 / S288c) OX=559292 GN=APD1 PE=1 SV=1	13	4	9	4	35.7	APD1	0.0527042	0.229097
P53312	Succinate--CoA ligase [ADP-forming] subunit beta, mitochondrial OS=Saccharomyces cerevisiae (strain ATCC 204508 / S288c) OX=559292 GN=LSC2 PE=1 SV=1	58	22	45	22	46.9	LSC2	0.0527537	0.235682
P33204	Actin-related protein 2/3 complex subunit 4 OS=Saccharomyces cerevisiae (strain ATCC 204508 / S288c) OX=559292 GN=ARC19 PE=1 SV=2	37	5	8	5	19.9	ARC19	0.0528716	0.389214
P54000	RNA polymerase II transcriptional coactivator SUB1 OS=Saccharomyces cerevisiae (strain ATCC 204508 / S288c) OX=559292 GN=SUB1 PE=1 SV=1	26	7	12	7	33.1	SUB1	0.0528819	0.414824
P25087	Sterol 24-C-methyltransferase ERG6 OS=Saccharomyces cerevisiae (strain ATCC 204508 / S288c) OX=559292 GN=ERG6 PE=1 SV=4	64	23	61	23	43.4	ERG6	0.052907	0.0752684
P43609	Chromatin structure-remodeling complex protein RSC8 OS=Saccharomyces cerevisiae (strain ATCC 204508 / S288c) OX=559292 GN=RSC8 PE=1 SV=1	28	15	30	15	63.1	RSC8	0.053162	0.10111
Q10740	Leucine aminopeptidase 2 OS=Saccharomyces cerevisiae (strain ATCC 204508 / S288c) OX=559292 GN=LAP2 PE=1 SV=1	36	21	33	21	77.3	LAP2	0.0534771	0.385975
P16521	Elongation factor 3A OS=Saccharomyces cerevisiae (strain ATCC 204508 / S288c) OX=559292 GN=YEF3 PE=1 SV=4	65	57	403	42	115.9	YEF3	0.0535038	0.0299867
P08456	CDP-diacylglycerol--serine O-phosphatidyltransferase OS=Saccharomyces cerevisiae (strain ATCC 204508 / S288c) OX=559292 GN=CHO1 PE=1 SV=3	13	3	9	3	30.8	CHO1	0.053531	0.193892
P40487	2-(3-amino-3-carboxypropyl)histidine synthase subunit 1 OS=Saccharomyces cerevisiae (strain ATCC 204508 / S288c) OX=559292 GN=DPH1 PE=1 SV=1	14	6	10	6	48.3	DPH1	0.0537151	0.370941
P36017	Vacuolar protein sorting-associated protein 21 OS=Saccharomyces cerevisiae (strain ATCC 204508 / S288c) OX=559292 GN=VPS21 PE=1 SV=1	39	7	12	6	23.1	VPS21	0.05413	0.0844755
P20604	Serine/threonine-protein phosphatase PP1-1 OS=Saccharomyces cerevisiae (strain ATCC 204508 / S288c) OX=559292 GN=SIT4 PE=1 SV=1	9	3	4	3	35.5	SIT4	0.0544402	0.246812
P35723	Endoplasmic reticulum transmembrane protein 1 OS=Saccharomyces cerevisiae (strain ATCC 204508 / S288c) OX=559292 GN=YET1 PE=1 SV=2	31	6	13	6	23.4	YET1	0.0545428	0.200054
P53043	Serine/threonine-protein phosphatase T OS=Saccharomyces cerevisiae (strain ATCC 204508 / S288c) OX=559292 GN=PPT1 PE=1 SV=1	17	9	18	9	58	PPT1	0.0546201	0.0542428
P16474	Endoplasmic reticulum chaperone BiP OS=Saccharomyces cerevisiae (strain ATCC 204508 / S288c) OX=559292 GN=KAR2 PE=1 SV=1	54	36	114	33	74.4	KAR2	0.0546528	0.203062
Q04767	Golgi apparatus membrane protein TVP18 OS=Saccharomyces cerevisiae (strain ATCC 204508 / S288c) OX=559292 GN=TVP18 PE=1 SV=1	8	1	2	1	18.7	TVP18	0.0547351	0.197126
P10080	Single-stranded nucleic acid-binding protein OS=Saccharomyces cerevisiae (strain ATCC 204508 / S288c) OX=559292 GN=SBP1 PE=1 SV=2	59	15	41	15	33	SBP1	0.0554195	0.298754
Q08746	Regulator of ribosome biosynthesis OS=Saccharomyces cerevisiae (strain ATCC 204508 / S288c) OX=559292 GN=RRS1 PE=1 SV=1	12	2	3	2	22.9	RRS1	0.0558195	0.652501
P32644	Putative ATP-dependent RNA helicase ECM32 OS=Saccharomyces cerevisiae (strain ATCC 204508 / S288c) OX=559292 GN=ECM32 PE=1 SV=1	3	4	6	4	126.9	ECM32	0.0560833	0.664109
P52490	Ubiquitin-conjugating enzyme E2 13 OS=Saccharomyces cerevisiae (strain ATCC 204508 / S288c) OX=559292 GN=UBC13 PE=1 SV=1	18	2	2	2	17.5	UBC13	0.0561602	0.698094
Q08558	Delta(3,5)-Delta(2,4)-dienoyl-CoA isomerase OS=Saccharomyces cerevisiae (strain ATCC 204508 / S288c) OX=559292 GN=DCI1 PE=1 SV=1	11	2	4	2	30	DCI1	0.0563779	0.478812
P36111	Uncharacterized protein YKR015C OS=Saccharomyces cerevisiae (strain ATCC 204508 / S288c) OX=559292 GN=YKR015C PE=4 SV=1	2	1	1	1	66.5	NA	0.056455	0.738971
P39993	ARF guanine-nucleotide exchange factor 2 OS=Saccharomyces cerevisiae (strain ATCC 204508 / S288c) OX=559292 GN=GEA2 PE=1 SV=1	5	8	9	8	165.6	GEA2	0.0565732	0.546068
P06197	CDP-diacylglycerol--inositol 3-phosphatidyltransferase OS=Saccharomyces cerevisiae (strain ATCC 204508 / S288c) OX=559292 GN=PIS1 PE=1 SV=1	20	4	7	4	24.8	PIS1	0.0566843	0.660117
P38439	RNA polymerase-associated protein LEO1 OS=Saccharomyces cerevisiae (strain ATCC 204508 / S288c) OX=559292 GN=LEO1 PE=1 SV=1	16	7	17	7	53.9	LEO1	0.0567668	0.55695
Q3E824	Uncharacterized protein YOR020W-A OS=Saccharomyces cerevisiae (strain ATCC 204508 / S288c) OX=559292 GN=YOR020W-A PE=1 SV=1	10	1	3	1	9.6	NA	0.0575916	0.802428
P08018	MAP kinase kinase PBS2 OS=Saccharomyces cerevisiae (strain ATCC 204508 / S288c) OX=559292 GN=PBS2 PE=1 SV=4	2	1	2	1	72.7	PBS2	0.0578467	0.452177
P09457	ATP synthase subunit 5, mitochondrial OS=Saccharomyces cerevisiae (strain ATCC 204508 / S288c) OX=559292 GN=ATP5 PE=1 SV=1	69	13	33	13	22.8	ATP5	0.0580296	0.0623291
P19073	Cell division control protein 42 OS=Saccharomyces cerevisiae (strain ATCC 204508 / S288c) OX=559292 GN=CDC42 PE=1 SV=2	30	5	10	5	21.3	CDC42	0.0580414	0.743005
P14832	Peptidyl-prolyl cis-trans isomerase OS=Saccharomyces cerevisiae (strain ATCC 204508 / S288c) OX=559292 GN=CPR1 PE=1 SV=3	54	10	52	9	17.4	CPR1	0.0582131	0.543719
P19146	ADP-ribosylation factor 2 OS=Saccharomyces cerevisiae (strain ATCC 204508 / S288c) OX=559292 GN=ARF2 PE=1 SV=3	70	9	72	2	20.6	ARF2	0.0587557	0.545884
Q05778	Proteasome chaperone 1 OS=Saccharomyces cerevisiae (strain ATCC 204508 / S288c) OX=559292 GN=PBA1 PE=1 SV=2	18	4	11	4	30.7	PBA1	0.058907	0.277935
P38732	Protein-lysine N-methyltransferase EFM1 OS=Saccharomyces cerevisiae (strain ATCC 204508 / S288c) OX=559292 GN=EFM1 PE=1 SV=1	22	10	14	10	67.4	EFM1	0.0598461	0.143878
P47119	Inosine triphosphate pyrophosphatase OS=Saccharomyces cerevisiae (strain ATCC 204508 / S288c) OX=559292 GN=HAM1 PE=1 SV=1	71	10	19	10	22.1	HAM1	0.0599459	0.224057
P23615	Transcription elongation factor SPT6 OS=Saccharomyces cerevisiae (strain ATCC 204508 / S288c) OX=559292 GN=SPT6 PE=1 SV=1	17	24	42	24	168.2	SPT6	0.05998	0.0591651
P25618	Protein CWH43 OS=Saccharomyces cerevisiae (strain ATCC 204508 / S288c) OX=559292 GN=CWH43 PE=1 SV=2	4	4	7	4	107.8	CWH43	0.0601547	0.383832
P20051	Dihydroorotase OS=Saccharomyces cerevisiae (strain ATCC 204508 / S288c) OX=559292 GN=URA4 PE=1 SV=2	18	6	12	6	40.3	URA4	0.0601614	0.580619
P38786	Ribonuclease P/MRP protein subunit RPP1 OS=Saccharomyces cerevisiae (strain ATCC 204508 / S288c) OX=559292 GN=RPP1 PE=1 SV=1	8	2	5	2	32.2	RPP1	0.0602455	0.131787
P19097	Fatty acid synthase subunit alpha OS=Saccharomyces cerevisiae (strain ATCC 204508 / S288c) OX=559292 GN=FAS2 PE=1 SV=2	53	88	236	88	206.8	FAS2	0.0604464	0.00822074
Q05933	Actin-related protein 2/3 complex subunit 3 OS=Saccharomyces cerevisiae (strain ATCC 204508 / S288c) OX=559292 GN=ARC18 PE=1 SV=1	16	3	4	3	20.6	ARC18	0.060945	0.682798
P38856	Clathrin coat assembly protein AP180A OS=Saccharomyces cerevisiae (strain ATCC 204508 / S288c) OX=559292 GN=YAP1801 PE=1 SV=1	2	1	2	1	71.6	YAP1801	0.0610251	0.732433
P22141	Proteasome subunit beta type-4 OS=Saccharomyces cerevisiae (strain ATCC 204508 / S288c) OX=559292 GN=PRE1 PE=1 SV=2	39	7	16	7	22.5	PRE1	0.0611772	0.607248
P43586	60S ribosomal subunit assembly/export protein LOC1 OS=Saccharomyces cerevisiae (strain ATCC 204508 / S288c) OX=559292 GN=LOC1 PE=1 SV=1	32	7	15	7	23.6	LOC1	0.06133	0.274365
P23776	Glucan 1,3-beta-glucosidase I/II OS=Saccharomyces cerevisiae (strain ATCC 204508 / S288c) OX=559292 GN=EXG1 PE=1 SV=1	20	7	12	7	51.3	EXG1	0.0615758	0.353712
P38276	UPF0303 protein YBR137W OS=Saccharomyces cerevisiae (strain ATCC 204508 / S288c) OX=559292 GN=YBR137W PE=1 SV=4	23	3	5	3	20.4	NA	0.0616462	0.644032
P32481	Eukaryotic translation initiation factor 2 subunit gamma OS=Saccharomyces cerevisiae (strain ATCC 204508 / S288c) OX=559292 GN=GCD11 PE=1 SV=1	53	24	55	24	57.8	GCD11	0.0617774	0.0467923
P50861	6,7-dimethyl-8-ribityllumazine synthase OS=Saccharomyces cerevisiae (strain ATCC 204508 / S288c) OX=559292 GN=RIB4 PE=1 SV=2	38	4	11	4	18.5	RIB4	0.0618388	0.0999561
Q03362	Uncharacterized protein YDR476C OS=Saccharomyces cerevisiae (strain ATCC 204508 / S288c) OX=559292 GN=YDR476C PE=1 SV=1	5	1	3	1	25.3	NA	0.0618613	0.128895
Q05791	Cell division cycle protein 123 OS=Saccharomyces cerevisiae (strain ATCC 204508 / S288c) OX=559292 GN=CDC123 PE=1 SV=1	3	1	2	1	41.8	CDC123	0.0626882	0.276022
P53045	C-4 methylsterol oxidase ERG25 OS=Saccharomyces cerevisiae (strain ATCC 204508 / S288c) OX=559292 GN=ERG25 PE=1 SV=1	20	5	10	5	36.5	ERG25	0.0627531	0.557316
P40008	Protein FMP52, mitochondrial OS=Saccharomyces cerevisiae (strain ATCC 204508 / S288c) OX=559292 GN=FMP52 PE=1 SV=1	60	13	27	13	25.1	FMP52	0.0629066	0.147434
P32381	Actin-related protein 2 OS=Saccharomyces cerevisiae (strain ATCC 204508 / S288c) OX=559292 GN=ARP2 PE=1 SV=1	15	6	12	6	44	ARP2	0.0632036	0.311434
P53598	Succinate--CoA ligase [ADP-forming] subunit alpha, mitochondrial OS=Saccharomyces cerevisiae (strain ATCC 204508 / S288c) OX=559292 GN=LSC1 PE=1 SV=1	67	14	46	14	35	LSC1	0.0632901	0.215482
P43123	UDP-N-acetylglucosamine pyrophosphorylase OS=Saccharomyces cerevisiae (strain ATCC 204508 / S288c) OX=559292 GN=QRI1 PE=1 SV=1	42	18	31	18	53.4	QRI1	0.0634781	0.0381973
P38850	Regulator of Ty1 transposition protein 107 OS=Saccharomyces cerevisiae (strain ATCC 204508 / S288c) OX=559292 GN=RTT107 PE=1 SV=1	2	2	3	2	122.9	RTT107	0.0638079	0.550134
Q08548	Lysophospholipid acyltransferase OS=Saccharomyces cerevisiae (strain ATCC 204508 / S288c) OX=559292 GN=ALE1 PE=1 SV=1	2	2	3	2	72.2	ALE1	0.0641051	0.520877
Q12466	Tricalbin-1 OS=Saccharomyces cerevisiae (strain ATCC 204508 / S288c) OX=559292 GN=TCB1 PE=1 SV=1	19	18	32	17	133.5	TCB1	0.0642349	0.00702258
P38115	D-arabinose dehydrogenase [NAD(P)+] heavy chain OS=Saccharomyces cerevisiae (strain ATCC 204508 / S288c) OX=559292 GN=ARA1 PE=1 SV=1	56	16	33	16	38.9	ARA1	0.0642538	0.187858
P46948	Exosome complex component SKI6 OS=Saccharomyces cerevisiae (strain ATCC 204508 / S288c) OX=559292 GN=SKI6 PE=1 SV=1	14	3	6	3	27.5	SKI6	0.0643176	0.568201
Q02884	Elongator complex protein 4 OS=Saccharomyces cerevisiae (strain ATCC 204508 / S288c) OX=559292 GN=ELP4 PE=1 SV=1	10	4	9	4	51.1	ELP4	0.0644229	0.329862
Q03529	Ceramide very long chain fatty acid hydroxylase SCS7 OS=Saccharomyces cerevisiae (strain ATCC 204508 / S288c) OX=559292 GN=SCS7 PE=1 SV=1	4	2	2	2	44.9	SCS7	0.064443	0.427754
Q12123	Inactive diphosphatase DCS2 OS=Saccharomyces cerevisiae (strain ATCC 204508 / S288c) OX=559292 GN=DCS2 PE=1 SV=3	50	15	33	13	40.9	DCS2	0.065106	0.402797
P47142	Vacuolar protein-sorting-associated protein 25 OS=Saccharomyces cerevisiae (strain ATCC 204508 / S288c) OX=559292 GN=VPS25 PE=1 SV=1	12	2	3	2	23.5	VPS25	0.0651576	0.302611
P35207	Antiviral helicase SKI2 OS=Saccharomyces cerevisiae (strain ATCC 204508 / S288c) OX=559292 GN=SKI2 PE=1 SV=2	10	12	20	12	146	SKI2	0.0652321	0.518425
P32783	mRNA cap guanine-N7 methyltransferase OS=Saccharomyces cerevisiae (strain ATCC 204508 / S288c) OX=559292 GN=ABD1 PE=1 SV=1	7	3	7	3	50.3	ABD1	0.0652949	0.534236
P46985	Probable alpha-1,6-mannosyltransferase MNN11 OS=Saccharomyces cerevisiae (strain ATCC 204508 / S288c) OX=559292 GN=MNN11 PE=1 SV=2	23	9	15	9	47.8	MNN11	0.0653004	0.153685
Q05785	Epsin-2 OS=Saccharomyces cerevisiae (strain ATCC 204508 / S288c) OX=559292 GN=ENT2 PE=1 SV=1	22	12	21	10	71.8	ENT2	0.0653147	0.111356
P11484	Ribosome-associated molecular chaperone SSB1 OS=Saccharomyces cerevisiae (strain ATCC 204508 / S288c) OX=559292 GN=SSB1 PE=1 SV=3	73	39	192	3	66.6	SSB1	0.0655782	0.157559
Q04177	U3 small nucleolar RNA-associated protein 5 OS=Saccharomyces cerevisiae (strain ATCC 204508 / S288c) OX=559292 GN=UTP5 PE=1 SV=1	15	10	18	10	72	UTP5	0.0656552	0.000387618
P25567	RNA-binding protein SRO9 OS=Saccharomyces cerevisiae (strain ATCC 204508 / S288c) OX=559292 GN=SRO9 PE=1 SV=2	49	17	40	17	48	SRO9	0.0657985	0.060268
Q08299	Siderophore iron transporter ENB1 OS=Saccharomyces cerevisiae (strain ATCC 204508 / S288c) OX=559292 GN=ENB1 PE=1 SV=1	3	2	3	2	66.9	ENB1	0.066113	0.783524
Q12040	Broad-specificity phosphatase YOR283W OS=Saccharomyces cerevisiae (strain ATCC 204508 / S288c) OX=559292 GN=YOR283W PE=1 SV=1	30	6	12	6	26.2	NA	0.0663107	0.179271
P28241	Isocitrate dehydrogenase [NAD] subunit 2, mitochondrial OS=Saccharomyces cerevisiae (strain ATCC 204508 / S288c) OX=559292 GN=IDH2 PE=1 SV=1	43	13	33	13	39.7	IDH2	0.0663479	0.175131
P32836	GTP-binding nuclear protein GSP2/CNR2 OS=Saccharomyces cerevisiae (strain ATCC 204508 / S288c) OX=559292 GN=GSP2 PE=1 SV=1	38	8	27	8	25	GSP2	0.0665013	0.238942
P22213	Protein SLY1 OS=Saccharomyces cerevisiae (strain ATCC 204508 / S288c) OX=559292 GN=SLY1 PE=1 SV=1	15	8	12	8	74.6	SLY1	0.0669278	0.0995704
P35179	Protein transport protein SSS1 OS=Saccharomyces cerevisiae (strain ATCC 204508 / S288c) OX=559292 GN=SSS1 PE=1 SV=2	33	4	10	4	8.9	SSS1	0.0669684	0.0450274
P38328	Actin-related protein 2/3 complex subunit 1 OS=Saccharomyces cerevisiae (strain ATCC 204508 / S288c) OX=559292 GN=ARC40 PE=1 SV=1	41	12	25	12	42.4	ARC40	0.0672435	0.613751
Q06508	Lysophosphatidic acid:oleoyl-CoA acyltransferase 1 OS=Saccharomyces cerevisiae (strain ATCC 204508 / S288c) OX=559292 GN=LOA1 PE=1 SV=1	9	3	5	3	33.8	LOA1	0.067265	0.27451
Q02647	Dynein light chain 1, cytoplasmic OS=Saccharomyces cerevisiae (strain ATCC 204508 / S288c) OX=559292 GN=DYN2 PE=1 SV=1	30	3	6	3	10.4	DYN2	0.0672821	0.617037
P39958	Rab GDP-dissociation inhibitor OS=Saccharomyces cerevisiae (strain ATCC 204508 / S288c) OX=559292 GN=GDI1 PE=1 SV=1	41	14	24	14	51.2	GDI1	0.0675022	0.0984523
P32787	Mitochondrial genome maintenance protein MGM101 OS=Saccharomyces cerevisiae (strain ATCC 204508 / S288c) OX=559292 GN=MGM101 PE=1 SV=1	58	13	25	13	30.1	MGM101	0.0675446	0.195212
P53090	Aromatic/aminoadipate aminotransferase 1 OS=Saccharomyces cerevisiae (strain ATCC 204508 / S288c) OX=559292 GN=ARO8 PE=1 SV=1	51	20	43	20	56.1	ARO8	0.0675892	0.152553
P21538	DNA-binding protein REB1 OS=Saccharomyces cerevisiae (strain ATCC 204508 / S288c) OX=559292 GN=REB1 PE=1 SV=2	14	11	16	11	91.8	REB1	0.0678896	0.639381
P23594	Serine/threonine-protein phosphatase PP2A-1 catalytic subunit OS=Saccharomyces cerevisiae (strain ATCC 204508 / S288c) OX=559292 GN=PPH21 PE=1 SV=1	9	2	3	1	41.9	PPH21	0.0679472	0.535682
Q99207	Nucleolar complex protein 14 OS=Saccharomyces cerevisiae (strain ATCC 204508 / S288c) OX=559292 GN=NOP14 PE=1 SV=1	18	14	25	14	94.2	NOP14	0.0685345	0.147912
P40207	Ergosterol biosynthesis protein 29 OS=Saccharomyces cerevisiae (strain ATCC 204508 / S288c) OX=559292 GN=ERG29 PE=1 SV=1	25	6	10	6	27.9	ERG29	0.0685469	0.0025603
P38756	tRNA threonylcarbamoyladenosine dehydratase 1 OS=Saccharomyces cerevisiae (strain ATCC 204508 / S288c) OX=559292 GN=TCD1 PE=1 SV=1	6	3	5	3	48.9	TCD1	0.0686856	0.316024
P38272	SWI5-dependent HO expression protein 3 OS=Saccharomyces cerevisiae (strain ATCC 204508 / S288c) OX=559292 GN=SHE3 PE=1 SV=1	7	3	5	3	47.4	SHE3	0.0690331	0.500426
P54003	Protein SUR7 OS=Saccharomyces cerevisiae (strain ATCC 204508 / S288c) OX=559292 GN=SUR7 PE=1 SV=1	9	3	4	3	33.8	SUR7	0.0690511	0.717788
P51996	GTP-binding protein YPT32/YPT11 OS=Saccharomyces cerevisiae (strain ATCC 204508 / S288c) OX=559292 GN=YPT32 PE=1 SV=3	42	9	18	4	24.5	YPT32	0.0691075	0.244684
P22147	5'-3' exoribonuclease 1 OS=Saccharomyces cerevisiae (strain ATCC 204508 / S288c) OX=559292 GN=XRN1 PE=1 SV=1	30	41	74	41	175.4	XRN1	0.0691116	0.141159
P53890	Bud neck protein 5 OS=Saccharomyces cerevisiae (strain ATCC 204508 / S288c) OX=559292 GN=BNI5 PE=1 SV=1	7	3	6	3	49.7	BNI5	0.0692196	0.608432
P13517	F-actin-capping protein subunit beta OS=Saccharomyces cerevisiae (strain ATCC 204508 / S288c) OX=559292 GN=CAP2 PE=1 SV=3	23	5	7	5	32.6	CAP2	0.0694257	0.589857
P32602	Alpha-soluble NSF attachment protein OS=Saccharomyces cerevisiae (strain ATCC 204508 / S288c) OX=559292 GN=SEC17 PE=1 SV=4	31	9	23	9	32.8	SEC17	0.0696099	0.0192621
Q00772	Mitogen-activated protein kinase SLT2/MPK1 OS=Saccharomyces cerevisiae (strain ATCC 204508 / S288c) OX=559292 GN=SLT2 PE=1 SV=2	16	6	10	5	55.6	SLT2	0.0700978	0.686356
Q03124	Chromatin structure-remodeling complex subunit RSC9 OS=Saccharomyces cerevisiae (strain ATCC 204508 / S288c) OX=559292 GN=RSC9 PE=1 SV=1	13	7	9	7	65.2	RSC9	0.0703181	0.223629
P00912	N-(5'-phosphoribosyl)anthranilate isomerase OS=Saccharomyces cerevisiae (strain ATCC 204508 / S288c) OX=559292 GN=TRP1 PE=1 SV=2	3	1	4	1	24.1	TRP1	0.0705629	0.428399
Q04031	Ribosomal RNA-processing protein 17 OS=Saccharomyces cerevisiae (strain ATCC 204508 / S288c) OX=559292 GN=RRP17 PE=1 SV=1	11	3	4	3	28	RRP17	0.0705713	0.395962
P38158	Alpha-glucosidase MAL32 OS=Saccharomyces cerevisiae (strain ATCC 204508 / S288c) OX=559292 GN=MAL32 PE=1 SV=1	42	20	38	16	68.1	MAL32	0.070655	0.0740285
P32486	Beta-glucan synthesis-associated protein KRE6 OS=Saccharomyces cerevisiae (strain ATCC 204508 / S288c) OX=559292 GN=KRE6 PE=1 SV=2	13	7	14	7	80.1	KRE6	0.0708736	0.291341
P15624	Phenylalanine--tRNA ligase beta subunit OS=Saccharomyces cerevisiae (strain ATCC 204508 / S288c) OX=559292 GN=FRS1 PE=1 SV=3	53	29	57	29	67.3	FRS1	0.0709276	0.0328646
P32642	Monothiol glutaredoxin-4 OS=Saccharomyces cerevisiae (strain ATCC 204508 / S288c) OX=559292 GN=GRX4 PE=1 SV=1	24	6	11	3	27.5	GRX4	0.0709888	0.157446
P53953	SED5-binding protein 2 OS=Saccharomyces cerevisiae (strain ATCC 204508 / S288c) OX=559292 GN=SFB2 PE=1 SV=1	5	3	4	3	98.9	SFB2	0.0711171	0.325063
Q06224	Endoribonuclease YSH1 OS=Saccharomyces cerevisiae (strain ATCC 204508 / S288c) OX=559292 GN=YSH1 PE=1 SV=1	2	1	1	1	87.6	YSH1	0.0711588	0.538372
Q04410	GRASP65 homolog protein 1 OS=Saccharomyces cerevisiae (strain ATCC 204508 / S288c) OX=559292 GN=GRH1 PE=1 SV=1	13	4	9	4	41.1	GRH1	0.0714454	0.569427
Q02260	Small nuclear ribonucleoprotein Sm D1 OS=Saccharomyces cerevisiae (strain ATCC 204508 / S288c) OX=559292 GN=SMD1 PE=1 SV=1	25	4	7	4	16.3	SMD1	0.0714541	0.440446
P47133	ER membrane protein complex subunit 2 OS=Saccharomyces cerevisiae (strain ATCC 204508 / S288c) OX=559292 GN=EMC2 PE=1 SV=1	13	4	9	4	33.8	EMC2	0.0715822	0.0523018
Q08235	Ribosome biogenesis protein BRX1 OS=Saccharomyces cerevisiae (strain ATCC 204508 / S288c) OX=559292 GN=BRX1 PE=1 SV=2	30	7	16	7	33.5	BRX1	0.0715903	0.160951
P32377	Diphosphomevalonate decarboxylase OS=Saccharomyces cerevisiae (strain ATCC 204508 / S288c) OX=559292 GN=MVD1 PE=1 SV=2	50	17	36	17	44.1	MVD1	0.0721351	0.177897
Q06178	Nicotinamide/nicotinic acid mononucleotide adenylyltransferase 1 OS=Saccharomyces cerevisiae (strain ATCC 204508 / S288c) OX=559292 GN=NMA1 PE=1 SV=1	15	5	7	5	45.8	NMA1	0.0721617	0.152803
P34087	DNA-directed RNA polymerase II subunit RPB7 OS=Saccharomyces cerevisiae (strain ATCC 204508 / S288c) OX=559292 GN=RPB7 PE=1 SV=1	12	2	2	2	19	RPB7	0.0728947	0.493728
P25644	DNA topoisomerase 2-associated protein PAT1 OS=Saccharomyces cerevisiae (strain ATCC 204508 / S288c) OX=559292 GN=PAT1 PE=1 SV=4	16	12	26	12	88.5	PAT1	0.0731163	0.31614
P22434	3',5'-cyclic-nucleotide phosphodiesterase 1 OS=Saccharomyces cerevisiae (strain ATCC 204508 / S288c) OX=559292 GN=PDE1 PE=1 SV=2	4	1	2	1	42	PDE1	0.0731528	0.304725
P14741	Translation initiation factor eIF-2B subunit alpha OS=Saccharomyces cerevisiae (strain ATCC 204508 / S288c) OX=559292 GN=GCN3 PE=1 SV=1	28	7	14	7	34	GCN3	0.0733183	0.189413
P53157	Mitochondrial pyruvate carrier 1 OS=Saccharomyces cerevisiae (strain ATCC 204508 / S288c) OX=559292 GN=MPC1 PE=1 SV=1	15	2	4	2	15	MPC1	0.0735238	0.397583
P07286	UDP-N-acetylglucosamine--dolichyl-phosphate N-acetylglucosaminephosphotransferase OS=Saccharomyces cerevisiae (strain ATCC 204508 / S288c) OX=559292 GN=ALG7 PE=3 SV=1	2	1	1	1	50.3	ALG7	0.0736848	0.659018
P10961	Heat shock transcription factor OS=Saccharomyces cerevisiae (strain ATCC 204508 / S288c) OX=559292 GN=HSF1 PE=1 SV=1	2	1	2	1	93.2	HSF1	0.0738106	0.599665
P53073	ER membrane protein complex subunit 4 OS=Saccharomyces cerevisiae (strain ATCC 204508 / S288c) OX=559292 GN=EMC4 PE=1 SV=1	23	5	8	5	21.4	EMC4	0.0739769	0.105422
P40515	Mitochondrial fission 1 protein OS=Saccharomyces cerevisiae (strain ATCC 204508 / S288c) OX=559292 GN=FIS1 PE=1 SV=1	36	5	9	5	17.7	FIS1	0.0740491	0.65078
Q08176	Mitochondrial import protein 1 OS=Saccharomyces cerevisiae (strain ATCC 204508 / S288c) OX=559292 GN=MIM1 PE=1 SV=1	6	1	1	1	12.7	MIM1	0.0742492	0.567235
P50896	Protein PSP1 OS=Saccharomyces cerevisiae (strain ATCC 204508 / S288c) OX=559292 GN=PSP1 PE=1 SV=2	2	2	4	2	95.3	PSP1	0.074363	0.495809
Q05584	Hydroxyacylglutathione hydrolase, cytoplasmic isozyme OS=Saccharomyces cerevisiae (strain ATCC 204508 / S288c) OX=559292 GN=GLO2 PE=1 SV=1	38	12	26	12	31.3	GLO2	0.0746159	0.704041
P17505	Malate dehydrogenase, mitochondrial OS=Saccharomyces cerevisiae (strain ATCC 204508 / S288c) OX=559292 GN=MDH1 PE=1 SV=2	60	17	51	17	35.6	MDH1	0.0752134	0.462729
P53323	EKC/KEOPS complex subunit BUD32 OS=Saccharomyces cerevisiae (strain ATCC 204508 / S288c) OX=559292 GN=BUD32 PE=1 SV=1	4	1	2	1	29.9	BUD32	0.0752363	0.758615
P40482	Protein transport protein SEC24 OS=Saccharomyces cerevisiae (strain ATCC 204508 / S288c) OX=559292 GN=SEC24 PE=1 SV=1	30	25	51	25	103.6	SEC24	0.0761319	0.190454
P22209	Serine/threonine-protein kinase KIN3 OS=Saccharomyces cerevisiae (strain ATCC 204508 / S288c) OX=559292 GN=KIN3 PE=3 SV=2	4	2	2	2	51.2	KIN3	0.0761947	0.33517
P20424	Signal recognition particle subunit SRP54 OS=Saccharomyces cerevisiae (strain ATCC 204508 / S288c) OX=559292 GN=SRP54 PE=1 SV=2	26	10	19	10	59.6	SRP54	0.0763823	0.393099
Q04697	Glucose-signaling factor 2 OS=Saccharomyces cerevisiae (strain ATCC 204508 / S288c) OX=559292 GN=GSF2 PE=1 SV=1	39	13	26	13	45.8	GSF2	0.0764756	0.0795809
P32790	Actin cytoskeleton-regulatory complex protein SLA1 OS=Saccharomyces cerevisiae (strain ATCC 204508 / S288c) OX=559292 GN=SLA1 PE=1 SV=1	10	11	18	11	135.8	SLA1	0.0764835	0.187151
Q12122	Homocitrate synthase, mitochondrial OS=Saccharomyces cerevisiae (strain ATCC 204508 / S288c) OX=559292 GN=LYS21 PE=1 SV=1	62	21	51	3	48.6	LYS21	0.0765595	0.744249
P36051	GPI ethanolamine phosphate transferase 1 OS=Saccharomyces cerevisiae (strain ATCC 204508 / S288c) OX=559292 GN=MCD4 PE=1 SV=1	3	2	3	2	105.6	MCD4	0.0766091	0.606552
P47160	Epsin-3 OS=Saccharomyces cerevisiae (strain ATCC 204508 / S288c) OX=559292 GN=ENT3 PE=1 SV=1	25	10	21	10	45.1	ENT3	0.0766262	0.171242
P54070	Mannosyltransferase KTR6 OS=Saccharomyces cerevisiae (strain ATCC 204508 / S288c) OX=559292 GN=KTR6 PE=1 SV=1	8	4	5	4	52.1	KTR6	0.0768602	0.364643
P10963	Phosphoenolpyruvate carboxykinase (ATP) OS=Saccharomyces cerevisiae (strain ATCC 204508 / S288c) OX=559292 GN=PCK1 PE=1 SV=2	57	24	93	24	60.9	PCK1	0.0768884	0.361646
P39952	Mitochondrial inner membrane protein OXA1 OS=Saccharomyces cerevisiae (strain ATCC 204508 / S288c) OX=559292 GN=OXA1 PE=1 SV=1	5	2	3	2	44.8	OXA1	0.0771299	0.215964
P54114	Aldehyde dehydrogenase [NAD(P)+] 2 OS=Saccharomyces cerevisiae (strain ATCC 204508 / S288c) OX=559292 GN=ALD3 PE=1 SV=1	74	30	66	15	55.4	ALD3	0.0775186	0.303488
P40218	Uncharacterized protein YMR147W OS=Saccharomyces cerevisiae (strain ATCC 204508 / S288c) OX=559292 GN=YMR147W PE=1 SV=1	6	1	2	1	25.9	NA	0.0779027	0.470762
Q06405	ATP synthase subunit f, mitochondrial OS=Saccharomyces cerevisiae (strain ATCC 204508 / S288c) OX=559292 GN=ATP17 PE=1 SV=1	29	3	10	3	11.3	ATP17	0.0780236	0.315987
P30822	Exportin-1 OS=Saccharomyces cerevisiae (strain ATCC 204508 / S288c) OX=559292 GN=CRM1 PE=1 SV=1	25	25	51	25	124	CRM1	0.0781756	0.0526272
P33202	Ubiquitin fusion degradation protein 4 OS=Saccharomyces cerevisiae (strain ATCC 204508 / S288c) OX=559292 GN=UFD4 PE=1 SV=1	4	8	11	8	167.7	UFD4	0.0782135	0.343041
P00359	Glyceraldehyde-3-phosphate dehydrogenase 3 OS=Saccharomyces cerevisiae (strain ATCC 204508 / S288c) OX=559292 GN=TDH3 PE=1 SV=3	91	35	506	11	35.7	TDH3	0.0783918	0.0114329
P15019	Transaldolase OS=Saccharomyces cerevisiae (strain ATCC 204508 / S288c) OX=559292 GN=TAL1 PE=1 SV=4	67	23	68	22	37	TAL1	0.0784484	0.0701921
Q01662	Methionine aminopeptidase 1 OS=Saccharomyces cerevisiae (strain ATCC 204508 / S288c) OX=559292 GN=MAP1 PE=1 SV=2	32	10	20	10	43.3	MAP1	0.0787184	0.0208984
P36095	Vacuolar protein-sorting-associated protein 24 OS=Saccharomyces cerevisiae (strain ATCC 204508 / S288c) OX=559292 GN=VPS24 PE=1 SV=1	13	4	6	4	26.2	VPS24	0.0787401	0.0147038
P40066	mRNA export factor GLE2 OS=Saccharomyces cerevisiae (strain ATCC 204508 / S288c) OX=559292 GN=GLE2 PE=1 SV=1	10	3	4	3	40.5	GLE2	0.0793904	0.390452
P43558	Ubiquitin thioesterase OTU1 OS=Saccharomyces cerevisiae (strain ATCC 204508 / S288c) OX=559292 GN=OTU1 PE=1 SV=1	15	3	6	3	33.5	OTU1	0.0794336	0.122886
P47076	DNA-directed RNA polymerase III subunit RPC9 OS=Saccharomyces cerevisiae (strain ATCC 204508 / S288c) OX=559292 GN=RPC17 PE=1 SV=2	24	4	6	4	18.6	RPC17	0.0795248	0.229561
P48813	High-affinity glutamine permease OS=Saccharomyces cerevisiae (strain ATCC 204508 / S288c) OX=559292 GN=GNP1 PE=1 SV=2	11	8	16	8	73.6	GNP1	0.0795389	0.406105
P25298	mRNA 3'-end-processing protein RNA14 OS=Saccharomyces cerevisiae (strain ATCC 204508 / S288c) OX=559292 GN=RNA14 PE=1 SV=2	4	3	4	3	79.9	RNA14	0.0796185	0.258311
Q07532	RNA polymerase II nuclear localization protein IWR1 OS=Saccharomyces cerevisiae (strain ATCC 204508 / S288c) OX=559292 GN=IWR1 PE=1 SV=2	4	2	2	2	40.6	IWR1	0.079817	0.426855
P53063	Decapping nuclease RAI1 OS=Saccharomyces cerevisiae (strain ATCC 204508 / S288c) OX=559292 GN=RAI1 PE=1 SV=3	12	5	8	5	44.5	RAI1	0.0799202	0.142299
P40107	GDP-mannose transporter 1 OS=Saccharomyces cerevisiae (strain ATCC 204508 / S288c) OX=559292 GN=VRG4 PE=1 SV=1	11	4	6	4	37	VRG4	0.0801482	0.396223
P06105	Protein SCP160 OS=Saccharomyces cerevisiae (strain ATCC 204508 / S288c) OX=559292 GN=SCP160 PE=1 SV=3	56	66	145	66	134.7	SCP160	0.0805232	0.0173509
P34167	Eukaryotic translation initiation factor 4B OS=Saccharomyces cerevisiae (strain ATCC 204508 / S288c) OX=559292 GN=TIF3 PE=1 SV=1	69	28	75	28	48.5	TIF3	0.080651	0.251531
P48016	Periplasmic acid trehalase ATH1 OS=Saccharomyces cerevisiae (strain ATCC 204508 / S288c) OX=559292 GN=ATH1 PE=1 SV=1	2	2	3	2	136.8	ATH1	0.0806755	0.342123
Q12328	Mitochondrial import inner membrane translocase subunit TIM22 OS=Saccharomyces cerevisiae (strain ATCC 204508 / S288c) OX=559292 GN=TIM22 PE=1 SV=1	13	2	4	2	21.9	TIM22	0.0810613	0.532545
P39524	Phospholipid-transporting ATPase DRS2 OS=Saccharomyces cerevisiae (strain ATCC 204508 / S288c) OX=559292 GN=DRS2 PE=1 SV=2	1	1	1	1	153.7	DRS2	0.0811472	0.77805
P40185	Protein MMF1, mitochondrial OS=Saccharomyces cerevisiae (strain ATCC 204508 / S288c) OX=559292 GN=MMF1 PE=1 SV=1	70	7	28	7	15.9	MMF1	0.0812228	0.378204
Q05924	Phosphatase DCR2 OS=Saccharomyces cerevisiae (strain ATCC 204508 / S288c) OX=559292 GN=DCR2 PE=1 SV=1	2	1	1	1	66.4	DCR2	0.0814354	0.57124
P32190	Glycerol kinase OS=Saccharomyces cerevisiae (strain ATCC 204508 / S288c) OX=559292 GN=GUT1 PE=1 SV=1	18	11	20	11	79.8	GUT1	0.0815398	0.0101637
P38625	GMP synthase [glutamine-hydrolyzing] OS=Saccharomyces cerevisiae (strain ATCC 204508 / S288c) OX=559292 GN=GUA1 PE=1 SV=4	62	32	84	32	58.4	GUA1	0.0818206	0.037464
P34251	Uncharacterized oxidoreductase YKL107W OS=Saccharomyces cerevisiae (strain ATCC 204508 / S288c) OX=559292 GN=YKL107W PE=3 SV=1	10	3	4	3	34.5	NA	0.0820583	0.36424
P27810	Alpha-1,2 mannosyltransferase KTR1 OS=Saccharomyces cerevisiae (strain ATCC 204508 / S288c) OX=559292 GN=KTR1 PE=1 SV=1	25	9	18	9	46	KTR1	0.0821374	0.508195
P25342	Cell division control protein 10 OS=Saccharomyces cerevisiae (strain ATCC 204508 / S288c) OX=559292 GN=CDC10 PE=1 SV=1	37	9	13	9	37	CDC10	0.0822127	0.0611752
P32601	Protein DSS4 OS=Saccharomyces cerevisiae (strain ATCC 204508 / S288c) OX=559292 GN=DSS4 PE=1 SV=2	4	1	1	1	16.1	DSS4	0.0822225	0.272549
Q12136	Something about silencing protein 10 OS=Saccharomyces cerevisiae (strain ATCC 204508 / S288c) OX=559292 GN=SAS10 PE=1 SV=1	9	5	11	5	70.2	SAS10	0.0822886	0.215475
P09436	Isoleucine--tRNA ligase, cytoplasmic OS=Saccharomyces cerevisiae (strain ATCC 204508 / S288c) OX=559292 GN=ILS1 PE=1 SV=1	43	47	99	47	122.9	ILS1	0.0826753	0.00311885
P38765	Uncharacterized isomerase YHI9 OS=Saccharomyces cerevisiae (strain ATCC 204508 / S288c) OX=559292 GN=YHI9 PE=1 SV=1	9	2	3	2	32.5	YHI9	0.0829613	0.533988
Q04119	Endopolyphosphatase OS=Saccharomyces cerevisiae (strain ATCC 204508 / S288c) OX=559292 GN=PPN1 PE=1 SV=1	6	3	5	3	78.3	PPN1	0.0831646	0.369413
P41807	V-type proton ATPase subunit H OS=Saccharomyces cerevisiae (strain ATCC 204508 / S288c) OX=559292 GN=VMA13 PE=1 SV=1	38	16	32	16	54.4	VMA13	0.0832063	0.103326
P38755	Oxysterol-binding protein homolog 7 OS=Saccharomyces cerevisiae (strain ATCC 204508 / S288c) OX=559292 GN=OSH7 PE=1 SV=1	27	12	24	10	49.8	OSH7	0.0833564	0.0950986
P25637	Protein IMPACT homolog OS=Saccharomyces cerevisiae (strain ATCC 204508 / S288c) OX=559292 GN=YIH1 PE=1 SV=1	9	2	4	2	29	YIH1	0.0836886	0.0656942
P47137	Uncharacterized oxidoreductase YJR096W OS=Saccharomyces cerevisiae (strain ATCC 204508 / S288c) OX=559292 GN=YJR096W PE=1 SV=1	32	9	16	9	32.3	NA	0.0839369	0.0193227
Q07716	Altered inheritance of mitochondria protein 6 OS=Saccharomyces cerevisiae (strain ATCC 204508 / S288c) OX=559292 GN=AIM6 PE=1 SV=2	4	1	2	1	44.4	AIM6	0.0844883	0.326663
Q06389	Calcium-binding protein NCS-1 OS=Saccharomyces cerevisiae (strain ATCC 204508 / S288c) OX=559292 GN=FRQ1 PE=1 SV=2	12	3	3	3	22	FRQ1	0.0845275	0.318087
Q03655	Probable 1,3-beta-glucanosyltransferase GAS3 OS=Saccharomyces cerevisiae (strain ATCC 204508 / S288c) OX=559292 GN=GAS3 PE=1 SV=1	16	6	8	6	56.8	GAS3	0.0848567	0.035665
Q08962	60S ribosome subunit biogenesis protein NIP7 OS=Saccharomyces cerevisiae (strain ATCC 204508 / S288c) OX=559292 GN=NIP7 PE=1 SV=1	32	7	13	7	20.4	NIP7	0.0849702	0.211732
P21372	Pre-mRNA-processing ATP-dependent RNA helicase PRP5 OS=Saccharomyces cerevisiae (strain ATCC 204508 / S288c) OX=559292 GN=PRP5 PE=1 SV=1	1	1	1	1	96.3	PRP5	0.0850736	0.539998
P38264	SRP-independent targeting protein 3 OS=Saccharomyces cerevisiae (strain ATCC 204508 / S288c) OX=559292 GN=PHO88 PE=1 SV=1	46	9	54	9	21.1	PHO88	0.0851426	0.412036
P36104	COMPASS component SWD2 OS=Saccharomyces cerevisiae (strain ATCC 204508 / S288c) OX=559292 GN=SWD2 PE=1 SV=1	5	2	4	2	37.1	SWD2	0.0852441	0.236004
Q12515	Protein PAR32 OS=Saccharomyces cerevisiae (strain ATCC 204508 / S288c) OX=559292 GN=PAR32 PE=1 SV=1	14	4	9	4	31.9	PAR32	0.0856388	0.163448
P53072	tRNA acetyltransferase TAN1 OS=Saccharomyces cerevisiae (strain ATCC 204508 / S288c) OX=559292 GN=TAN1 PE=1 SV=1	33	8	12	8	33.5	TAN1	0.0856425	0.015316
P33317	Deoxyuridine 5'-triphosphate nucleotidohydrolase OS=Saccharomyces cerevisiae (strain ATCC 204508 / S288c) OX=559292 GN=DUT1 PE=1 SV=2	16	3	6	3	15.3	DUT1	0.0856733	0.364726
P24280	SEC14 cytosolic factor OS=Saccharomyces cerevisiae (strain ATCC 204508 / S288c) OX=559292 GN=SEC14 PE=1 SV=3	75	18	40	17	34.9	SEC14	0.0859099	0.130193
Q05871	3,2-trans-enoyl-CoA isomerase OS=Saccharomyces cerevisiae (strain ATCC 204508 / S288c) OX=559292 GN=ECI1 PE=1 SV=1	11	3	5	3	31.7	ECI1	0.0860356	0.180191
P40081	Putative magnesium-dependent phosphatase YER134C OS=Saccharomyces cerevisiae (strain ATCC 204508 / S288c) OX=559292 GN=YER134C PE=1 SV=1	34	6	9	6	20.4	NA	0.0861912	0.104542
P27999	DNA-directed RNA polymerase II subunit RPB9 OS=Saccharomyces cerevisiae (strain ATCC 204508 / S288c) OX=559292 GN=RPB9 PE=1 SV=1	47	4	8	4	14.3	RPB9	0.0864493	0.545269
P29703	Protein farnesyltransferase/geranylgeranyltransferase type-1 subunit alpha OS=Saccharomyces cerevisiae (strain ATCC 204508 / S288c) OX=559292 GN=RAM2 PE=1 SV=1	6	2	5	2	37.5	RAM2	0.086496	0.132017
P38836	Inactive metallocarboxypeptidase ECM14 OS=Saccharomyces cerevisiae (strain ATCC 204508 / S288c) OX=559292 GN=ECM14 PE=1 SV=1	25	7	16	7	49.8	ECM14	0.0865282	0.0961398
P38068	Monothiol glutaredoxin-7 OS=Saccharomyces cerevisiae (strain ATCC 204508 / S288c) OX=559292 GN=GRX7 PE=1 SV=1	17	4	9	4	22.6	GRX7	0.0866642	0.0462031
Q06639	Chromatin structure-remodeling complex protein RSC3 OS=Saccharomyces cerevisiae (strain ATCC 204508 / S288c) OX=559292 GN=RSC3 PE=1 SV=1	5	5	5	5	101.7	RSC3	0.0867031	0.331026
Q04212	D-arabinose 1-dehydrogenase OS=Saccharomyces cerevisiae (strain ATCC 204508 / S288c) OX=559292 GN=ARA2 PE=1 SV=1	3	1	2	1	38.2	ARA2	0.0867761	0.176869
P38736	Golgi SNAP receptor complex member 1 OS=Saccharomyces cerevisiae (strain ATCC 204508 / S288c) OX=559292 GN=GOS1 PE=1 SV=1	30	7	15	7	25.4	GOS1	0.0870411	0.334329
Q04067	Eukaryotic translation initiation factor 3 subunit G OS=Saccharomyces cerevisiae (strain ATCC 204508 / S288c) OX=559292 GN=TIF35 PE=1 SV=1	45	9	21	9	30.5	TIF35	0.0870779	0.0735607
P36081	PMA1 stabilization in the Golgi protein 1 OS=Saccharomyces cerevisiae (strain ATCC 204508 / S288c) OX=559292 GN=PSG1 PE=1 SV=1	11	5	7	5	46	PSG1	0.0873911	0.00865785
P38885	Altered inheritance of mitochondria protein 46, mitochondrial OS=Saccharomyces cerevisiae (strain ATCC 204508 / S288c) OX=559292 GN=AIM46 PE=1 SV=1	3	1	2	1	34.1	AIM46	0.08773	0.437592
Q03532	ATP-dependent RNA helicase HAS1 OS=Saccharomyces cerevisiae (strain ATCC 204508 / S288c) OX=559292 GN=HAS1 PE=1 SV=1	40	18	36	18	56.7	HAS1	0.087919	0.192061
P32628	UV excision repair protein RAD23 OS=Saccharomyces cerevisiae (strain ATCC 204508 / S288c) OX=559292 GN=RAD23 PE=1 SV=1	31	9	18	9	42.3	RAD23	0.08797	0.0208958
Q06336	ADP-ribosylation factor-binding protein GGA1 OS=Saccharomyces cerevisiae (strain ATCC 204508 / S288c) OX=559292 GN=GGA1 PE=1 SV=1	18	10	14	10	62.3	GGA1	0.0880763	0.195855
P32565	26S proteasome regulatory subunit RPN2 OS=Saccharomyces cerevisiae (strain ATCC 204508 / S288c) OX=559292 GN=RPN2 PE=1 SV=4	45	44	91	43	104.2	RPN2	0.0881364	0.0867946
P38080	Serine/threonine-protein kinase AKL1 OS=Saccharomyces cerevisiae (strain ATCC 204508 / S288c) OX=559292 GN=AKL1 PE=1 SV=1	6	8	14	8	123.9	AKL1	0.0882174	0.102739
P38109	Vacuolar serine-type carboxypeptidase ATG42 OS=Saccharomyces cerevisiae (strain ATCC 204508 / S288c) OX=559292 GN=ATG42 PE=1 SV=1	8	4	5	4	57.6	ATG42	0.088259	0.101367
P38869	Protein SVP26 OS=Saccharomyces cerevisiae (strain ATCC 204508 / S288c) OX=559292 GN=SVP26 PE=1 SV=1	17	4	8	4	26.3	SVP26	0.0885521	0.367943
P36114	IML2-like protein YKR018C OS=Saccharomyces cerevisiae (strain ATCC 204508 / S288c) OX=559292 GN=YKR018C PE=1 SV=1	19	11	24	11	81.7	NA	0.0887165	0.084151
P38764	26S proteasome regulatory subunit RPN1 OS=Saccharomyces cerevisiae (strain ATCC 204508 / S288c) OX=559292 GN=RPN1 PE=1 SV=3	50	41	89	41	109.4	RPN1	0.088752	0.00109858
P53978	Elongation factor 3B OS=Saccharomyces cerevisiae (strain ATCC 204508 / S288c) OX=559292 GN=HEF3 PE=1 SV=2	25	26	148	11	115.8	HEF3	0.0889141	0.750299
Q08647	Multisubstrate pseudouridine synthase 7 OS=Saccharomyces cerevisiae (strain ATCC 204508 / S288c) OX=559292 GN=PUS7 PE=1 SV=1	14	9	16	9	77	PUS7	0.0890656	0.263023
P25808	ATP-dependent rRNA helicase SPB4 OS=Saccharomyces cerevisiae (strain ATCC 204508 / S288c) OX=559292 GN=SPB4 PE=1 SV=1	10	6	8	6	69.4	SPB4	0.0891268	0.0477914
P50263	Protein SIP18 OS=Saccharomyces cerevisiae (strain ATCC 204508 / S288c) OX=559292 GN=SIP18 PE=1 SV=1	13	1	2	1	8.9	SIP18	0.0892332	0.58402
Q05892	MIOREX complex component 2 OS=Saccharomyces cerevisiae (strain ATCC 204508 / S288c) OX=559292 GN=COQ11 PE=1 SV=1	8	2	2	2	31.5	COQ11	0.0892699	0.10483
Q12362	Bifunctional protein RIB2 OS=Saccharomyces cerevisiae (strain ATCC 204508 / S288c) OX=559292 GN=RIB2 PE=1 SV=1	1	1	1	1	67	RIB2	0.0894802	0.39389
P21306	ATP synthase subunit epsilon, mitochondrial OS=Saccharomyces cerevisiae (strain ATCC 204508 / S288c) OX=559292 GN=ATP15 PE=1 SV=2	84	4	10	4	6.7	ATP15	0.0896252	0.451073
P05374	Phosphatidylethanolamine N-methyltransferase OS=Saccharomyces cerevisiae (strain ATCC 204508 / S288c) OX=559292 GN=CHO2 PE=1 SV=1	11	9	16	9	101.1	CHO2	0.0900314	0.0753692
P53301	Probable glycosidase CRH1 OS=Saccharomyces cerevisiae (strain ATCC 204508 / S288c) OX=559292 GN=CRH1 PE=1 SV=1	14	7	11	7	52.7	CRH1	0.0900875	0.487724
Q04175	Importin beta SMX1 OS=Saccharomyces cerevisiae (strain ATCC 204508 / S288c) OX=559292 GN=SXM1 PE=1 SV=1	19	16	31	16	108.3	SXM1	0.0901496	0.169323
Q03640	Tricalbin-3 OS=Saccharomyces cerevisiae (strain ATCC 204508 / S288c) OX=559292 GN=TCB3 PE=1 SV=1	21	24	36	24	171	TCB3	0.0902435	0.171679
P53549	26S proteasome subunit RPT4 OS=Saccharomyces cerevisiae (strain ATCC 204508 / S288c) OX=559292 GN=RPT4 PE=1 SV=4	48	20	40	19	49.4	RPT4	0.0904105	0.201642
P40012	Protoporphyrinogen oxidase OS=Saccharomyces cerevisiae (strain ATCC 204508 / S288c) OX=559292 GN=HEM14 PE=1 SV=1	4	1	2	1	59.7	HEM14	0.0913581	0.674904
P33399	La protein homolog OS=Saccharomyces cerevisiae (strain ATCC 204508 / S288c) OX=559292 GN=LHP1 PE=1 SV=2	55	14	25	14	32.1	LHP1	0.0918244	0.0469867
P48240	Exosome complex component MTR3 OS=Saccharomyces cerevisiae (strain ATCC 204508 / S288c) OX=559292 GN=MTR3 PE=1 SV=1	3	1	2	1	27.6	MTR3	0.091953	0.476308
P38795	Glutamine-dependent NAD(+) synthetase OS=Saccharomyces cerevisiae (strain ATCC 204508 / S288c) OX=559292 GN=QNS1 PE=1 SV=1	25	14	30	14	80.6	QNS1	0.0922694	0.0797585
P53930	Protein AF-9 homolog OS=Saccharomyces cerevisiae (strain ATCC 204508 / S288c) OX=559292 GN=YAF9 PE=1 SV=1	3	1	2	1	26	YAF9	0.0922913	0.188569
P50094	Inosine-5'-monophosphate dehydrogenase 4 OS=Saccharomyces cerevisiae (strain ATCC 204508 / S288c) OX=559292 GN=IMD4 PE=1 SV=1	43	16	41	8	56.4	IMD4	0.0930979	0.153179
P28240	Isocitrate lyase OS=Saccharomyces cerevisiae (strain ATCC 204508 / S288c) OX=559292 GN=ICL1 PE=1 SV=1	52	23	57	23	62.4	ICL1	0.0932102	0.200475
Q01454	DNA polymerase alpha-binding protein OS=Saccharomyces cerevisiae (strain ATCC 204508 / S288c) OX=559292 GN=CTF4 PE=1 SV=2	6	5	10	5	104.4	CTF4	0.0932976	0.116418
P48231	Tricalbin-2 OS=Saccharomyces cerevisiae (strain ATCC 204508 / S288c) OX=559292 GN=TCB2 PE=1 SV=1	14	14	24	13	132.4	TCB2	0.0933309	0.164697
P24004	Peroxisomal ATPase PEX1 OS=Saccharomyces cerevisiae (strain ATCC 204508 / S288c) OX=559292 GN=PEX1 PE=1 SV=2	4	3	4	3	117.2	PEX1	0.0934937	0.301929
P53336	Putative methyltransferase YGR283C OS=Saccharomyces cerevisiae (strain ATCC 204508 / S288c) OX=559292 GN=YGR283C PE=1 SV=1	11	4	6	4	38.5	NA	0.0935879	0.661828
P00942	Triosephosphate isomerase OS=Saccharomyces cerevisiae (strain ATCC 204508 / S288c) OX=559292 GN=TPI1 PE=1 SV=2	70	14	63	14	26.8	TPI1	0.0938417	0.0323705
P38631	1,3-beta-glucan synthase component FKS1 OS=Saccharomyces cerevisiae (strain ATCC 204508 / S288c) OX=559292 GN=FKS1 PE=1 SV=2	24	36	78	17	214.7	FKS1	0.0938777	0.0746269
Q07623	Nucleolar protein 6 OS=Saccharomyces cerevisiae (strain ATCC 204508 / S288c) OX=559292 GN=NOP6 PE=1 SV=1	40	9	18	9	25.2	NOP6	0.0940214	0.169162
P38810	SED5-binding protein 3 OS=Saccharomyces cerevisiae (strain ATCC 204508 / S288c) OX=559292 GN=SFB3 PE=1 SV=1	14	10	18	10	103.9	SFB3	0.0940346	0.0609141
P43603	LAS seventeen-binding protein 3 OS=Saccharomyces cerevisiae (strain ATCC 204508 / S288c) OX=559292 GN=LSB3 PE=1 SV=3	41	17	31	17	49.3	LSB3	0.0940373	0.117112
P47096	3-hydroxyanthranilate 3,4-dioxygenase OS=Saccharomyces cerevisiae (strain ATCC 204508 / S288c) OX=559292 GN=BNA1 PE=1 SV=1	53	8	20	8	20.2	BNA1	0.0941241	0.227574
Q02256	Tyrosine-protein phosphatase YVH1 OS=Saccharomyces cerevisiae (strain ATCC 204508 / S288c) OX=559292 GN=YVH1 PE=1 SV=1	6	2	5	2	41.2	YVH1	0.0943066	0.145548
P46675	Protein STU2 OS=Saccharomyces cerevisiae (strain ATCC 204508 / S288c) OX=559292 GN=STU2 PE=1 SV=1	10	9	11	9	100.9	STU2	0.0948582	0.114649
P54837	Endoplasmic reticulum vesicle protein 25 OS=Saccharomyces cerevisiae (strain ATCC 204508 / S288c) OX=559292 GN=ERV25 PE=1 SV=1	52	9	17	9	24.1	ERV25	0.0948886	0.392522
Q99260	GTP-binding protein YPT6 OS=Saccharomyces cerevisiae (strain ATCC 204508 / S288c) OX=559292 GN=YPT6 PE=1 SV=1	21	5	13	4	24.4	YPT6	0.0950359	0.224092
Q03677	Acireductone dioxygenase OS=Saccharomyces cerevisiae (strain ATCC 204508 / S288c) OX=559292 GN=ADI1 PE=1 SV=1	10	2	4	2	20.9	ADI1	0.0950727	0.534555
P39078	T-complex protein 1 subunit delta OS=Saccharomyces cerevisiae (strain ATCC 204508 / S288c) OX=559292 GN=CCT4 PE=1 SV=2	33	15	29	15	57.6	CCT4	0.0954964	0.0193357
P36100	Transcription initiation factor IIE subunit alpha OS=Saccharomyces cerevisiae (strain ATCC 204508 / S288c) OX=559292 GN=TFA1 PE=1 SV=1	2	1	4	1	54.7	TFA1	0.0957012	0.266027
P27466	Calcium/calmodulin-dependent protein kinase I OS=Saccharomyces cerevisiae (strain ATCC 204508 / S288c) OX=559292 GN=CMK1 PE=1 SV=2	15	6	10	6	50.3	CMK1	0.0957858	0.0144906
Q04322	Probable GTPase-activating protein GYL1 OS=Saccharomyces cerevisiae (strain ATCC 204508 / S288c) OX=559292 GN=GYL1 PE=1 SV=1	3	2	3	2	82.1	GYL1	0.095842	0.576969
P32563	V-type proton ATPase subunit a, vacuolar isoform OS=Saccharomyces cerevisiae (strain ATCC 204508 / S288c) OX=559292 GN=VPH1 PE=1 SV=3	33	24	44	24	95.5	VPH1	0.0958826	0.0285318
Q03305	Protein arginine N-methyltransferase 2 OS=Saccharomyces cerevisiae (strain ATCC 204508 / S288c) OX=559292 GN=RMT2 PE=1 SV=1	7	2	3	2	47.4	RMT2	0.0962054	0.343534
P38803	Pre-rRNA-processing protein IPI1 OS=Saccharomyces cerevisiae (strain ATCC 204508 / S288c) OX=559292 GN=IPI1 PE=1 SV=1	4	1	1	1	37.8	IPI1	0.0963032	0.302123
P40302	Proteasome subunit alpha type-6 OS=Saccharomyces cerevisiae (strain ATCC 204508 / S288c) OX=559292 GN=PRE5 PE=1 SV=1	47	10	21	10	25.6	PRE5	0.0968125	0.183917
P53044	Ubiquitin fusion degradation protein 1 OS=Saccharomyces cerevisiae (strain ATCC 204508 / S288c) OX=559292 GN=UFD1 PE=1 SV=1	29	10	20	10	39.8	UFD1	0.097238	0.191717
P14907	Nucleoporin NSP1 OS=Saccharomyces cerevisiae (strain ATCC 204508 / S288c) OX=559292 GN=NSP1 PE=1 SV=1	38	19	41	19	86.5	NSP1	0.0972696	0.342746
P33310	ATP-dependent permease MDL1, mitochondrial OS=Saccharomyces cerevisiae (strain ATCC 204508 / S288c) OX=559292 GN=MDL1 PE=1 SV=2	6	5	7	4	75.9	MDL1	0.097398	0.00881204
P22137	Clathrin heavy chain OS=Saccharomyces cerevisiae (strain ATCC 204508 / S288c) OX=559292 GN=CHC1 PE=1 SV=1	44	60	128	60	187.1	CHC1	0.0974979	0.110791
P53879	GTP-binding protein RHO5 OS=Saccharomyces cerevisiae (strain ATCC 204508 / S288c) OX=559292 GN=RHO5 PE=1 SV=2	8	3	4	3	36.8	RHO5	0.097509	0.0866599
Q05812	Meiotic sister-chromatid recombination protein 3 OS=Saccharomyces cerevisiae (strain ATCC 204508 / S288c) OX=559292 GN=MSC3 PE=1 SV=1	7	5	8	5	80.5	MSC3	0.0977036	0.326556
P32657	Chromo domain-containing protein 1 OS=Saccharomyces cerevisiae (strain ATCC 204508 / S288c) OX=559292 GN=CHD1 PE=1 SV=1	4	6	8	6	168.1	CHD1	0.097964	0.0471281
P38212	Protein RCR1 OS=Saccharomyces cerevisiae (strain ATCC 204508 / S288c) OX=559292 GN=RCR1 PE=1 SV=1	10	2	3	2	23.9	RCR1	0.0980264	0.418214
P52891	Nucleoporin NUP84 OS=Saccharomyces cerevisiae (strain ATCC 204508 / S288c) OX=559292 GN=NUP84 PE=1 SV=1	5	3	4	3	83.6	NUP84	0.0980407	0.230143
P53108	Protein YIP5 OS=Saccharomyces cerevisiae (strain ATCC 204508 / S288c) OX=559292 GN=YIP5 PE=1 SV=1	8	2	4	2	34.8	YIP5	0.0988464	0.0160674
P38882	U3 small nucleolar RNA-associated protein 9 OS=Saccharomyces cerevisiae (strain ATCC 204508 / S288c) OX=559292 GN=UTP9 PE=1 SV=1	14	6	10	6	65.2	UTP9	0.0989696	0.195686
Q12156	Protein AIM7 OS=Saccharomyces cerevisiae (strain ATCC 204508 / S288c) OX=559292 GN=AIM7 PE=1 SV=1	12	2	3	2	17.1	AIM7	0.0990144	0.22428
P42943	T-complex protein 1 subunit eta OS=Saccharomyces cerevisiae (strain ATCC 204508 / S288c) OX=559292 GN=CCT7 PE=1 SV=1	34	18	39	18	59.7	CCT7	0.0990296	0.00640434
P04806	Hexokinase-1 OS=Saccharomyces cerevisiae (strain ATCC 204508 / S288c) OX=559292 GN=HXK1 PE=1 SV=2	76	28	85	26	53.7	HXK1	0.0990659	0.175852
P21965	Protein kinase MCK1 OS=Saccharomyces cerevisiae (strain ATCC 204508 / S288c) OX=559292 GN=MCK1 PE=1 SV=1	38	13	25	12	43.1	MCK1	0.0992993	0.027302
P38710	Inositol monophosphatase 1 OS=Saccharomyces cerevisiae (strain ATCC 204508 / S288c) OX=559292 GN=INM1 PE=1 SV=1	6	2	3	2	32.8	INM1	0.0993336	0.499761
P22203	V-type proton ATPase subunit E OS=Saccharomyces cerevisiae (strain ATCC 204508 / S288c) OX=559292 GN=VMA4 PE=1 SV=4	52	12	23	12	26.5	VMA4	0.0993623	0.639698
Q02774	Secretory component protein SHR3 OS=Saccharomyces cerevisiae (strain ATCC 204508 / S288c) OX=559292 GN=SHR3 PE=1 SV=2	8	3	5	3	23.5	SHR3	0.099916	0.450877
P33298	26S proteasome regulatory subunit 6B homolog OS=Saccharomyces cerevisiae (strain ATCC 204508 / S288c) OX=559292 GN=RPT3 PE=1 SV=2	46	16	26	15	47.9	RPT3	0.0999506	0.0668008
P06634	ATP-dependent RNA helicase DED1 OS=Saccharomyces cerevisiae (strain ATCC 204508 / S288c) OX=559292 GN=DED1 PE=1 SV=2	74	35	94	30	65.5	DED1	0.100035	0.019532
P51601	GTP cyclohydrolase 1 OS=Saccharomyces cerevisiae (strain ATCC 204508 / S288c) OX=559292 GN=FOL2 PE=1 SV=1	12	4	6	4	27.8	FOL2	0.100087	0.136263
P47008	Phosphatidylinositol transfer protein SFH5 OS=Saccharomyces cerevisiae (strain ATCC 204508 / S288c) OX=559292 GN=SFH5 PE=1 SV=1	32	11	17	11	34.4	SFH5	0.100407	0.182573
P41832	Protein BNI1 OS=Saccharomyces cerevisiae (strain ATCC 204508 / S288c) OX=559292 GN=BNI1 PE=1 SV=3	1	1	2	1	219.5	BNI1	0.100699	0.507705
Q00055	Glycerol-3-phosphate dehydrogenase [NAD(+)] 1 OS=Saccharomyces cerevisiae (strain ATCC 204508 / S288c) OX=559292 GN=GPD1 PE=1 SV=4	59	20	63	19	42.8	GPD1	0.100822	0.253099
P20433	DNA-directed RNA polymerase II subunit RPB4 OS=Saccharomyces cerevisiae (strain ATCC 204508 / S288c) OX=559292 GN=RPB4 PE=1 SV=1	4	1	2	1	25.4	RPB4	0.100991	0.289289
P32337	Importin subunit beta-3 OS=Saccharomyces cerevisiae (strain ATCC 204508 / S288c) OX=559292 GN=PSE1 PE=1 SV=2	23	21	45	21	121	PSE1	0.101005	0.00393133
P00546	Cyclin-dependent kinase 1 OS=Saccharomyces cerevisiae (strain ATCC 204508 / S288c) OX=559292 GN=CDC28 PE=1 SV=1	41	10	21	8	34	CDC28	0.101198	0.150139
P32454	Aminopeptidase 2, mitochondrial OS=Saccharomyces cerevisiae (strain ATCC 204508 / S288c) OX=559292 GN=APE2 PE=1 SV=4	39	31	62	28	107.7	APE2	0.10151	0.0285951
P11076	ADP-ribosylation factor 1 OS=Saccharomyces cerevisiae (strain ATCC 204508 / S288c) OX=559292 GN=ARF1 PE=1 SV=3	76	10	74	3	20.5	ARF1	0.101646	0.0252539
Q08645	Folylpolyglutamate synthase OS=Saccharomyces cerevisiae (strain ATCC 204508 / S288c) OX=559292 GN=MET7 PE=1 SV=1	17	8	13	8	62.1	MET7	0.102447	0.0306217
P41940	Mannose-1-phosphate guanyltransferase OS=Saccharomyces cerevisiae (strain ATCC 204508 / S288c) OX=559292 GN=PSA1 PE=1 SV=2	57	18	48	18	39.5	PSA1	0.102454	0.0401222
P09733	Tubulin alpha-1 chain OS=Saccharomyces cerevisiae (strain ATCC 204508 / S288c) OX=559292 GN=TUB1 PE=1 SV=2	32	11	25	6	49.8	TUB1	0.102495	0.466214
Q08193	1,3-beta-glucanosyltransferase GAS5 OS=Saccharomyces cerevisiae (strain ATCC 204508 / S288c) OX=559292 GN=GAS5 PE=1 SV=1	17	7	15	7	51.8	GAS5	0.102512	0.285951
Q12382	CTP-dependent diacylglycerol kinase 1 OS=Saccharomyces cerevisiae (strain ATCC 204508 / S288c) OX=559292 GN=DGK1 PE=1 SV=1	6	2	3	2	32.8	DGK1	0.102646	0.363551
P38707	Asparagine--tRNA ligase, cytoplasmic OS=Saccharomyces cerevisiae (strain ATCC 204508 / S288c) OX=559292 GN=DED81 PE=1 SV=1	49	29	64	29	62.2	DED81	0.102678	0.0327308
P32639	Pre-mRNA-splicing helicase BRR2 OS=Saccharomyces cerevisiae (strain ATCC 204508 / S288c) OX=559292 GN=BRR2 PE=1 SV=2	0	1	1	1	246	BRR2	0.102723	0.10746
P06169	Pyruvate decarboxylase isozyme 1 OS=Saccharomyces cerevisiae (strain ATCC 204508 / S288c) OX=559292 GN=PDC1 PE=1 SV=7	68	31	418	24	61.5	PDC1	0.102788	0.114564
P41896	Transcription initiation factor IIF subunit beta OS=Saccharomyces cerevisiae (strain ATCC 204508 / S288c) OX=559292 GN=TFG2 PE=1 SV=2	12	5	9	5	46.6	TFG2	0.102895	0.203014
P48562	Serine/threonine-protein kinase CLA4 OS=Saccharomyces cerevisiae (strain ATCC 204508 / S288c) OX=559292 GN=CLA4 PE=1 SV=1	2	2	4	2	93.9	CLA4	0.103735	0.376163
P39076	T-complex protein 1 subunit beta OS=Saccharomyces cerevisiae (strain ATCC 204508 / S288c) OX=559292 GN=CCT2 PE=1 SV=1	51	23	50	23	57.2	CCT2	0.10389	0.0612286
Q12109	Tryptophan--tRNA ligase, cytoplasmic OS=Saccharomyces cerevisiae (strain ATCC 204508 / S288c) OX=559292 GN=WRS1 PE=1 SV=1	40	15	32	15	49.3	WRS1	0.10408	0.108853
Q08412	Ubiquitin-binding protein CUE5 OS=Saccharomyces cerevisiae (strain ATCC 204508 / S288c) OX=559292 GN=CUE5 PE=1 SV=1	43	13	24	13	46.8	CUE5	0.104277	0.400364
P03872	Partitioning protein REP2 OS=Saccharomyces cerevisiae (strain ATCC 204508 / S288c) OX=559292 GN=REP2 PE=1 SV=1	14	3	7	3	33.2	REP2	0.104989	0.572393
P53228	Transaldolase NQM1 OS=Saccharomyces cerevisiae (strain ATCC 204508 / S288c) OX=559292 GN=NQM1 PE=1 SV=1	63	20	41	19	37.2	NQM1	0.105193	0.00917525
Q07549	Protein SNA4 OS=Saccharomyces cerevisiae (strain ATCC 204508 / S288c) OX=559292 GN=SNA4 PE=1 SV=1	17	1	2	1	15.7	SNA4	0.105295	0.7029
P06778	DNA repair and recombination protein RAD52 OS=Saccharomyces cerevisiae (strain ATCC 204508 / S288c) OX=559292 GN=RAD52 PE=1 SV=2	9	5	8	5	52.4	RAD52	0.105801	0.559303
P27637	Bud site selection protein 14 OS=Saccharomyces cerevisiae (strain ATCC 204508 / S288c) OX=559292 GN=BUD14 PE=1 SV=4	5	3	4	3	78.9	BUD14	0.106013	0.549661
P36008	Elongation factor 1-gamma 2 OS=Saccharomyces cerevisiae (strain ATCC 204508 / S288c) OX=559292 GN=TEF4 PE=1 SV=1	67	28	78	25	46.5	TEF4	0.106465	0.0265689
Q06892	NADH kinase POS5, mitochondrial OS=Saccharomyces cerevisiae (strain ATCC 204508 / S288c) OX=559292 GN=POS5 PE=1 SV=2	15	5	6	5	46.2	POS5	0.106475	0.589653
P25362	Protein PET18 OS=Saccharomyces cerevisiae (strain ATCC 204508 / S288c) OX=559292 GN=PET18 PE=1 SV=1	3	1	1	1	25.2	PET18	0.106548	0.0627131
P32352	C-8 sterol isomerase ERG2 OS=Saccharomyces cerevisiae (strain ATCC 204508 / S288c) OX=559292 GN=ERG2 PE=1 SV=1	16	3	8	3	24.9	ERG2	0.106885	0.395525
P39721	Protein AIM2 OS=Saccharomyces cerevisiae (strain ATCC 204508 / S288c) OX=559292 GN=AIM2 PE=1 SV=1	23	6	11	6	27.1	AIM2	0.107202	0.407463
P52870	Protein transport protein SBH1 OS=Saccharomyces cerevisiae (strain ATCC 204508 / S288c) OX=559292 GN=SBH1 PE=1 SV=1	43	4	11	4	8.7	SBH1	0.107251	0.416033
P54860	E4 ubiquitin-protein ligase UFD2 OS=Saccharomyces cerevisiae (strain ATCC 204508 / S288c) OX=559292 GN=UFD2 PE=1 SV=3	14	12	23	12	109.8	UFD2	0.107265	0.0335281
Q01532	Cysteine proteinase 1, mitochondrial OS=Saccharomyces cerevisiae (strain ATCC 204508 / S288c) OX=559292 GN=LAP3 PE=1 SV=3	45	17	39	17	55.4	LAP3	0.107327	0.0555646
P32792	UPF0744 protein YSC83 OS=Saccharomyces cerevisiae (strain ATCC 204508 / S288c) OX=559292 GN=YSC83 PE=1 SV=1	10	4	6	4	44.2	YSC83	0.107507	0.0809888
Q02486	ARS-binding factor 2, mitochondrial OS=Saccharomyces cerevisiae (strain ATCC 204508 / S288c) OX=559292 GN=ABF2 PE=1 SV=1	57	15	33	15	21.5	ABF2	0.10789	0.066855
P07267	Saccharopepsin OS=Saccharomyces cerevisiae (strain ATCC 204508 / S288c) OX=559292 GN=PEP4 PE=1 SV=1	44	16	39	16	44.5	PEP4	0.108035	0.0864284
P33775	Dolichyl-phosphate-mannose--protein mannosyltransferase 1 OS=Saccharomyces cerevisiae (strain ATCC 204508 / S288c) OX=559292 GN=PMT1 PE=1 SV=1	21	12	25	12	92.6	PMT1	0.10816	0.0103426
P53981	Polyol phosphate phosphatase PYP1 OS=Saccharomyces cerevisiae (strain ATCC 204508 / S288c) OX=559292 GN=PYP1 PE=1 SV=1	61	12	24	12	27.5	PYP1	0.108297	0.428825
P27809	Glycolipid 2-alpha-mannosyltransferase OS=Saccharomyces cerevisiae (strain ATCC 204508 / S288c) OX=559292 GN=KRE2 PE=1 SV=1	31	12	20	12	51.4	KRE2	0.108591	0.323104
P23291	Casein kinase I homolog 1 OS=Saccharomyces cerevisiae (strain ATCC 204508 / S288c) OX=559292 GN=YCK1 PE=1 SV=1	28	11	20	7	61.7	YCK1	0.108784	0.156688
Q01159	mRNA-capping enzyme subunit alpha OS=Saccharomyces cerevisiae (strain ATCC 204508 / S288c) OX=559292 GN=CEG1 PE=1 SV=2	6	3	5	3	52.7	CEG1	0.109	0.325936
P26637	Leucine--tRNA ligase, cytoplasmic OS=Saccharomyces cerevisiae (strain ATCC 204508 / S288c) OX=559292 GN=CDC60 PE=1 SV=1	51	48	106	46	124.1	CDC60	0.109092	0.00587991
P40024	ABC transporter ATP-binding protein ARB1 OS=Saccharomyces cerevisiae (strain ATCC 204508 / S288c) OX=559292 GN=ARB1 PE=1 SV=1	45	22	52	22	68.3	ARB1	0.109191	0.0358405
P00560	Phosphoglycerate kinase OS=Saccharomyces cerevisiae (strain ATCC 204508 / S288c) OX=559292 GN=PGK1 PE=1 SV=2	86	36	209	36	44.7	PGK1	0.109217	0.0111772
P39079	T-complex protein 1 subunit zeta OS=Saccharomyces cerevisiae (strain ATCC 204508 / S288c) OX=559292 GN=CCT6 PE=1 SV=1	35	16	31	16	59.9	CCT6	0.109474	0.0315033
P11075	Protein transport protein SEC7 OS=Saccharomyces cerevisiae (strain ATCC 204508 / S288c) OX=559292 GN=SEC7 PE=1 SV=2	13	24	42	24	226.7	SEC7	0.109527	0.0383421
P32939	Ypt/Rab-type GTPase YPT7 OS=Saccharomyces cerevisiae (strain ATCC 204508 / S288c) OX=559292 GN=YPT7 PE=1 SV=1	50	9	20	9	23	YPT7	0.10957	0.0114407
Q12063	Dehydrodolichyl diphosphate synthase complex subunit NUS1 OS=Saccharomyces cerevisiae (strain ATCC 204508 / S288c) OX=559292 GN=NUS1 PE=1 SV=1	6	2	3	2	42.5	NUS1	0.11004	0.558967
Q03559	Uncharacterized protein YMR295C OS=Saccharomyces cerevisiae (strain ATCC 204508 / S288c) OX=559292 GN=YMR295C PE=1 SV=1	22	3	4	3	22.2	NA	0.110247	0.380249
Q01560	Serine/arginine (SR)-type shuttling mRNA binding protein NPL3 OS=Saccharomyces cerevisiae (strain ATCC 204508 / S288c) OX=559292 GN=NPL3 PE=1 SV=1	41	15	38	15	45.4	NPL3	0.110692	0.0329537
P46672	tRNA-aminoacylation cofactor ARC1 OS=Saccharomyces cerevisiae (strain ATCC 204508 / S288c) OX=559292 GN=ARC1 PE=1 SV=2	69	24	65	24	42.1	ARC1	0.110727	0.06866
Q03558	NADPH dehydrogenase 2 OS=Saccharomyces cerevisiae (strain ATCC 204508 / S288c) OX=559292 GN=OYE2 PE=1 SV=3	56	18	51	17	45	OYE2	0.111102	0.288488
Q99369	Family of serine hydrolases 3 OS=Saccharomyces cerevisiae (strain ATCC 204508 / S288c) OX=559292 GN=FSH3 PE=2 SV=1	14	4	9	4	30.4	FSH3	0.111464	0.344654
P40035	Mitochondrial phosphate carrier protein 2 OS=Saccharomyces cerevisiae (strain ATCC 204508 / S288c) OX=559292 GN=PIC2 PE=1 SV=1	23	8	14	8	33.5	PIC2	0.111499	0.169003
P38353	Sec sixty-one protein homolog OS=Saccharomyces cerevisiae (strain ATCC 204508 / S288c) OX=559292 GN=SSH1 PE=1 SV=1	30	11	22	11	53.3	SSH1	0.111717	0.28619
P32331	Mitochondrial glycine transporter YMC1 OS=Saccharomyces cerevisiae (strain ATCC 204508 / S288c) OX=559292 GN=YMC1 PE=1 SV=2	13	4	5	4	33.4	YMC1	0.111813	0.275524
Q01477	Ubiquitin carboxyl-terminal hydrolase 3 OS=Saccharomyces cerevisiae (strain ATCC 204508 / S288c) OX=559292 GN=UBP3 PE=1 SV=1	15	14	23	14	101.9	UBP3	0.111955	0.236703
P39968	Vacuolar protein 8 OS=Saccharomyces cerevisiae (strain ATCC 204508 / S288c) OX=559292 GN=VAC8 PE=1 SV=3	26	11	19	11	63.2	VAC8	0.112316	0.0305319
Q04991	Protein FMP42 OS=Saccharomyces cerevisiae (strain ATCC 204508 / S288c) OX=559292 GN=FMP42 PE=1 SV=1	4	2	3	2	56.1	FMP42	0.112377	0.692102
Q07938	S-methyl-5'-thioadenosine phosphorylase OS=Saccharomyces cerevisiae (strain ATCC 204508 / S288c) OX=559292 GN=MEU1 PE=1 SV=1	18	6	11	6	37.8	MEU1	0.112403	0.003104
Q04223	Uncharacterized protein YMR130W OS=Saccharomyces cerevisiae (strain ATCC 204508 / S288c) OX=559292 GN=YMR130W PE=3 SV=1	8	2	4	2	35.3	NA	0.112492	0.527433
P47039	Probable kynurenine--oxoglutarate transaminase BNA3 OS=Saccharomyces cerevisiae (strain ATCC 204508 / S288c) OX=559292 GN=BNA3 PE=1 SV=1	24	9	12	9	50.1	BNA3	0.112827	0.221136
Q12463	tRNA (guanine(10)-N2)-methyltransferase OS=Saccharomyces cerevisiae (strain ATCC 204508 / S288c) OX=559292 GN=TRM11 PE=1 SV=1	15	5	10	5	50	TRM11	0.112921	0.0100856
P46964	Dolichyl-diphosphooligosaccharide--protein glycosyltransferase subunit OST2 OS=Saccharomyces cerevisiae (strain ATCC 204508 / S288c) OX=559292 GN=OST2 PE=1 SV=3	6	1	1	1	14.7	OST2	0.113254	0.0804377
Q08199	Nucleotide exchange factor SIL1 OS=Saccharomyces cerevisiae (strain ATCC 204508 / S288c) OX=559292 GN=SIL1 PE=1 SV=1	7	2	2	2	48.2	SIL1	0.113342	0.0909877
P38255	Transcriptional regulatory protein RXT2 OS=Saccharomyces cerevisiae (strain ATCC 204508 / S288c) OX=559292 GN=RXT2 PE=1 SV=2	3	1	2	1	48.6	RXT2	0.113574	0.614294
P32074	Coatomer subunit gamma OS=Saccharomyces cerevisiae (strain ATCC 204508 / S288c) OX=559292 GN=SEC21 PE=1 SV=2	31	26	45	26	104.8	SEC21	0.113834	0.0121127
P32319	Vacuolar protein sorting/targeting protein VPS10 OS=Saccharomyces cerevisiae (strain ATCC 204508 / S288c) OX=559292 GN=PEP1 PE=1 SV=1	10	14	22	14	177.7	PEP1	0.11393	0.159532
P24783	ATP-dependent RNA helicase DBP2 OS=Saccharomyces cerevisiae (strain ATCC 204508 / S288c) OX=559292 GN=DBP2 PE=1 SV=1	41	20	52	20	61	DBP2	0.114026	0.0370786
Q12265	Ribose-phosphate pyrophosphokinase 5 OS=Saccharomyces cerevisiae (strain ATCC 204508 / S288c) OX=559292 GN=PRS5 PE=1 SV=1	35	13	34	13	53.5	PRS5	0.11432	0.0106912
P39007	Dolichyl-diphosphooligosaccharide--protein glycosyltransferase subunit STT3 OS=Saccharomyces cerevisiae (strain ATCC 204508 / S288c) OX=559292 GN=STT3 PE=1 SV=2	20	15	27	15	81.5	STT3	0.114528	0.0117977
P28777	Chorismate synthase ARO2 OS=Saccharomyces cerevisiae (strain ATCC 204508 / S288c) OX=559292 GN=ARO2 PE=1 SV=1	54	18	37	18	40.8	ARO2	0.114597	0.015675
P32896	Protein PDC2 OS=Saccharomyces cerevisiae (strain ATCC 204508 / S288c) OX=559292 GN=PDC2 PE=1 SV=2	2	2	2	2	103.9	PDC2	0.114805	0.666438
P07806	Valine--tRNA ligase, mitochondrial OS=Saccharomyces cerevisiae (strain ATCC 204508 / S288c) OX=559292 GN=VAS1 PE=1 SV=2	56	52	115	52	125.7	VAS1	0.114938	0.00355598
P15705	Heat shock protein STI1 OS=Saccharomyces cerevisiae (strain ATCC 204508 / S288c) OX=559292 GN=STI1 PE=1 SV=1	68	46	124	46	66.2	STI1	0.115362	0.00552425
P46992	Cell wall protein YJL171C OS=Saccharomyces cerevisiae (strain ATCC 204508 / S288c) OX=559292 GN=YJL171C PE=1 SV=2	12	4	8	4	42.9	NA	0.115369	0.245827
P14772	Bile pigment transporter 1 OS=Saccharomyces cerevisiae (strain ATCC 204508 / S288c) OX=559292 GN=BPT1 PE=1 SV=2	2	3	5	1	176.8	BPT1	0.115418	0.0617149
P40348	Replication factor C subunit 2 OS=Saccharomyces cerevisiae (strain ATCC 204508 / S288c) OX=559292 GN=RFC2 PE=1 SV=1	31	10	19	10	39.7	RFC2	0.115634	0.0214817
P31383	Protein phosphatase PP2A regulatory subunit A OS=Saccharomyces cerevisiae (strain ATCC 204508 / S288c) OX=559292 GN=TPD3 PE=1 SV=3	28	15	27	15	70.9	TPD3	0.115731	0.0494522
P35178	Ribosomal RNA-processing protein 1 OS=Saccharomyces cerevisiae (strain ATCC 204508 / S288c) OX=559292 GN=RRP1 PE=1 SV=2	35	11	24	11	33.2	RRP1	0.116346	0.00663647
P39929	Vacuolar-sorting protein SNF7 OS=Saccharomyces cerevisiae (strain ATCC 204508 / S288c) OX=559292 GN=SNF7 PE=1 SV=1	18	4	6	4	27	SNF7	0.116392	0.662147
P32288	Glutamine synthetase OS=Saccharomyces cerevisiae (strain ATCC 204508 / S288c) OX=559292 GN=GLN1 PE=1 SV=4	34	12	35	12	41.7	GLN1	0.116653	0.0129581
P43132	COMPASS component BRE2 OS=Saccharomyces cerevisiae (strain ATCC 204508 / S288c) OX=559292 GN=BRE2 PE=1 SV=2	2	1	2	1	58.3	BRE2	0.116657	0.147139
Q01802	Aspartate aminotransferase, mitochondrial OS=Saccharomyces cerevisiae (strain ATCC 204508 / S288c) OX=559292 GN=AAT1 PE=1 SV=2	4	1	1	1	51.8	AAT1	0.116683	0.47324
P53905	U6 snRNA-associated Sm-like protein LSm7 OS=Saccharomyces cerevisiae (strain ATCC 204508 / S288c) OX=559292 GN=LSM7 PE=1 SV=2	27	4	10	4	13	LSM7	0.116821	0.129075
P17555	Adenylyl cyclase-associated protein OS=Saccharomyces cerevisiae (strain ATCC 204508 / S288c) OX=559292 GN=SRV2 PE=1 SV=1	30	15	28	15	57.5	SRV2	0.11715	0.03499
P38067	Succinate-semialdehyde dehydrogenase [NADP(+)] OS=Saccharomyces cerevisiae (strain ATCC 204508 / S288c) OX=559292 GN=UGA2 PE=1 SV=2	37	17	32	17	54.2	UGA2	0.117151	0.00286856
Q06704	Golgin IMH1 OS=Saccharomyces cerevisiae (strain ATCC 204508 / S288c) OX=559292 GN=IMH1 PE=1 SV=1	9	7	8	7	105.2	IMH1	0.117167	0.0125323
P40956	Protein GTS1 OS=Saccharomyces cerevisiae (strain ATCC 204508 / S288c) OX=559292 GN=GTS1 PE=1 SV=2	15	5	9	5	44.4	GTS1	0.117185	0.0257896
Q99220	Protein OS-9 homolog OS=Saccharomyces cerevisiae (strain ATCC 204508 / S288c) OX=559292 GN=YOS9 PE=1 SV=1	6	3	6	3	61.2	YOS9	0.117221	0.628701
P41810	Coatomer subunit beta OS=Saccharomyces cerevisiae (strain ATCC 204508 / S288c) OX=559292 GN=SEC26 PE=1 SV=2	31	24	50	24	109	SEC26	0.117332	0.00195957
P40459	Pantoate--beta-alanine ligase OS=Saccharomyces cerevisiae (strain ATCC 204508 / S288c) OX=559292 GN=PAN6 PE=1 SV=2	18	6	11	5	35	PAN6	0.11736	0.0998078
P25382	Ribosome assembly protein 4 OS=Saccharomyces cerevisiae (strain ATCC 204508 / S288c) OX=559292 GN=RSA4 PE=1 SV=3	19	8	13	8	57	RSA4	0.117397	0.0819601
P21827	Guanine nucleotide exchange factor SRM1 OS=Saccharomyces cerevisiae (strain ATCC 204508 / S288c) OX=559292 GN=SRM1 PE=1 SV=1	10	5	10	5	53	SRM1	0.117488	0.402501
P48234	Ribosome biogenesis protein ENP2 OS=Saccharomyces cerevisiae (strain ATCC 204508 / S288c) OX=559292 GN=ENP2 PE=1 SV=2	16	9	19	9	81.7	ENP2	0.117524	0.0385328
P00817	Inorganic pyrophosphatase OS=Saccharomyces cerevisiae (strain ATCC 204508 / S288c) OX=559292 GN=IPP1 PE=1 SV=4	74	19	61	18	32.3	IPP1	0.117651	0.113916
Q04409	Putative glucokinase-2 OS=Saccharomyces cerevisiae (strain ATCC 204508 / S288c) OX=559292 GN=EMI2 PE=1 SV=1	29	14	32	11	55.9	EMI2	0.118122	0.0745418
P19524	Myosin-2 OS=Saccharomyces cerevisiae (strain ATCC 204508 / S288c) OX=559292 GN=MYO2 PE=1 SV=1	29	35	65	30	180.6	MYO2	0.118206	0.00839014
P31382	Dolichyl-phosphate-mannose--protein mannosyltransferase 2 OS=Saccharomyces cerevisiae (strain ATCC 204508 / S288c) OX=559292 GN=PMT2 PE=1 SV=2	16	11	21	11	86.8	PMT2	0.118302	0.0764088
P40161	Histone chaperone RTT106 OS=Saccharomyces cerevisiae (strain ATCC 204508 / S288c) OX=559292 GN=RTT106 PE=1 SV=1	12	5	8	5	51.6	RTT106	0.118437	0.0563269
P48445	Biotin--protein ligase OS=Saccharomyces cerevisiae (strain ATCC 204508 / S288c) OX=559292 GN=BPL1 PE=1 SV=1	1	1	1	1	76.3	BPL1	0.118628	0.127714
P53199	Sterol-4-alpha-carboxylate 3-dehydrogenase ERG26, decarboxylating OS=Saccharomyces cerevisiae (strain ATCC 204508 / S288c) OX=559292 GN=ERG26 PE=1 SV=1	37	9	21	9	38.7	ERG26	0.118631	0.00384329
Q02201	Oxysterol-binding protein homolog 6 OS=Saccharomyces cerevisiae (strain ATCC 204508 / S288c) OX=559292 GN=OSH6 PE=1 SV=1	25	12	16	10	51.6	OSH6	0.118633	0.102226
P23724	Proteasome subunit beta type-6 OS=Saccharomyces cerevisiae (strain ATCC 204508 / S288c) OX=559292 GN=PRE7 PE=1 SV=1	49	10	23	10	26.9	PRE7	0.118732	0.0401903
Q06337	Chromatin modification-related protein EAF1 OS=Saccharomyces cerevisiae (strain ATCC 204508 / S288c) OX=559292 GN=EAF1 PE=1 SV=2	1	1	2	1	112.4	EAF1	0.118825	0.481914
Q06032	Chromosome stability protein 9 OS=Saccharomyces cerevisiae (strain ATCC 204508 / S288c) OX=559292 GN=CST9 PE=1 SV=1	2	1	1	1	53.8	CST9	0.119058	0.514512
Q08202	Protein OPI10 OS=Saccharomyces cerevisiae (strain ATCC 204508 / S288c) OX=559292 GN=OPI10 PE=1 SV=1	3	1	1	1	27.2	OPI10	0.119474	0.337394
Q01939	26S proteasome regulatory subunit 8 homolog OS=Saccharomyces cerevisiae (strain ATCC 204508 / S288c) OX=559292 GN=RPT6 PE=1 SV=4	45	17	36	16	45.2	RPT6	0.119815	0.0721273
Q04344	Adenosine 5'-monophosphoramidase HNT1 OS=Saccharomyces cerevisiae (strain ATCC 204508 / S288c) OX=559292 GN=HNT1 PE=1 SV=2	33	4	8	4	17.7	HNT1	0.11991	0.475983
P47112	Cell division cycle protein CDT1 OS=Saccharomyces cerevisiae (strain ATCC 204508 / S288c) OX=559292 GN=TAH11 PE=1 SV=1	4	2	4	2	68.4	TAH11	0.120204	0.21222
Q08961	Ribosomal lysine N-methyltransferase 1 OS=Saccharomyces cerevisiae (strain ATCC 204508 / S288c) OX=559292 GN=RKM1 PE=1 SV=1	1	1	2	1	67.1	RKM1	0.120367	0.432855
P36121	DNA-directed RNA polymerase III subunit RPC5 OS=Saccharomyces cerevisiae (strain ATCC 204508 / S288c) OX=559292 GN=RPC37 PE=1 SV=1	16	4	5	4	32.1	RPC37	0.120461	0.0686223
P49956	Chromosome transmission fidelity protein 18 OS=Saccharomyces cerevisiae (strain ATCC 204508 / S288c) OX=559292 GN=CTF18 PE=1 SV=1	2	1	1	1	84.3	CTF18	0.120679	0.303603
P41835	Thiamine biosynthetic bifunctional enzyme OS=Saccharomyces cerevisiae (strain ATCC 204508 / S288c) OX=559292 GN=THI6 PE=3 SV=1	4	3	3	3	58	THI6	0.120744	0.24951
P28274	CTP synthase 1 OS=Saccharomyces cerevisiae (strain ATCC 204508 / S288c) OX=559292 GN=URA7 PE=1 SV=2	40	23	49	21	64.7	URA7	0.120836	0.0179575
P32801	Serine/threonine-protein kinase ELM1 OS=Saccharomyces cerevisiae (strain ATCC 204508 / S288c) OX=559292 GN=ELM1 PE=1 SV=2	1	1	2	1	72.1	ELM1	0.120898	0.609471
Q07505	Putative carboxymethylenebutenolidase OS=Saccharomyces cerevisiae (strain ATCC 204508 / S288c) OX=559292 GN=YDL086W PE=1 SV=1	40	7	14	7	30.8	NA	0.121439	0.129822
Q04792	Glutamate decarboxylase OS=Saccharomyces cerevisiae (strain ATCC 204508 / S288c) OX=559292 GN=GAD1 PE=1 SV=1	19	9	14	9	65.9	GAD1	0.12175	0.136871
P47143	Adenosine kinase OS=Saccharomyces cerevisiae (strain ATCC 204508 / S288c) OX=559292 GN=ADO1 PE=1 SV=1	68	15	43	15	36.4	ADO1	0.121752	0.0474839
P35196	Dehydrodolichyl diphosphate synthase complex subunit RER2 OS=Saccharomyces cerevisiae (strain ATCC 204508 / S288c) OX=559292 GN=RER2 PE=1 SV=1	5	2	4	2	32.7	RER2	0.121787	0.129984
P53552	THO complex subunit 2 OS=Saccharomyces cerevisiae (strain ATCC 204508 / S288c) OX=559292 GN=THO2 PE=1 SV=1	3	5	7	5	183.8	THO2	0.122193	0.279585
Q02792	5'-3' exoribonuclease 2 OS=Saccharomyces cerevisiae (strain ATCC 204508 / S288c) OX=559292 GN=RAT1 PE=1 SV=3	8	8	12	8	115.9	RAT1	0.122682	0.213312
P53622	Coatomer subunit alpha OS=Saccharomyces cerevisiae (strain ATCC 204508 / S288c) OX=559292 GN=COP1 PE=1 SV=2	38	38	71	38	135.5	COP1	0.122903	0.00666847
Q12402	Protein YOP1 OS=Saccharomyces cerevisiae (strain ATCC 204508 / S288c) OX=559292 GN=YOP1 PE=1 SV=3	17	4	11	4	20.3	YOP1	0.122922	0.267218
P38793	tRNA (guanine(37)-N1)-methyltransferase OS=Saccharomyces cerevisiae (strain ATCC 204508 / S288c) OX=559292 GN=TRM5 PE=1 SV=1	12	4	8	4	56.5	TRM5	0.123088	0.202183
[truncated: 632 more rows]

## Sheet: YPD WT vs Mkt1-KO
Molecule.Name	Description	X..Coverage	X..Peptides	X..PSMs	X..Unique.Peptides	MW.in.kDa	Gene.Symbol	Fold.Change	P.Value
Q12043	Triacylglycerol lipase 5 OS=Saccharomyces cerevisiae (strain ATCC 204508 / S288c) OX=559292 GN=TGL5 PE=1 SV=1	1	1	1	1	84.7	TGL5	-2.01942	0.174732
Q12512	Protein ZPS1 OS=Saccharomyces cerevisiae (strain ATCC 204508 / S288c) OX=559292 GN=ZPS1 PE=3 SV=1	17	3	5	3	27.5	ZPS1	-1.8391	4.5172E-05
P40850	Post-transcriptional regulator MKT1 OS=Saccharomyces cerevisiae (strain ATCC 204508 / S288c) OX=559292 GN=MKT1 PE=1 SV=2	20	15	30	15	94.4	MKT1	-1.79437	1.03122E-05
P40364	Mitochondrial peculiar membrane protein 1 OS=Saccharomyces cerevisiae (strain ATCC 204508 / S288c) OX=559292 GN=MPM1 PE=1 SV=1	42	10	19	10	28.5	MPM1	-1.26399	2.12667E-06
P00427	Cytochrome c oxidase subunit 6, mitochondrial OS=Saccharomyces cerevisiae (strain ATCC 204508 / S288c) OX=559292 GN=COX6 PE=1 SV=1	7	1	1	1	17.3	COX6	-1.23605	0.136893
P03875	Putative COX1/OXI3 intron 1 protein OS=Saccharomyces cerevisiae (strain ATCC 204508 / S288c) OX=559292 GN=AI1 PE=4 SV=2	2	2	6	1	96	AI1	-1.08936	0.291657
P13130	Sporulation-specific wall maturation protein OS=Saccharomyces cerevisiae (strain ATCC 204508 / S288c) OX=559292 GN=SPS100 PE=2 SV=1	9	2	6	2	34.2	SPS100	-1.08427	0.000156053
P47057	Sorting nexin-4 OS=Saccharomyces cerevisiae (strain ATCC 204508 / S288c) OX=559292 GN=SNX4 PE=1 SV=1	5	2	3	2	49	SNX4	-0.957838	0.445978
P53297	PAB1-binding protein 1 OS=Saccharomyces cerevisiae (strain ATCC 204508 / S288c) OX=559292 GN=PBP1 PE=1 SV=1	18	11	18	11	78.7	PBP1	-0.916268	8.08741E-05
P15992	Heat shock protein 26 OS=Saccharomyces cerevisiae (strain ATCC 204508 / S288c) OX=559292 GN=HSP26 PE=1 SV=3	77	19	80	19	23.9	HSP26	-0.866069	2.48268E-05
P25642	Large ribosomal subunit protein mL49 OS=Saccharomyces cerevisiae (strain ATCC 204508 / S288c) OX=559292 GN=IMG2 PE=1 SV=2	12	2	3	2	16.4	IMG2	-0.852187	0.000862657
P40086	Cytochrome c oxidase assembly protein COX15 OS=Saccharomyces cerevisiae (strain ATCC 204508 / S288c) OX=559292 GN=COX15 PE=1 SV=1	16	8	14	8	54.6	COX15	-0.834637	0.000136712
P28778	Small ribosomal subunit protein bS6m OS=Saccharomyces cerevisiae (strain ATCC 204508 / S288c) OX=559292 GN=MRP17 PE=1 SV=1	6	1	2	1	15	MRP17	-0.812565	0.0039601
Q07362	Protein PBP4 OS=Saccharomyces cerevisiae (strain ATCC 204508 / S288c) OX=559292 GN=PBP4 PE=1 SV=1	19	3	6	3	19.9	PBP4	-0.806943	7.52485E-06
P40513	Mitochondrial acidic protein MAM33 OS=Saccharomyces cerevisiae (strain ATCC 204508 / S288c) OX=559292 GN=MAM33 PE=1 SV=1	14	3	6	3	30.1	MAM33	-0.781399	0.0205815
P32387	Large ribosomal subunit protein uL23m OS=Saccharomyces cerevisiae (strain ATCC 204508 / S288c) OX=559292 GN=MRP20 PE=1 SV=1	22	5	7	5	30.5	MRP20	-0.778741	0.0228338
Q06408	Transaminated amino acid decarboxylase OS=Saccharomyces cerevisiae (strain ATCC 204508 / S288c) OX=559292 GN=ARO10 PE=1 SV=1	48	24	56	24	71.3	ARO10	-0.775954	2.79303E-05
P02381	Small ribosomal subunit protein uS3m OS=Saccharomyces cerevisiae (strain ATCC 204508 / S288c) OX=559292 GN=VAR1 PE=1 SV=3	4	2	2	2	47.1	VAR1	-0.75677	0.000562677
P38175	Small ribosomal subunit protein bS21m OS=Saccharomyces cerevisiae (strain ATCC 204508 / S288c) OX=559292 GN=MRP21 PE=1 SV=1	4	1	1	1	20.4	MRP21	-0.745948	1.63379E-05
P47141	Small ribosomal subunit protein mS42 OS=Saccharomyces cerevisiae (strain ATCC 204508 / S288c) OX=559292 GN=RSM26 PE=1 SV=1	8	2	3	2	30.2	RSM26	-0.745243	0.00123496
P25362	Protein PET18 OS=Saccharomyces cerevisiae (strain ATCC 204508 / S288c) OX=559292 GN=PET18 PE=1 SV=1	3	1	1	1	25.2	PET18	-0.739138	0.000127793
P36534	Large ribosomal subunit protein uL24m OS=Saccharomyces cerevisiae (strain ATCC 204508 / S288c) OX=559292 GN=MRPL40 PE=1 SV=2	11	3	5	3	33.7	MRPL40	-0.722237	0.000148628
O13516	Small ribosomal subunit protein uS4A OS=Saccharomyces cerevisiae (strain ATCC 204508 / S288c) OX=559292 GN=RPS9A PE=1 SV=3	59	15	86	1	22.4	RPS9A	-0.721045	0.332169
P00128	Cytochrome b-c1 complex subunit 7, mitochondrial OS=Saccharomyces cerevisiae (strain ATCC 204508 / S288c) OX=559292 GN=QCR7 PE=1 SV=2	15	2	4	2	14.6	QCR7	-0.700354	0.114276
P35996	Large ribosomal subunit protein uL14m OS=Saccharomyces cerevisiae (strain ATCC 204508 / S288c) OX=559292 GN=MRPL38 PE=1 SV=1	12	1	2	1	14.9	MRPL38	-0.697887	0.00329775
Q02771	Protein PET117, mitochondrial OS=Saccharomyces cerevisiae (strain ATCC 204508 / S288c) OX=559292 GN=PET117 PE=1 SV=1	8	1	1	1	12.3	PET117	-0.694069	0.00170388
P22354	Large ribosomal subunit protein mL58 OS=Saccharomyces cerevisiae (strain ATCC 204508 / S288c) OX=559292 GN=MRPL20 PE=1 SV=2	4	1	2	1	22.4	MRPL20	-0.693708	0.00711591
P42847	Small ribosomal subunit protein uS11m OS=Saccharomyces cerevisiae (strain ATCC 204508 / S288c) OX=559292 GN=MRPS18 PE=1 SV=2	14	3	5	3	24.5	MRPS18	-0.687276	0.00148531
P43635	Citrate synthase 3, mitochondrial OS=Saccharomyces cerevisiae (strain ATCC 204508 / S288c) OX=559292 GN=CIT3 PE=1 SV=1	19	10	16	10	53.8	CIT3	-0.684172	7.43415E-05
Q02204	Large ribosomal subunit protein mL50 OS=Saccharomyces cerevisiae (strain ATCC 204508 / S288c) OX=559292 GN=MRPL13 PE=1 SV=2	13	2	3	2	30.3	MRPL13	-0.680362	0.0022113
P10127	Alcohol dehydrogenase 4 OS=Saccharomyces cerevisiae (strain ATCC 204508 / S288c) OX=559292 GN=ADH4 PE=1 SV=3	9	3	6	3	41.1	ADH4	-0.672567	0.00102325
P38071	Enoyl-[acyl-carrier-protein] reductase, mitochondrial OS=Saccharomyces cerevisiae (strain ATCC 204508 / S288c) OX=559292 GN=ETR1 PE=1 SV=3	39	13	31	13	42	ETR1	-0.659944	0.000232097
P23833	Protein SCO1, mitochondrial OS=Saccharomyces cerevisiae (strain ATCC 204508 / S288c) OX=559292 GN=SCO1 PE=1 SV=1	3	1	3	1	33.1	SCO1	-0.651842	0.0312315
P38300	Inner membrane mitoribosome receptor MBA1, mitochondrial OS=Saccharomyces cerevisiae (strain ATCC 204508 / S288c) OX=559292 GN=MBA1 PE=1 SV=1	10	2	7	2	31.8	MBA1	-0.651183	2.48783E-06
Q12347	F-box protein HRT3 OS=Saccharomyces cerevisiae (strain ATCC 204508 / S288c) OX=559292 GN=HRT3 PE=1 SV=1	2	1	2	1	40.4	HRT3	-0.649028	0.0221605
P32839	Mitochondrial chaperone BCS1 OS=Saccharomyces cerevisiae (strain ATCC 204508 / S288c) OX=559292 GN=BCS1 PE=1 SV=2	3	1	1	1	51.1	BCS1	-0.644727	0.000701727
P40502	Altered inheritance of mitochondria protein 19, mitochondrial OS=Saccharomyces cerevisiae (strain ATCC 204508 / S288c) OX=559292 GN=AIM19 PE=1 SV=1	15	1	2	1	16.9	AIM19	-0.644255	0.0707002
P36517	Large ribosomal subunit protein uL29m OS=Saccharomyces cerevisiae (strain ATCC 204508 / S288c) OX=559292 GN=MRPL4 PE=1 SV=2	9	3	7	3	36.9	MRPL4	-0.64368	0.00353674
P36014	Glutathione peroxidase-like peroxiredoxin 1 OS=Saccharomyces cerevisiae (strain ATCC 204508 / S288c) OX=559292 GN=GPX1 PE=1 SV=1	6	1	2	1	19.5	GPX1	-0.641814	0.00110865
P12686	Small ribosomal subunit protein mS27 OS=Saccharomyces cerevisiae (strain ATCC 204508 / S288c) OX=559292 GN=MRP13 PE=1 SV=2	19	6	9	6	39	MRP13	-0.638185	0.000284292
P40033	Small ribosomal subunit protein bS18m OS=Saccharomyces cerevisiae (strain ATCC 204508 / S288c) OX=559292 GN=RSM18 PE=1 SV=2	6	1	2	1	15.8	RSM18	-0.625705	0.00841246
Q04406	Early meiotic induction protein 1 OS=Saccharomyces cerevisiae (strain ATCC 204508 / S288c) OX=559292 GN=EMI1 PE=3 SV=1	4	1	2	1	21.1	EMI1	-0.625502	0.0779619
P36054	Calcipressin-like protein OS=Saccharomyces cerevisiae (strain ATCC 204508 / S288c) OX=559292 GN=RCN1 PE=1 SV=1	6	1	2	1	24.1	RCN1	-0.616909	0.120507
Q12428	Probable 2-methylcitrate dehydratase OS=Saccharomyces cerevisiae (strain ATCC 204508 / S288c) OX=559292 GN=PDH1 PE=1 SV=1	54	22	53	22	57.6	PDH1	-0.613016	0.000714507
P40098	Uncharacterized mitochondrial membrane protein FMP10 OS=Saccharomyces cerevisiae (strain ATCC 204508 / S288c) OX=559292 GN=FMP10 PE=1 SV=1	22	7	16	7	27.7	FMP10	-0.609745	7.9432E-06
Q06090	Large ribosomal subunit protein mL43 OS=Saccharomyces cerevisiae (strain ATCC 204508 / S288c) OX=559292 GN=MRPL51 PE=1 SV=1	16	2	3	2	16.1	MRPL51	-0.609046	0.000971981
P48527	Tyrosine--tRNA ligase, mitochondrial OS=Saccharomyces cerevisiae (strain ATCC 204508 / S288c) OX=559292 GN=MSY1 PE=1 SV=1	3	2	2	2	55.3	MSY1	-0.60845	0.00608696
P17558	Small ribosomal subunit protein mS26 OS=Saccharomyces cerevisiae (strain ATCC 204508 / S288c) OX=559292 GN=PET123 PE=1 SV=1	18	6	14	6	36	PET123	-0.605431	2.34459E-05
P00447	Superoxide dismutase [Mn], mitochondrial OS=Saccharomyces cerevisiae (strain ATCC 204508 / S288c) OX=559292 GN=SOD2 PE=1 SV=1	55	10	26	10	25.8	SOD2	-0.60094	0.00122843
P07170	Adenylate kinase OS=Saccharomyces cerevisiae (strain ATCC 204508 / S288c) OX=559292 GN=ADK1 PE=1 SV=2	53	9	19	9	24.2	ADK1	-0.59955	0.143988
Q03713	Respiratory supercomplex factor 1, mitochondrial OS=Saccharomyces cerevisiae (strain ATCC 204508 / S288c) OX=559292 GN=RCF1 PE=1 SV=1	16	3	4	3	18.5	RCF1	-0.598636	0.000761327
P19516	Cytochrome c oxidase assembly protein COX11, mitochondrial OS=Saccharomyces cerevisiae (strain ATCC 204508 / S288c) OX=559292 GN=COX11 PE=1 SV=2	2	1	1	1	34	COX11	-0.598552	0.000231283
P53724	Large ribosomal subunit protein bL9m OS=Saccharomyces cerevisiae (strain ATCC 204508 / S288c) OX=559292 GN=MRPL50 PE=1 SV=1	6	1	2	1	16.3	MRPL50	-0.598417	0.000801707
P36525	Large ribosomal subunit protein bL28m OS=Saccharomyces cerevisiae (strain ATCC 204508 / S288c) OX=559292 GN=MRPL24 PE=1 SV=2	17	4	7	4	30	MRPL24	-0.598399	0.000591434
P08679	Citrate synthase, peroxisomal OS=Saccharomyces cerevisiae (strain ATCC 204508 / S288c) OX=559292 GN=CIT2 PE=1 SV=1	21	8	13	7	51.4	CIT2	-0.596516	1.33667E-05
P17064	Purine-cytosine permease FCY2 OS=Saccharomyces cerevisiae (strain ATCC 204508 / S288c) OX=559292 GN=FCY2 PE=1 SV=2	2	1	2	1	58.2	FCY2	-0.590841	0.00393489
P27929	Small ribosomal subunit protein uS4m OS=Saccharomyces cerevisiae (strain ATCC 204508 / S288c) OX=559292 GN=NAM9 PE=1 SV=2	24	13	21	13	56.3	NAM9	-0.586594	0.00121678
P38523	GrpE protein homolog, mitochondrial OS=Saccharomyces cerevisiae (strain ATCC 204508 / S288c) OX=559292 GN=MGE1 PE=1 SV=1	15	4	7	4	26.1	MGE1	-0.584469	0.0848926
P27882	Mitochondrial FAD-linked sulfhydryl oxidase ERV1 OS=Saccharomyces cerevisiae (strain ATCC 204508 / S288c) OX=559292 GN=ERV1 PE=1 SV=2	16	3	4	3	21.6	ERV1	-0.581012	7.28826E-05
Q07457	E3 ubiquitin-protein ligase BRE1 OS=Saccharomyces cerevisiae (strain ATCC 204508 / S288c) OX=559292 GN=BRE1 PE=1 SV=1	4	3	4	3	80.6	BRE1	-0.579144	0.00163085
P12687	Large ribosomal subunit protein bL27m OS=Saccharomyces cerevisiae (strain ATCC 204508 / S288c) OX=559292 GN=MRP7 PE=1 SV=1	24	8	11	8	43.2	MRP7	-0.578558	9.22246E-05
Q12355	Cell wall mannoprotein PST1 OS=Saccharomyces cerevisiae (strain ATCC 204508 / S288c) OX=559292 GN=PST1 PE=1 SV=1	7	3	6	3	45.7	PST1	-0.576758	0.00191925
P22353	Large ribosomal subunit protein bL17m OS=Saccharomyces cerevisiae (strain ATCC 204508 / S288c) OX=559292 GN=MRPL8 PE=1 SV=4	16	3	5	3	26.9	MRPL8	-0.575824	0.000512948
P10849	Mitochondrial transcription factor 2 OS=Saccharomyces cerevisiae (strain ATCC 204508 / S288c) OX=559292 GN=MTF2 PE=1 SV=1	3	2	3	2	51.2	MTF2	-0.571937	0.0125188
P00410	Cytochrome c oxidase subunit 2 OS=Saccharomyces cerevisiae (strain ATCC 204508 / S288c) OX=559292 GN=COX2 PE=1 SV=1	31	7	20	7	28.5	COX2	-0.571545	0.00146725
P40496	Small ribosomal subunit protein mS23 OS=Saccharomyces cerevisiae (strain ATCC 204508 / S288c) OX=559292 GN=RSM25 PE=1 SV=1	16	4	7	4	30.5	RSM25	-0.570358	0.000280218
P23369	Large ribosomal subunit protein mL59 OS=Saccharomyces cerevisiae (strain ATCC 204508 / S288c) OX=559292 GN=MRPL25 PE=1 SV=2	18	3	7	3	18.6	MRPL25	-0.570274	0.000198562
P32904	Large ribosomal subunit protein uL6m OS=Saccharomyces cerevisiae (strain ATCC 204508 / S288c) OX=559292 GN=MRPL6 PE=1 SV=2	21	4	7	4	23.9	MRPL6	-0.569757	0.00107809
P38988	Mitochondrial GTP/GDP carrier protein 1 OS=Saccharomyces cerevisiae (strain ATCC 204508 / S288c) OX=559292 GN=GGC1 PE=1 SV=1	28	9	17	9	33.2	GGC1	-0.567652	0.000470195
P36521	Large ribosomal subunit protein uL10m OS=Saccharomyces cerevisiae (strain ATCC 204508 / S288c) OX=559292 GN=MRPL11 PE=1 SV=2	22	7	15	7	28.5	MRPL11	-0.56764	0.00404381
P28239	Inorganic pyrophosphatase, mitochondrial OS=Saccharomyces cerevisiae (strain ATCC 204508 / S288c) OX=559292 GN=PPA2 PE=1 SV=1	3	1	2	1	35.6	PPA2	-0.567614	0.00466983
Q03976	Small ribosomal subunit protein mS35 OS=Saccharomyces cerevisiae (strain ATCC 204508 / S288c) OX=559292 GN=RSM24 PE=1 SV=1	14	5	9	5	37.4	RSM24	-0.554499	6.88563E-05
P38771	Ribosome-recycling factor, mitochondrial OS=Saccharomyces cerevisiae (strain ATCC 204508 / S288c) OX=559292 GN=RRF1 PE=1 SV=1	18	5	6	5	26.4	RRF1	-0.551817	0.0179736
Q01163	Small ribosomal subunit protein mS29 OS=Saccharomyces cerevisiae (strain ATCC 204508 / S288c) OX=559292 GN=RSM23 PE=1 SV=3	23	10	16	10	50.8	RSM23	-0.551475	7.64911E-05
P25039	Elongation factor G, mitochondrial OS=Saccharomyces cerevisiae (strain ATCC 204508 / S288c) OX=559292 GN=MEF1 PE=1 SV=2	22	14	27	14	84.5	MEF1	-0.55112	0.000175741
Q06668	Methyltransferase OMS1, mitochondrial OS=Saccharomyces cerevisiae (strain ATCC 204508 / S288c) OX=559292 GN=OMS1 PE=1 SV=1	8	4	7	4	55.6	OMS1	-0.549504	5.71204E-05
Q04867	Putative methyltransferase YMR310C OS=Saccharomyces cerevisiae (strain ATCC 204508 / S288c) OX=559292 GN=YMR310C PE=1 SV=1	8	2	3	2	35.8	NA	-0.549148	0.615116
P32902	Small ribosomal subunit protein uS2m OS=Saccharomyces cerevisiae (strain ATCC 204508 / S288c) OX=559292 GN=MRP4 PE=1 SV=1	10	3	6	3	44.1	MRP4	-0.547259	0.00151651
P33759	Small ribosomal subunit protein uS5m OS=Saccharomyces cerevisiae (strain ATCC 204508 / S288c) OX=559292 GN=MRPS5 PE=1 SV=1	8	3	5	3	34.9	MRPS5	-0.545964	0.0211105
Q06493	LETM1 domain-containing protein YLH47, mitochondrial OS=Saccharomyces cerevisiae (strain ATCC 204508 / S288c) OX=559292 GN=YLH47 PE=1 SV=1	24	10	17	10	52.1	YLH47	-0.543813	2.85613E-05
Q02950	Small ribosomal subunit protein bS1m OS=Saccharomyces cerevisiae (strain ATCC 204508 / S288c) OX=559292 GN=MRP51 PE=1 SV=1	19	5	8	5	39.4	MRP51	-0.541205	7.18793E-05
P47150	Small ribosomal subunit protein uS7m OS=Saccharomyces cerevisiae (strain ATCC 204508 / S288c) OX=559292 GN=RSM7 PE=1 SV=1	20	5	8	5	27.8	RSM7	-0.540476	6.51201E-05
Q08818	Meiotic sister-chromatid recombination protein 6, mitochondrial OS=Saccharomyces cerevisiae (strain ATCC 204508 / S288c) OX=559292 GN=MSC6 PE=1 SV=1	7	5	7	5	79.9	MSC6	-0.537414	0.000531429
P31334	Large ribosomal subunit protein uL3m OS=Saccharomyces cerevisiae (strain ATCC 204508 / S288c) OX=559292 GN=MRPL9 PE=1 SV=3	12	3	6	3	29.8	MRPL9	-0.53722	0.000326191
Q06494	Putative pyridoxal reductase OS=Saccharomyces cerevisiae (strain ATCC 204508 / S288c) OX=559292 GN=YPR127W PE=1 SV=1	35	13	28	13	38.6	NA	-0.531377	0.000137455
P38374	Protein YSY6 OS=Saccharomyces cerevisiae (strain ATCC 204508 / S288c) OX=559292 GN=YSY6 PE=1 SV=1	11	1	2	1	7.4	YSY6	-0.52881	0.0206693
P00401	Cytochrome c oxidase subunit 1 OS=Saccharomyces cerevisiae (strain ATCC 204508 / S288c) OX=559292 GN=COX1 PE=1 SV=2	6	3	6	2	58.8	COX1	-0.522666	0.0292075
Q9P305	mRNA stability protein IGO2 OS=Saccharomyces cerevisiae (strain ATCC 204508 / S288c) OX=559292 GN=IGO2 PE=1 SV=3	36	4	6	4	14.4	IGO2	-0.521352	0.011035
P0CX10	Enolase-related protein 1 OS=Saccharomyces cerevisiae (strain ATCC 204508 / S288c) OX=559292 GN=ERR1 PE=3 SV=1	6	3	3	3	47.3	ERR1	-0.517033	0.00144257
P53140	RNA-binding protein RMD9, mitochondrial OS=Saccharomyces cerevisiae (strain ATCC 204508 / S288c) OX=559292 GN=RMD9 PE=1 SV=1	12	6	9	6	74.5	RMD9	-0.514879	5.89461E-05
P36526	Large ribosomal subunit protein mL41 OS=Saccharomyces cerevisiae (strain ATCC 204508 / S288c) OX=559292 GN=MRPL27 PE=1 SV=2	8	1	2	1	16.5	MRPL27	-0.514078	0.00595099
P53721	Respiratory supercomplex factor 2, mitochondrial OS=Saccharomyces cerevisiae (strain ATCC 204508 / S288c) OX=559292 GN=RCF2 PE=1 SV=1	22	6	9	6	25.3	RCF2	-0.510308	0.212059
P53305	Small ribosomal subunit protein mS33 OS=Saccharomyces cerevisiae (strain ATCC 204508 / S288c) OX=559292 GN=RSM27 PE=1 SV=1	31	3	6	3	12.4	RSM27	-0.508934	0.000741462
P00044	Cytochrome c isoform 1 OS=Saccharomyces cerevisiae (strain ATCC 204508 / S288c) OX=559292 GN=CYC1 PE=1 SV=2	58	10	24	7	12.2	CYC1	-0.507663	0.00225486
P36528	Large ribosomal subunit protein mL46 OS=Saccharomyces cerevisiae (strain ATCC 204508 / S288c) OX=559292 GN=MRPL17 PE=1 SV=2	23	7	11	7	32.2	MRPL17	-0.505779	0.000442505
P28817	Small ribosomal subunit protein mS47 OS=Saccharomyces cerevisiae (strain ATCC 204508 / S288c) OX=559292 GN=EHD3 PE=1 SV=2	12	6	11	6	56.3	EHD3	-0.503894	0.00288577
P47052	Succinate dehydrogenase [ubiquinone] flavoprotein subunit 2, mitochondrial OS=Saccharomyces cerevisiae (strain ATCC 204508 / S288c) OX=559292 GN=YJL045W PE=3 SV=1	11	8	19	3	69.3	NA	-0.498767	0.0166318
P53875	Large ribosomal subunit protein uL11m OS=Saccharomyces cerevisiae (strain ATCC 204508 / S288c) OX=559292 GN=MRPL19 PE=1 SV=1	20	4	7	4	16.7	MRPL19	-0.49638	0.00662923
P25626	Large ribosomal subunit protein bL19m OS=Saccharomyces cerevisiae (strain ATCC 204508 / S288c) OX=559292 GN=IMG1 PE=1 SV=1	7	1	2	1	19.4	IMG1	-0.493533	0.0253487
P19414	Aconitate hydratase, mitochondrial OS=Saccharomyces cerevisiae (strain ATCC 204508 / S288c) OX=559292 GN=ACO1 PE=1 SV=2	57	41	122	41	85.3	ACO1	-0.493004	0.00298989
P32316	Acetyl-CoA hydrolase OS=Saccharomyces cerevisiae (strain ATCC 204508 / S288c) OX=559292 GN=ACH1 PE=1 SV=2	65	26	100	26	58.7	ACH1	-0.492293	0.000470264
P38828	Protein LSM12 OS=Saccharomyces cerevisiae (strain ATCC 204508 / S288c) OX=559292 GN=LSM12 PE=1 SV=1	42	6	10	6	21.3	LSM12	-0.492261	0.000477608
Q03799	Small ribosomal subunit protein uS8m OS=Saccharomyces cerevisiae (strain ATCC 204508 / S288c) OX=559292 GN=MRPS8 PE=1 SV=1	24	3	4	3	17.5	MRPS8	-0.48987	0.0250887
P32611	Large ribosomal subunit protein uL2m OS=Saccharomyces cerevisiae (strain ATCC 204508 / S288c) OX=559292 GN=RML2 PE=1 SV=1	6	3	5	3	43.8	RML2	-0.489077	0.00390368
P37267	Assembly factor CBP4 OS=Saccharomyces cerevisiae (strain ATCC 204508 / S288c) OX=559292 GN=CBP4 PE=1 SV=3	37	5	8	5	17.5	CBP4	-0.488152	0.00064
P38152	Tricarboxylate transport protein OS=Saccharomyces cerevisiae (strain ATCC 204508 / S288c) OX=559292 GN=CTP1 PE=2 SV=3	6	2	4	2	32.2	CTP1	-0.485661	0.0113744
P53292	Small ribosomal subunit protein mS45 OS=Saccharomyces cerevisiae (strain ATCC 204508 / S288c) OX=559292 GN=MRPS35 PE=1 SV=1	12	3	5	3	39.6	MRPS35	-0.480908	0.0237959
P49626	Large ribosomal subunit protein uL4B OS=Saccharomyces cerevisiae (strain ATCC 204508 / S288c) OX=559292 GN=RPL4B PE=1 SV=2	61	19	162	2	39	RPL4B	-0.478697	0.0814376
P40858	Large ribosomal subunit protein bL21m OS=Saccharomyces cerevisiae (strain ATCC 204508 / S288c) OX=559292 GN=MRPL49 PE=1 SV=2	21	3	6	3	18.4	MRPL49	-0.471269	0.040257
P38910	10 kDa heat shock protein, mitochondrial OS=Saccharomyces cerevisiae (strain ATCC 204508 / S288c) OX=559292 GN=HSP10 PE=1 SV=1	68	6	18	6	11.4	HSP10	-0.471253	0.00343009
P02400	Large ribosomal subunit protein P2B OS=Saccharomyces cerevisiae (strain ATCC 204508 / S288c) OX=559292 GN=RPP2B PE=1 SV=2	34	3	6	3	11	RPP2B	-0.468111	0.0335122
P17076	Large ribosomal subunit protein eL8A OS=Saccharomyces cerevisiae (strain ATCC 204508 / S288c) OX=559292 GN=RPL8A PE=1 SV=4	64	23	85	4	28.1	RPL8A	-0.464786	0.11527
P35180	Mitochondrial import receptor subunit TOM20 OS=Saccharomyces cerevisiae (strain ATCC 204508 / S288c) OX=559292 GN=TOM20 PE=1 SV=1	30	5	11	5	20.3	TOM20	-0.459485	0.0118636
P36520	Large ribosomal subunit protein uL15m OS=Saccharomyces cerevisiae (strain ATCC 204508 / S288c) OX=559292 GN=MRPL10 PE=1 SV=2	19	7	12	7	36.3	MRPL10	-0.459173	5.12005E-05
P20084	Large ribosomal subunit protein uL30m OS=Saccharomyces cerevisiae (strain ATCC 204508 / S288c) OX=559292 GN=MRPL33 PE=1 SV=4	42	5	8	5	9.5	MRPL33	-0.456493	0.000146435
P10662	Small ribosomal subunit protein mS43 OS=Saccharomyces cerevisiae (strain ATCC 204508 / S288c) OX=559292 GN=MRP1 PE=1 SV=2	26	8	10	8	36.7	MRP1	-0.453189	0.000804746
P40046	Vacuolar transporter chaperone complex subunit 1 OS=Saccharomyces cerevisiae (strain ATCC 204508 / S288c) OX=559292 GN=VTC1 PE=1 SV=3	17	3	8	3	14.4	VTC1	-0.45243	0.202179
Q08926	ULP1-interacting protein 4 OS=Saccharomyces cerevisiae (strain ATCC 204508 / S288c) OX=559292 GN=UIP4 PE=1 SV=1	11	4	6	4	34.2	UIP4	-0.451539	0.00857079
P19657	Plasma membrane ATPase 2 OS=Saccharomyces cerevisiae (strain ATCC 204508 / S288c) OX=559292 GN=PMA2 PE=1 SV=3	30	26	146	6	102.1	PMA2	-0.450034	0.00498673
Q05543	Regulator of Ty1 transposition protein 103 OS=Saccharomyces cerevisiae (strain ATCC 204508 / S288c) OX=559292 GN=RTT103 PE=1 SV=1	4	2	2	2	46.5	RTT103	-0.446261	0.0368746
Q06678	Large ribosomal subunit protein mL38 OS=Saccharomyces cerevisiae (strain ATCC 204508 / S288c) OX=559292 GN=MRPL35 PE=1 SV=1	15	4	6	4	42.8	MRPL35	-0.4456	0.00483145
P53881	Large ribosomal subunit protein uL22m OS=Saccharomyces cerevisiae (strain ATCC 204508 / S288c) OX=559292 GN=MRPL22 PE=1 SV=2	23	7	12	7	34.9	MRPL22	-0.444219	0.000506357
P21801	Succinate dehydrogenase [ubiquinone] iron-sulfur subunit, mitochondrial OS=Saccharomyces cerevisiae (strain ATCC 204508 / S288c) OX=559292 GN=SDH2 PE=1 SV=1	34	8	15	8	30.2	SDH2	-0.443287	0.000254037
P38120	Small ribosomal subunit protein uS9m OS=Saccharomyces cerevisiae (strain ATCC 204508 / S288c) OX=559292 GN=MRPS9 PE=1 SV=1	8	2	7	2	31.9	MRPS9	-0.442827	0.000145301
P00127	Cytochrome b-c1 complex subunit 6, mitochondrial OS=Saccharomyces cerevisiae (strain ATCC 204508 / S288c) OX=559292 GN=QCR6 PE=1 SV=2	8	1	2	1	17.2	QCR6	-0.441418	0.136502
P51998	Large ribosomal subunit protein uL4m OS=Saccharomyces cerevisiae (strain ATCC 204508 / S288c) OX=559292 GN=YML6 PE=1 SV=1	30	8	12	8	32	YML6	-0.439925	0.00346562
Q06630	Large ribosomal subunit protein mL67 OS=Saccharomyces cerevisiae (strain ATCC 204508 / S288c) OX=559292 GN=MHR1 PE=1 SV=1	12	3	4	3	26.9	MHR1	-0.43828	0.00632762
P48569	Uncharacterized protein YDL183C OS=Saccharomyces cerevisiae (strain ATCC 204508 / S288c) OX=559292 GN=YDL183C PE=4 SV=1	2	1	1	1	37	NA	-0.437533	0.00107961
P38713	Oxysterol-binding protein homolog 3 OS=Saccharomyces cerevisiae (strain ATCC 204508 / S288c) OX=559292 GN=OSH3 PE=1 SV=1	3	4	7	4	113.7	OSH3	-0.436199	0.0135754
P30771	ATP-dependent helicase NAM7 OS=Saccharomyces cerevisiae (strain ATCC 204508 / S288c) OX=559292 GN=NAM7 PE=1 SV=1	9	7	13	7	109.4	NAM7	-0.43174	0.000591126
P49435	Adenine phosphoribosyltransferase 1 OS=Saccharomyces cerevisiae (strain ATCC 204508 / S288c) OX=559292 GN=APT1 PE=1 SV=3	41	6	14	6	20.6	APT1	-0.430753	0.0678954
P46998	Mitochondrial membrane protein FMP33 OS=Saccharomyces cerevisiae (strain ATCC 204508 / S288c) OX=559292 GN=FMP33 PE=1 SV=1	7	1	2	1	20.2	FMP33	-0.429194	0.0115894
P33893	Glutamyl-tRNA(Gln) amidotransferase subunit B, mitochondrial OS=Saccharomyces cerevisiae (strain ATCC 204508 / S288c) OX=559292 GN=PET112 PE=1 SV=3	2	1	2	1	61.8	PET112	-0.428917	0.000729651
P08067	Cytochrome b-c1 complex subunit Rieske, mitochondrial OS=Saccharomyces cerevisiae (strain ATCC 204508 / S288c) OX=559292 GN=RIP1 PE=1 SV=1	48	11	20	11	23.4	RIP1	-0.423996	0.00249887
P28707	Co-chaperone protein SBA1 OS=Saccharomyces cerevisiae (strain ATCC 204508 / S288c) OX=559292 GN=SBA1 PE=1 SV=3	16	4	8	4	24.1	SBA1	-0.423941	0.0667924
P22135	Protein ATP12, mitochondrial OS=Saccharomyces cerevisiae (strain ATCC 204508 / S288c) OX=559292 GN=ATP12 PE=1 SV=2	5	2	3	2	36.5	ATP12	-0.420113	0.0971062
P33421	Succinate dehydrogenase [ubiquinone] cytochrome b subunit, mitochondrial OS=Saccharomyces cerevisiae (strain ATCC 204508 / S288c) OX=559292 GN=SDH3 PE=1 SV=1	12	3	11	3	22.1	SDH3	-0.419963	0.0132001
P06787	Calmodulin OS=Saccharomyces cerevisiae (strain ATCC 204508 / S288c) OX=559292 GN=CMD1 PE=1 SV=1	15	2	4	2	16.1	CMD1	-0.419377	0.278004
P04037	Cytochrome c oxidase subunit 4, mitochondrial OS=Saccharomyces cerevisiae (strain ATCC 204508 / S288c) OX=559292 GN=COX4 PE=1 SV=1	16	2	3	2	17.1	COX4	-0.41909	0.507382
P07253	Cytochrome B pre-mRNA-processing protein 6 OS=Saccharomyces cerevisiae (strain ATCC 204508 / S288c) OX=559292 GN=CBP6 PE=1 SV=1	41	7	11	7	18.7	CBP6	-0.419011	0.00175815
P36046	Mitochondrial intermembrane space import and assembly protein 40 OS=Saccharomyces cerevisiae (strain ATCC 204508 / S288c) OX=559292 GN=MIA40 PE=1 SV=2	11	5	9	5	44.5	MIA40	-0.41678	0.0246184
P09435	Heat shock protein SSA3 OS=Saccharomyces cerevisiae (strain ATCC 204508 / S288c) OX=559292 GN=SSA3 PE=1 SV=3	52	34	120	18	70.5	SSA3	-0.414788	0.000255823
Q03016	GLC7-interacting protein 3 OS=Saccharomyces cerevisiae (strain ATCC 204508 / S288c) OX=559292 GN=GIP3 PE=1 SV=1	3	5	7	5	140.8	GIP3	-0.413616	0.0382664
P22768	Argininosuccinate synthase OS=Saccharomyces cerevisiae (strain ATCC 204508 / S288c) OX=559292 GN=ARG1 PE=1 SV=3	46	18	31	18	46.9	ARG1	-0.412396	0.000387871
P35842	Acid phosphatase PHO11 OS=Saccharomyces cerevisiae (strain ATCC 204508 / S288c) OX=559292 GN=PHO11 PE=1 SV=1	25	10	18	8	52.7	PHO11	-0.410266	0.00304459
P06776	3',5'-cyclic-nucleotide phosphodiesterase 2 OS=Saccharomyces cerevisiae (strain ATCC 204508 / S288c) OX=559292 GN=PDE2 PE=1 SV=2	4	2	2	2	61	PDE2	-0.409916	0.00621769
Q03246	Small ribosomal subunit protein uS17m OS=Saccharomyces cerevisiae (strain ATCC 204508 / S288c) OX=559292 GN=MRPS17 PE=1 SV=1	31	7	11	7	27.6	MRPS17	-0.408338	0.0259795
P24784	ATP-dependent RNA helicase DBP1 OS=Saccharomyces cerevisiae (strain ATCC 204508 / S288c) OX=559292 GN=DBP1 PE=1 SV=2	9	6	15	1	67.9	DBP1	-0.407309	0.157535
P31115	tRNA pseudouridine(38/39) synthase OS=Saccharomyces cerevisiae (strain ATCC 204508 / S288c) OX=559292 GN=DEG1 PE=1 SV=1	10	3	5	3	50.9	DEG1	-0.406114	0.128302
P53732	Small ribosomal subunit protein uS12m OS=Saccharomyces cerevisiae (strain ATCC 204508 / S288c) OX=559292 GN=MRPS12 PE=1 SV=1	8	1	2	1	16.9	MRPS12	-0.405176	0.0280609
O74700	Mitochondrial import inner membrane translocase subunit TIM9 OS=Saccharomyces cerevisiae (strain ATCC 204508 / S288c) OX=559292 GN=TIM9 PE=1 SV=1	16	1	2	1	10.2	TIM9	-0.402765	0.163919
P05150	Ornithine carbamoyltransferase OS=Saccharomyces cerevisiae (strain ATCC 204508 / S288c) OX=559292 GN=ARG3 PE=1 SV=1	12	4	6	3	37.8	ARG3	-0.401137	0.0412584
P02992	Elongation factor Tu, mitochondrial OS=Saccharomyces cerevisiae (strain ATCC 204508 / S288c) OX=559292 GN=TUF1 PE=1 SV=1	44	14	30	14	47.9	TUF1	-0.400659	0.0607725
P32496	26S proteasome regulatory subunit RPN12 OS=Saccharomyces cerevisiae (strain ATCC 204508 / S288c) OX=559292 GN=RPN12 PE=1 SV=3	7	2	2	2	31.9	RPN12	-0.400519	0.129212
P38064	Large ribosomal subunit protein uL16m OS=Saccharomyces cerevisiae (strain ATCC 204508 / S288c) OX=559292 GN=MRPL16 PE=1 SV=1	15	3	5	3	26.5	MRPL16	-0.398043	0.0154184
P47169	Sulfite reductase [NADPH] subunit beta OS=Saccharomyces cerevisiae (strain ATCC 204508 / S288c) OX=559292 GN=MET5 PE=1 SV=1	3	3	5	2	161.1	MET5	-0.394855	0.000628285
P53266	Cytochrome oxidase assembly protein SHY1 OS=Saccharomyces cerevisiae (strain ATCC 204508 / S288c) OX=559292 GN=SHY1 PE=1 SV=1	2	1	1	1	45	SHY1	-0.394331	0.000897118
P14065	Glycerol 2-dehydrogenase (NADP(+)) OS=Saccharomyces cerevisiae (strain ATCC 204508 / S288c) OX=559292 GN=GCY1 PE=1 SV=1	53	15	30	14	35.1	GCY1	-0.391703	0.00103231
Q12462	Peroxisomal membrane protein PMP27 OS=Saccharomyces cerevisiae (strain ATCC 204508 / S288c) OX=559292 GN=PEX11 PE=1 SV=2	40	9	19	9	26.9	PEX11	-0.391136	0.00258161
P13711	Acyl-coenzyme A oxidase OS=Saccharomyces cerevisiae (strain ATCC 204508 / S288c) OX=559292 GN=POX1 PE=3 SV=2	45	30	56	30	84	POX1	-0.385045	0.00126488
P36112	MICOS complex subunit MIC60 OS=Saccharomyces cerevisiae (strain ATCC 204508 / S288c) OX=559292 GN=MIC60 PE=1 SV=1	48	17	32	17	61	MIC60	-0.384463	1.97552E-05
P51533	ATP-dependent permease PDR10 OS=Saccharomyces cerevisiae (strain ATCC 204508 / S288c) OX=559292 GN=PDR10 PE=1 SV=1	5	8	20	3	176.3	PDR10	-0.378907	0.0743872
Q04599	Large ribosomal subunit protein uL1m OS=Saccharomyces cerevisiae (strain ATCC 204508 / S288c) OX=559292 GN=MRPL1 PE=1 SV=1	22	4	9	4	31	MRPL1	-0.375648	0.002224
Q3E705	rRNA-processing protein EFG1 OS=Saccharomyces cerevisiae (strain ATCC 204508 / S288c) OX=559292 GN=EFG1 PE=1 SV=2	10	2	3	2	27.1	EFG1	-0.375032	0.00980357
P53824	Probable pyridoxal 5'-phosphate synthase subunit SNZ2 OS=Saccharomyces cerevisiae (strain ATCC 204508 / S288c) OX=559292 GN=SNZ2 PE=1 SV=1	30	7	13	5	32	SNZ2	-0.373128	0.0031626
P43594	MICOS complex subunit MIC19 OS=Saccharomyces cerevisiae (strain ATCC 204508 / S288c) OX=559292 GN=MIC19 PE=1 SV=1	36	5	8	5	18.8	MIC19	-0.372731	0.0587032
P04076	Argininosuccinate lyase OS=Saccharomyces cerevisiae (strain ATCC 204508 / S288c) OX=559292 GN=ARG4 PE=1 SV=2	22	10	22	10	52	ARG4	-0.371252	0.000181926
P25569	Glucose-induced degradation protein 7 OS=Saccharomyces cerevisiae (strain ATCC 204508 / S288c) OX=559292 GN=GID7 PE=1 SV=2	2	2	3	2	84.5	GID7	-0.369137	0.0202141
P36527	Large ribosomal subunit protein mL40 OS=Saccharomyces cerevisiae (strain ATCC 204508 / S288c) OX=559292 GN=MRPL28 PE=1 SV=2	6	1	1	1	17.3	MRPL28	-0.368331	0.00967067
P47085	MEMO1 family protein MHO1 OS=Saccharomyces cerevisiae (strain ATCC 204508 / S288c) OX=559292 GN=MHO1 PE=1 SV=1	28	9	16	9	38.5	MHO1	-0.368196	0.000736694
P80235	Putative mitochondrial carnitine O-acetyltransferase OS=Saccharomyces cerevisiae (strain ATCC 204508 / S288c) OX=559292 GN=YAT1 PE=1 SV=2	30	17	32	17	77.7	YAT1	-0.36809	0.000214846
P37299	Cytochrome b-c1 complex subunit 10, mitochondrial OS=Saccharomyces cerevisiae (strain ATCC 204508 / S288c) OX=559292 GN=QCR10 PE=1 SV=2	35	3	5	3	8.6	QCR10	-0.366096	0.00254186
P40212	Large ribosomal subunit protein eL13B OS=Saccharomyces cerevisiae (strain ATCC 204508 / S288c) OX=559292 GN=RPL13B PE=1 SV=1	59	14	52	14	22.5	RPL13B	-0.36429	0.0198701
P10869	Aspartokinase OS=Saccharomyces cerevisiae (strain ATCC 204508 / S288c) OX=559292 GN=HOM3 PE=1 SV=2	21	11	21	11	58.1	HOM3	-0.36333	1.05369E-05
P25631	Ankyrin repeat-containing protein YCR051W OS=Saccharomyces cerevisiae (strain ATCC 204508 / S288c) OX=559292 GN=YCR051W PE=1 SV=1	9	1	2	1	24.7	NA	-0.362237	0.383442
P09368	Proline dehydrogenase, mitochondrial OS=Saccharomyces cerevisiae (strain ATCC 204508 / S288c) OX=559292 GN=PUT1 PE=1 SV=2	4	2	3	2	53.2	PUT1	-0.361585	0.142582
P48015	Aminomethyltransferase, mitochondrial OS=Saccharomyces cerevisiae (strain ATCC 204508 / S288c) OX=559292 GN=GCV1 PE=1 SV=2	68	17	33	17	44.4	GCV1	-0.358935	0.00115535
Q12487	Large ribosomal subunit protein uL13m OS=Saccharomyces cerevisiae (strain ATCC 204508 / S288c) OX=559292 GN=MRPL23 PE=1 SV=1	6	1	2	1	18.5	MRPL23	-0.358678	0.0435492
P05373	Delta-aminolevulinic acid dehydratase OS=Saccharomyces cerevisiae (strain ATCC 204508 / S288c) OX=559292 GN=HEM2 PE=1 SV=2	42	11	22	11	37.7	HEM2	-0.358582	0.000400113
Q12123	Inactive diphosphatase DCS2 OS=Saccharomyces cerevisiae (strain ATCC 204508 / S288c) OX=559292 GN=DCS2 PE=1 SV=3	50	15	33	13	40.9	DCS2	-0.358571	0.000227745
P39976	D-2-hydroxyglutarate--pyruvate transhydrogenase DLD3 OS=Saccharomyces cerevisiae (strain ATCC 204508 / S288c) OX=559292 GN=DLD3 PE=1 SV=1	41	14	33	12	55.2	DLD3	-0.357721	0.000861779
Q03798	Altered inheritance of mitochondria protein 36, mitochondrial OS=Saccharomyces cerevisiae (strain ATCC 204508 / S288c) OX=559292 GN=AIM36 PE=1 SV=1	13	3	5	3	29.1	AIM36	-0.357047	0.102356
Q07914	Mitochondrial import inner membrane translocase subunit TIM14 OS=Saccharomyces cerevisiae (strain ATCC 204508 / S288c) OX=559292 GN=PAM18 PE=1 SV=1	13	2	3	2	17.9	PAM18	-0.356337	0.00856495
Q00916	U1 small nuclear ribonucleoprotein 70 kDa homolog OS=Saccharomyces cerevisiae (strain ATCC 204508 / S288c) OX=559292 GN=SNP1 PE=1 SV=1	4	1	2	1	34.4	SNP1	-0.354992	0.028861
P0CS90	Import motor subunit, mitochondrial OS=Saccharomyces cerevisiae (strain ATCC 204508 / S288c) OX=559292 GN=SSC1 PE=1 SV=1	68	40	142	40	70.6	SSC1	-0.354532	0.00077351
P38922	Serine/arginine (SR)-type shuttling mRNA binding protein HRB1 OS=Saccharomyces cerevisiae (strain ATCC 204508 / S288c) OX=559292 GN=HRB1 PE=1 SV=2	12	7	10	7	52.1	HRB1	-0.352636	0.000274935
P53299	Mitochondrial import inner membrane translocase subunit TIM13 OS=Saccharomyces cerevisiae (strain ATCC 204508 / S288c) OX=559292 GN=TIM13 PE=1 SV=1	8	1	1	1	11.3	TIM13	-0.351986	0.154881
P25297	Inorganic phosphate transporter PHO84 OS=Saccharomyces cerevisiae (strain ATCC 204508 / S288c) OX=559292 GN=PHO84 PE=1 SV=2	24	11	24	11	64.3	PHO84	-0.351806	0.000859594
P50087	MICOS subunit MIC26 OS=Saccharomyces cerevisiae (strain ATCC 204508 / S288c) OX=559292 GN=MIC26 PE=1 SV=1	25	6	9	6	26.9	MIC26	-0.349434	0.0114376
P36519	Large ribosomal subunit protein uL5m OS=Saccharomyces cerevisiae (strain ATCC 204508 / S288c) OX=559292 GN=MRPL7 PE=1 SV=2	14	4	8	4	33.1	MRPL7	-0.34939	0.0515949
Q3E754	Small ribosomal subunit protein eS21B OS=Saccharomyces cerevisiae (strain ATCC 204508 / S288c) OX=559292 GN=RPS21B PE=1 SV=1	91	9	25	1	9.8	RPS21B	-0.347821	0.109649
Q03769	Epsin-5 OS=Saccharomyces cerevisiae (strain ATCC 204508 / S288c) OX=559292 GN=ENT5 PE=1 SV=1	13	6	10	6	47.3	ENT5	-0.346693	0.00313904
P05319	Large ribosomal subunit protein P2A OS=Saccharomyces cerevisiae (strain ATCC 204508 / S288c) OX=559292 GN=RPP2A PE=1 SV=1	53	3	5	3	10.7	RPP2A	-0.346603	0.12821
P47127	Altered inheritance of mitochondria protein 24, mitochondrial OS=Saccharomyces cerevisiae (strain ATCC 204508 / S288c) OX=559292 GN=AIM24 PE=1 SV=1	12	5	10	5	44.4	AIM24	-0.342907	0.00194978
P11914	Mitochondrial-processing peptidase subunit alpha OS=Saccharomyces cerevisiae (strain ATCC 204508 / S288c) OX=559292 GN=MAS2 PE=1 SV=1	19	9	14	9	53.3	MAS2	-0.342055	0.000628779
P37293	Putative N-terminal acetyltransferase 2 OS=Saccharomyces cerevisiae (strain ATCC 204508 / S288c) OX=559292 GN=NAT2 PE=1 SV=2	10	3	5	3	32.8	NAT2	-0.338649	0.00476295
Q08237	RNA exonuclease 4 OS=Saccharomyces cerevisiae (strain ATCC 204508 / S288c) OX=559292 GN=REX4 PE=1 SV=1	7	2	3	2	32.9	REX4	-0.337748	0.0988996
P40564	DnaJ-like protein 1 OS=Saccharomyces cerevisiae (strain ATCC 204508 / S288c) OX=559292 GN=DJP1 PE=1 SV=1	9	4	7	4	48.5	DJP1	-0.335907	0.0206185
P38840	Aromatic amino acid aminotransferase 2 OS=Saccharomyces cerevisiae (strain ATCC 204508 / S288c) OX=559292 GN=ARO9 PE=1 SV=3	45	18	37	18	58.5	ARO9	-0.335511	5.58462E-05
P33416	Heat shock protein 78, mitochondrial OS=Saccharomyces cerevisiae (strain ATCC 204508 / S288c) OX=559292 GN=HSP78 PE=1 SV=2	42	33	58	32	91.3	HSP78	-0.33464	3.88402E-05
P32340	Rotenone-insensitive NADH-ubiquinone oxidoreductase, mitochondrial OS=Saccharomyces cerevisiae (strain ATCC 204508 / S288c) OX=559292 GN=NDI1 PE=1 SV=1	58	22	46	22	57.2	NDI1	-0.33392	0.0013698
P32453	Protein ATP11, mitochondrial OS=Saccharomyces cerevisiae (strain ATCC 204508 / S288c) OX=559292 GN=ATP11 PE=1 SV=1	8	3	4	3	36.8	ATP11	-0.33387	0.0103108
P35691	Translationally-controlled tumor protein homolog OS=Saccharomyces cerevisiae (strain ATCC 204508 / S288c) OX=559292 GN=TMA19 PE=1 SV=1	61	12	38	12	18.7	TMA19	-0.332301	0.0224435
Q03430	Small ribosomal subunit protein mS46 OS=Saccharomyces cerevisiae (strain ATCC 204508 / S288c) OX=559292 GN=RSM28 PE=1 SV=2	23	8	11	8	41.2	RSM28	-0.331292	0.00320149
P18899	Stress protein DDR48 OS=Saccharomyces cerevisiae (strain ATCC 204508 / S288c) OX=559292 GN=DDR48 PE=1 SV=4	49	9	13	9	46.2	DDR48	-0.331078	0.00557774
Q06567	ABC1 family protein MCP2 OS=Saccharomyces cerevisiae (strain ATCC 204508 / S288c) OX=559292 GN=MCP2 PE=1 SV=1	4	1	2	1	65.9	MCP2	-0.330959	0.00898578
P33753	tRNA (uracil(54)-C(5))-methyltransferase OS=Saccharomyces cerevisiae (strain ATCC 204508 / S288c) OX=559292 GN=TRM2 PE=1 SV=2	3	2	4	2	72.8	TRM2	-0.325726	0.0787763
P38819	Protein ERP5 OS=Saccharomyces cerevisiae (strain ATCC 204508 / S288c) OX=559292 GN=ERP5 PE=1 SV=1	11	3	4	3	24.2	ERP5	-0.325068	0.0806289
P30952	Malate synthase 1 OS=Saccharomyces cerevisiae (strain ATCC 204508 / S288c) OX=559292 GN=MLS1 PE=1 SV=1	59	30	113	30	62.8	MLS1	-0.323741	0.000246326
P53060	Reduced meiotic recombination protein 1 OS=Saccharomyces cerevisiae (strain ATCC 204508 / S288c) OX=559292 GN=RMR1 PE=1 SV=2	3	1	1	1	27.7	RMR1	-0.321771	0.229152
P19882	Heat shock protein 60, mitochondrial OS=Saccharomyces cerevisiae (strain ATCC 204508 / S288c) OX=559292 GN=HSP60 PE=1 SV=1	76	39	120	39	60.7	HSP60	-0.320198	0.000148539
P15873	Proliferating cell nuclear antigen OS=Saccharomyces cerevisiae (strain ATCC 204508 / S288c) OX=559292 GN=POL30 PE=1 SV=1	44	9	15	9	28.9	POL30	-0.31857	0.0320269
P81449	ATP synthase subunit e, mitochondrial OS=Saccharomyces cerevisiae (strain ATCC 204508 / S288c) OX=559292 GN=TIM11 PE=1 SV=2	8	1	2	1	10.9	TIM11	-0.318155	0.25518
P38066	GTP cyclohydrolase-2 OS=Saccharomyces cerevisiae (strain ATCC 204508 / S288c) OX=559292 GN=RIB1 PE=1 SV=2	21	5	8	5	38.3	RIB1	-0.318066	0.0364256
P40011	4-hydroxy-4-methyl-2-oxoglutarate aldolase OS=Saccharomyces cerevisiae (strain ATCC 204508 / S288c) OX=559292 GN=YER010C PE=1 SV=1	8	2	4	2	25.5	NA	-0.317503	0.000206094
P80967	Mitochondrial import receptor subunit TOM5 OS=Saccharomyces cerevisiae (strain ATCC 204508 / S288c) OX=559292 GN=TOM5 PE=1 SV=1	16	1	1	1	6	TOM5	-0.316358	0.196078
P37298	Succinate dehydrogenase [ubiquinone] cytochrome b small subunit, mitochondrial OS=Saccharomyces cerevisiae (strain ATCC 204508 / S288c) OX=559292 GN=SDH4 PE=1 SV=1	14	3	6	3	20.2	SDH4	-0.313693	0.0838243
P38218	ADP-ribose 1''-phosphate phosphatase OS=Saccharomyces cerevisiae (strain ATCC 204508 / S288c) OX=559292 GN=POA1 PE=1 SV=1	24	4	6	4	19.9	POA1	-0.312239	0.0124333
P32900	Protein SKG6 OS=Saccharomyces cerevisiae (strain ATCC 204508 / S288c) OX=559292 GN=SKG6 PE=1 SV=2	1	1	2	1	81.8	SKG6	-0.311988	0.11506
P50110	Sorting assembly machinery 37 kDa subunit OS=Saccharomyces cerevisiae (strain ATCC 204508 / S288c) OX=559292 GN=SAM37 PE=1 SV=1	2	1	1	1	37.5	SAM37	-0.31177	0.0998363
P00424	Cytochrome c oxidase subunit 5A, mitochondrial OS=Saccharomyces cerevisiae (strain ATCC 204508 / S288c) OX=559292 GN=COX5A PE=1 SV=1	42	7	21	7	17.1	COX5A	-0.310754	0.135461
P53221	Large ribosomal subunit protein uL24B OS=Saccharomyces cerevisiae (strain ATCC 204508 / S288c) OX=559292 GN=RPL26B PE=1 SV=2	58	12	37	2	14.2	RPL26B	-0.310636	0.0366672
Q04178	Hypoxanthine-guanine phosphoribosyltransferase OS=Saccharomyces cerevisiae (strain ATCC 204508 / S288c) OX=559292 GN=HPT1 PE=1 SV=1	69	12	24	12	25.2	HPT1	-0.310536	0.00352687
Q96VH5	MICOS complex subunit MIC10 OS=Saccharomyces cerevisiae (strain ATCC 204508 / S288c) OX=559292 GN=MIC10 PE=1 SV=1	48	4	12	4	10.4	MIC10	-0.310257	0.0314111
P38615	Serine/threonine-protein kinase RIM11/MSD1 OS=Saccharomyces cerevisiae (strain ATCC 204508 / S288c) OX=559292 GN=RIM11 PE=1 SV=1	9	4	5	3	43	RIM11	-0.309843	0.00950456
P40312	Cytochrome b5 OS=Saccharomyces cerevisiae (strain ATCC 204508 / S288c) OX=559292 GN=CYB5 PE=1 SV=2	15	2	6	2	13.3	CYB5	-0.309413	0.0678067
P11633	Non-histone chromosomal protein 6B OS=Saccharomyces cerevisiae (strain ATCC 204508 / S288c) OX=559292 GN=NHP6B PE=1 SV=3	38	4	5	2	11.5	NHP6B	-0.308811	0.140383
P54787	Vacuolar protein sorting-associated protein 9 OS=Saccharomyces cerevisiae (strain ATCC 204508 / S288c) OX=559292 GN=VPS9 PE=1 SV=2	7	3	4	3	52.5	VPS9	-0.307086	0.499668
P33331	Nuclear transport factor 2 OS=Saccharomyces cerevisiae (strain ATCC 204508 / S288c) OX=559292 GN=NTF2 PE=1 SV=2	26	3	6	3	14.4	NTF2	-0.305732	0.231328
P10507	Mitochondrial-processing peptidase subunit beta OS=Saccharomyces cerevisiae (strain ATCC 204508 / S288c) OX=559292 GN=MAS1 PE=1 SV=1	19	10	20	10	51.1	MAS1	-0.303735	0.00160996
Q00711	Succinate dehydrogenase [ubiquinone] flavoprotein subunit, mitochondrial OS=Saccharomyces cerevisiae (strain ATCC 204508 / S288c) OX=559292 GN=SDH1 PE=1 SV=1	50	24	70	19	70.2	SDH1	-0.303477	0.00441325
P28789	Porphobilinogen deaminase OS=Saccharomyces cerevisiae (strain ATCC 204508 / S288c) OX=559292 GN=HEM3 PE=1 SV=1	10	3	3	3	36.7	HEM3	-0.302657	0.000490505
P28625	Protein YIM1 OS=Saccharomyces cerevisiae (strain ATCC 204508 / S288c) OX=559292 GN=YIM1 PE=1 SV=2	16	4	7	4	41.6	YIM1	-0.300706	0.00266819
P10622	Large ribosomal subunit protein P1B OS=Saccharomyces cerevisiae (strain ATCC 204508 / S288c) OX=559292 GN=RPP1B PE=1 SV=3	15	1	2	1	10.7	RPP1B	-0.300182	0.193862
P35202	Thiamine pyrophosphokinase OS=Saccharomyces cerevisiae (strain ATCC 204508 / S288c) OX=559292 GN=THI80 PE=1 SV=1	3	1	2	1	36.6	THI80	-0.29942	0.100546
P25037	Ubiquitin carboxyl-terminal hydrolase 1 OS=Saccharomyces cerevisiae (strain ATCC 204508 / S288c) OX=559292 GN=UBP1 PE=1 SV=2	12	7	9	7	92.7	UBP1	-0.298316	4.03379E-05
Q04934	Protein IVY1 OS=Saccharomyces cerevisiae (strain ATCC 204508 / S288c) OX=559292 GN=IVY1 PE=1 SV=1	4	2	2	2	49.9	IVY1	-0.298025	0.00281886
Q08230	Succinate dehydrogenase assembly factor 2, mitochondrial OS=Saccharomyces cerevisiae (strain ATCC 204508 / S288c) OX=559292 GN=SDH5 PE=1 SV=1	18	3	4	3	19	SDH5	-0.296814	0.0521358
P38127	Mitochondrial carrier protein RIM2 OS=Saccharomyces cerevisiae (strain ATCC 204508 / S288c) OX=559292 GN=RIM2 PE=1 SV=1	9	3	6	3	42.1	RIM2	-0.296143	0.0124875
P40471	NADPH-dependent 1-acyldihydroxyacetone phosphate reductase OS=Saccharomyces cerevisiae (strain ATCC 204508 / S288c) OX=559292 GN=AYR1 PE=1 SV=1	56	13	29	13	32.8	AYR1	-0.295755	0.00131145
P17629	THO complex subunit HPR1 OS=Saccharomyces cerevisiae (strain ATCC 204508 / S288c) OX=559292 GN=HPR1 PE=1 SV=2	3	2	3	2	87.8	HPR1	-0.295142	0.00171045
P53733	Small ribosomal subunit protein uS19m OS=Saccharomyces cerevisiae (strain ATCC 204508 / S288c) OX=559292 GN=RSM19 PE=1 SV=1	19	2	5	2	10.3	RSM19	-0.295004	0.0829357
Q3E7B6	V-type proton ATPase subunit e OS=Saccharomyces cerevisiae (strain ATCC 204508 / S288c) OX=559292 GN=VMA9 PE=1 SV=1	10	1	2	1	8.4	VMA9	-0.294832	0.434943
P07269	Regulatory protein PHO2 OS=Saccharomyces cerevisiae (strain ATCC 204508 / S288c) OX=559292 GN=PHO2 PE=1 SV=1	4	2	4	2	63.4	PHO2	-0.29446	0.04379
P53264	Cardiolipin-specific deacylase 1, mitochondrial OS=Saccharomyces cerevisiae (strain ATCC 204508 / S288c) OX=559292 GN=CLD1 PE=1 SV=1	6	2	3	2	52	CLD1	-0.294314	0.2937
P38990	SNF1-activating kinase 1 OS=Saccharomyces cerevisiae (strain ATCC 204508 / S288c) OX=559292 GN=SAK1 PE=1 SV=1	1	1	2	1	126.8	SAK1	-0.293497	0.116375
P43567	Alanine--glyoxylate aminotransferase 1 OS=Saccharomyces cerevisiae (strain ATCC 204508 / S288c) OX=559292 GN=AGX1 PE=1 SV=1	37	12	29	11	41.9	AGX1	-0.293287	0.000372439
P36152	Fe-S cluster assembly protein DRE2 OS=Saccharomyces cerevisiae (strain ATCC 204508 / S288c) OX=559292 GN=DRE2 PE=1 SV=1	14	4	6	4	38.5	DRE2	-0.293106	0.0582968
P40078	Ribosome biogenesis protein NSA2 OS=Saccharomyces cerevisiae (strain ATCC 204508 / S288c) OX=559292 GN=NSA2 PE=1 SV=1	33	7	14	7	29.7	NSA2	-0.292831	0.00446716
P11746	Pheromone receptor transcription factor OS=Saccharomyces cerevisiae (strain ATCC 204508 / S288c) OX=559292 GN=MCM1 PE=1 SV=2	4	1	2	1	32.8	MCM1	-0.292502	0.0359663
P20434	DNA-directed RNA polymerases I, II, and III subunit RPABC1 OS=Saccharomyces cerevisiae (strain ATCC 204508 / S288c) OX=559292 GN=RPB5 PE=1 SV=1	52	8	15	8	25.1	RPB5	-0.292193	0.0060647
P38314	Protein SDS24 OS=Saccharomyces cerevisiae (strain ATCC 204508 / S288c) OX=559292 GN=SDS24 PE=1 SV=1	10	5	9	5	57.2	SDS24	-0.290821	0.000576801
P38344	Cytoplasmic 60S subunit biogenesis factor REI1 OS=Saccharomyces cerevisiae (strain ATCC 204508 / S288c) OX=559292 GN=REI1 PE=1 SV=3	18	6	11	6	45.8	REI1	-0.290232	0.0162897
Q12080	Ribosome biogenesis protein NOP53 OS=Saccharomyces cerevisiae (strain ATCC 204508 / S288c) OX=559292 GN=NOP53 PE=1 SV=1	14	8	10	8	52.5	NOP53	-0.289618	0.00784978
P40508	PUP1 protein homolog OS=Saccharomyces cerevisiae (strain ATCC 204508 / S288c) OX=559292 GN=YIL077C PE=1 SV=1	5	1	2	1	36.9	NA	-0.289487	0.00358688
P01120	Ras-like protein 2 OS=Saccharomyces cerevisiae (strain ATCC 204508 / S288c) OX=559292 GN=RAS2 PE=1 SV=4	48	13	30	12	34.7	RAS2	-0.289149	0.0023713
P40017	Carnitine O-acetyltransferase YAT2 OS=Saccharomyces cerevisiae (strain ATCC 204508 / S288c) OX=559292 GN=YAT2 PE=1 SV=1	22	18	36	18	103.3	YAT2	-0.288905	0.00210887
P53759	tRNA-dihydrouridine(16/17) synthase [NAD(P)(+)] OS=Saccharomyces cerevisiae (strain ATCC 204508 / S288c) OX=559292 GN=DUS1 PE=1 SV=1	2	1	1	1	48.1	DUS1	-0.288186	0.000213617
Q12482	Mitochondrial aspartate-glutamate transporter AGC1 OS=Saccharomyces cerevisiae (strain ATCC 204508 / S288c) OX=559292 GN=AGC1 PE=3 SV=1	1	1	1	1	104.2	AGC1	-0.287629	0.0556115
Q02629	Nucleoporin NUP100/NSP100 OS=Saccharomyces cerevisiae (strain ATCC 204508 / S288c) OX=559292 GN=NUP100 PE=1 SV=1	4	4	8	4	99.9	NUP100	-0.287383	0.00612144
P03965	Carbamoyl-phosphate synthase arginine-specific large chain OS=Saccharomyces cerevisiae (strain ATCC 204508 / S288c) OX=559292 GN=CPA2 PE=1 SV=1	43	38	89	35	123.8	CPA2	-0.286628	0.0188964
Q08977	Cu(2+) suppressing and bleomycin sensitive protein 1 OS=Saccharomyces cerevisiae (strain ATCC 204508 / S288c) OX=559292 GN=CUB1 PE=1 SV=1	31	16	25	16	62.7	CUB1	-0.286365	0.00227468
P43321	Small nuclear ribonucleoprotein Sm D3 OS=Saccharomyces cerevisiae (strain ATCC 204508 / S288c) OX=559292 GN=SMD3 PE=1 SV=1	29	2	4	2	11.2	SMD3	-0.286217	0.00138035
P36076	Coenzyme A biosynthesis protein 3 OS=Saccharomyces cerevisiae (strain ATCC 204508 / S288c) OX=559292 GN=CAB3 PE=1 SV=1	4	2	4	2	65.2	CAB3	-0.286037	0.255852
P11433	Cell division control protein 24 OS=Saccharomyces cerevisiae (strain ATCC 204508 / S288c) OX=559292 GN=CDC24 PE=1 SV=2	4	5	7	5	96.9	CDC24	-0.284242	0.0242432
P08525	Cytochrome b-c1 complex subunit 8, mitochondrial OS=Saccharomyces cerevisiae (strain ATCC 204508 / S288c) OX=559292 GN=QCR8 PE=1 SV=2	13	1	3	1	11	QCR8	-0.283742	0.0761274
P04039	Cytochrome c oxidase subunit 8, mitochondrial OS=Saccharomyces cerevisiae (strain ATCC 204508 / S288c) OX=559292 GN=COX8 PE=1 SV=2	13	1	1	1	8.9	COX8	-0.281728	0.220469
Q01852	Mitochondrial import inner membrane translocase subunit TIM44 OS=Saccharomyces cerevisiae (strain ATCC 204508 / S288c) OX=559292 GN=TIM44 PE=1 SV=1	37	16	32	16	48.8	TIM44	-0.279831	0.000464166
P21560	Protein CBP3, mitochondrial OS=Saccharomyces cerevisiae (strain ATCC 204508 / S288c) OX=559292 GN=CBP3 PE=1 SV=1	15	6	10	6	39.1	CBP3	-0.279683	0.089725
Q12329	Heat shock protein 42 OS=Saccharomyces cerevisiae (strain ATCC 204508 / S288c) OX=559292 GN=HSP42 PE=1 SV=1	20	8	13	8	42.8	HSP42	-0.279646	0.00522628
Q06679	U3 small nucleolar RNA-associated protein 4 OS=Saccharomyces cerevisiae (strain ATCC 204508 / S288c) OX=559292 GN=UTP4 PE=1 SV=1	19	14	27	14	87.7	UTP4	-0.279118	0.0029345
Q04347	Bud site selection protein 22 OS=Saccharomyces cerevisiae (strain ATCC 204508 / S288c) OX=559292 GN=BUD22 PE=1 SV=1	6	3	3	3	60	BUD22	-0.27863	0.00299117
P39516	Small ribosomal subunit protein uS11B OS=Saccharomyces cerevisiae (strain ATCC 204508 / S288c) OX=559292 GN=RPS14B PE=1 SV=2	56	10	50	10	14.6	RPS14B	-0.278335	0.0308705
P38884	Altered inheritance of mitochondria protein 18, mitochondrial OS=Saccharomyces cerevisiae (strain ATCC 204508 / S288c) OX=559292 GN=AIM18 PE=1 SV=1	11	4	5	4	36.5	AIM18	-0.278104	0.0105383
P23644	Mitochondrial import receptor subunit TOM40 OS=Saccharomyces cerevisiae (strain ATCC 204508 / S288c) OX=559292 GN=TOM40 PE=1 SV=1	35	10	23	10	42	TOM40	-0.276057	0.00258409
P06245	cAMP-dependent protein kinase type 2 OS=Saccharomyces cerevisiae (strain ATCC 204508 / S288c) OX=559292 GN=TPK2 PE=1 SV=2	21	8	15	4	44.2	TPK2	-0.273688	0.00804153
P32335	Protein MSS51, mitochondrial OS=Saccharomyces cerevisiae (strain ATCC 204508 / S288c) OX=559292 GN=MSS51 PE=1 SV=2	27	12	22	12	50.8	MSS51	-0.273004	0.00414427
P36120	ATP-dependent RNA helicase DBP7 OS=Saccharomyces cerevisiae (strain ATCC 204508 / S288c) OX=559292 GN=DBP7 PE=1 SV=1	5	4	7	4	83.3	DBP7	-0.272869	0.0041322
P53238	Peflin OS=Saccharomyces cerevisiae (strain ATCC 204508 / S288c) OX=559292 GN=PEF1 PE=1 SV=2	3	1	2	1	38.3	PEF1	-0.271382	0.324706
P39533	Homocitrate dehydratase, mitochondrial OS=Saccharomyces cerevisiae (strain ATCC 204508 / S288c) OX=559292 GN=ACO2 PE=1 SV=1	26	17	37	17	86.5	ACO2	-0.271215	0.000808811
P21182	S-adenosylmethionine decarboxylase proenzyme OS=Saccharomyces cerevisiae (strain ATCC 204508 / S288c) OX=559292 GN=SPE2 PE=1 SV=1	22	6	14	6	46.2	SPE2	-0.270436	0.00886785
Q03081	Transcriptional regulator MET31 OS=Saccharomyces cerevisiae (strain ATCC 204508 / S288c) OX=559292 GN=MET31 PE=1 SV=1	5	1	2	1	19.5	MET31	-0.270035	0.452728
Q99287	Protein SEY1 OS=Saccharomyces cerevisiae (strain ATCC 204508 / S288c) OX=559292 GN=SEY1 PE=1 SV=1	16	12	22	12	89.4	SEY1	-0.269335	0.000867514
P53296	Alcohol O-acetyltransferase 2 OS=Saccharomyces cerevisiae (strain ATCC 204508 / S288c) OX=559292 GN=ATF2 PE=1 SV=1	8	3	5	3	61.9	ATF2	-0.269036	0.100786
Q06170	Uncharacterized membrane protein YLR326W OS=Saccharomyces cerevisiae (strain ATCC 204508 / S288c) OX=559292 GN=YLR326W PE=1 SV=1	11	2	3	2	27.4	NA	-0.268219	0.00253667
P37254	Aminodeoxychorismate synthase OS=Saccharomyces cerevisiae (strain ATCC 204508 / S288c) OX=559292 GN=ABZ1 PE=1 SV=4	5	4	4	4	88.5	ABZ1	-0.268047	0.00754341
P48016	Periplasmic acid trehalase ATH1 OS=Saccharomyces cerevisiae (strain ATCC 204508 / S288c) OX=559292 GN=ATH1 PE=1 SV=1	2	2	3	2	136.8	ATH1	-0.267958	0.0410332
P51401	Large ribosomal subunit protein uL6B OS=Saccharomyces cerevisiae (strain ATCC 204508 / S288c) OX=559292 GN=RPL9B PE=1 SV=1	69	14	106	3	21.6	RPL9B	-0.267867	7.82127E-05
P32471	Elongation factor 1-beta OS=Saccharomyces cerevisiae (strain ATCC 204508 / S288c) OX=559292 GN=EFB1 PE=1 SV=4	48	7	29	7	22.6	EFB1	-0.267607	0.00971482
P36135	Probable secreted beta-glucosidase UTH1 OS=Saccharomyces cerevisiae (strain ATCC 204508 / S288c) OX=559292 GN=UTH1 PE=1 SV=2	3	1	2	1	36.9	UTH1	-0.267553	0.540671
Q03772	Pre-mRNA-splicing factor CWC15 OS=Saccharomyces cerevisiae (strain ATCC 204508 / S288c) OX=559292 GN=CWC15 PE=1 SV=1	7	1	2	1	19.9	CWC15	-0.267239	0.0937806
P43617	Uncharacterized mitochondrial carrier YFR045W OS=Saccharomyces cerevisiae (strain ATCC 204508 / S288c) OX=559292 GN=YFR045W PE=3 SV=3	8	2	4	2	34.4	NA	-0.267009	0.2491
P53319	6-phosphogluconate dehydrogenase, decarboxylating 2 OS=Saccharomyces cerevisiae (strain ATCC 204508 / S288c) OX=559292 GN=GND2 PE=1 SV=1	31	14	38	9	53.9	GND2	-0.265797	0.00471849
P25588	Mediator of replication checkpoint protein 1 OS=Saccharomyces cerevisiae (strain ATCC 204508 / S288c) OX=559292 GN=MRC1 PE=1 SV=3	2	1	2	1	124.3	MRC1	-0.265239	0.0335935
P38181	Nucleoporin NUP170 OS=Saccharomyces cerevisiae (strain ATCC 204508 / S288c) OX=559292 GN=NUP170 PE=1 SV=1	6	7	12	7	169.4	NUP170	-0.265167	0.0306336
P32896	Protein PDC2 OS=Saccharomyces cerevisiae (strain ATCC 204508 / S288c) OX=559292 GN=PDC2 PE=1 SV=2	2	2	2	2	103.9	PDC2	-0.265158	0.476806
P03879	Intron-encoded RNA maturase bI4 OS=Saccharomyces cerevisiae (strain ATCC 204508 / S288c) OX=559292 GN=BI4 PE=1 SV=2	1	1	2	1	74.5	BI4	-0.264611	0.0482123
P27476	Nuclear localization sequence-binding protein OS=Saccharomyces cerevisiae (strain ATCC 204508 / S288c) OX=559292 GN=NSR1 PE=1 SV=1	51	18	37	18	44.5	NSR1	-0.263791	0.00134836
P32590	Heat shock protein homolog SSE2 OS=Saccharomyces cerevisiae (strain ATCC 204508 / S288c) OX=559292 GN=SSE2 PE=1 SV=3	45	30	70	24	77.6	SSE2	-0.261728	0.00036048
P25623	Suppressor of yeast profilin deletion OS=Saccharomyces cerevisiae (strain ATCC 204508 / S288c) OX=559292 GN=SYP1 PE=1 SV=3	17	14	23	14	96.1	SYP1	-0.261529	1.21893E-05
P38779	Proteasome-interacting protein CIC1 OS=Saccharomyces cerevisiae (strain ATCC 204508 / S288c) OX=559292 GN=CIC1 PE=1 SV=1	42	14	26	14	42.5	CIC1	-0.25859	0.000241324
P16547	Mitochondrial outer membrane protein OM45 OS=Saccharomyces cerevisiae (strain ATCC 204508 / S288c) OX=559292 GN=OM45 PE=1 SV=2	70	41	112	41	44.6	OM45	-0.258061	0.00146955
P42936	Putative elongation factor 1 gamma homolog OS=Saccharomyces cerevisiae (strain ATCC 204508 / S288c) OX=559292 GN=YGR201C PE=4 SV=3	11	2	5	2	26.3	NA	-0.256983	0.00601102
P23202	Transcriptional regulator URE2 OS=Saccharomyces cerevisiae (strain ATCC 204508 / S288c) OX=559292 GN=URE2 PE=1 SV=1	36	10	19	10	40.2	URE2	-0.255914	0.00494937
Q02892	Nucleolar GTP-binding protein 1 OS=Saccharomyces cerevisiae (strain ATCC 204508 / S288c) OX=559292 GN=NOG1 PE=1 SV=1	36	21	40	21	74.4	NOG1	-0.255531	0.000364399
P32179	3'(2'),5'-bisphosphate nucleotidase OS=Saccharomyces cerevisiae (strain ATCC 204508 / S288c) OX=559292 GN=MET22 PE=1 SV=1	24	8	14	8	39.1	MET22	-0.255125	0.000839309
P38074	Protein arginine N-methyltransferase 1 OS=Saccharomyces cerevisiae (strain ATCC 204508 / S288c) OX=559292 GN=HMT1 PE=1 SV=1	34	10	17	10	39.8	HMT1	-0.254981	0.000129847
Q04792	Glutamate decarboxylase OS=Saccharomyces cerevisiae (strain ATCC 204508 / S288c) OX=559292 GN=GAD1 PE=1 SV=1	19	9	14	9	65.9	GAD1	-0.25496	0.00792142
Q07807	mRNA-binding protein PUF3 OS=Saccharomyces cerevisiae (strain ATCC 204508 / S288c) OX=559292 GN=PUF3 PE=1 SV=1	4	3	6	3	98	PUF3	-0.254866	0.196709
P36156	Glutathione S-transferase omega-like 2 OS=Saccharomyces cerevisiae (strain ATCC 204508 / S288c) OX=559292 GN=ECM4 PE=1 SV=1	38	11	23	11	43.2	ECM4	-0.254755	0.00272464
P38348	DNA mismatch repair protein HSM3 OS=Saccharomyces cerevisiae (strain ATCC 204508 / S288c) OX=559292 GN=HSM3 PE=1 SV=1	2	1	2	1	55.5	HSM3	-0.254567	0.324333
P46151	Methylenetetrahydrofolate reductase 1 OS=Saccharomyces cerevisiae (strain ATCC 204508 / S288c) OX=559292 GN=MET12 PE=1 SV=2	7	4	8	4	73.9	MET12	-0.254563	0.0131747
P53076	Vacuolar import and degradation protein 30 OS=Saccharomyces cerevisiae (strain ATCC 204508 / S288c) OX=559292 GN=VID30 PE=1 SV=1	3	3	6	3	108.1	VID30	-0.254341	0.152219
P0CX82	Large ribosomal subunit protein eL19A OS=Saccharomyces cerevisiae (strain ATCC 204508 / S288c) OX=559292 GN=RPL19A PE=1 SV=1	52	15	46	15	21.7	RPL19A	-0.254015	0.00293924
P0CX23	Large ribosomal subunit protein eL20A OS=Saccharomyces cerevisiae (strain ATCC 204508 / S288c) OX=559292 GN=RPL20A PE=1 SV=1	56	11	100	11	20.4	RPL20A	-0.253535	0.0786814
P38079	Protein YRO2 OS=Saccharomyces cerevisiae (strain ATCC 204508 / S288c) OX=559292 GN=YRO2 PE=1 SV=1	12	4	10	1	38.7	YRO2	-0.25348	0.00299233
P36049	rRNA-processing protein EBP2 OS=Saccharomyces cerevisiae (strain ATCC 204508 / S288c) OX=559292 GN=EBP2 PE=1 SV=1	17	8	13	8	49.7	EBP2	-0.253325	0.018106
P40991	25S rRNA (cytosine(2870)-C(5))-methyltransferase OS=Saccharomyces cerevisiae (strain ATCC 204508 / S288c) OX=559292 GN=NOP2 PE=1 SV=1	28	15	35	15	69.8	NOP2	-0.253053	0.00334016
P18544	Acetylornithine aminotransferase, mitochondrial OS=Saccharomyces cerevisiae (strain ATCC 204508 / S288c) OX=559292 GN=ARG8 PE=1 SV=1	8	3	6	3	46.7	ARG8	-0.252701	0.0103486
P07143	Cytochrome c1, heme protein, mitochondrial OS=Saccharomyces cerevisiae (strain ATCC 204508 / S288c) OX=559292 GN=CYT1 PE=1 SV=1	53	10	19	10	34	CYT1	-0.24981	0.00154586
P28000	DNA-directed RNA polymerases I and III subunit RPAC2 OS=Saccharomyces cerevisiae (strain ATCC 204508 / S288c) OX=559292 GN=RPC19 PE=1 SV=1	11	1	2	1	16.1	RPC19	-0.24953	0.531634
Q03435	Non-histone protein 10 OS=Saccharomyces cerevisiae (strain ATCC 204508 / S288c) OX=559292 GN=NHP10 PE=1 SV=1	3	1	2	1	23.8	NHP10	-0.249181	0.0136681
Q99288	Broad-range acid phosphatase DET1 OS=Saccharomyces cerevisiae (strain ATCC 204508 / S288c) OX=559292 GN=DET1 PE=1 SV=1	12	4	7	4	39.1	DET1	-0.248146	0.170358
Q92316	Dolichyl-diphosphooligosaccharide--protein glycosyltransferase subunit OST5 OS=Saccharomyces cerevisiae (strain ATCC 204508 / S288c) OX=559292 GN=OST5 PE=1 SV=2	15	1	2	1	9.5	OST5	-0.247246	0.115704
P14682	Ubiquitin-conjugating enzyme E2-34 kDa OS=Saccharomyces cerevisiae (strain ATCC 204508 / S288c) OX=559292 GN=CDC34 PE=1 SV=1	4	1	2	1	34	CDC34	-0.245188	0.00248642
P09950	5-aminolevulinate synthase, mitochondrial OS=Saccharomyces cerevisiae (strain ATCC 204508 / S288c) OX=559292 GN=HEM1 PE=1 SV=1	11	6	13	6	59.3	HEM1	-0.245171	0.000572757
P13856	Ras-related protein RSR1 OS=Saccharomyces cerevisiae (strain ATCC 204508 / S288c) OX=559292 GN=RSR1 PE=1 SV=1	19	6	12	6	30.4	RSR1	-0.24378	0.0784786
P18900	Hexaprenyl pyrophosphate synthase, mitochondrial OS=Saccharomyces cerevisiae (strain ATCC 204508 / S288c) OX=559292 GN=COQ1 PE=1 SV=1	7	3	4	3	52.5	COQ1	-0.242916	0.176648
P39102	DnaJ protein homolog XDJ1 OS=Saccharomyces cerevisiae (strain ATCC 204508 / S288c) OX=559292 GN=XDJ1 PE=1 SV=2	6	3	4	3	51.3	XDJ1	-0.242264	0.113265
P15424	ATP-dependent RNA helicase MSS116, mitochondrial OS=Saccharomyces cerevisiae (strain ATCC 204508 / S288c) OX=559292 GN=MSS116 PE=1 SV=1	21	14	23	14	76.2	MSS116	-0.241935	0.000349664
P22943	12 kDa heat shock protein OS=Saccharomyces cerevisiae (strain ATCC 204508 / S288c) OX=559292 GN=HSP12 PE=1 SV=1	66	9	20	9	11.7	HSP12	-0.239115	0.428561
P39939	Small ribosomal subunit protein eS26B OS=Saccharomyces cerevisiae (strain ATCC 204508 / S288c) OX=559292 GN=RPS26B PE=1 SV=1	49	6	20	1	13.4	RPS26B	-0.239074	0.0156099
P40693	Ribosome biogenesis protein RLP7 OS=Saccharomyces cerevisiae (strain ATCC 204508 / S288c) OX=559292 GN=RLP7 PE=1 SV=1	23	8	13	8	36.5	RLP7	-0.238405	0.000331372
Q02648	tRNA (uracil-O(2)-)-methyltransferase OS=Saccharomyces cerevisiae (strain ATCC 204508 / S288c) OX=559292 GN=TRM44 PE=1 SV=1	9	5	7	5	64.8	TRM44	-0.238225	0.00162343
P39925	Mitochondrial respiratory chain complexes assembly protein AFG3 OS=Saccharomyces cerevisiae (strain ATCC 204508 / S288c) OX=559292 GN=AFG3 PE=1 SV=1	7	5	7	4	84.5	AFG3	-0.237705	0.00648129
P15202	Peroxisomal catalase A OS=Saccharomyces cerevisiae (strain ATCC 204508 / S288c) OX=559292 GN=CTA1 PE=1 SV=1	38	16	31	16	58.5	CTA1	-0.237028	0.00845391
P53742	Nucleolar GTP-binding protein 2 OS=Saccharomyces cerevisiae (strain ATCC 204508 / S288c) OX=559292 GN=NOG2 PE=1 SV=1	30	14	28	14	55.5	NOG2	-0.236197	0.000511253
Q03761	Transcription initiation factor TFIID subunit 12 OS=Saccharomyces cerevisiae (strain ATCC 204508 / S288c) OX=559292 GN=TAF12 PE=1 SV=1	28	14	22	14	61	TAF12	-0.235962	0.00396463
P39715	Shuttling pre-60S factor ECM1 OS=Saccharomyces cerevisiae (strain ATCC 204508 / S288c) OX=559292 GN=ECM1 PE=1 SV=2	7	2	4	2	23.9	ECM1	-0.235364	0.0296532
P37012	Phosphoglucomutase 2 OS=Saccharomyces cerevisiae (strain ATCC 204508 / S288c) OX=559292 GN=PGM2 PE=1 SV=1	40	21	49	17	63	PGM2	-0.235329	0.000690576
P27472	Glycogen [starch] synthase isoform 2 OS=Saccharomyces cerevisiae (strain ATCC 204508 / S288c) OX=559292 GN=GSY2 PE=1 SV=3	10	6	11	4	80	GSY2	-0.234444	0.00359268
Q06506	Ribosomal RNA-processing protein 9 OS=Saccharomyces cerevisiae (strain ATCC 204508 / S288c) OX=559292 GN=RRP9 PE=1 SV=1	14	7	10	7	65	RRP9	-0.230984	0.00261044
P46951	Cargo-transport protein YPP1 OS=Saccharomyces cerevisiae (strain ATCC 204508 / S288c) OX=559292 GN=YPP1 PE=1 SV=1	3	3	5	3	95.3	YPP1	-0.23095	0.0908897
P40961	Prohibitin-1 OS=Saccharomyces cerevisiae (strain ATCC 204508 / S288c) OX=559292 GN=PHB1 PE=1 SV=2	49	11	22	11	31.4	PHB1	-0.229863	0.000119578
Q03667	Mitochondrial intermembrane space cysteine motif-containing protein MIX17 OS=Saccharomyces cerevisiae (strain ATCC 204508 / S288c) OX=559292 GN=MIX17 PE=1 SV=1	33	4	10	4	16.7	MIX17	-0.229069	0.135273
P38688	Signal recognition particle subunit SRP72 OS=Saccharomyces cerevisiae (strain ATCC 204508 / S288c) OX=559292 GN=SRP72 PE=1 SV=2	21	13	22	13	73.5	SRP72	-0.227978	0.000406745
P04650	Large ribosomal subunit protein eL39 OS=Saccharomyces cerevisiae (strain ATCC 204508 / S288c) OX=559292 GN=RPL39 PE=1 SV=3	22	2	6	2	6.3	RPL39	-0.227851	0.269981
Q04430	Pantothenate kinase CAB1 OS=Saccharomyces cerevisiae (strain ATCC 204508 / S288c) OX=559292 GN=CAB1 PE=1 SV=1	14	5	8	5	40.9	CAB1	-0.227847	0.0102242
P37303	Low specificity L-threonine aldolase OS=Saccharomyces cerevisiae (strain ATCC 204508 / S288c) OX=559292 GN=GLY1 PE=1 SV=2	44	14	35	14	42.8	GLY1	-0.226918	0.000197809
P53157	Mitochondrial pyruvate carrier 1 OS=Saccharomyces cerevisiae (strain ATCC 204508 / S288c) OX=559292 GN=MPC1 PE=1 SV=1	15	2	4	2	15	MPC1	-0.226668	0.198629
P32449	Phospho-2-dehydro-3-deoxyheptonate aldolase, tyrosine-inhibited OS=Saccharomyces cerevisiae (strain ATCC 204508 / S288c) OX=559292 GN=ARO4 PE=1 SV=2	42	17	39	15	39.7	ARO4	-0.226468	0.00198098
Q02206	Chromatin structure-remodeling complex subunit RSC4 OS=Saccharomyces cerevisiae (strain ATCC 204508 / S288c) OX=559292 GN=RSC4 PE=1 SV=2	4	2	4	2	72.2	RSC4	-0.226333	0.0206762
P40165	NAD(P)H-hydrate epimerase OS=Saccharomyces cerevisiae (strain ATCC 204508 / S288c) OX=559292 GN=NNR1 PE=1 SV=1	31	6	15	6	27.5	NNR1	-0.226271	0.0137414
[truncated: 2,278 more rows]

## Sheet: YPL WT vs Pbp1-KO
Molecule.Name	Description	X..Coverage	X..Peptides	X..PSMs	X..Unique.Peptides	MW.in.kDa	Gene.Symbol	Fold.Change	P.Value
[truncated: 2,631 more rows]

## Sheet: YPL WT vs Mkt1-KO
Molecule.Name	Description	X..Coverage	X..Peptides	X..PSMs	X..Unique.Peptides	MW.in.kDa	Gene.Symbol	Fold.Change	P.Value
[truncated: 2,631 more rows]

[truncated: 4 more sheets: YPD WT vs Pbp1-KO GO terms, YPD WT vs Mkt1-KO GO terms, YPL WT vs Pbp1-KO GO terms, YPL WT vs Mkt1-KO GO terms]
