# Supplementary material for: The yeast Mkt1/Pbp1 complex promotes adaptive responses to respiratory growth
Source: J Cell Biol. 2025 Aug 13;224(10):e202411169. doi: 10.1083/jcb.202411169 (PMC12345631; doi:10.1083/jcb.202411169)
Supplement: Table S5 — shows the lists of proteins detected and associated GO term analyses from TMT-MS experiment with mkt1∆ and pbp1∆ cells cultured in SL medium (related to Fig. 6). [file jcb_202411169_tables5.xlsx]

## Sheet: WT vs Pbp1-KO
Molecule.Name	Description	X..Coverage	X..Peptides	X..PSMs	X..Unique.Peptides	MW.in.kDa	Gene.Symbol	Fold.Change	P.Value
Q07362	Protein PBP4 OS=Saccharomyces cerevisiae (strain ATCC 204508 / S288c) OX=559292 GN=PBP4 PE=1 SV=1	17	3	5	3	19.9	PBP4	-3.87515	0.0026758
Q04438	Stationary phase protein 4 OS=Saccharomyces cerevisiae (strain ATCC 204508 / S288c) OX=559292 GN=SPG4 PE=1 SV=1	49	5	14	5	13.2	SPG4	-3.26453	1.1291116833893e-05
P53924	E3 ubiquitin-protein ligase DMA2 OS=Saccharomyces cerevisiae (strain ATCC 204508 / S288c) OX=559292 GN=DMA2 PE=1 SV=1	5	2	4	2	57.5	DMA2	-3.02845	0.00391017
Q08969	Protein GRE1 OS=Saccharomyces cerevisiae (strain ATCC 204508 / S288c) OX=559292 GN=GRE1 PE=1 SV=1	78	9	23	9	19	GRE1	-2.90991	0.0006181
Q08911	Formate dehydrogenase 1 OS=Saccharomyces cerevisiae (strain ATCC 204508 / S288c) OX=559292 GN=FDH1 PE=1 SV=1	47	18	42	18	41.7	FDH1	-2.68356	3.1474435459625e-05
P09435	Heat shock protein SSA3 OS=Saccharomyces cerevisiae (strain ATCC 204508 / S288c) OX=559292 GN=SSA3 PE=1 SV=3	48	31	114	12	70.5	SSA3	-2.66856	9.4950464884836e-06
P53297	PAB1-binding protein 1 OS=Saccharomyces cerevisiae (strain ATCC 204508 / S288c) OX=559292 GN=PBP1 PE=1 SV=1	8	5	8	5	78.7	PBP1	-2.55834	7.1440158670434e-05
P19657	Plasma membrane ATPase 2 OS=Saccharomyces cerevisiae (strain ATCC 204508 / S288c) OX=559292 GN=PMA2 PE=1 SV=3	31	28	139	2	102.1	PMA2	-2.54691	1.5787140556014e-05
P15992	Heat shock protein 26 OS=Saccharomyces cerevisiae (strain ATCC 204508 / S288c) OX=559292 GN=HSP26 PE=1 SV=3	80	19	77	19	23.9	HSP26	-2.52359	1.8491139788468e-05
P50263	Protein SIP18 OS=Saccharomyces cerevisiae (strain ATCC 204508 / S288c) OX=559292 GN=SIP18 PE=1 SV=1	24	2	3	2	8.9	SIP18	-2.31105	0.00108164
P36068	SWI5-dependent HO expression protein 2 OS=Saccharomyces cerevisiae (strain ATCC 204508 / S288c) OX=559292 GN=SHE2 PE=1 SV=1	24	3	6	3	28.2	SHE2	-2.24419	0.0186328
Q06177	Translation machinery-associated protein 10 OS=Saccharomyces cerevisiae (strain ATCC 204508 / S288c) OX=559292 GN=TMA10 PE=1 SV=3	53	5	6	5	9.8	TMA10	-2.21889	0.000296828
Q08831	RNA-binding protein VTS1 OS=Saccharomyces cerevisiae (strain ATCC 204508 / S288c) OX=559292 GN=VTS1 PE=1 SV=1	2	1	5	1	57.5	VTS1	-2.02353	0.0013709
P53600	Coatomer subunit zeta OS=Saccharomyces cerevisiae (strain ATCC 204508 / S288c) OX=559292 GN=RET3 PE=1 SV=1	5	1	2	1	21.7	RET3	-1.85843	0.403406
P35728	Protein MPE1 OS=Saccharomyces cerevisiae (strain ATCC 204508 / S288c) OX=559292 GN=MPE1 PE=1 SV=1	2	1	2	1	49.6	MPE1	-1.84925	0.361787
P34251	Uncharacterized oxidoreductase YKL107W OS=Saccharomyces cerevisiae (strain ATCC 204508 / S288c) OX=559292 GN=YKL107W PE=3 SV=1	40	10	17	10	34.5	NA	-1.83005	5.9838525035347e-05
P38828	Protein LSM12 OS=Saccharomyces cerevisiae (strain ATCC 204508 / S288c) OX=559292 GN=LSM12 PE=1 SV=1	26	4	8	4	21.3	LSM12	-1.80238	2.857732084091e-05
Q02799	Zinc finger protein LEE1 OS=Saccharomyces cerevisiae (strain ATCC 204508 / S288c) OX=559292 GN=LEE1 PE=1 SV=1	7	2	4	2	33.6	LEE1	-1.77175	0.000426299
Q01919	Serine/threonine-protein kinase KIN4 OS=Saccharomyces cerevisiae (strain ATCC 204508 / S288c) OX=559292 GN=KIN4 PE=1 SV=1	1	1	2	1	90	KIN4	-1.76973	0.0151492
P50089	Uncharacterized protein YGR237C OS=Saccharomyces cerevisiae (strain ATCC 204508 / S288c) OX=559292 GN=YGR237C PE=1 SV=1	1	1	2	1	89.2	NA	-1.65975	0.0322715
P53319	6-phosphogluconate dehydrogenase, decarboxylating 2 OS=Saccharomyces cerevisiae (strain ATCC 204508 / S288c) OX=559292 GN=GND2 PE=1 SV=1	55	23	65	13	53.9	GND2	-1.65458	0.000114328
P22202	Heat shock protein SSA4 OS=Saccharomyces cerevisiae (strain ATCC 204508 / S288c) OX=559292 GN=SSA4 PE=1 SV=3	64	39	167	16	69.6	SSA4	-1.54022	9.6543894840728e-05
P26263	Pyruvate decarboxylase isozyme 3 OS=Saccharomyces cerevisiae (strain ATCC 204508 / S288c) OX=559292 GN=PDC6 PE=1 SV=3	52	21	104	16	61.5	PDC6	-1.50813	0.000328365
P16965	ATPase-stabilizing factor 15 kDa protein OS=Saccharomyces cerevisiae (strain ATCC 204508 / S288c) OX=559292 GN=STF2 PE=1 SV=2	13	2	4	2	9.6	STF2	-1.47894	0.00122089
P38863	Spindle pole body component SPC97 OS=Saccharomyces cerevisiae (strain ATCC 204508 / S288c) OX=559292 GN=SPC97 PE=1 SV=1	2	1	2	1	96.8	SPC97	-1.4523	0.215762
P43635	Citrate synthase 3, mitochondrial OS=Saccharomyces cerevisiae (strain ATCC 204508 / S288c) OX=559292 GN=CIT3 PE=1 SV=1	43	17	32	16	53.8	CIT3	-1.33724	9.2803038417503e-06
P38616	Protein YGP1 OS=Saccharomyces cerevisiae (strain ATCC 204508 / S288c) OX=559292 GN=YGP1 PE=1 SV=2	38	8	20	8	37.3	YGP1	-1.31583	6.3988313194637e-06
P43556	Rho-GTPase-activating protein RGD2 OS=Saccharomyces cerevisiae (strain ATCC 204508 / S288c) OX=559292 GN=RGD2 PE=1 SV=1	10	4	5	4	82.2	RGD2	-1.31123	0.104582
P36014	Glutathione peroxidase-like peroxiredoxin 1 OS=Saccharomyces cerevisiae (strain ATCC 204508 / S288c) OX=559292 GN=GPX1 PE=1 SV=1	6	1	2	1	19.5	GPX1	-1.30203	1.6790258627003e-05
Q12443	Reticulon-like protein 2 OS=Saccharomyces cerevisiae (strain ATCC 204508 / S288c) OX=559292 GN=RTN2 PE=1 SV=1	44	16	41	16	44.3	RTN2	-1.27927	0.000164197
Q08926	ULP1-interacting protein 4 OS=Saccharomyces cerevisiae (strain ATCC 204508 / S288c) OX=559292 GN=UIP4 PE=1 SV=1	10	3	5	3	34.2	UIP4	-1.27336	0.00308961
Q07651	SUR7 family protein FMP45 OS=Saccharomyces cerevisiae (strain ATCC 204508 / S288c) OX=559292 GN=FMP45 PE=1 SV=1	35	7	13	7	34.1	FMP45	-1.22391	9.0696861515852e-05
P25613	Accumulation of dyads protein 2 OS=Saccharomyces cerevisiae (strain ATCC 204508 / S288c) OX=559292 GN=ADY2 PE=1 SV=1	13	2	6	2	30.7	ADY2	-1.13165	4.2099459845841e-05
P36046	Mitochondrial intermembrane space import and assembly protein 40 OS=Saccharomyces cerevisiae (strain ATCC 204508 / S288c) OX=559292 GN=MIA40 PE=1 SV=2	10	4	8	4	44.5	MIA40	-1.12403	0.0233542
P00401	Cytochrome c oxidase subunit 1 OS=Saccharomyces cerevisiae (strain ATCC 204508 / S288c) OX=559292 GN=COX1 PE=1 SV=2	6	3	7	2	58.8	COX1	-1.11025	0.00023744
P53130	Heterotrimeric G protein gamma subunit GPG1 OS=Saccharomyces cerevisiae (strain ATCC 204508 / S288c) OX=559292 GN=GPG1 PE=1 SV=1	13	1	2	1	14.9	GPG1	-1.09922	0.0014337
P54114	Aldehyde dehydrogenase [NAD(P)+] 2 OS=Saccharomyces cerevisiae (strain ATCC 204508 / S288c) OX=559292 GN=ALD3 PE=1 SV=1	73	31	79	16	55.4	ALD3	-1.08716	2.4016778750565e-05
Q12428	Probable 2-methylcitrate dehydratase OS=Saccharomyces cerevisiae (strain ATCC 204508 / S288c) OX=559292 GN=PDH1 PE=1 SV=1	70	30	71	30	57.6	PDH1	-1.08417	8.356671043247e-07
Q04773	Uncharacterized protein YMR074C OS=Saccharomyces cerevisiae (strain ATCC 204508 / S288c) OX=559292 GN=YMR074C PE=1 SV=1	6	1	2	1	16	NA	-1.07893	0.0262766
P07991	Ornithine aminotransferase OS=Saccharomyces cerevisiae (strain ATCC 204508 / S288c) OX=559292 GN=CAR2 PE=1 SV=2	73	23	67	23	46.1	CAR2	-1.06114	1.2895297035844e-05
Q03104	Meiotic sister chromatid recombination protein 1 OS=Saccharomyces cerevisiae (strain ATCC 204508 / S288c) OX=559292 GN=MSC1 PE=1 SV=1	62	34	86	34	59.6	MSC1	-1.05746	0.000141069
P41812	Ribonucleases P/MRP protein subunit POP1 OS=Saccharomyces cerevisiae (strain ATCC 204508 / S288c) OX=559292 GN=POP1 PE=1 SV=1	2	1	2	1	100.3	POP1	-1.04938	0.227393
P38804	Restriction of telomere capping protein 3 OS=Saccharomyces cerevisiae (strain ATCC 204508 / S288c) OX=559292 GN=RTC3 PE=1 SV=1	86	10	25	10	12	RTC3	-1.04427	0.00222975
P47158	Putative transferase CAF17, mitochondrial OS=Saccharomyces cerevisiae (strain ATCC 204508 / S288c) OX=559292 GN=IBA57 PE=1 SV=1	6	3	4	3	57	IBA57	-1.03468	4.2256088342951e-05
Q12252	Phosphate metabolism protein 7 OS=Saccharomyces cerevisiae (strain ATCC 204508 / S288c) OX=559292 GN=PHM7 PE=1 SV=1	20	19	33	19	112.5	PHM7	-1.0244	9.6798098844207e-05
P40364	Mitochondrial peculiar membrane protein 1 OS=Saccharomyces cerevisiae (strain ATCC 204508 / S288c) OX=559292 GN=MPM1 PE=1 SV=1	58	12	25	12	28.5	MPM1	-1.02098	0.000106384
Q06494	Putative pyridoxal reductase OS=Saccharomyces cerevisiae (strain ATCC 204508 / S288c) OX=559292 GN=YPR127W PE=1 SV=1	41	13	23	13	38.6	NA	-1.01328	1.0057598724957e-05
P40188	Respiratory growth induced protein 2 OS=Saccharomyces cerevisiae (strain ATCC 204508 / S288c) OX=559292 GN=RGI2 PE=1 SV=1	20	3	6	3	19.2	RGI2	-0.991678	9.8102689264275e-06
P38071	Enoyl-[acyl-carrier-protein] reductase, mitochondrial OS=Saccharomyces cerevisiae (strain ATCC 204508 / S288c) OX=559292 GN=ETR1 PE=1 SV=3	56	16	34	16	42	ETR1	-0.990066	4.792369626772e-06
P00331	Alcohol dehydrogenase 2 OS=Saccharomyces cerevisiae (strain ATCC 204508 / S288c) OX=559292 GN=ADH2 PE=1 SV=3	59	17	216	12	36.7	ADH2	-0.9814	0.00145766
Q04172	Sensitive to high expression protein 9, mitochondrial OS=Saccharomyces cerevisiae (strain ATCC 204508 / S288c) OX=559292 GN=SHE9 PE=1 SV=1	2	1	2	1	53.5	SHE9	-0.977281	0.0117794
P32799	Cytochrome c oxidase subunit 13, mitochondrial OS=Saccharomyces cerevisiae (strain ATCC 204508 / S288c) OX=559292 GN=COX13 PE=1 SV=1	60	7	13	7	15	COX13	-0.975573	0.00401421
P06115	Catalase T OS=Saccharomyces cerevisiae (strain ATCC 204508 / S288c) OX=559292 GN=CTT1 PE=1 SV=3	50	27	53	27	64.5	CTT1	-0.969768	6.9207781869704e-05
P22943	12 kDa heat shock protein OS=Saccharomyces cerevisiae (strain ATCC 204508 / S288c) OX=559292 GN=HSP12 PE=1 SV=1	70	8	17	8	11.7	HSP12	-0.955852	0.0033496
Q3E841	Uncharacterized protein YNR034W-A OS=Saccharomyces cerevisiae (strain ATCC 204508 / S288c) OX=559292 GN=YNR034W-A PE=1 SV=1	31	3	5	3	10.8	NA	-0.943545	0.00799769
P00410	Cytochrome c oxidase subunit 2 OS=Saccharomyces cerevisiae (strain ATCC 204508 / S288c) OX=559292 GN=COX2 PE=1 SV=1	40	8	24	8	28.5	COX2	-0.939577	0.000164423
P53140	Protein RMD9, mitochondrial OS=Saccharomyces cerevisiae (strain ATCC 204508 / S288c) OX=559292 GN=RMD9 PE=1 SV=1	22	11	18	11	74.5	RMD9	-0.92708	1.7614819819077e-05
P33315	Transketolase 2 OS=Saccharomyces cerevisiae (strain ATCC 204508 / S288c) OX=559292 GN=TKL2 PE=1 SV=1	41	25	54	23	75	TKL2	-0.919085	5.9336326211488e-06
P48527	Tyrosine--tRNA ligase, mitochondrial OS=Saccharomyces cerevisiae (strain ATCC 204508 / S288c) OX=559292 GN=MSY1 PE=1 SV=1	18	7	12	7	55.3	MSY1	-0.915811	2.1053776817479e-06
Q12355	Cell wall mannoprotein PST1 OS=Saccharomyces cerevisiae (strain ATCC 204508 / S288c) OX=559292 GN=PST1 PE=1 SV=1	5	2	4	2	45.7	PST1	-0.9099	0.0003199
P40471	NADPH-dependent 1-acyldihydroxyacetone phosphate reductase OS=Saccharomyces cerevisiae (strain ATCC 204508 / S288c) OX=559292 GN=AYR1 PE=1 SV=1	52	12	27	12	32.8	AYR1	-0.9098	0.000467308
P00420	Cytochrome c oxidase subunit 3 OS=Saccharomyces cerevisiae (strain ATCC 204508 / S288c) OX=559292 GN=COX3 PE=1 SV=3	6	1	2	1	30.3	COX3	-0.904704	0.00567723
P37012	Phosphoglucomutase 2 OS=Saccharomyces cerevisiae (strain ATCC 204508 / S288c) OX=559292 GN=PGM2 PE=1 SV=1	52	25	55	21	63	PGM2	-0.891402	0.00145564
P10663	37S ribosomal protein MRP2, mitochondrial OS=Saccharomyces cerevisiae (strain ATCC 204508 / S288c) OX=559292 GN=MRP2 PE=1 SV=1	18	3	6	3	13.5	MRP2	-0.888547	0.00751691
O75012	37S ribosomal protein MRP10, mitochondrial OS=Saccharomyces cerevisiae (strain ATCC 204508 / S288c) OX=559292 GN=MRP10 PE=1 SV=1	11	1	2	1	10.7	MRP10	-0.887549	0.00593405
P38771	Ribosome-recycling factor, mitochondrial OS=Saccharomyces cerevisiae (strain ATCC 204508 / S288c) OX=559292 GN=RRF1 PE=1 SV=1	22	6	7	6	26.4	RRF1	-0.871943	1.7005214796929e-05
P36523	54S ribosomal protein L15, mitochondrial OS=Saccharomyces cerevisiae (strain ATCC 204508 / S288c) OX=559292 GN=MRPL15 PE=1 SV=3	27	5	10	5	28.2	MRPL15	-0.87133	0.000134392
P30402	Orotate phosphoribosyltransferase 2 OS=Saccharomyces cerevisiae (strain ATCC 204508 / S288c) OX=559292 GN=URA10 PE=1 SV=3	28	5	8	3	24.8	URA10	-0.870495	0.000820104
Q06563	Protein SYM1 OS=Saccharomyces cerevisiae (strain ATCC 204508 / S288c) OX=559292 GN=SYM1 PE=1 SV=1	5	1	2	1	22.9	SYM1	-0.863213	0.00155889
P38079	Protein YRO2 OS=Saccharomyces cerevisiae (strain ATCC 204508 / S288c) OX=559292 GN=YRO2 PE=1 SV=1	20	7	21	4	38.7	YRO2	-0.858392	6.7559501582069e-06
P32590	Heat shock protein homolog SSE2 OS=Saccharomyces cerevisiae (strain ATCC 204508 / S288c) OX=559292 GN=SSE2 PE=1 SV=3	49	30	65	25	77.6	SSE2	-0.856558	8.2658186760261e-06
P43598	Inhibitor of glycogen debranching 1 OS=Saccharomyces cerevisiae (strain ATCC 204508 / S288c) OX=559292 GN=IGD1 PE=1 SV=1	13	2	3	2	21.8	IGD1	-0.85377	8.8260513669057e-05
P38175	37S ribosomal protein MRP21, mitochondrial OS=Saccharomyces cerevisiae (strain ATCC 204508 / S288c) OX=559292 GN=MRP21 PE=1 SV=1	14	3	6	3	20.4	MRP21	-0.851385	0.00613918
P38064	54S ribosomal protein L16, mitochondrial OS=Saccharomyces cerevisiae (strain ATCC 204508 / S288c) OX=559292 GN=MRPL16 PE=1 SV=1	18	4	7	4	26.5	MRPL16	-0.847407	0.000161013
Q02204	54S ribosomal protein L13, mitochondrial OS=Saccharomyces cerevisiae (strain ATCC 204508 / S288c) OX=559292 GN=MRPL13 PE=1 SV=2	13	2	3	2	30.3	MRPL13	-0.843211	0.0199578
Q12031	Mitochondrial 2-methylisocitrate lyase OS=Saccharomyces cerevisiae (strain ATCC 204508 / S288c) OX=559292 GN=ICL2 PE=1 SV=1	37	18	40	18	64.9	ICL2	-0.841265	2.3515694856075e-05
P31539	Heat shock protein 104 OS=Saccharomyces cerevisiae (strain ATCC 204508 / S288c) OX=559292 GN=HSP104 PE=1 SV=2	73	68	193	67	102	HSP104	-0.836272	2.7837532503563e-06
P40357	Protein transport protein SEC9 OS=Saccharomyces cerevisiae (strain ATCC 204508 / S288c) OX=559292 GN=SEC9 PE=1 SV=1	3	1	1	1	73.6	SEC9	-0.829431	0.0705879
P36525	54S ribosomal protein L24, mitochondrial OS=Saccharomyces cerevisiae (strain ATCC 204508 / S288c) OX=559292 GN=MRPL24 PE=1 SV=2	24	6	12	6	30	MRPL24	-0.822768	4.4329215013404e-05
Q06159	Autophagy-related protein 39 OS=Saccharomyces cerevisiae (strain ATCC 204508 / S288c) OX=559292 GN=ATG39 PE=1 SV=1	2	1	1	1	46.6	ATG39	-0.814072	0.00801245
P15424	ATP-dependent RNA helicase MSS116, mitochondrial OS=Saccharomyces cerevisiae (strain ATCC 204508 / S288c) OX=559292 GN=MSS116 PE=1 SV=1	38	20	38	20	76.2	MSS116	-0.813616	2.8237496195473e-06
P25626	54S ribosomal protein IMG1, mitochondrial OS=Saccharomyces cerevisiae (strain ATCC 204508 / S288c) OX=559292 GN=IMG1 PE=1 SV=1	33	5	10	5	19.4	IMG1	-0.807054	2.1644113954322e-05
Q03327	Mitochondrial fusion and transport protein UGO1 OS=Saccharomyces cerevisiae (strain ATCC 204508 / S288c) OX=559292 GN=UGO1 PE=1 SV=3	7	4	7	4	57.5	UGO1	-0.806661	0.000463559
P38783	Protein FYV4, mitochondrial OS=Saccharomyces cerevisiae (strain ATCC 204508 / S288c) OX=559292 GN=FYV4 PE=1 SV=1	30	4	9	4	15.3	FYV4	-0.803284	0.000582785
Q06630	Mitochondrial homologous recombination protein 1 OS=Saccharomyces cerevisiae (strain ATCC 204508 / S288c) OX=559292 GN=MHR1 PE=1 SV=1	33	6	14	6	26.9	MHR1	-0.800853	0.000234941
Q07653	Protein HBT1 OS=Saccharomyces cerevisiae (strain ATCC 204508 / S288c) OX=559292 GN=HBT1 PE=1 SV=1	67	61	132	61	113.5	HBT1	-0.796353	4.7465325151252e-05
P35842	Acid phosphatase PHO11 OS=Saccharomyces cerevisiae (strain ATCC 204508 / S288c) OX=559292 GN=PHO11 PE=1 SV=1	15	5	9	5	52.7	PHO11	-0.796267	4.2629486717406e-05
P40098	Uncharacterized mitochondrial membrane protein FMP10 OS=Saccharomyces cerevisiae (strain ATCC 204508 / S288c) OX=559292 GN=FMP10 PE=1 SV=1	45	11	26	11	27.7	FMP10	-0.79596	0.00091867
P33416	Heat shock protein 78, mitochondrial OS=Saccharomyces cerevisiae (strain ATCC 204508 / S288c) OX=559292 GN=HSP78 PE=1 SV=2	46	33	78	32	91.3	HSP78	-0.79474	1.8106662146684e-05
P25348	54S ribosomal protein L32, mitochondrial OS=Saccharomyces cerevisiae (strain ATCC 204508 / S288c) OX=559292 GN=MRPL32 PE=1 SV=1	8	2	3	2	21.4	MRPL32	-0.792974	0.00013881
P38228	Mitochondrial chaperone TCM62 OS=Saccharomyces cerevisiae (strain ATCC 204508 / S288c) OX=559292 GN=TCM62 PE=1 SV=2	1	1	1	1	64.2	TCM62	-0.787771	0.00011226
P33893	Glutamyl-tRNA(Gln) amidotransferase subunit B, mitochondrial OS=Saccharomyces cerevisiae (strain ATCC 204508 / S288c) OX=559292 GN=PET112 PE=1 SV=3	2	1	2	1	61.8	PET112	-0.786657	0.028864
Q08558	Delta(3,5)-Delta(2,4)-dienoyl-CoA isomerase OS=Saccharomyces cerevisiae (strain ATCC 204508 / S288c) OX=559292 GN=DCI1 PE=1 SV=1	17	5	7	5	30	DCI1	-0.786132	0.0021826
P53228	Transaldolase NQM1 OS=Saccharomyces cerevisiae (strain ATCC 204508 / S288c) OX=559292 GN=NQM1 PE=1 SV=1	60	19	57	19	37.2	NQM1	-0.78025	2.3587161697e-05
P32904	54S ribosomal protein L6, mitochondrial OS=Saccharomyces cerevisiae (strain ATCC 204508 / S288c) OX=559292 GN=MRPL6 PE=1 SV=2	27	5	9	5	23.9	MRPL6	-0.777504	0.000113221
P50945	MICOS complex subunit MIC27 OS=Saccharomyces cerevisiae (strain ATCC 204508 / S288c) OX=559292 GN=MIC27 PE=1 SV=1	37	7	13	7	26.9	MIC27	-0.776303	0.000541679
P36521	54S ribosomal protein L11, mitochondrial OS=Saccharomyces cerevisiae (strain ATCC 204508 / S288c) OX=559292 GN=MRPL11 PE=1 SV=2	42	9	21	9	28.5	MRPL11	-0.775168	0.00015567
P16547	Mitochondrial outer membrane protein OM45 OS=Saccharomyces cerevisiae (strain ATCC 204508 / S288c) OX=559292 GN=OM45 PE=1 SV=2	76	46	99	46	44.6	OM45	-0.770305	8.8898186318964e-05
Q12286	Sterol uptake protein 2 OS=Saccharomyces cerevisiae (strain ATCC 204508 / S288c) OX=559292 GN=SUT2 PE=3 SV=1	4	1	3	1	30.2	SUT2	-0.768717	0.280823
P25039	Elongation factor G, mitochondrial OS=Saccharomyces cerevisiae (strain ATCC 204508 / S288c) OX=559292 GN=MEF1 PE=1 SV=2	36	27	54	27	84.5	MEF1	-0.768237	6.3094723561255e-06
P07255	Cytochrome c oxidase subunit 9, mitochondrial OS=Saccharomyces cerevisiae (strain ATCC 204508 / S288c) OX=559292 GN=COX9 PE=1 SV=2	14	1	1	1	7	COX9	-0.768035	0.00390404
P36528	54S ribosomal protein L17, mitochondrial OS=Saccharomyces cerevisiae (strain ATCC 204508 / S288c) OX=559292 GN=MRPL17 PE=1 SV=2	46	13	24	13	32.2	MRPL17	-0.76799	3.0360763864909e-06
Q12283	Malonyl CoA-acyl carrier protein transacylase, mitochondrial OS=Saccharomyces cerevisiae (strain ATCC 204508 / S288c) OX=559292 GN=MCT1 PE=1 SV=2	4	2	4	2	40.7	MCT1	-0.767207	0.0313698
P25345	Asparagine--tRNA ligase, mitochondrial OS=Saccharomyces cerevisiae (strain ATCC 204508 / S288c) OX=559292 GN=SLM5 PE=1 SV=1	4	2	4	2	56.7	SLM5	-0.761639	3.3026820905066e-05
P10174	Cytochrome c oxidase subunit 7, mitochondrial OS=Saccharomyces cerevisiae (strain ATCC 204508 / S288c) OX=559292 GN=COX7 PE=1 SV=3	30	2	3	2	6.9	COX7	-0.761493	3.0986943714753e-05
P47150	37S ribosomal protein S7, mitochondrial OS=Saccharomyces cerevisiae (strain ATCC 204508 / S288c) OX=559292 GN=RSM7 PE=1 SV=1	55	12	23	12	27.8	RSM7	-0.759018	5.8908045080919e-05
P53289	Protein phosphatase type 2A regulatory subunit RTS3 OS=Saccharomyces cerevisiae (strain ATCC 204508 / S288c) OX=559292 GN=RTS3 PE=1 SV=1	3	1	1	1	29.2	RTS3	-0.758569	4.393577273296e-05
P41832	Protein BNI1 OS=Saccharomyces cerevisiae (strain ATCC 204508 / S288c) OX=559292 GN=BNI1 PE=1 SV=3	1	1	2	1	219.5	BNI1	-0.758124	0.360255
P36519	54S ribosomal protein L7, mitochondrial OS=Saccharomyces cerevisiae (strain ATCC 204508 / S288c) OX=559292 GN=MRPL7 PE=1 SV=2	43	9	18	9	33.1	MRPL7	-0.757562	0.000476291
P53978	Elongation factor 3B OS=Saccharomyces cerevisiae (strain ATCC 204508 / S288c) OX=559292 GN=HEF3 PE=1 SV=2	28	29	114	13	115.8	HEF3	-0.751938	0.000780666
P38634	Protein SIC1 OS=Saccharomyces cerevisiae (strain ATCC 204508 / S288c) OX=559292 GN=SIC1 PE=1 SV=1	2	1	2	1	32.2	SIC1	-0.749814	0.00347422
Q04689	Altered inheritance of mitochondria protein 32 OS=Saccharomyces cerevisiae (strain ATCC 204508 / S288c) OX=559292 GN=AIM32 PE=3 SV=1	3	1	2	1	36	AIM32	-0.749616	0.000471473
P38813	Protein BIG1 OS=Saccharomyces cerevisiae (strain ATCC 204508 / S288c) OX=559292 GN=BIG1 PE=1 SV=1	7	2	2	2	39	BIG1	-0.748614	0.132405
P0C2J3	Transposon Ty2-LR1 Gag-Pol polyprotein OS=Saccharomyces cerevisiae (strain ATCC 204508 / S288c) OX=559292 GN=TY2B-LR1 PE=3 SV=1	1	2	5	2	202	TY2B-LR1	-0.746322	0.00155623
P28778	37S ribosomal protein MRP17, mitochondrial OS=Saccharomyces cerevisiae (strain ATCC 204508 / S288c) OX=559292 GN=MRP17 PE=1 SV=1	20	3	5	3	15	MRP17	-0.746312	0.000182807
P35996	54S ribosomal protein L38, mitochondrial OS=Saccharomyces cerevisiae (strain ATCC 204508 / S288c) OX=559292 GN=MRPL38 PE=1 SV=1	19	2	3	2	14.9	MRPL38	-0.745508	0.00213363
P32191	Glycerol-3-phosphate dehydrogenase, mitochondrial OS=Saccharomyces cerevisiae (strain ATCC 204508 / S288c) OX=559292 GN=GUT2 PE=1 SV=2	69	42	113	42	72.3	GUT2	-0.742597	7.0809111549069e-05
P22354	54S ribosomal protein L20, mitochondrial OS=Saccharomyces cerevisiae (strain ATCC 204508 / S288c) OX=559292 GN=MRPL20 PE=1 SV=2	10	2	4	2	22.4	MRPL20	-0.738189	0.00405771
O43137	Uncharacterized protein YBR085C-A OS=Saccharomyces cerevisiae (strain ATCC 204508 / S288c) OX=559292 GN=YBR085C-A PE=1 SV=1	20	2	4	2	9.4	NA	-0.737492	0.00667563
Q03246	37S ribosomal protein S17, mitochondrial OS=Saccharomyces cerevisiae (strain ATCC 204508 / S288c) OX=559292 GN=MRPS17 PE=1 SV=1	25	6	12	6	27.6	MRPS17	-0.737196	9.3194315947522e-05
P22135	Protein ATP12, mitochondrial OS=Saccharomyces cerevisiae (strain ATCC 204508 / S288c) OX=559292 GN=ATP12 PE=1 SV=2	9	3	6	3	36.5	ATP12	-0.730037	7.986985018963e-05
P04076	Argininosuccinate lyase OS=Saccharomyces cerevisiae (strain ATCC 204508 / S288c) OX=559292 GN=ARG4 PE=1 SV=2	34	14	30	14	52	ARG4	-0.728687	0.00142888
P07253	Cytochrome B pre-mRNA-processing protein 6 OS=Saccharomyces cerevisiae (strain ATCC 204508 / S288c) OX=559292 GN=CBP6 PE=1 SV=1	56	11	26	11	18.7	CBP6	-0.728165	0.000213448
P48237	Mitochondrial group I intron splicing factor CCM1 OS=Saccharomyces cerevisiae (strain ATCC 204508 / S288c) OX=559292 GN=CCM1 PE=1 SV=1	3	2	4	2	101.4	CCM1	-0.7273	0.000110424
P47057	Sorting nexin-4 OS=Saccharomyces cerevisiae (strain ATCC 204508 / S288c) OX=559292 GN=SNX4 PE=1 SV=1	7	2	3	2	49	SNX4	-0.727007	0.0585209
P28817	3-hydroxyisobutyryl-CoA hydrolase, mitochondrial OS=Saccharomyces cerevisiae (strain ATCC 204508 / S288c) OX=559292 GN=EHD3 PE=1 SV=2	8	5	9	5	56.3	EHD3	-0.726235	0.000633795
P38760	RNA-binding protein MIP6 OS=Saccharomyces cerevisiae (strain ATCC 204508 / S288c) OX=559292 GN=MIP6 PE=1 SV=1	1	1	1	1	75.9	MIP6	-0.723895	0.139289
P14680	Dual specificity protein kinase YAK1 OS=Saccharomyces cerevisiae (strain ATCC 204508 / S288c) OX=559292 GN=YAK1 PE=1 SV=1	2	2	3	2	91.2	YAK1	-0.722426	2.1328574536435e-05
P18900	Hexaprenyl pyrophosphate synthase, mitochondrial OS=Saccharomyces cerevisiae (strain ATCC 204508 / S288c) OX=559292 GN=COQ1 PE=1 SV=1	13	6	10	6	52.5	COQ1	-0.722348	1.3869920755686e-05
Q08818	Meiotic sister-chromatid recombination protein 6, mitochondrial OS=Saccharomyces cerevisiae (strain ATCC 204508 / S288c) OX=559292 GN=MSC6 PE=1 SV=1	21	12	23	12	79.9	MSC6	-0.722057	0.000581595
Q04598	54S ribosomal protein L34, mitochondrial OS=Saccharomyces cerevisiae (strain ATCC 204508 / S288c) OX=559292 GN=YDR115W PE=1 SV=1	16	2	4	2	12	NA	-0.721556	0.00314421
P53732	37S ribosomal protein S12, mitochondrial OS=Saccharomyces cerevisiae (strain ATCC 204508 / S288c) OX=559292 GN=MRPS12 PE=1 SV=1	25	4	7	4	16.9	MRPS12	-0.719224	0.000421933
P36141	Putative redox protein FMP46, mitochondrial OS=Saccharomyces cerevisiae (strain ATCC 204508 / S288c) OX=559292 GN=FMP46 PE=1 SV=1	35	4	6	4	15.6	FMP46	-0.717909	0.00202743
Q06668	Methyltransferase OMS1, mitochondrial OS=Saccharomyces cerevisiae (strain ATCC 204508 / S288c) OX=559292 GN=OMS1 PE=1 SV=1	8	4	7	4	55.6	OMS1	-0.715172	3.8308867697446e-05
P38741	Meiotic activator RIM4 OS=Saccharomyces cerevisiae (strain ATCC 204508 / S288c) OX=559292 GN=RIM4 PE=1 SV=1	15	10	19	10	80.1	RIM4	-0.713737	0.00934474
O74700	Mitochondrial import inner membrane translocase subunit TIM9 OS=Saccharomyces cerevisiae (strain ATCC 204508 / S288c) OX=559292 GN=TIM9 PE=1 SV=1	24	2	4	2	10.2	TIM9	-0.71211	0.00886614
P36517	54S ribosomal protein L4, mitochondrial OS=Saccharomyces cerevisiae (strain ATCC 204508 / S288c) OX=559292 GN=MRPL4 PE=1 SV=2	13	4	6	4	36.9	MRPL4	-0.709207	0.000296686
Q06090	54S ribosomal protein L51, mitochondrial OS=Saccharomyces cerevisiae (strain ATCC 204508 / S288c) OX=559292 GN=MRPL51 PE=1 SV=1	17	2	5	2	16.1	MRPL51	-0.705515	0.00999241
P15179	Aspartate--tRNA ligase, mitochondrial OS=Saccharomyces cerevisiae (strain ATCC 204508 / S288c) OX=559292 GN=MSD1 PE=1 SV=1	10	5	8	5	75.4	MSD1	-0.70497	0.000154881
P40033	37S ribosomal protein RSM18, mitochondrial OS=Saccharomyces cerevisiae (strain ATCC 204508 / S288c) OX=559292 GN=RSM18 PE=1 SV=2	11	2	3	2	15.8	RSM18	-0.704467	0.00062806
P32831	Negative growth regulatory protein NGR1 OS=Saccharomyces cerevisiae (strain ATCC 204508 / S288c) OX=559292 GN=NGR1 PE=1 SV=2	9	3	6	3	75	NGR1	-0.702873	0.122501
P35191	DnaJ homolog 1, mitochondrial OS=Saccharomyces cerevisiae (strain ATCC 204508 / S288c) OX=559292 GN=MDJ1 PE=1 SV=1	39	18	33	18	55.5	MDJ1	-0.70194	0.000332406
P47141	37S ribosomal protein S26, mitochondrial OS=Saccharomyces cerevisiae (strain ATCC 204508 / S288c) OX=559292 GN=RSM26 PE=1 SV=1	13	3	4	3	30.2	RSM26	-0.701717	0.000116825
P00424	Cytochrome c oxidase subunit 5A, mitochondrial OS=Saccharomyces cerevisiae (strain ATCC 204508 / S288c) OX=559292 GN=COX5A PE=1 SV=1	38	6	16	6	17.1	COX5A	-0.699868	0.0113508
P53292	37S ribosomal protein S35, mitochondrial OS=Saccharomyces cerevisiae (strain ATCC 204508 / S288c) OX=559292 GN=MRPS35 PE=1 SV=1	32	8	15	8	39.6	MRPS35	-0.699145	0.000198101
P32340	Rotenone-insensitive NADH-ubiquinone oxidoreductase, mitochondrial OS=Saccharomyces cerevisiae (strain ATCC 204508 / S288c) OX=559292 GN=NDI1 PE=1 SV=1	73	28	81	28	57.2	NDI1	-0.698274	1.5269207397878e-05
Q04304	UPF0659 protein YMR090W OS=Saccharomyces cerevisiae (strain ATCC 204508 / S288c) OX=559292 GN=YMR090W PE=1 SV=1	59	12	23	12	24.9	NA	-0.697751	3.6285370246187e-05
P53736	Uncharacterized protein YNR040W OS=Saccharomyces cerevisiae (strain ATCC 204508 / S288c) OX=559292 GN=YNR040W PE=1 SV=1	18	3	8	3	28.6	NA	-0.697615	0.00188475
Q01163	37S ribosomal protein S23, mitochondrial OS=Saccharomyces cerevisiae (strain ATCC 204508 / S288c) OX=559292 GN=RSM23 PE=1 SV=3	47	20	40	20	50.8	RSM23	-0.696433	1.6444939565423e-07
P36516	54S ribosomal protein L3, mitochondrial OS=Saccharomyces cerevisiae (strain ATCC 204508 / S288c) OX=559292 GN=MRPL3 PE=1 SV=2	37	14	26	14	44	MRPL3	-0.694054	6.4926343796501e-05
P53104	Serine/threonine-protein kinase ATG1 OS=Saccharomyces cerevisiae (strain ATCC 204508 / S288c) OX=559292 GN=ATG1 PE=1 SV=1	1	1	2	1	101.7	ATG1	-0.693486	0.473567
P53982	Isocitrate dehydrogenase [NADP] OS=Saccharomyces cerevisiae (strain ATCC 204508 / S288c) OX=559292 GN=IDP3 PE=3 SV=1	31	14	34	9	47.8	IDP3	-0.693058	0.000186301
P34231	Uncharacterized protein YKL187C OS=Saccharomyces cerevisiae (strain ATCC 204508 / S288c) OX=559292 GN=YKL187C PE=1 SV=1	14	7	14	7	81	NA	-0.692118	1.1638656713632e-05
P17558	37S ribosomal protein PET123, mitochondrial OS=Saccharomyces cerevisiae (strain ATCC 204508 / S288c) OX=559292 GN=PET123 PE=1 SV=1	32	10	17	10	36	PET123	-0.690932	2.821467154413e-07
P38314	Protein SDS24 OS=Saccharomyces cerevisiae (strain ATCC 204508 / S288c) OX=559292 GN=SDS24 PE=1 SV=1	32	10	20	10	57.2	SDS24	-0.688905	3.8190993371917e-05
P53212	Probable transcriptional regulatory protein HAH1 OS=Saccharomyces cerevisiae (strain ATCC 204508 / S288c) OX=559292 GN=YGR021W PE=1 SV=1	11	3	7	3	31.7	NA	-0.687982	0.00215559
Q12487	54S ribosomal protein L23, mitochondrial OS=Saccharomyces cerevisiae (strain ATCC 204508 / S288c) OX=559292 GN=MRPL23 PE=1 SV=1	29	5	10	5	18.5	MRPL23	-0.684825	0.00224719
P32907	Ammonia transport outward protein 2 OS=Saccharomyces cerevisiae (strain ATCC 204508 / S288c) OX=559292 GN=ATO2 PE=1 SV=1	35	7	14	7	30.7	ATO2	-0.684695	0.000456312
P37298	Succinate dehydrogenase [ubiquinone] cytochrome b small subunit, mitochondrial OS=Saccharomyces cerevisiae (strain ATCC 204508 / S288c) OX=559292 GN=SDH4 PE=1 SV=1	26	5	9	5	20.2	SDH4	-0.680713	0.016737
Q03976	37S ribosomal protein S24, mitochondrial OS=Saccharomyces cerevisiae (strain ATCC 204508 / S288c) OX=559292 GN=RSM24 PE=1 SV=1	29	8	15	8	37.4	RSM24	-0.679288	0.000101143
Q06592	Histone acetyltransferase HPA2 OS=Saccharomyces cerevisiae (strain ATCC 204508 / S288c) OX=559292 GN=HPA2 PE=1 SV=1	4	1	2	1	18.3	HPA2	-0.679125	2.8460232331091e-05
P43594	MICOS complex subunit MIC19 OS=Saccharomyces cerevisiae (strain ATCC 204508 / S288c) OX=559292 GN=MIC19 PE=1 SV=1	35	5	9	5	18.8	MIC19	-0.6737	0.00388941
Q12329	Heat shock protein 42 OS=Saccharomyces cerevisiae (strain ATCC 204508 / S288c) OX=559292 GN=HSP42 PE=1 SV=1	29	10	19	10	42.8	HSP42	-0.672558	0.00960596
Q12164	Pore membrane protein of 33 kDa OS=Saccharomyces cerevisiae (strain ATCC 204508 / S288c) OX=559292 GN=POM33 PE=1 SV=1	15	5	10	4	32.2	POM33	-0.667999	0.000129137
Q9P305	mRNA stability protein IGO2 OS=Saccharomyces cerevisiae (strain ATCC 204508 / S288c) OX=559292 GN=IGO2 PE=1 SV=3	26	2	4	2	14.4	IGO2	-0.666038	0.000875013
Q05948	Uncharacterized SVF1-like protein YLR225C OS=Saccharomyces cerevisiae (strain ATCC 204508 / S288c) OX=559292 GN=YLR225C PE=1 SV=1	13	5	9	5	46.4	NA	-0.660078	0.182331
P53315	6-phosphogluconolactonase 4 OS=Saccharomyces cerevisiae (strain ATCC 204508 / S288c) OX=559292 GN=SOL4 PE=1 SV=1	46	8	16	8	28.4	SOL4	-0.655346	0.00289217
P36527	54S ribosomal protein L28, mitochondrial OS=Saccharomyces cerevisiae (strain ATCC 204508 / S288c) OX=559292 GN=MRPL28 PE=1 SV=2	22	3	7	3	17.3	MRPL28	-0.655267	0.0210415
Q08023	Protein FMP25, mitochondrial OS=Saccharomyces cerevisiae (strain ATCC 204508 / S288c) OX=559292 GN=FMP25 PE=4 SV=1	8	4	6	4	66.6	FMP25	-0.655242	0.000246967
P31334	54S ribosomal protein L9, mitochondrial OS=Saccharomyces cerevisiae (strain ATCC 204508 / S288c) OX=559292 GN=MRPL9 PE=1 SV=3	16	4	8	4	29.8	MRPL9	-0.654234	0.000719644
Q03799	37S ribosomal protein S8, mitochondrial OS=Saccharomyces cerevisiae (strain ATCC 204508 / S288c) OX=559292 GN=MRPS8 PE=1 SV=1	43	5	10	5	17.5	MRPS8	-0.653824	0.00144083
P40491	ATP synthase assembly factor FMC1, mitochondrial OS=Saccharomyces cerevisiae (strain ATCC 204508 / S288c) OX=559292 GN=FMC1 PE=1 SV=1	21	4	6	4	18.4	FMC1	-0.652938	0.000100663
Q03798	Altered inheritance of mitochondria protein 36, mitochondrial OS=Saccharomyces cerevisiae (strain ATCC 204508 / S288c) OX=559292 GN=AIM36 PE=1 SV=1	32	7	14	7	29.1	AIM36	-0.652418	0.00174299
P14065	Glycerol 2-dehydrogenase (NADP(+)) OS=Saccharomyces cerevisiae (strain ATCC 204508 / S288c) OX=559292 GN=GCY1 PE=1 SV=1	79	22	50	20	35.1	GCY1	-0.652156	8.7363504875779e-05
P32048	Lysine--tRNA ligase, mitochondrial OS=Saccharomyces cerevisiae (strain ATCC 204508 / S288c) OX=559292 GN=MSK1 PE=1 SV=3	6	3	6	3	66.1	MSK1	-0.650428	0.0125758
P00812	Arginase OS=Saccharomyces cerevisiae (strain ATCC 204508 / S288c) OX=559292 GN=CAR1 PE=1 SV=1	49	13	26	13	35.6	CAR1	-0.648772	0.000334909
P38809	Uncharacterized protein YHR097C OS=Saccharomyces cerevisiae (strain ATCC 204508 / S288c) OX=559292 GN=YHR097C PE=1 SV=1	20	7	12	6	40.6	NA	-0.646774	7.5197745349931e-07
P23369	54S ribosomal protein L25, mitochondrial OS=Saccharomyces cerevisiae (strain ATCC 204508 / S288c) OX=559292 GN=MRPL25 PE=1 SV=2	50	8	13	8	18.6	MRPL25	-0.645152	0.000544119
D6W196	Truncated non-functional calcium-binding mitochondrial carrier SAL1-1 OS=Saccharomyces cerevisiae (strain ATCC 204508 / S288c) OX=559292 GN=SAL1 PE=1 SV=2	3	2	3	2	55.7	SAL1	-0.645044	0.00146776
P32902	37S ribosomal protein MRP4, mitochondrial OS=Saccharomyces cerevisiae (strain ATCC 204508 / S288c) OX=559292 GN=MRP4 PE=1 SV=1	27	8	17	8	44.1	MRP4	-0.641963	0.00255458
P38142	Probable metabolite transport protein YBR241C OS=Saccharomyces cerevisiae (strain ATCC 204508 / S288c) OX=559292 GN=YBR241C PE=1 SV=1	2	1	1	1	53.5	NA	-0.641796	0.000164515
Q05050	Eisosome protein 1 OS=Saccharomyces cerevisiae (strain ATCC 204508 / S288c) OX=559292 GN=EIS1 PE=1 SV=1	49	38	77	38	93.3	EIS1	-0.641789	0.00219592
P32478	Cell wall mannoprotein HSP150 OS=Saccharomyces cerevisiae (strain ATCC 204508 / S288c) OX=559292 GN=HSP150 PE=1 SV=2	6	3	7	2	41	HSP150	-0.640627	0.0001089
P36520	54S ribosomal protein L10, mitochondrial OS=Saccharomyces cerevisiae (strain ATCC 204508 / S288c) OX=559292 GN=MRPL10 PE=1 SV=2	18	6	10	6	36.3	MRPL10	-0.639733	7.6116448729888e-05
P25642	54S ribosomal protein IMG2, mitochondrial OS=Saccharomyces cerevisiae (strain ATCC 204508 / S288c) OX=559292 GN=IMG2 PE=1 SV=2	43	6	17	6	16.4	IMG2	-0.636957	0.000348252
P40168	Uncharacterized protein YNL195C OS=Saccharomyces cerevisiae (strain ATCC 204508 / S288c) OX=559292 GN=YNL195C PE=4 SV=2	26	5	8	5	28.3	NA	-0.633367	7.1906607053797e-05
P19516	Cytochrome c oxidase assembly protein COX11, mitochondrial OS=Saccharomyces cerevisiae (strain ATCC 204508 / S288c) OX=559292 GN=COX11 PE=1 SV=2	2	1	1	1	34	COX11	-0.630785	0.0261168
Q03429	Mitochondrial zinc maintenance protein 1, mitochondrial OS=Saccharomyces cerevisiae (strain ATCC 204508 / S288c) OX=559292 GN=MZM1 PE=1 SV=1	23	2	6	2	13.9	MZM1	-0.630427	0.000477692
P50107	Lactoylglutathione lyase OS=Saccharomyces cerevisiae (strain ATCC 204508 / S288c) OX=559292 GN=GLO1 PE=1 SV=1	37	12	24	12	37.2	GLO1	-0.629873	8.40911929858e-06
Q02933	Ribonuclease T2-like OS=Saccharomyces cerevisiae (strain ATCC 204508 / S288c) OX=559292 GN=RNY1 PE=1 SV=1	24	8	11	8	50.1	RNY1	-0.629853	0.00205417
P07275	Delta-1-pyrroline-5-carboxylate dehydrogenase, mitochondrial OS=Saccharomyces cerevisiae (strain ATCC 204508 / S288c) OX=559292 GN=PUT2 PE=1 SV=2	57	27	66	27	64.4	PUT2	-0.629788	0.000346227
P47085	MEMO1 family protein MHO1 OS=Saccharomyces cerevisiae (strain ATCC 204508 / S288c) OX=559292 GN=MHO1 PE=1 SV=1	7	2	3	2	38.5	MHO1	-0.627618	0.130487
Q04792	Glutamate decarboxylase OS=Saccharomyces cerevisiae (strain ATCC 204508 / S288c) OX=559292 GN=GAD1 PE=1 SV=1	28	11	21	11	65.9	GAD1	-0.627347	1.5385841163559e-05
P40989	1,3-beta-glucan synthase component GSC2 OS=Saccharomyces cerevisiae (strain ATCC 204508 / S288c) OX=559292 GN=GSC2 PE=1 SV=2	13	21	44	3	216.9	GSC2	-0.627143	0.000201033
P22438	Methionine--tRNA ligase, mitochondrial OS=Saccharomyces cerevisiae (strain ATCC 204508 / S288c) OX=559292 GN=MSM1 PE=1 SV=2	3	1	2	1	66.7	MSM1	-0.62705	0.373146
P53881	54S ribosomal protein L22, mitochondrial OS=Saccharomyces cerevisiae (strain ATCC 204508 / S288c) OX=559292 GN=MRPL22 PE=1 SV=2	26	8	16	8	34.9	MRPL22	-0.626669	8.370600162145e-05
P38782	Mediator of RNA polymerase II transcription subunit 6 OS=Saccharomyces cerevisiae (strain ATCC 204508 / S288c) OX=559292 GN=MED6 PE=1 SV=1	3	1	2	1	32.8	MED6	-0.625743	0.300804
P38746	Obg-like ATPase homolog OS=Saccharomyces cerevisiae (strain ATCC 204508 / S288c) OX=559292 GN=YLF2 PE=1 SV=1	2	1	2	1	45.7	YLF2	-0.625418	0.00905597
Q03153	ATPase synthesis protein 25, mitochondrial OS=Saccharomyces cerevisiae (strain ATCC 204508 / S288c) OX=559292 GN=ATP25 PE=1 SV=1	1	1	2	1	70.4	ATP25	-0.625332	0.0212533
P12686	37S ribosomal protein MRP13, mitochondrial OS=Saccharomyces cerevisiae (strain ATCC 204508 / S288c) OX=559292 GN=MRP13 PE=1 SV=2	43	12	23	12	39	MRP13	-0.622179	0.0215596
Q08742	Thiosulfate sulfurtransferase RDL2, mitochondrial OS=Saccharomyces cerevisiae (strain ATCC 204508 / S288c) OX=559292 GN=RDL2 PE=1 SV=1	26	4	5	4	16.7	RDL2	-0.618503	0.154472
P46958	IME2-dependent-signaling protein OS=Saccharomyces cerevisiae (strain ATCC 204508 / S288c) OX=559292 GN=IDS2 PE=1 SV=1	8	3	4	3	53.2	IDS2	-0.613458	0.0619333
P08067	Cytochrome b-c1 complex subunit Rieske, mitochondrial OS=Saccharomyces cerevisiae (strain ATCC 204508 / S288c) OX=559292 GN=RIP1 PE=1 SV=1	55	15	36	15	23.4	RIP1	-0.609748	0.0167023
P36532	54S ribosomal protein L37, mitochondrial OS=Saccharomyces cerevisiae (strain ATCC 204508 / S288c) OX=559292 GN=MRPL37 PE=1 SV=2	8	1	1	1	11.9	MRPL37	-0.608888	0.00915045
P40218	Uncharacterized protein YMR147W OS=Saccharomyces cerevisiae (strain ATCC 204508 / S288c) OX=559292 GN=YMR147W PE=1 SV=1	5	1	2	1	25.9	NA	-0.607092	0.027017
P43591	ATP-dependent kinase YFH7 OS=Saccharomyces cerevisiae (strain ATCC 204508 / S288c) OX=559292 GN=YFH7 PE=1 SV=1	6	2	5	2	39.9	YFH7	-0.605413	0.00038578
P21560	Protein CBP3, mitochondrial OS=Saccharomyces cerevisiae (strain ATCC 204508 / S288c) OX=559292 GN=CBP3 PE=1 SV=1	31	9	16	9	39.1	CBP3	-0.603599	9.5390113943655e-05
P40513	Mitochondrial acidic protein MAM33 OS=Saccharomyces cerevisiae (strain ATCC 204508 / S288c) OX=559292 GN=MAM33 PE=1 SV=1	19	3	7	3	30.1	MAM33	-0.603051	0.0331405
Q08438	Phosphopantothenoylcysteine decarboxylase subunit VHS3 OS=Saccharomyces cerevisiae (strain ATCC 204508 / S288c) OX=559292 GN=VHS3 PE=1 SV=1	4	2	3	2	73.6	VHS3	-0.602385	0.0184308
Q03430	37S ribosomal protein RSM28, mitochondrial OS=Saccharomyces cerevisiae (strain ATCC 204508 / S288c) OX=559292 GN=RSM28 PE=1 SV=2	39	12	23	12	41.2	RSM28	-0.602299	2.5867578405715e-05
P53163	54S ribosomal protein L12, mitochondrial OS=Saccharomyces cerevisiae (strain ATCC 204508 / S288c) OX=559292 GN=MNP1 PE=1 SV=1	25	4	8	4	20.6	MNP1	-0.602271	0.00102325
P40896	Uncharacterized protein YJL213W OS=Saccharomyces cerevisiae (strain ATCC 204508 / S288c) OX=559292 GN=YJL213W PE=3 SV=1	26	7	12	7	35.9	NA	-0.598344	9.7058526815532e-05
P25038	Translation initiation factor IF-2, mitochondrial OS=Saccharomyces cerevisiae (strain ATCC 204508 / S288c) OX=559292 GN=IFM1 PE=1 SV=2	2	1	1	1	75.6	IFM1	-0.596815	0.00276375
P38988	Mitochondrial GTP/GDP carrier protein 1 OS=Saccharomyces cerevisiae (strain ATCC 204508 / S288c) OX=559292 GN=GGC1 PE=1 SV=1	45	13	25	13	33.2	GGC1	-0.595789	0.000242539
P36534	54S ribosomal protein L40, mitochondrial OS=Saccharomyces cerevisiae (strain ATCC 204508 / S288c) OX=559292 GN=MRPL40 PE=1 SV=2	39	9	13	9	33.7	MRPL40	-0.595255	0.00133602
Q06493	LETM1 domain-containing protein YLH47, mitochondrial OS=Saccharomyces cerevisiae (strain ATCC 204508 / S288c) OX=559292 GN=YLH47 PE=1 SV=1	25	11	19	11	52.1	YLH47	-0.591559	2.0207528298184e-06
P32898	Mitochondrial presequence protease OS=Saccharomyces cerevisiae (strain ATCC 204508 / S288c) OX=559292 GN=CYM1 PE=1 SV=2	28	23	43	23	112.1	CYM1	-0.588608	0.000157173
P32643	Trans-aconitate 3-methyltransferase OS=Saccharomyces cerevisiae (strain ATCC 204508 / S288c) OX=559292 GN=TMT1 PE=1 SV=1	14	4	7	4	34.7	TMT1	-0.588236	0.0205235
Q12123	Inactive diphosphatase DCS2 OS=Saccharomyces cerevisiae (strain ATCC 204508 / S288c) OX=559292 GN=DCS2 PE=1 SV=3	66	20	47	18	40.9	DCS2	-0.588092	9.499175439724e-05
Q04599	54S ribosomal protein L1, mitochondrial OS=Saccharomyces cerevisiae (strain ATCC 204508 / S288c) OX=559292 GN=MRPL1 PE=1 SV=1	44	9	20	9	31	MRPL1	-0.584891	0.000103612
P0CX81	Copper metallothionein 1-2 OS=Saccharomyces cerevisiae (strain ATCC 204508 / S288c) OX=559292 GN=CUP1-2 PE=1 SV=1	61	5	11	5	6.6	CUP1-2	-0.581473	0.0378819
P39965	Probable proline--tRNA ligase, mitochondrial OS=Saccharomyces cerevisiae (strain ATCC 204508 / S288c) OX=559292 GN=AIM10 PE=1 SV=1	6	4	7	4	65.8	AIM10	-0.581138	0.000163541
P47137	Uncharacterized oxidoreductase YJR096W OS=Saccharomyces cerevisiae (strain ATCC 204508 / S288c) OX=559292 GN=YJR096W PE=1 SV=1	35	10	19	10	32.3	NA	-0.580295	0.000256607
P53733	37S ribosomal protein S19, mitochondrial OS=Saccharomyces cerevisiae (strain ATCC 204508 / S288c) OX=559292 GN=RSM19 PE=1 SV=1	57	5	11	5	10.3	RSM19	-0.578884	0.000103607
P53305	Mitochondrial 37S ribosomal protein S27 OS=Saccharomyces cerevisiae (strain ATCC 204508 / S288c) OX=559292 GN=RSM27 PE=1 SV=1	52	5	6	5	12.4	RSM27	-0.577209	0.000486709
P0CT04	Protease B inhibitor 2 OS=Saccharomyces cerevisiae (strain ATCC 204508 / S288c) OX=559292 GN=PBI2 PE=1 SV=1	59	6	17	6	8.6	PBI2	-0.574814	0.00475872
P22353	54S ribosomal protein L8, mitochondrial OS=Saccharomyces cerevisiae (strain ATCC 204508 / S288c) OX=559292 GN=MRPL8 PE=1 SV=4	34	6	9	6	26.9	MRPL8	-0.574258	0.000562161
P40165	NAD(P)H-hydrate epimerase OS=Saccharomyces cerevisiae (strain ATCC 204508 / S288c) OX=559292 GN=NNR1 PE=1 SV=1	39	8	16	8	27.5	NNR1	-0.57197	9.6068982817575e-06
P53252	Sphingolipid long chain base-responsive protein PIL1 OS=Saccharomyces cerevisiae (strain ATCC 204508 / S288c) OX=559292 GN=PIL1 PE=1 SV=1	65	17	82	15	38.3	PIL1	-0.571483	0.00130319
P53875	54S ribosomal protein L19, mitochondrial OS=Saccharomyces cerevisiae (strain ATCC 204508 / S288c) OX=559292 GN=MRPL19 PE=1 SV=1	40	5	10	5	16.7	MRPL19	-0.570194	0.000112152
P32775	1,4-alpha-glucan-branching enzyme OS=Saccharomyces cerevisiae (strain ATCC 204508 / S288c) OX=559292 GN=GLC3 PE=1 SV=2	38	25	53	25	81.1	GLC3	-0.560231	0.000140394
P33759	37S ribosomal protein S5, mitochondrial OS=Saccharomyces cerevisiae (strain ATCC 204508 / S288c) OX=559292 GN=MRPS5 PE=1 SV=1	27	7	13	7	34.9	MRPS5	-0.559916	7.2395567058882e-05
P53724	54S ribosomal protein L50, mitochondrial OS=Saccharomyces cerevisiae (strain ATCC 204508 / S288c) OX=559292 GN=MRPL50 PE=1 SV=1	19	3	4	3	16.3	MRPL50	-0.559391	0.000594075
P38884	Altered inheritance of mitochondria protein 18, mitochondrial OS=Saccharomyces cerevisiae (strain ATCC 204508 / S288c) OX=559292 GN=AIM18 PE=1 SV=1	12	4	7	4	36.5	AIM18	-0.555272	0.00388967
Q12504	Ribosomal lysine N-methyltransferase 4 OS=Saccharomyces cerevisiae (strain ATCC 204508 / S288c) OX=559292 GN=RKM4 PE=1 SV=1	3	1	2	1	57.3	RKM4	-0.553628	0.406893
P51998	54S ribosomal protein YmL6, mitochondrial OS=Saccharomyces cerevisiae (strain ATCC 204508 / S288c) OX=559292 GN=YML6 PE=1 SV=1	39	10	18	10	32	YML6	-0.551005	3.8555056546096e-05
Q08202	Protein OPI10 OS=Saccharomyces cerevisiae (strain ATCC 204508 / S288c) OX=559292 GN=OPI10 PE=1 SV=1	25	5	9	5	27.2	OPI10	-0.547556	0.0169264
P27929	37S ribosomal protein NAM9, mitochondrial OS=Saccharomyces cerevisiae (strain ATCC 204508 / S288c) OX=559292 GN=NAM9 PE=1 SV=2	29	16	26	16	56.3	NAM9	-0.546681	0.00238689
P37293	Putative N-terminal acetyltransferase 2 OS=Saccharomyces cerevisiae (strain ATCC 204508 / S288c) OX=559292 GN=NAT2 PE=1 SV=2	17	5	8	5	32.8	NAT2	-0.545786	0.00655552
P37267	Assembly factor CBP4 OS=Saccharomyces cerevisiae (strain ATCC 204508 / S288c) OX=559292 GN=CBP4 PE=1 SV=3	20	3	5	3	17.5	CBP4	-0.544446	0.00439587
P38127	Mitochondrial carrier protein RIM2 OS=Saccharomyces cerevisiae (strain ATCC 204508 / S288c) OX=559292 GN=RIM2 PE=1 SV=1	14	5	9	5	42.1	RIM2	-0.543038	0.00256623
P09232	Cerevisin OS=Saccharomyces cerevisiae (strain ATCC 204508 / S288c) OX=559292 GN=PRB1 PE=1 SV=1	25	15	42	15	69.6	PRB1	-0.539537	9.7214392234731e-05
P04039	Cytochrome c oxidase subunit 8, mitochondrial OS=Saccharomyces cerevisiae (strain ATCC 204508 / S288c) OX=559292 GN=COX8 PE=1 SV=2	13	1	4	1	8.9	COX8	-0.535588	0.0219524
Q01574	Acetyl-coenzyme A synthetase 1 OS=Saccharomyces cerevisiae (strain ATCC 204508 / S288c) OX=559292 GN=ACS1 PE=1 SV=2	69	46	161	45	79.1	ACS1	-0.534475	0.000545961
P40452	Cytochrome c oxidase assembly factor 1 OS=Saccharomyces cerevisiae (strain ATCC 204508 / S288c) OX=559292 GN=COA1 PE=1 SV=1	38	5	10	5	22	COA1	-0.532088	0.0297461
P40523	Uncharacterized protein YIL055C OS=Saccharomyces cerevisiae (strain ATCC 204508 / S288c) OX=559292 GN=YIL055C PE=1 SV=1	4	3	6	3	70.7	NA	-0.531989	0.00707502
P11325	Leucine--tRNA ligase, mitochondrial OS=Saccharomyces cerevisiae (strain ATCC 204508 / S288c) OX=559292 GN=NAM2 PE=1 SV=1	3	2	3	2	101.9	NAM2	-0.531297	0.00628288
P42847	37S ribosomal protein S18, mitochondrial OS=Saccharomyces cerevisiae (strain ATCC 204508 / S288c) OX=559292 GN=MRPS18 PE=1 SV=2	18	3	5	3	24.5	MRPS18	-0.531123	0.00152576
P38013	Peroxiredoxin AHP1 OS=Saccharomyces cerevisiae (strain ATCC 204508 / S288c) OX=559292 GN=AHP1 PE=1 SV=4	77	14	41	14	19.1	AHP1	-0.530538	0.00517478
Q07914	Mitochondrial import inner membrane translocase subunit TIM14 OS=Saccharomyces cerevisiae (strain ATCC 204508 / S288c) OX=559292 GN=PAM18 PE=1 SV=1	24	4	8	4	17.9	PAM18	-0.530014	0.000159781
P22211	Nitrogen permease reactivator protein OS=Saccharomyces cerevisiae (strain ATCC 204508 / S288c) OX=559292 GN=NPR1 PE=1 SV=2	4	3	6	3	85.9	NPR1	-0.528965	0.0167459
P40502	Altered inheritance of mitochondria protein 19, mitochondrial OS=Saccharomyces cerevisiae (strain ATCC 204508 / S288c) OX=559292 GN=AIM19 PE=1 SV=1	4	1	2	1	16.9	AIM19	-0.528076	0.000306692
P40496	37S ribosomal protein S25, mitochondrial OS=Saccharomyces cerevisiae (strain ATCC 204508 / S288c) OX=559292 GN=RSM25 PE=1 SV=1	19	6	10	6	30.5	RSM25	-0.527659	0.00588171
P50087	MICOS subunit MIC26 OS=Saccharomyces cerevisiae (strain ATCC 204508 / S288c) OX=559292 GN=MIC26 PE=1 SV=1	22	5	12	5	26.9	MIC26	-0.527218	0.00101347
P38198	Protein STU1 OS=Saccharomyces cerevisiae (strain ATCC 204508 / S288c) OX=559292 GN=STU1 PE=1 SV=1	2	2	3	2	174.1	STU1	-0.526754	0.0367777
P43617	Uncharacterized mitochondrial carrier YFR045W OS=Saccharomyces cerevisiae (strain ATCC 204508 / S288c) OX=559292 GN=YFR045W PE=3 SV=3	21	5	8	5	34.4	NA	-0.526562	0.00270815
P47042	Probable serine/threonine-protein kinase IKS1 OS=Saccharomyces cerevisiae (strain ATCC 204508 / S288c) OX=559292 GN=IKS1 PE=1 SV=1	5	2	3	2	75.3	IKS1	-0.524667	0.000434488
P43545	Probable pyridoxal 5'-phosphate synthase subunit SNZ3 OS=Saccharomyces cerevisiae (strain ATCC 204508 / S288c) OX=559292 GN=SNZ3 PE=2 SV=1	30	9	12	9	32	SNZ3	-0.522353	0.00439204
P32387	54S ribosomal protein L41, mitochondrial OS=Saccharomyces cerevisiae (strain ATCC 204508 / S288c) OX=559292 GN=MRP20 PE=1 SV=1	37	10	20	10	30.5	MRP20	-0.520264	0.0414679
P14681	Mitogen-activated protein kinase KSS1 OS=Saccharomyces cerevisiae (strain ATCC 204508 / S288c) OX=559292 GN=KSS1 PE=1 SV=1	5	2	3	1	42.7	KSS1	-0.517767	0.0318757
P28737	Outer mitochondrial transmembrane helix translocase OS=Saccharomyces cerevisiae (strain ATCC 204508 / S288c) OX=559292 GN=MSP1 PE=1 SV=2	4	2	7	1	40.3	MSP1	-0.517576	0.014096
P47176	Branched-chain-amino-acid aminotransferase, cytosolic OS=Saccharomyces cerevisiae (strain ATCC 204508 / S288c) OX=559292 GN=BAT2 PE=1 SV=1	68	21	45	18	41.6	BAT2	-0.517291	0.000306231
P25653	Factor-induced gene 2 protein OS=Saccharomyces cerevisiae (strain ATCC 204508 / S288c) OX=559292 GN=FIG2 PE=1 SV=2	2	1	1	1	165.9	FIG2	-0.514171	0.0586758
P38072	Protein SCO2, mitochondrial OS=Saccharomyces cerevisiae (strain ATCC 204508 / S288c) OX=559292 GN=SCO2 PE=1 SV=1	13	4	7	4	34.9	SCO2	-0.512986	0.0618075
Q05902	Glutathione hydrolase proenzyme OS=Saccharomyces cerevisiae (strain ATCC 204508 / S288c) OX=559292 GN=ECM38 PE=1 SV=1	3	1	2	1	73.1	ECM38	-0.511274	0.167532
P02381	Ribosomal protein VAR1, mitochondrial OS=Saccharomyces cerevisiae (strain ATCC 204508 / S288c) OX=559292 GN=VAR1 PE=1 SV=3	13	5	9	5	47.1	VAR1	-0.510189	0.028132
Q06510	Tafazzin OS=Saccharomyces cerevisiae (strain ATCC 204508 / S288c) OX=559292 GN=TAZ1 PE=1 SV=1	2	1	2	1	44.2	TAZ1	-0.508741	0.0679177
P38695	Probable glucose transporter HXT5 OS=Saccharomyces cerevisiae (strain ATCC 204508 / S288c) OX=559292 GN=HXT5 PE=1 SV=1	26	11	22	8	66.2	HXT5	-0.507936	0.000945484
P38429	Transcriptional regulatory protein SAP30 OS=Saccharomyces cerevisiae (strain ATCC 204508 / S288c) OX=559292 GN=SAP30 PE=1 SV=2	4	1	1	1	23	SAP30	-0.507023	0.17723
Q99385	Vacuolar calcium ion transporter OS=Saccharomyces cerevisiae (strain ATCC 204508 / S288c) OX=559292 GN=VCX1 PE=1 SV=1	8	4	7	4	44.6	VCX1	-0.505786	0.360482
P36159	Ribonuclease Z OS=Saccharomyces cerevisiae (strain ATCC 204508 / S288c) OX=559292 GN=TRZ1 PE=1 SV=1	1	1	1	1	96.8	TRZ1	-0.505098	0.00144747
P17649	4-aminobutyrate aminotransferase OS=Saccharomyces cerevisiae (strain ATCC 204508 / S288c) OX=559292 GN=UGA1 PE=1 SV=2	59	23	46	23	52.9	UGA1	-0.503516	0.00488765
P10662	37S ribosomal protein MRP1, mitochondrial OS=Saccharomyces cerevisiae (strain ATCC 204508 / S288c) OX=559292 GN=MRP1 PE=1 SV=2	48	13	29	13	36.7	MRP1	-0.503453	0.000521504
P53275	Uncharacterized protein YGR127W OS=Saccharomyces cerevisiae (strain ATCC 204508 / S288c) OX=559292 GN=YGR127W PE=1 SV=1	4	1	2	1	35.7	NA	-0.503143	0.406633
Q12189	Ribose-5-phosphate isomerase OS=Saccharomyces cerevisiae (strain ATCC 204508 / S288c) OX=559292 GN=RKI1 PE=1 SV=1	77	18	40	18	28.2	RKI1	-0.500844	0.000158303
P38887	Uncharacterized protein YHR202W OS=Saccharomyces cerevisiae (strain ATCC 204508 / S288c) OX=559292 GN=YHR202W PE=1 SV=1	3	2	3	2	69	NA	-0.499861	0.0247413
Q12412	Protein PNS1 OS=Saccharomyces cerevisiae (strain ATCC 204508 / S288c) OX=559292 GN=PNS1 PE=1 SV=1	9	4	11	4	60.2	PNS1	-0.498795	0.00174279
P38523	GrpE protein homolog, mitochondrial OS=Saccharomyces cerevisiae (strain ATCC 204508 / S288c) OX=559292 GN=MGE1 PE=1 SV=1	21	4	6	4	26.1	MGE1	-0.498419	0.0523243
P20084	54S ribosomal protein L33, mitochondrial OS=Saccharomyces cerevisiae (strain ATCC 204508 / S288c) OX=559292 GN=MRPL33 PE=1 SV=4	41	3	6	3	9.5	MRPL33	-0.497708	0.0237478
Q12251	Uncharacterized mitochondrial carrier YPR011C OS=Saccharomyces cerevisiae (strain ATCC 204508 / S288c) OX=559292 GN=YPR011C PE=1 SV=1	11	4	7	4	35.9	NA	-0.497478	0.0675699
Q12405	Peroxisomal membrane protein LPX1 OS=Saccharomyces cerevisiae (strain ATCC 204508 / S288c) OX=559292 GN=LPX1 PE=1 SV=1	35	9	17	9	43.7	LPX1	-0.497085	0.00344551
Q3E785	Succinate dehydrogenase assembly factor 1, mitochondrial OS=Saccharomyces cerevisiae (strain ATCC 204508 / S288c) OX=559292 GN=SDH6 PE=1 SV=1	59	4	9	4	9.3	SDH6	-0.49623	0.000280721
P38715	NADPH-dependent aldose reductase GRE3 OS=Saccharomyces cerevisiae (strain ATCC 204508 / S288c) OX=559292 GN=GRE3 PE=1 SV=1	73	29	73	29	37.1	GRE3	-0.494736	0.00127658
P23833	Protein SCO1, mitochondrial OS=Saccharomyces cerevisiae (strain ATCC 204508 / S288c) OX=559292 GN=SCO1 PE=1 SV=1	21	6	11	6	33.1	SCO1	-0.493939	0.000113796
P38352	SCF-associated factor 1 OS=Saccharomyces cerevisiae (strain ATCC 204508 / S288c) OX=559292 GN=SAF1 PE=1 SV=2	2	2	3	2	70.5	SAF1	-0.493146	0.000371072
P08417	Fumarate hydratase, mitochondrial OS=Saccharomyces cerevisiae (strain ATCC 204508 / S288c) OX=559292 GN=FUM1 PE=1 SV=2	66	30	91	30	53.1	FUM1	-0.492727	0.00338232
P23337	Glycogen [starch] synthase isoform 1 OS=Saccharomyces cerevisiae (strain ATCC 204508 / S288c) OX=559292 GN=GSY1 PE=1 SV=3	19	9	19	7	80.5	GSY1	-0.492283	0.0103644
P38323	ATP-dependent clpX-like chaperone, mitochondrial OS=Saccharomyces cerevisiae (strain ATCC 204508 / S288c) OX=559292 GN=MCX1 PE=1 SV=1	10	4	7	4	57.9	MCX1	-0.491255	0.000105298
P53278	Uncharacterized protein YGR130C OS=Saccharomyces cerevisiae (strain ATCC 204508 / S288c) OX=559292 GN=YGR130C PE=1 SV=1	43	30	57	30	92.6	NA	-0.490975	0.000730203
Q02725	Vacuolar transporter chaperone 3 OS=Saccharomyces cerevisiae (strain ATCC 204508 / S288c) OX=559292 GN=VTC3 PE=1 SV=1	27	22	42	20	96.5	VTC3	-0.490686	9.591219176655e-06
P10961	Heat shock transcription factor OS=Saccharomyces cerevisiae (strain ATCC 204508 / S288c) OX=559292 GN=HSF1 PE=1 SV=1	1	1	2	1	93.2	HSF1	-0.489729	0.00478208
P32316	Acetyl-CoA hydrolase OS=Saccharomyces cerevisiae (strain ATCC 204508 / S288c) OX=559292 GN=ACH1 PE=1 SV=2	67	28	119	28	58.7	ACH1	-0.488756	8.1369956768728e-05
P38120	37S ribosomal protein S9, mitochondrial OS=Saccharomyces cerevisiae (strain ATCC 204508 / S288c) OX=559292 GN=MRPS9 PE=1 SV=1	33	8	15	8	31.9	MRPS9	-0.4881	0.00156721
P34230	Peroxisomal long-chain fatty acid import protein 1 OS=Saccharomyces cerevisiae (strain ATCC 204508 / S288c) OX=559292 GN=PXA2 PE=1 SV=1	2	2	3	2	97.1	PXA2	-0.487317	0.00890299
P40169	Uncharacterized plasma membrane protein YNL194C OS=Saccharomyces cerevisiae (strain ATCC 204508 / S288c) OX=559292 GN=YNL194C PE=1 SV=1	28	6	13	6	34.1	NA	-0.485344	0.0228843
Q3E6R5	Uncharacterized mitochondrial outer membrane protein YDR381C-A OS=Saccharomyces cerevisiae (strain ATCC 204508 / S288c) OX=559292 GN=YDR381C-A PE=1 SV=1	23	2	5	2	12.7	NA	-0.482642	0.157664
P38172	MIOREX complex component 3 OS=Saccharomyces cerevisiae (strain ATCC 204508 / S288c) OX=559292 GN=MRX3 PE=1 SV=1	7	2	2	2	30.5	MRX3	-0.479775	0.016926
P14063	54S ribosomal protein L31, mitochondrial OS=Saccharomyces cerevisiae (strain ATCC 204508 / S288c) OX=559292 GN=MRPL31 PE=1 SV=1	13	2	4	2	15.5	MRPL31	-0.478719	0.0127596
Q07500	External NADH-ubiquinone oxidoreductase 2, mitochondrial OS=Saccharomyces cerevisiae (strain ATCC 204508 / S288c) OX=559292 GN=NDE2 PE=1 SV=1	15	7	16	6	61.6	NDE2	-0.47869	0.00374682
Q12034	Protein SLF1 OS=Saccharomyces cerevisiae (strain ATCC 204508 / S288c) OX=559292 GN=SLF1 PE=1 SV=1	11	6	10	6	50.9	SLF1	-0.474378	0.0058615
P53316	Uncharacterized RNA-binding protein YGR250C OS=Saccharomyces cerevisiae (strain ATCC 204508 / S288c) OX=559292 GN=YGR250C PE=1 SV=1	22	14	23	14	89.5	NA	-0.473654	0.0103832
P32611	54S ribosomal protein RML2, mitochondrial OS=Saccharomyces cerevisiae (strain ATCC 204508 / S288c) OX=559292 GN=RML2 PE=1 SV=1	9	4	6	4	43.8	RML2	-0.470914	0.0165289
P32843	Mitochondrial escape protein 2 OS=Saccharomyces cerevisiae (strain ATCC 204508 / S288c) OX=559292 GN=YME2 PE=1 SV=1	27	17	33	17	96.6	YME2	-0.470813	0.000671961
P32190	Glycerol kinase OS=Saccharomyces cerevisiae (strain ATCC 204508 / S288c) OX=559292 GN=GUT1 PE=3 SV=1	48	24	48	24	79.8	GUT1	-0.470474	0.000569949
P38993	Iron transport multicopper oxidase FET3 OS=Saccharomyces cerevisiae (strain ATCC 204508 / S288c) OX=559292 GN=FET3 PE=1 SV=2	1	1	2	1	72.3	FET3	-0.468771	0.215968
P40086	Cytochrome c oxidase assembly protein COX15 OS=Saccharomyces cerevisiae (strain ATCC 204508 / S288c) OX=559292 GN=COX15 PE=3 SV=1	16	8	14	8	54.6	COX15	-0.468398	0.0229353
P38230	Probable quinone oxidoreductase OS=Saccharomyces cerevisiae (strain ATCC 204508 / S288c) OX=559292 GN=ZTA1 PE=1 SV=1	72	18	41	18	37	ZTA1	-0.466875	0.00227722
Q00873	Holocytochrome-c1 synthase OS=Saccharomyces cerevisiae (strain ATCC 204508 / S288c) OX=559292 GN=CYT2 PE=1 SV=1	8	2	3	2	26.1	CYT2	-0.465385	0.0118486
P18963	Inhibitory regulator protein IRA1 OS=Saccharomyces cerevisiae (strain ATCC 204508 / S288c) OX=559292 GN=IRA1 PE=1 SV=2	0	1	1	1	350.8	IRA1	-0.464918	0.000234949
Q12207	Non-classical export protein 2 OS=Saccharomyces cerevisiae (strain ATCC 204508 / S288c) OX=559292 GN=NCE102 PE=1 SV=1	38	6	29	6	19	NCE102	-0.463044	0.00477992
P04840	Mitochondrial outer membrane protein porin 1 OS=Saccharomyces cerevisiae (strain ATCC 204508 / S288c) OX=559292 GN=POR1 PE=1 SV=4	94	23	198	23	30.4	POR1	-0.462883	0.0002978
P48236	Glycerophosphocholine acyltransferase 1 OS=Saccharomyces cerevisiae (strain ATCC 204508 / S288c) OX=559292 GN=GPC1 PE=1 SV=1	2	1	1	1	51.6	GPC1	-0.462695	0.0283629
Q02608	37S ribosomal protein S16, mitochondrial OS=Saccharomyces cerevisiae (strain ATCC 204508 / S288c) OX=559292 GN=MRPS16 PE=1 SV=1	46	5	8	5	13.6	MRPS16	-0.462179	0.00319331
P53184	Nicotinamidase OS=Saccharomyces cerevisiae (strain ATCC 204508 / S288c) OX=559292 GN=PNC1 PE=1 SV=1	71	8	15	8	25	PNC1	-0.460661	0.00150964
Q06678	54S ribosomal protein L35, mitochondrial OS=Saccharomyces cerevisiae (strain ATCC 204508 / S288c) OX=559292 GN=MRPL35 PE=1 SV=1	21	6	10	6	42.8	MRPL35	-0.459918	0.00347296
P53722	Mitochondrial inner membrane protease ATP23 OS=Saccharomyces cerevisiae (strain ATCC 204508 / S288c) OX=559292 GN=ATP23 PE=1 SV=2	8	2	3	2	26.9	ATP23	-0.458895	0.0057891
P38067	Succinate-semialdehyde dehydrogenase [NADP(+)] OS=Saccharomyces cerevisiae (strain ATCC 204508 / S288c) OX=559292 GN=UGA2 PE=1 SV=2	45	16	34	16	54.2	UGA2	-0.458432	0.000145536
P28319	Cell wall protein CWP1 OS=Saccharomyces cerevisiae (strain ATCC 204508 / S288c) OX=559292 GN=CWP1 PE=1 SV=2	10	2	4	2	24.3	CWP1	-0.457629	0.00681607
P34756	1-phosphatidylinositol 3-phosphate 5-kinase FAB1 OS=Saccharomyces cerevisiae (strain ATCC 204508 / S288c) OX=559292 GN=FAB1 PE=1 SV=3	1	2	3	2	257.3	FAB1	-0.457447	0.15653
P27472	Glycogen [starch] synthase isoform 2 OS=Saccharomyces cerevisiae (strain ATCC 204508 / S288c) OX=559292 GN=GSY2 PE=1 SV=3	21	12	23	10	80	GSY2	-0.456827	2.4759731842908e-05
Q92325	Cullin-associated NEDD8-dissociated protein 1 homolog OS=Saccharomyces cerevisiae (strain ATCC 204508 / S288c) OX=559292 GN=LAG2 PE=1 SV=2	2	2	3	2	75.6	LAG2	-0.455903	0.00156675
P32573	Peroxisomal 2,4-dienoyl-CoA reductase SPS19 [(3E)-enoyl-CoA-producing] OS=Saccharomyces cerevisiae (strain ATCC 204508 / S288c) OX=559292 GN=SPS19 PE=1 SV=4	50	11	26	11	31.1	SPS19	-0.452711	0.000484154
P38862	Ubiquitin-like modifier-activating enzyme ATG7 OS=Saccharomyces cerevisiae (strain ATCC 204508 / S288c) OX=559292 GN=ATG7 PE=1 SV=1	6	3	5	3	71.4	ATG7	-0.452569	0.00192519
P40046	Vacuolar transporter chaperone 1 OS=Saccharomyces cerevisiae (strain ATCC 204508 / S288c) OX=559292 GN=VTC1 PE=1 SV=3	16	3	6	3	14.4	VTC1	-0.448248	0.0574925
Q03713	Respiratory supercomplex factor 1, mitochondrial OS=Saccharomyces cerevisiae (strain ATCC 204508 / S288c) OX=559292 GN=RCF1 PE=1 SV=1	42	8	19	8	18.5	RCF1	-0.448207	0.00617171
P15202	Peroxisomal catalase A OS=Saccharomyces cerevisiae (strain ATCC 204508 / S288c) OX=559292 GN=CTA1 PE=1 SV=1	53	20	44	20	58.5	CTA1	-0.446146	1.5397252624281e-05
Q12255	Vacuolar v-SNARE NYV1 OS=Saccharomyces cerevisiae (strain ATCC 204508 / S288c) OX=559292 GN=NYV1 PE=1 SV=2	11	3	6	3	28.9	NYV1	-0.441154	0.0073257
Q12359	Ammonia transport outward protein 3 OS=Saccharomyces cerevisiae (strain ATCC 204508 / S288c) OX=559292 GN=ATO3 PE=1 SV=1	13	4	8	4	30	ATO3	-0.440341	0.000739681
P36112	MICOS complex subunit MIC60 OS=Saccharomyces cerevisiae (strain ATCC 204508 / S288c) OX=559292 GN=MIC60 PE=1 SV=1	57	23	52	23	61	MIC60	-0.439036	0.0246476
Q02207	Peroxisomal hydratase-dehydrogenase-epimerase OS=Saccharomyces cerevisiae (strain ATCC 204508 / S288c) OX=559292 GN=FOX2 PE=2 SV=1	66	46	124	46	98.6	FOX2	-0.437101	0.000492865
Q3E756	UPF0768 protein YBL029C-A OS=Saccharomyces cerevisiae (strain ATCC 204508 / S288c) OX=559292 GN=YBL029C-A PE=1 SV=1	17	2	4	2	11.2	NA	-0.435585	0.0172259
P32796	Carnitine O-acetyltransferase, mitochondrial OS=Saccharomyces cerevisiae (strain ATCC 204508 / S288c) OX=559292 GN=CAT2 PE=1 SV=2	50	26	59	26	77.2	CAT2	-0.434435	6.8745936726711e-05
Q00711	Succinate dehydrogenase [ubiquinone] flavoprotein subunit, mitochondrial OS=Saccharomyces cerevisiae (strain ATCC 204508 / S288c) OX=559292 GN=SDH1 PE=1 SV=1	63	35	102	27	70.2	SDH1	-0.433907	6.3661226709568e-06
Q03028	Mitochondrial 2-oxodicarboxylate carrier 1 OS=Saccharomyces cerevisiae (strain ATCC 204508 / S288c) OX=559292 GN=ODC1 PE=1 SV=1	54	15	34	15	34.2	ODC1	-0.43211	0.000140662
P47912	Long-chain-fatty-acid--CoA ligase 4 OS=Saccharomyces cerevisiae (strain ATCC 204508 / S288c) OX=559292 GN=FAA4 PE=1 SV=1	33	19	36	17	77.2	FAA4	-0.429672	0.000838559
P03874	Cytochrome B pre-mRNA-processing protein 2 OS=Saccharomyces cerevisiae (strain ATCC 204508 / S288c) OX=559292 GN=CBP2 PE=1 SV=2	8	4	6	4	73.8	CBP2	-0.426306	0.00655445
P36139	Protein PET10 OS=Saccharomyces cerevisiae (strain ATCC 204508 / S288c) OX=559292 GN=PET10 PE=1 SV=3	61	17	50	17	31.2	PET10	-0.424066	0.000233656
Q3E7A4	COX assembly mitochondrial protein 2 OS=Saccharomyces cerevisiae (strain ATCC 204508 / S288c) OX=559292 GN=CMC2 PE=1 SV=1	28	3	6	3	12.9	CMC2	-0.423049	0.0356347
P47127	Altered inheritance of mitochondria protein 24, mitochondrial OS=Saccharomyces cerevisiae (strain ATCC 204508 / S288c) OX=559292 GN=AIM24 PE=1 SV=1	28	9	19	9	44.4	AIM24	-0.421495	0.000245237
P54861	Dynamin-related protein DNM1 OS=Saccharomyces cerevisiae (strain ATCC 204508 / S288c) OX=559292 GN=DNM1 PE=1 SV=1	47	32	67	29	84.9	DNM1	-0.420433	0.000352604
Q06682	UBX domain-containing protein 5 OS=Saccharomyces cerevisiae (strain ATCC 204508 / S288c) OX=559292 GN=UBX5 PE=1 SV=1	3	1	2	1	56.7	UBX5	-0.417454	0.0286826
Q05812	Meiotic sister-chromatid recombination protein 3 OS=Saccharomyces cerevisiae (strain ATCC 204508 / S288c) OX=559292 GN=MSC3 PE=1 SV=1	9	6	11	6	80.5	MSC3	-0.417186	0.00112581
P08466	Mitochondrial nuclease OS=Saccharomyces cerevisiae (strain ATCC 204508 / S288c) OX=559292 GN=NUC1 PE=1 SV=1	14	4	8	4	37.2	NUC1	-0.415729	0.0121776
Q04458	Fatty aldehyde dehydrogenase HFD1 OS=Saccharomyces cerevisiae (strain ATCC 204508 / S288c) OX=559292 GN=HFD1 PE=1 SV=1	39	20	45	20	59.9	HFD1	-0.414904	0.00191473
P53885	Signal transduction protein MDG1 OS=Saccharomyces cerevisiae (strain ATCC 204508 / S288c) OX=559292 GN=MDG1 PE=1 SV=1	31	10	16	10	40.3	MDG1	-0.414258	3.0248933607251e-05
P22803	Thioredoxin-2 OS=Saccharomyces cerevisiae (strain ATCC 204508 / S288c) OX=559292 GN=TRX2 PE=1 SV=3	73	8	19	6	11.2	TRX2	-0.413876	0.0380378
Q08230	Succinate dehydrogenase assembly factor 2, mitochondrial OS=Saccharomyces cerevisiae (strain ATCC 204508 / S288c) OX=559292 GN=SDH5 PE=1 SV=1	20	3	6	3	19	SDH5	-0.41319	0.078498
P42826	Xylulose kinase OS=Saccharomyces cerevisiae (strain ATCC 204508 / S288c) OX=559292 GN=XKS1 PE=1 SV=2	11	6	8	6	68.3	XKS1	-0.413081	0.000327789
P39002	Long-chain-fatty-acid--CoA ligase 3 OS=Saccharomyces cerevisiae (strain ATCC 204508 / S288c) OX=559292 GN=FAA3 PE=1 SV=1	6	5	9	3	77.9	FAA3	-0.411309	0.0526474
P06245	cAMP-dependent protein kinase type 2 OS=Saccharomyces cerevisiae (strain ATCC 204508 / S288c) OX=559292 GN=TPK2 PE=1 SV=2	26	8	14	5	44.2	TPK2	-0.408951	0.00191825
P13711	Acyl-coenzyme A oxidase OS=Saccharomyces cerevisiae (strain ATCC 204508 / S288c) OX=559292 GN=POX1 PE=3 SV=2	52	35	73	35	84	POX1	-0.407313	3.1041121994308e-06
P53166	ATP-dependent RNA helicase MRH4, mitochondrial OS=Saccharomyces cerevisiae (strain ATCC 204508 / S288c) OX=559292 GN=MRH4 PE=1 SV=1	5	2	3	2	63	MRH4	-0.40235	0.00181107
P53171	Genetic interactor of prohibitin 7, mitochondrial OS=Saccharomyces cerevisiae (strain ATCC 204508 / S288c) OX=559292 GN=GEP7 PE=1 SV=1	6	2	3	2	32.9	GEP7	-0.401643	0.00467247
Q08977	Cu(2+) suppressing and bleomycin sensitive protein 1 OS=Saccharomyces cerevisiae (strain ATCC 204508 / S288c) OX=559292 GN=CUB1 PE=1 SV=1	28	15	28	15	62.7	CUB1	-0.400571	0.00020364
P40210	Protein SIP5 OS=Saccharomyces cerevisiae (strain ATCC 204508 / S288c) OX=559292 GN=SIP5 PE=1 SV=1	4	2	3	2	55.8	SIP5	-0.399252	0.0739052
Q08179	Mitochondrial distribution and morphology protein 38 OS=Saccharomyces cerevisiae (strain ATCC 204508 / S288c) OX=559292 GN=MDM38 PE=1 SV=1	40	20	40	20	65	MDM38	-0.398708	0.00316391
Q92392	Transposon Ty1-OL Gag polyprotein OS=Saccharomyces cerevisiae (strain ATCC 204508 / S288c) OX=559292 GN=TY1A-OL PE=2 SV=1	39	13	19	1	49	TY1A-OL	-0.396282	0.00121743
P36037	Protein DOA1 OS=Saccharomyces cerevisiae (strain ATCC 204508 / S288c) OX=559292 GN=DOA1 PE=1 SV=1	12	9	14	9	79.5	DOA1	-0.394705	0.0688702
P18634	Arrestin-related trafficking adapter 10 OS=Saccharomyces cerevisiae (strain ATCC 204508 / S288c) OX=559292 GN=ART10 PE=1 SV=3	2	1	1	1	59.7	ART10	-0.393847	0.0787958
P19414	Aconitate hydratase, mitochondrial OS=Saccharomyces cerevisiae (strain ATCC 204508 / S288c) OX=559292 GN=ACO1 PE=1 SV=2	63	50	168	48	85.3	ACO1	-0.3936	9.9287818601888e-05
Q12298	Uncharacterized ABC transporter ATP-binding protein YDR061W OS=Saccharomyces cerevisiae (strain ATCC 204508 / S288c) OX=559292 GN=YDR061W PE=1 SV=1	10	6	9	6	61.2	NA	-0.391745	0.110561
P07236	Threonine--tRNA ligase, mitochondrial OS=Saccharomyces cerevisiae (strain ATCC 204508 / S288c) OX=559292 GN=MST1 PE=1 SV=2	9	4	6	4	54.1	MST1	-0.391297	0.00108948
P04037	Cytochrome c oxidase subunit 4, mitochondrial OS=Saccharomyces cerevisiae (strain ATCC 204508 / S288c) OX=559292 GN=COX4 PE=1 SV=1	42	4	8	4	17.1	COX4	-0.390611	0.0447011
P10823	Guanine nucleotide-binding protein alpha-2 subunit OS=Saccharomyces cerevisiae (strain ATCC 204508 / S288c) OX=559292 GN=GPA2 PE=1 SV=2	21	8	20	8	50.4	GPA2	-0.389512	5.6890657485076e-05
Q06625	Glycogen debranching enzyme OS=Saccharomyces cerevisiae (strain ATCC 204508 / S288c) OX=559292 GN=GDB1 PE=1 SV=1	16	22	46	22	174.9	GDB1	-0.388106	6.3951101433834e-05
Q05931	Iron-sulfur cluster biogenesis chaperone, mitochondrial OS=Saccharomyces cerevisiae (strain ATCC 204508 / S288c) OX=559292 GN=SSQ1 PE=1 SV=1	17	9	19	9	72.3	SSQ1	-0.387609	0.00164037
Q07549	Protein SNA4 OS=Saccharomyces cerevisiae (strain ATCC 204508 / S288c) OX=559292 GN=SNA4 PE=1 SV=1	31	2	3	2	15.7	SNA4	-0.386386	0.00231387
P36156	Glutathione S-transferase omega-like 2 OS=Saccharomyces cerevisiae (strain ATCC 204508 / S288c) OX=559292 GN=ECM4 PE=1 SV=1	38	11	20	11	43.2	ECM4	-0.385212	0.0001353
P40561	RNA-binding protein SGN1 OS=Saccharomyces cerevisiae (strain ATCC 204508 / S288c) OX=559292 GN=SGN1 PE=1 SV=1	24	6	11	6	28.9	SGN1	-0.383068	0.019118
P38341	MICOS complex subunit MIC12 OS=Saccharomyces cerevisiae (strain ATCC 204508 / S288c) OX=559292 GN=MIC12 PE=1 SV=1	33	3	7	3	12.4	MIC12	-0.381075	0.019682
Q01519	Cytochrome c oxidase subunit 12, mitochondrial OS=Saccharomyces cerevisiae (strain ATCC 204508 / S288c) OX=559292 GN=COX12 PE=1 SV=2	12	1	2	1	9.8	COX12	-0.380352	0.131684
P16474	Endoplasmic reticulum chaperone BiP OS=Saccharomyces cerevisiae (strain ATCC 204508 / S288c) OX=559292 GN=KAR2 PE=1 SV=1	49	39	91	36	74.4	KAR2	-0.379487	0.00289176
P38272	SWI5-dependent HO expression protein 3 OS=Saccharomyces cerevisiae (strain ATCC 204508 / S288c) OX=559292 GN=SHE3 PE=1 SV=1	4	2	3	2	47.4	SHE3	-0.378836	0.700918
P11914	Mitochondrial-processing peptidase subunit alpha OS=Saccharomyces cerevisiae (strain ATCC 204508 / S288c) OX=559292 GN=MAS2 PE=1 SV=1	17	8	15	8	53.3	MAS2	-0.378515	0.000230954
P40053	Altered inheritance of mitochondria protein 9, mitochondrial OS=Saccharomyces cerevisiae (strain ATCC 204508 / S288c) OX=559292 GN=AIM9 PE=1 SV=1	46	27	47	27	72.4	AIM9	-0.378429	0.000109437
P38300	Inner membrane mitoribosome receptor MBA1, mitochondrial OS=Saccharomyces cerevisiae (strain ATCC 204508 / S288c) OX=559292 GN=MBA1 PE=1 SV=1	42	9	18	9	31.8	MBA1	-0.377779	0.0941453
P47011	Glycogenin-2 OS=Saccharomyces cerevisiae (strain ATCC 204508 / S288c) OX=559292 GN=GLG2 PE=1 SV=1	5	2	2	2	44.5	GLG2	-0.37745	0.00211044
P00360	Glyceraldehyde-3-phosphate dehydrogenase 1 OS=Saccharomyces cerevisiae (strain ATCC 204508 / S288c) OX=559292 GN=TDH1 PE=1 SV=3	78	31	244	18	35.7	TDH1	-0.377389	0.0494562
P10507	Mitochondrial-processing peptidase subunit beta OS=Saccharomyces cerevisiae (strain ATCC 204508 / S288c) OX=559292 GN=MAS1 PE=1 SV=1	21	8	16	8	51.1	MAS1	-0.376891	2.3777200556278e-05
P43590	Uncharacterized peptidase YFR006W OS=Saccharomyces cerevisiae (strain ATCC 204508 / S288c) OX=559292 GN=YFR006W PE=1 SV=1	41	18	41	18	61.7	NA	-0.376889	0.00204391
P38177	Uncharacterized protein YBL086C OS=Saccharomyces cerevisiae (strain ATCC 204508 / S288c) OX=559292 GN=YBL086C PE=1 SV=1	2	1	2	1	52	NA	-0.376055	0.561529
P87275	Altered inheritance of mitochondria protein 11 OS=Saccharomyces cerevisiae (strain ATCC 204508 / S288c) OX=559292 GN=AIM11 PE=1 SV=2	9	1	2	1	15.7	AIM11	-0.375478	0.0042988
P12687	54S ribosomal protein L2, mitochondrial OS=Saccharomyces cerevisiae (strain ATCC 204508 / S288c) OX=559292 GN=MRP7 PE=1 SV=1	23	8	16	8	43.2	MRP7	-0.374547	0.00545442
Q04430	Pantothenate kinase CAB1 OS=Saccharomyces cerevisiae (strain ATCC 204508 / S288c) OX=559292 GN=CAB1 PE=1 SV=1	14	5	10	5	40.9	CAB1	-0.374073	5.4916315237425e-05
Q96VH5	MICOS complex subunit MIC10 OS=Saccharomyces cerevisiae (strain ATCC 204508 / S288c) OX=559292 GN=MIC10 PE=1 SV=1	58	6	19	6	10.4	MIC10	-0.372553	0.033278
P53940	J domain-containing protein APJ1 OS=Saccharomyces cerevisiae (strain ATCC 204508 / S288c) OX=559292 GN=APJ1 PE=1 SV=1	2	1	2	1	58.9	APJ1	-0.372494	0.0577725
P41903	Peroxisomal acyl-coenzyme A thioester hydrolase 1 OS=Saccharomyces cerevisiae (strain ATCC 204508 / S288c) OX=559292 GN=TES1 PE=1 SV=1	32	11	24	11	40.2	TES1	-0.372347	0.000442697
P52893	Probable alanine aminotransferase, mitochondrial OS=Saccharomyces cerevisiae (strain ATCC 204508 / S288c) OX=559292 GN=ALT1 PE=1 SV=1	35	12	29	12	66.4	ALT1	-0.3715	0.000681351
P38922	Protein HRB1 OS=Saccharomyces cerevisiae (strain ATCC 204508 / S288c) OX=559292 GN=HRB1 PE=1 SV=2	4	2	4	2	52.1	HRB1	-0.371489	0.000848377
P43572	Enhancer of polycomb-like protein 1 OS=Saccharomyces cerevisiae (strain ATCC 204508 / S288c) OX=559292 GN=EPL1 PE=1 SV=1	2	1	2	1	96.7	EPL1	-0.370449	0.668201
P40011	4-hydroxy-4-methyl-2-oxoglutarate aldolase OS=Saccharomyces cerevisiae (strain ATCC 204508 / S288c) OX=559292 GN=YER010C PE=1 SV=1	7	2	5	2	25.5	NA	-0.370391	0.00210993
P27882	Mitochondrial FAD-linked sulfhydryl oxidase ERV1 OS=Saccharomyces cerevisiae (strain ATCC 204508 / S288c) OX=559292 GN=ERV1 PE=1 SV=2	19	3	4	3	21.6	ERV1	-0.370231	0.0420872
Q06179	Protein FMP27, mitochondrial OS=Saccharomyces cerevisiae (strain ATCC 204508 / S288c) OX=559292 GN=FMP27 PE=1 SV=1	1	2	3	2	303.3	FMP27	-0.370074	0.0224526
Q12184	Adrenodoxin homolog, mitochondrial OS=Saccharomyces cerevisiae (strain ATCC 204508 / S288c) OX=559292 GN=YAH1 PE=1 SV=1	10	2	3	2	18.9	YAH1	-0.368927	0.0471831
P38162	Mitochondrial intermembrane space cysteine motif-containing protein MIX23 OS=Saccharomyces cerevisiae (strain ATCC 204508 / S288c) OX=559292 GN=MIX23 PE=1 SV=1	6	1	2	1	23	MIX23	-0.367697	0.0322517
P46654	40S ribosomal protein S0-B OS=Saccharomyces cerevisiae (strain ATCC 204508 / S288c) OX=559292 GN=RPS0B PE=1 SV=2	58	10	29	1	27.9	RPS0B	-0.364205	0.00592853
Q06708	Vacuole morphology and inheritance protein 14 OS=Saccharomyces cerevisiae (strain ATCC 204508 / S288c) OX=559292 GN=VAC14 PE=1 SV=1	3	3	8	2	99.7	VAC14	-0.362058	0.000994908
Q02950	37S ribosomal protein MRP51, mitochondrial OS=Saccharomyces cerevisiae (strain ATCC 204508 / S288c) OX=559292 GN=MRP51 PE=1 SV=1	20	7	8	7	39.4	MRP51	-0.361639	0.00198893
P53157	Mitochondrial pyruvate carrier 1 OS=Saccharomyces cerevisiae (strain ATCC 204508 / S288c) OX=559292 GN=MPC1 PE=1 SV=1	15	3	6	3	15	MPC1	-0.36097	0.00455791
P07884	tRNA dimethylallyltransferase OS=Saccharomyces cerevisiae (strain ATCC 204508 / S288c) OX=559292 GN=MOD5 PE=1 SV=2	4	2	2	2	50.2	MOD5	-0.360352	0.442343
P05626	ATP synthase subunit 4, mitochondrial OS=Saccharomyces cerevisiae (strain ATCC 204508 / S288c) OX=559292 GN=ATP4 PE=1 SV=2	46	12	26	12	26.9	ATP4	-0.360262	0.0102758
P43567	Alanine--glyoxylate aminotransferase 1 OS=Saccharomyces cerevisiae (strain ATCC 204508 / S288c) OX=559292 GN=AGX1 PE=1 SV=1	52	17	50	17	41.9	AGX1	-0.359535	0.000189735
P38080	Serine/threonine-protein kinase AKL1 OS=Saccharomyces cerevisiae (strain ATCC 204508 / S288c) OX=559292 GN=AKL1 PE=1 SV=1	5	6	12	6	123.9	AKL1	-0.358461	0.0512926
P35999	Mitochondrial intermediate peptidase OS=Saccharomyces cerevisiae (strain ATCC 204508 / S288c) OX=559292 GN=OCT1 PE=1 SV=2	5	3	6	3	88.1	OCT1	-0.357052	0.00278092
Q06146	Uncharacterized protein YLR257W OS=Saccharomyces cerevisiae (strain ATCC 204508 / S288c) OX=559292 GN=YLR257W PE=1 SV=1	25	7	13	7	36	NA	-0.356171	0.00548871
Q12233	ATP synthase subunit g, mitochondrial OS=Saccharomyces cerevisiae (strain ATCC 204508 / S288c) OX=559292 GN=ATP20 PE=1 SV=1	54	6	24	6	12.9	ATP20	-0.355385	0.00121016
P31688	Trehalose-phosphatase OS=Saccharomyces cerevisiae (strain ATCC 204508 / S288c) OX=559292 GN=TPS2 PE=1 SV=3	53	38	78	38	102.9	TPS2	-0.354955	0.000391774
Q06991	Protein PUN1 OS=Saccharomyces cerevisiae (strain ATCC 204508 / S288c) OX=559292 GN=PUN1 PE=1 SV=1	10	2	5	2	29.2	PUN1	-0.352973	0.037145
Q01852	Mitochondrial import inner membrane translocase subunit TIM44 OS=Saccharomyces cerevisiae (strain ATCC 204508 / S288c) OX=559292 GN=TIM44 PE=1 SV=1	51	24	56	24	48.8	TIM44	-0.352282	8.0199585985978e-05
P38260	Hsp70 nucleotide exchange factor FES1 OS=Saccharomyces cerevisiae (strain ATCC 204508 / S288c) OX=559292 GN=FES1 PE=1 SV=1	23	5	8	5	32.6	FES1	-0.350684	0.0201266
P19262	Dihydrolipoyllysine-residue succinyltransferase component of 2-oxoglutarate dehydrogenase complex, mitochondrial OS=Saccharomyces cerevisiae (strain ATCC 204508 / S288c) OX=559292 GN=KGD2 PE=1 SV=2	45	17	55	17	50.4	KGD2	-0.349155	0.00205381
P53311	Mitochondrial pyruvate carrier 3 OS=Saccharomyces cerevisiae (strain ATCC 204508 / S288c) OX=559292 GN=MPC3 PE=1 SV=1	23	3	7	3	16.2	MPC3	-0.347827	0.0251419
P00447	Superoxide dismutase [Mn], mitochondrial OS=Saccharomyces cerevisiae (strain ATCC 204508 / S288c) OX=559292 GN=SOD2 PE=1 SV=1	68	11	34	11	25.8	SOD2	-0.347432	0.0176314
Q12375	Mitochondrial ornithine transporter 1 OS=Saccharomyces cerevisiae (strain ATCC 204508 / S288c) OX=559292 GN=ORT1 PE=1 SV=2	3	1	2	1	31.5	ORT1	-0.34662	0.129926
P08004	Chitin synthase 1 OS=Saccharomyces cerevisiae (strain ATCC 204508 / S288c) OX=559292 GN=CHS1 PE=1 SV=2	1	1	1	1	129.8	CHS1	-0.346143	0.237764
P37299	Cytochrome b-c1 complex subunit 10, mitochondrial OS=Saccharomyces cerevisiae (strain ATCC 204508 / S288c) OX=559292 GN=QCR10 PE=1 SV=2	35	3	8	3	8.6	QCR10	-0.346133	0.0468081
P32830	Mitochondrial import inner membrane translocase subunit TIM12 OS=Saccharomyces cerevisiae (strain ATCC 204508 / S288c) OX=559292 GN=TIM12 PE=1 SV=1	17	2	3	2	12.3	TIM12	-0.345033	0.166048
P40858	54S ribosomal protein L49, mitochondrial OS=Saccharomyces cerevisiae (strain ATCC 204508 / S288c) OX=559292 GN=MRPL49 PE=1 SV=2	20	3	5	3	18.4	MRPL49	-0.341218	0.261931
P40527	Probable phospholipid-transporting ATPase NEO1 OS=Saccharomyces cerevisiae (strain ATCC 204508 / S288c) OX=559292 GN=NEO1 PE=1 SV=1	1	1	2	1	130.1	NEO1	-0.340693	0.463224
P53264	Cardiolipin-specific deacylase 1, mitochondrial OS=Saccharomyces cerevisiae (strain ATCC 204508 / S288c) OX=559292 GN=CLD1 PE=1 SV=1	15	6	11	6	52	CLD1	-0.339116	0.00157746
P25339	Pumilio homology domain family member 4 OS=Saccharomyces cerevisiae (strain ATCC 204508 / S288c) OX=559292 GN=PUF4 PE=1 SV=2	3	3	4	3	97.7	PUF4	-0.338764	0.0747361
Q00055	Glycerol-3-phosphate dehydrogenase [NAD(+)] 1 OS=Saccharomyces cerevisiae (strain ATCC 204508 / S288c) OX=559292 GN=GPD1 PE=1 SV=4	68	27	107	25	42.8	GPD1	-0.338672	0.00621236
P39979	D-amino-acid N-acetyltransferase HPA3 OS=Saccharomyces cerevisiae (strain ATCC 204508 / S288c) OX=559292 GN=HPA3 PE=1 SV=2	30	6	8	6	18.8	HPA3	-0.338428	0.0258433
Q04183	Trafficking protein particle complex II-specific subunit 120 OS=Saccharomyces cerevisiae (strain ATCC 204508 / S288c) OX=559292 GN=TRS120 PE=1 SV=1	2	2	3	2	147.6	TRS120	-0.33778	0.003082
P53266	Cytochrome oxidase assembly protein SHY1 OS=Saccharomyces cerevisiae (strain ATCC 204508 / S288c) OX=559292 GN=SHY1 PE=1 SV=1	3	1	2	1	45	SHY1	-0.337627	0.0793175
P28239	Inorganic pyrophosphatase, mitochondrial OS=Saccharomyces cerevisiae (strain ATCC 204508 / S288c) OX=559292 GN=PPA2 PE=1 SV=1	13	4	6	4	35.6	PPA2	-0.335053	0.0426555
P14904	Vacuolar aminopeptidase 1 OS=Saccharomyces cerevisiae (strain ATCC 204508 / S288c) OX=559292 GN=APE1 PE=1 SV=2	47	21	41	21	57.1	APE1	-0.33466	0.00246829
P06244	cAMP-dependent protein kinase type 1 OS=Saccharomyces cerevisiae (strain ATCC 204508 / S288c) OX=559292 GN=TPK1 PE=1 SV=3	16	7	12	3	46	TPK1	-0.334043	0.00173685
Q03735	RNA-binding protein NAB6 OS=Saccharomyces cerevisiae (strain ATCC 204508 / S288c) OX=559292 GN=NAB6 PE=1 SV=1	1	2	3	2	126.1	NAB6	-0.33313	0.058415
P40961	Prohibitin-1 OS=Saccharomyces cerevisiae (strain ATCC 204508 / S288c) OX=559292 GN=PHB1 PE=1 SV=2	55	12	27	12	31.4	PHB1	-0.332766	0.000881957
P40530	[Pyruvate dehydrogenase (acetyl-transferring)] kinase 1, mitochondrial OS=Saccharomyces cerevisiae (strain ATCC 204508 / S288c) OX=559292 GN=PKP1 PE=1 SV=1	8	3	4	3	45.4	PKP1	-0.332431	0.0150156
P39523	Uncharacterized protein YMR124W OS=Saccharomyces cerevisiae (strain ATCC 204508 / S288c) OX=559292 GN=YMR124W PE=1 SV=2	2	1	3	1	105.8	NA	-0.332306	0.164944
Q12063	Dehydrodolichyl diphosphate synthase complex subunit NUS1 OS=Saccharomyces cerevisiae (strain ATCC 204508 / S288c) OX=559292 GN=NUS1 PE=1 SV=1	6	2	4	2	42.5	NUS1	-0.332277	0.00442942
P53691	Peptidyl-prolyl cis-trans isomerase CPR6 OS=Saccharomyces cerevisiae (strain ATCC 204508 / S288c) OX=559292 GN=CPR6 PE=1 SV=1	67	18	40	18	42	CPR6	-0.331236	2.6575900828383e-06
P20676	Nucleoporin NUP1 OS=Saccharomyces cerevisiae (strain ATCC 204508 / S288c) OX=559292 GN=NUP1 PE=1 SV=1	5	6	9	6	113.5	NUP1	-0.330687	0.000917943
P53303	Zinc finger protein ZPR1 OS=Saccharomyces cerevisiae (strain ATCC 204508 / S288c) OX=559292 GN=ZPR1 PE=1 SV=1	35	15	30	15	55	ZPR1	-0.329706	0.0315643
Q06506	Ribosomal RNA-processing protein 9 OS=Saccharomyces cerevisiae (strain ATCC 204508 / S288c) OX=559292 GN=RRP9 PE=1 SV=1	4	2	4	2	65	RRP9	-0.329691	0.0446175
P21771	37S ribosomal protein S28, mitochondrial OS=Saccharomyces cerevisiae (strain ATCC 204508 / S288c) OX=559292 GN=MRPS28 PE=1 SV=1	25	7	15	7	33	MRPS28	-0.329636	0.254325
Q12363	Transcriptional modulator WTM1 OS=Saccharomyces cerevisiae (strain ATCC 204508 / S288c) OX=559292 GN=WTM1 PE=1 SV=1	53	18	43	18	48.4	WTM1	-0.329224	0.00747876
P38929	Calcium-transporting ATPase 2 OS=Saccharomyces cerevisiae (strain ATCC 204508 / S288c) OX=559292 GN=PMC1 PE=1 SV=1	10	10	18	10	130.8	PMC1	-0.328318	0.0026907
P53259	Rhomboid protein 1, mitochondrial OS=Saccharomyces cerevisiae (strain ATCC 204508 / S288c) OX=559292 GN=PCP1 PE=1 SV=1	6	2	4	2	38.8	PCP1	-0.328044	6.6362357231644e-05
P21372	Pre-mRNA-processing ATP-dependent RNA helicase PRP5 OS=Saccharomyces cerevisiae (strain ATCC 204508 / S288c) OX=559292 GN=PRP5 PE=1 SV=1	1	1	5	1	96.3	PRP5	-0.325874	0.00559547
P40850	Post-transcriptional regulator MKT1 OS=Saccharomyces cerevisiae (strain ATCC 204508 / S288c) OX=559292 GN=MKT1 PE=1 SV=2	26	16	31	16	94.4	MKT1	-0.325641	0.00459297
Q03102	Uncharacterized membrane protein YML131W OS=Saccharomyces cerevisiae (strain ATCC 204508 / S288c) OX=559292 GN=YML131W PE=1 SV=1	43	13	33	13	40	NA	-0.324455	0.00247205
P22136	ATPase expression protein 2, mitochondrial OS=Saccharomyces cerevisiae (strain ATCC 204508 / S288c) OX=559292 GN=AEP2 PE=1 SV=3	4	3	5	3	67.5	AEP2	-0.32385	0.00252352
Q12263	Serine/threonine-protein kinase GIN4 OS=Saccharomyces cerevisiae (strain ATCC 204508 / S288c) OX=559292 GN=GIN4 PE=1 SV=1	3	3	4	3	129.8	GIN4	-0.323743	0.400801
P38271	Protein OPY1 OS=Saccharomyces cerevisiae (strain ATCC 204508 / S288c) OX=559292 GN=OPY1 PE=1 SV=1	7	3	4	3	37.7	OPY1	-0.323381	0.189158
P25719	Peptidyl-prolyl cis-trans isomerase C, mitochondrial OS=Saccharomyces cerevisiae (strain ATCC 204508 / S288c) OX=559292 GN=CPR3 PE=1 SV=1	74	11	35	9	19.9	CPR3	-0.323205	0.00401661
Q12462	Peroxisomal membrane protein PMP27 OS=Saccharomyces cerevisiae (strain ATCC 204508 / S288c) OX=559292 GN=PEX11 PE=1 SV=2	37	10	24	10	26.9	PEX11	-0.323097	0.00515848
P43638	MAP-homologous protein 1 OS=Saccharomyces cerevisiae (strain ATCC 204508 / S288c) OX=559292 GN=MHP1 PE=1 SV=1	3	4	4	4	155.1	MHP1	-0.322699	0.00118721
P36041	Protein EAP1 OS=Saccharomyces cerevisiae (strain ATCC 204508 / S288c) OX=559292 GN=EAP1 PE=1 SV=1	7	4	10	4	69.7	EAP1	-0.322464	0.0054248
P53220	Mitochondrial import inner membrane translocase subunit TIM21 OS=Saccharomyces cerevisiae (strain ATCC 204508 / S288c) OX=559292 GN=TIM21 PE=1 SV=1	12	3	6	3	27.2	TIM21	-0.322327	0.00927711
Q03201	37S ribosomal protein S10, mitochondrial OS=Saccharomyces cerevisiae (strain ATCC 204508 / S288c) OX=559292 GN=RSM10 PE=1 SV=1	39	8	14	8	23.4	RSM10	-0.321884	0.333892
P39102	DnaJ protein homolog XDJ1 OS=Saccharomyces cerevisiae (strain ATCC 204508 / S288c) OX=559292 GN=XDJ1 PE=1 SV=2	13	5	8	5	51.3	XDJ1	-0.321457	0.0093934
Q12230	Sphingolipid long chain base-responsive protein LSP1 OS=Saccharomyces cerevisiae (strain ATCC 204508 / S288c) OX=559292 GN=LSP1 PE=1 SV=1	59	18	67	16	38	LSP1	-0.321001	0.0666673
P38427	Trehalose synthase complex regulatory subunit TSL1 OS=Saccharomyces cerevisiae (strain ATCC 204508 / S288c) OX=559292 GN=TSL1 PE=1 SV=1	30	27	60	25	122.9	TSL1	-0.319697	0.0013995
P32795	Mitochondrial inner membrane i-AAA protease supercomplex subunit YME1 OS=Saccharomyces cerevisiae (strain ATCC 204508 / S288c) OX=559292 GN=YME1 PE=1 SV=1	34	17	29	17	81.7	YME1	-0.319553	0.028186
P43573	Bud site selection protein 27 OS=Saccharomyces cerevisiae (strain ATCC 204508 / S288c) OX=559292 GN=BUD27 PE=1 SV=1	3	2	3	2	91.4	BUD27	-0.319261	0.0671962
P32915	Protein transport protein SEC61 OS=Saccharomyces cerevisiae (strain ATCC 204508 / S288c) OX=559292 GN=SEC61 PE=1 SV=1	18	8	21	8	52.9	SEC61	-0.319142	0.194899
Q02896	Alkaline ceramidase YDC1 OS=Saccharomyces cerevisiae (strain ATCC 204508 / S288c) OX=559292 GN=YDC1 PE=1 SV=1	3	1	2	1	37.2	YDC1	-0.318813	0.0517735
P32453	Protein ATP11, mitochondrial OS=Saccharomyces cerevisiae (strain ATCC 204508 / S288c) OX=559292 GN=ATP11 PE=1 SV=1	25	7	10	7	36.8	ATP11	-0.317967	0.0334751
P40485	Phosphatidylinositol 4,5-bisphosphate-binding protein SLM1 OS=Saccharomyces cerevisiae (strain ATCC 204508 / S288c) OX=559292 GN=SLM1 PE=1 SV=1	24	13	25	13	77.9	SLM1	-0.316948	7.3621711963265e-05
P10963	Phosphoenolpyruvate carboxykinase (ATP) OS=Saccharomyces cerevisiae (strain ATCC 204508 / S288c) OX=559292 GN=PCK1 PE=1 SV=2	74	34	266	34	60.9	PCK1	-0.316896	2.5879826144194e-05
P35181	AP-1 complex subunit sigma-1 OS=Saccharomyces cerevisiae (strain ATCC 204508 / S288c) OX=559292 GN=APS1 PE=1 SV=1	6	1	2	1	18.1	APS1	-0.315749	0.0588006
P36775	Lon protease homolog, mitochondrial OS=Saccharomyces cerevisiae (strain ATCC 204508 / S288c) OX=559292 GN=PIM1 PE=1 SV=2	38	37	83	37	127	PIM1	-0.315436	0.00011516
P00127	Cytochrome b-c1 complex subunit 6, mitochondrial OS=Saccharomyces cerevisiae (strain ATCC 204508 / S288c) OX=559292 GN=QCR6 PE=1 SV=2	8	1	2	1	17.2	QCR6	-0.315039	0.108094
P38910	10 kDa heat shock protein, mitochondrial OS=Saccharomyces cerevisiae (strain ATCC 204508 / S288c) OX=559292 GN=HSP10 PE=1 SV=1	68	6	10	6	11.4	HSP10	-0.314655	0.100802
P38996	Nuclear polyadenylated RNA-binding protein 3 OS=Saccharomyces cerevisiae (strain ATCC 204508 / S288c) OX=559292 GN=NAB3 PE=1 SV=1	10	7	12	7	90.4	NAB3	-0.314485	0.0741577
P05373	Delta-aminolevulinic acid dehydratase OS=Saccharomyces cerevisiae (strain ATCC 204508 / S288c) OX=559292 GN=HEM2 PE=1 SV=2	58	16	35	16	37.7	HEM2	-0.314316	0.0200639
P07278	cAMP-dependent protein kinase regulatory subunit OS=Saccharomyces cerevisiae (strain ATCC 204508 / S288c) OX=559292 GN=BCY1 PE=1 SV=4	55	19	39	19	47.2	BCY1	-0.312701	0.000217572
P33421	Succinate dehydrogenase [ubiquinone] cytochrome b subunit, mitochondrial OS=Saccharomyces cerevisiae (strain ATCC 204508 / S288c) OX=559292 GN=SDH3 PE=1 SV=1	22	5	11	5	22.1	SDH3	-0.312483	0.00572453
P0C2I9	Transposon Ty1-PR1 Gag-Pol polyprotein OS=Saccharomyces cerevisiae (strain ATCC 204508 / S288c) OX=559292 GN=TY1B-PR1 PE=3 SV=1	12	17	43	1	198.4	TY1B-PR1	-0.312307	0.0129359
P25623	Suppressor of yeast profilin deletion OS=Saccharomyces cerevisiae (strain ATCC 204508 / S288c) OX=559292 GN=SYP1 PE=1 SV=3	15	11	24	11	96.1	SYP1	-0.3117	0.00887505
P03879	Intron-encoded RNA maturase bI4 OS=Saccharomyces cerevisiae (strain ATCC 204508 / S288c) OX=559292 GN=BI4 PE=1 SV=2	3	2	3	2	74.5	BI4	-0.310396	0.0478782
Q12291	25S rRNA (uridine(2843)-N(3))-methyltransferase OS=Saccharomyces cerevisiae (strain ATCC 204508 / S288c) OX=559292 GN=BMT6 PE=1 SV=1	6	1	2	1	42	BMT6	-0.310081	0.704651
P53272	Uncharacterized protein YGR122W OS=Saccharomyces cerevisiae (strain ATCC 204508 / S288c) OX=559292 GN=YGR122W PE=4 SV=1	4	1	2	1	45.3	NA	-0.309983	0.140832
Q02629	Nucleoporin NUP100/NSP100 OS=Saccharomyces cerevisiae (strain ATCC 204508 / S288c) OX=559292 GN=NUP100 PE=1 SV=1	2	2	3	2	99.9	NUP100	-0.308808	0.000372528
P42900	Sigma-like sequence protein 1, mitochondrial OS=Saccharomyces cerevisiae (strain ATCC 204508 / S288c) OX=559292 GN=SLS1 PE=1 SV=1	1	1	1	1	73.2	SLS1	-0.308524	0.00125947
P32335	Protein MSS51, mitochondrial OS=Saccharomyces cerevisiae (strain ATCC 204508 / S288c) OX=559292 GN=MSS51 PE=1 SV=2	32	13	24	13	50.8	MSS51	-0.307742	0.0018991
Q12032	Altered inheritance of mitochondria protein 41, mitochondrial OS=Saccharomyces cerevisiae (strain ATCC 204508 / S288c) OX=559292 GN=AIM41 PE=1 SV=1	43	9	17	9	21.2	AIM41	-0.306772	0.0417253
P19956	54S ribosomal protein L44, mitochondrial OS=Saccharomyces cerevisiae (strain ATCC 204508 / S288c) OX=559292 GN=MRPL44 PE=1 SV=1	37	2	4	2	11.5	MRPL44	-0.306497	0.0930321
P53219	Probable alcohol acetyltransferase OS=Saccharomyces cerevisiae (strain ATCC 204508 / S288c) OX=559292 GN=IMO32 PE=1 SV=1	13	4	8	4	38.5	IMO32	-0.306401	0.0173385
Q03262	Phosphoribomutase OS=Saccharomyces cerevisiae (strain ATCC 204508 / S288c) OX=559292 GN=PRM15 PE=1 SV=1	4	3	4	3	71	PRM15	-0.306209	0.0139452
P40052	Uncharacterized protein YER079W OS=Saccharomyces cerevisiae (strain ATCC 204508 / S288c) OX=559292 GN=YER079W PE=1 SV=1	8	2	3	2	23.2	NA	-0.305919	0.0015378
P47818	Protein CCC1 OS=Saccharomyces cerevisiae (strain ATCC 204508 / S288c) OX=559292 GN=CCC1 PE=1 SV=1	9	4	7	4	34.2	CCC1	-0.30591	0.084131
Q02647	Dynein light chain 1, cytoplasmic OS=Saccharomyces cerevisiae (strain ATCC 204508 / S288c) OX=559292 GN=DYN2 PE=1 SV=1	18	2	3	2	10.4	DYN2	-0.305719	0.126174
Q08412	Ubiquitin-binding protein CUE5 OS=Saccharomyces cerevisiae (strain ATCC 204508 / S288c) OX=559292 GN=CUE5 PE=1 SV=1	46	13	22	13	46.8	CUE5	-0.305247	0.0361448
Q08096	RNA 3'-terminal phosphate cyclase-like protein OS=Saccharomyces cerevisiae (strain ATCC 204508 / S288c) OX=559292 GN=RCL1 PE=1 SV=1	10	4	5	4	40.1	RCL1	-0.305067	0.199845
Q05648	MIOREX complex component 10 OS=Saccharomyces cerevisiae (strain ATCC 204508 / S288c) OX=559292 GN=MRX10 PE=1 SV=1	4	2	4	2	47.1	MRX10	-0.304286	0.0076586
P27796	3-ketoacyl-CoA thiolase, peroxisomal OS=Saccharomyces cerevisiae (strain ATCC 204508 / S288c) OX=559292 GN=POT1 PE=1 SV=1	56	17	39	17	44.7	POT1	-0.303372	0.0135093
Q06137	Putative 6-phosphofructo-2-kinase/fructose-2,6-bisphosphatase YLR345W OS=Saccharomyces cerevisiae (strain ATCC 204508 / S288c) OX=559292 GN=YLR345W PE=1 SV=1	6	3	4	3	58.3	NA	-0.303316	0.00213672
P21801	Succinate dehydrogenase [ubiquinone] iron-sulfur subunit, mitochondrial OS=Saccharomyces cerevisiae (strain ATCC 204508 / S288c) OX=559292 GN=SDH2 PE=1 SV=1	45	13	44	13	30.2	SDH2	-0.303311	0.206698
Q12068	NADPH-dependent methylglyoxal reductase GRE2 OS=Saccharomyces cerevisiae (strain ATCC 204508 / S288c) OX=559292 GN=GRE2 PE=1 SV=1	64	21	56	21	38.1	GRE2	-0.300426	0.0022612
P38325	Mitochondrial outer membrane protein OM14 OS=Saccharomyces cerevisiae (strain ATCC 204508 / S288c) OX=559292 GN=OM14 PE=1 SV=1	35	4	16	4	14.6	OM14	-0.299335	0.0614577
P50085	Prohibitin-2 OS=Saccharomyces cerevisiae (strain ATCC 204508 / S288c) OX=559292 GN=PHB2 PE=1 SV=2	46	13	26	13	34.4	PHB2	-0.298758	0.00394766
P32773	Transcription initiation factor IIA large subunit OS=Saccharomyces cerevisiae (strain ATCC 204508 / S288c) OX=559292 GN=TOA1 PE=1 SV=1	2	1	2	1	32.2	TOA1	-0.298108	0.0256186
P28625	Protein YIM1 OS=Saccharomyces cerevisiae (strain ATCC 204508 / S288c) OX=559292 GN=YIM1 PE=1 SV=2	24	8	15	8	41.6	YIM1	-0.296621	0.0212805
P32500	Nucleoporin NDC1 OS=Saccharomyces cerevisiae (strain ATCC 204508 / S288c) OX=559292 GN=NDC1 PE=1 SV=1	11	5	8	5	74.1	NDC1	-0.296479	0.0719007
P18899	Stress protein DDR48 OS=Saccharomyces cerevisiae (strain ATCC 204508 / S288c) OX=559292 GN=DDR48 PE=1 SV=4	56	11	29	11	46.2	DDR48	-0.296258	0.0361723
P40515	Mitochondrial fission 1 protein OS=Saccharomyces cerevisiae (strain ATCC 204508 / S288c) OX=559292 GN=FIS1 PE=1 SV=1	50	8	19	8	17.7	FIS1	-0.294389	0.00122189
P06182	Holocytochrome-c synthase OS=Saccharomyces cerevisiae (strain ATCC 204508 / S288c) OX=559292 GN=CYC3 PE=1 SV=1	14	3	7	3	30.1	CYC3	-0.29319	0.0397609
P34110	Vacuolar protein sorting-associated protein 35 OS=Saccharomyces cerevisiae (strain ATCC 204508 / S288c) OX=559292 GN=VPS35 PE=1 SV=2	1	1	2	1	109.1	VPS35	-0.293056	0.22993
P00890	Citrate synthase, mitochondrial OS=Saccharomyces cerevisiae (strain ATCC 204508 / S288c) OX=559292 GN=CIT1 PE=1 SV=2	62	31	165	29	53.3	CIT1	-0.291958	0.000223573
P40341	Mitochondrial respiratory chain complexes assembly protein YTA12 OS=Saccharomyces cerevisiae (strain ATCC 204508 / S288c) OX=559292 GN=YTA12 PE=1 SV=2	21	17	35	15	93.2	YTA12	-0.291487	0.000247808
P17442	Phosphate system positive regulatory protein PHO81 OS=Saccharomyces cerevisiae (strain ATCC 204508 / S288c) OX=559292 GN=PHO81 PE=1 SV=2	13	14	23	14	133.9	PHO81	-0.289999	0.00249574
P38250	Increased sodium tolerance protein 2 OS=Saccharomyces cerevisiae (strain ATCC 204508 / S288c) OX=559292 GN=IST2 PE=1 SV=2	14	13	23	13	105.8	IST2	-0.289886	0.0154076
P53598	Succinate--CoA ligase [ADP-forming] subunit alpha, mitochondrial OS=Saccharomyces cerevisiae (strain ATCC 204508 / S288c) OX=559292 GN=LSC1 PE=1 SV=1	78	19	75	19	35	LSC1	-0.288426	9.8491515591142e-05
P52892	Probable alanine aminotransferase OS=Saccharomyces cerevisiae (strain ATCC 204508 / S288c) OX=559292 GN=ALT2 PE=1 SV=1	2	1	1	1	56.7	ALT2	-0.288236	0.0830674
P39113	Regulatory protein CAT8 OS=Saccharomyces cerevisiae (strain ATCC 204508 / S288c) OX=559292 GN=CAT8 PE=1 SV=2	2	3	5	3	160.4	CAT8	-0.286988	0.0621343
P47075	Vacuolar transporter chaperone 4 OS=Saccharomyces cerevisiae (strain ATCC 204508 / S288c) OX=559292 GN=VTC4 PE=1 SV=2	42	30	57	30	83.1	VTC4	-0.286594	0.00354108
P00128	Cytochrome b-c1 complex subunit 7, mitochondrial OS=Saccharomyces cerevisiae (strain ATCC 204508 / S288c) OX=559292 GN=QCR7 PE=1 SV=2	52	5	13	5	14.6	QCR7	-0.286148	0.327162
P39014	F-box protein MET30 OS=Saccharomyces cerevisiae (strain ATCC 204508 / S288c) OX=559292 GN=MET30 PE=1 SV=1	3	2	3	2	72.8	MET30	-0.28582	0.0058629
P36062	Vacuolar amino acid transporter 3 OS=Saccharomyces cerevisiae (strain ATCC 204508 / S288c) OX=559292 GN=AVT3 PE=1 SV=1	3	3	6	3	75.4	AVT3	-0.28552	0.245573
Q06644	Probable dolichyl-phosphate-mannose--protein mannosyltransferase 7 OS=Saccharomyces cerevisiae (strain ATCC 204508 / S288c) OX=559292 GN=PMT7 PE=1 SV=1	4	2	4	2	77.5	PMT7	-0.284164	0.0113804
Q06523	Uncharacterized protein YPR148C OS=Saccharomyces cerevisiae (strain ATCC 204508 / S288c) OX=559292 GN=YPR148C PE=1 SV=1	44	16	31	16	49.2	NA	-0.283249	0.236031
Q08245	Protein ZEO1 OS=Saccharomyces cerevisiae (strain ATCC 204508 / S288c) OX=559292 GN=ZEO1 PE=1 SV=3	83	15	30	15	12.6	ZEO1	-0.283028	0.247123
P40506	Phosphopantothenate--cysteine ligase CAB2 OS=Saccharomyces cerevisiae (strain ATCC 204508 / S288c) OX=559292 GN=CAB2 PE=1 SV=2	12	4	8	4	41.8	CAB2	-0.281554	0.062022
P23180	Probable oxidoreductase AIM17 OS=Saccharomyces cerevisiae (strain ATCC 204508 / S288c) OX=559292 GN=AIM17 PE=1 SV=2	45	15	29	14	53.1	AIM17	-0.281235	1.4546261026459e-05
P39551	Pheromone-regulated membrane protein 9 OS=Saccharomyces cerevisiae (strain ATCC 204508 / S288c) OX=559292 GN=PRM9 PE=1 SV=1	12	5	9	5	35.1	PRM9	-0.279855	0.000788874
P40017	Carnitine O-acetyltransferase YAT2 OS=Saccharomyces cerevisiae (strain ATCC 204508 / S288c) OX=559292 GN=YAT2 PE=1 SV=1	38	29	69	29	103.3	YAT2	-0.279392	0.000879205
P0CX57	Transposon Ty1-A Gag polyprotein OS=Saccharomyces cerevisiae (strain ATCC 204508 / S288c) OX=559292 GN=TY1A-A PE=2 SV=1	47	17	44	1	49	TY1A-A	-0.279051	0.258812
P53127	E3 ubiquitin-protein ligase SNT2 OS=Saccharomyces cerevisiae (strain ATCC 204508 / S288c) OX=559292 GN=SNT2 PE=1 SV=1	1	1	3	1	163.1	SNT2	-0.277722	0.143798
P47165	Xanthine phosphoribosyltransferase 1 OS=Saccharomyces cerevisiae (strain ATCC 204508 / S288c) OX=559292 GN=XPT1 PE=1 SV=1	48	6	12	6	23.7	XPT1	-0.277608	0.146383
P53337	ER-derived vesicles protein ERV29 OS=Saccharomyces cerevisiae (strain ATCC 204508 / S288c) OX=559292 GN=ERV29 PE=1 SV=1	27	6	14	6	35	ERV29	-0.277607	0.188153
P38374	Protein YSY6 OS=Saccharomyces cerevisiae (strain ATCC 204508 / S288c) OX=559292 GN=YSY6 PE=1 SV=1	11	1	2	1	7.4	YSY6	-0.275985	0.539575
P47130	Cop9 signalosome complex subunit 12 OS=Saccharomyces cerevisiae (strain ATCC 204508 / S288c) OX=559292 GN=CSN12 PE=1 SV=1	9	3	3	3	49.5	CSN12	-0.275844	0.742045
Q04935	Cytochrome c oxidase assembly protein COX20, mitochondrial OS=Saccharomyces cerevisiae (strain ATCC 204508 / S288c) OX=559292 GN=COX20 PE=1 SV=1	34	7	13	7	23.7	COX20	-0.274966	0.00300326
Q06405	ATP synthase subunit f, mitochondrial OS=Saccharomyces cerevisiae (strain ATCC 204508 / S288c) OX=559292 GN=ATP17 PE=1 SV=1	29	3	11	3	11.3	ATP17	-0.274943	0.00991366
P15705	Heat shock protein STI1 OS=Saccharomyces cerevisiae (strain ATCC 204508 / S288c) OX=559292 GN=STI1 PE=1 SV=1	77	51	121	51	66.2	STI1	-0.274275	0.00163072
Q05934	Vacuolar import and degradation protein 22 OS=Saccharomyces cerevisiae (strain ATCC 204508 / S288c) OX=559292 GN=VID22 PE=1 SV=1	6	4	6	4	102.4	VID22	-0.272859	0.000491508
P39926	Protein SSO2 OS=Saccharomyces cerevisiae (strain ATCC 204508 / S288c) OX=559292 GN=SSO2 PE=1 SV=2	29	7	14	6	33.7	SSO2	-0.272508	0.0758943
P38812	Phosphatidylglycerophosphatase GEP4, mitochondrial OS=Saccharomyces cerevisiae (strain ATCC 204508 / S288c) OX=559292 GN=GEP4 PE=1 SV=1	8	2	3	2	20.9	GEP4	-0.269043	0.0280257
P27466	Calcium/calmodulin-dependent protein kinase I OS=Saccharomyces cerevisiae (strain ATCC 204508 / S288c) OX=559292 GN=CMK1 PE=1 SV=2	46	19	43	19	50.3	CMK1	-0.2689	0.000601373
P41696	Asparagine-rich zinc finger protein AZF1 OS=Saccharomyces cerevisiae (strain ATCC 204508 / S288c) OX=559292 GN=AZF1 PE=1 SV=1	3	3	5	3	101.1	AZF1	-0.268696	0.0310253
P23595	Serine/threonine-protein phosphatase PP2A-2 catalytic subunit OS=Saccharomyces cerevisiae (strain ATCC 204508 / S288c) OX=559292 GN=PPH22 PE=1 SV=1	19	5	10	2	43	PPH22	-0.268205	0.00245904
P09457	ATP synthase subunit 5, mitochondrial OS=Saccharomyces cerevisiae (strain ATCC 204508 / S288c) OX=559292 GN=ATP5 PE=1 SV=1	72	16	45	16	22.8	ATP5	-0.267861	0.000352231
P53114	Mediator of RNA polymerase II transcription subunit 5 OS=Saccharomyces cerevisiae (strain ATCC 204508 / S288c) OX=559292 GN=NUT1 PE=1 SV=1	1	1	2	1	128.7	NUT1	-0.267263	0.0443613
P32266	Dynamin-like GTPase MGM1, mitochondrial OS=Saccharomyces cerevisiae (strain ATCC 204508 / S288c) OX=559292 GN=MGM1 PE=1 SV=3	15	12	17	11	99.1	MGM1	-0.26539	0.00089611
P33417	Intrastrand cross-link recognition protein OS=Saccharomyces cerevisiae (strain ATCC 204508 / S288c) OX=559292 GN=IXR1 PE=1 SV=2	3	2	3	2	67.8	IXR1	-0.263929	0.380878
P36035	Carboxylic acid transporter protein homolog OS=Saccharomyces cerevisiae (strain ATCC 204508 / S288c) OX=559292 GN=JEN1 PE=1 SV=1	30	15	27	15	69.3	JEN1	-0.263534	0.299195
Q12144	Pore and endoplasmic reticulum protein of 33 kDa OS=Saccharomyces cerevisiae (strain ATCC 204508 / S288c) OX=559292 GN=PER33 PE=1 SV=1	8	3	4	3	32.6	PER33	-0.263037	0.306456
P10869	Aspartokinase OS=Saccharomyces cerevisiae (strain ATCC 204508 / S288c) OX=559292 GN=HOM3 PE=1 SV=2	47	20	46	20	58.1	HOM3	-0.262788	0.0386434
P14843	Phospho-2-dehydro-3-deoxyheptonate aldolase, phenylalanine-inhibited OS=Saccharomyces cerevisiae (strain ATCC 204508 / S288c) OX=559292 GN=ARO3 PE=1 SV=1	45	17	40	15	41	ARO3	-0.262246	0.100738
Q12374	Nuclear control of ATPase protein 2 OS=Saccharomyces cerevisiae (strain ATCC 204508 / S288c) OX=559292 GN=NCA2 PE=1 SV=1	20	11	20	11	70.8	NCA2	-0.260128	0.00146242
Q02961	Putative 2-hydroxyacid dehydrogenase YPL113C OS=Saccharomyces cerevisiae (strain ATCC 204508 / S288c) OX=559292 GN=YPL113C PE=2 SV=1	13	4	7	4	45	NA	-0.2592	0.0023317
P38840	Aromatic amino acid aminotransferase 2 OS=Saccharomyces cerevisiae (strain ATCC 204508 / S288c) OX=559292 GN=ARO9 PE=1 SV=3	51	22	50	22	58.5	ARO9	-0.258178	0.00555947
P01120	Ras-like protein 2 OS=Saccharomyces cerevisiae (strain ATCC 204508 / S288c) OX=559292 GN=RAS2 PE=1 SV=4	48	15	41	14	34.7	RAS2	-0.25811	0.0171751
Q00764	Alpha,alpha-trehalose-phosphate synthase [UDP-forming] 56 kDa subunit OS=Saccharomyces cerevisiae (strain ATCC 204508 / S288c) OX=559292 GN=TPS1 PE=1 SV=2	48	19	52	19	56.1	TPS1	-0.256255	0.0227149
P32857	Membrane protein PTM1 OS=Saccharomyces cerevisiae (strain ATCC 204508 / S288c) OX=559292 GN=PTM1 PE=1 SV=2	6	3	6	3	60	PTM1	-0.256168	0.212826
P53009	Protein kinase-like protein SCY1 OS=Saccharomyces cerevisiae (strain ATCC 204508 / S288c) OX=559292 GN=SCY1 PE=1 SV=1	6	3	5	3	90.9	SCY1	-0.255694	0.19057
P38310	Iron transporter FTH1 OS=Saccharomyces cerevisiae (strain ATCC 204508 / S288c) OX=559292 GN=FTH1 PE=1 SV=2	5	2	4	2	51.4	FTH1	-0.254851	0.12441
Q12012	Uncharacterized protein YOR289W OS=Saccharomyces cerevisiae (strain ATCC 204508 / S288c) OX=559292 GN=YOR289W PE=1 SV=1	15	4	6	4	29.1	NA	-0.254338	0.00539934
P25270	rRNA methyltransferase 1, mitochondrial OS=Saccharomyces cerevisiae (strain ATCC 204508 / S288c) OX=559292 GN=MRM1 PE=1 SV=2	8	2	4	2	46.4	MRM1	-0.254333	0.232459
P47116	Serine/threonine-protein kinase PTK2/STK2 OS=Saccharomyces cerevisiae (strain ATCC 204508 / S288c) OX=559292 GN=PTK2 PE=1 SV=1	11	7	14	7	91.3	PTK2	-0.254206	0.0111398
Q99287	Protein SEY1 OS=Saccharomyces cerevisiae (strain ATCC 204508 / S288c) OX=559292 GN=SEY1 PE=1 SV=1	16	12	20	12	89.4	SEY1	-0.253938	0.000415915
P47084	MIOREX complex component 12 OS=Saccharomyces cerevisiae (strain ATCC 204508 / S288c) OX=559292 GN=MRX12 PE=1 SV=2	1	1	1	1	59.7	MRX12	-0.253104	0.323543
P35691	Translationally-controlled tumor protein homolog OS=Saccharomyces cerevisiae (strain ATCC 204508 / S288c) OX=559292 GN=TMA19 PE=1 SV=1	48	11	25	11	18.7	TMA19	-0.252737	0.112669
P00854	ATP synthase subunit a OS=Saccharomyces cerevisiae (strain ATCC 204508 / S288c) OX=559292 GN=ATP6 PE=1 SV=2	9	2	7	2	29.1	ATP6	-0.252454	0.288919
P14908	Mitochondrial transcription factor 1 OS=Saccharomyces cerevisiae (strain ATCC 204508 / S288c) OX=559292 GN=MTF1 PE=1 SV=4	19	5	9	5	39.7	MTF1	-0.251996	0.021302
P38817	ADP-ribosylation factor-binding protein GGA2 OS=Saccharomyces cerevisiae (strain ATCC 204508 / S288c) OX=559292 GN=GGA2 PE=1 SV=1	29	14	31	14	64.3	GGA2	-0.250587	0.0502781
P25573	Mitochondrial inner membrane i-AAA protease supercomplex subunit MGR1 OS=Saccharomyces cerevisiae (strain ATCC 204508 / S288c) OX=559292 GN=MGR1 PE=1 SV=1	10	4	7	4	47.1	MGR1	-0.250466	0.0112877
P35719	Uncharacterized protein MRP8 OS=Saccharomyces cerevisiae (strain ATCC 204508 / S288c) OX=559292 GN=MRP8 PE=1 SV=1	57	10	23	10	25.1	MRP8	-0.249122	0.228978
P03872	Partitioning protein REP2 OS=Saccharomyces cerevisiae (strain ATCC 204508 / S288c) OX=559292 GN=REP2 PE=1 SV=1	21	5	11	5	33.2	REP2	-0.247146	0.439839
Q6Q560	Protein ISD11 OS=Saccharomyces cerevisiae (strain ATCC 204508 / S288c) OX=559292 GN=ISD11 PE=1 SV=1	66	8	15	8	11.3	ISD11	-0.24708	0.0327644
Q06208	Protein RIF2 OS=Saccharomyces cerevisiae (strain ATCC 204508 / S288c) OX=559292 GN=RIF2 PE=1 SV=1	2	1	1	1	45.6	RIF2	-0.24606	0.518548
P40318	ERAD-associated E3 ubiquitin-protein ligase DOA10 OS=Saccharomyces cerevisiae (strain ATCC 204508 / S288c) OX=559292 GN=SSM4 PE=1 SV=1	2	3	5	3	151.4	SSM4	-0.245844	0.0111546
P38137	Oxalate--CoA ligase OS=Saccharomyces cerevisiae (strain ATCC 204508 / S288c) OX=559292 GN=PCS60 PE=1 SV=1	50	23	51	23	60.5	PCS60	-0.244263	0.00125838
P23644	Mitochondrial import receptor subunit TOM40 OS=Saccharomyces cerevisiae (strain ATCC 204508 / S288c) OX=559292 GN=TOM40 PE=1 SV=1	73	18	43	18	42	TOM40	-0.243137	0.00439485
P40582	Glutathione S-transferase 1 OS=Saccharomyces cerevisiae (strain ATCC 204508 / S288c) OX=559292 GN=GTT1 PE=1 SV=1	35	7	16	7	26.8	GTT1	-0.242515	0.0143441
P40991	25S rRNA (cytosine(2870)-C(5))-methyltransferase OS=Saccharomyces cerevisiae (strain ATCC 204508 / S288c) OX=559292 GN=NOP2 PE=1 SV=1	28	16	34	16	69.8	NOP2	-0.242214	0.0162508
P39929	Vacuolar-sorting protein SNF7 OS=Saccharomyces cerevisiae (strain ATCC 204508 / S288c) OX=559292 GN=SNF7 PE=1 SV=1	18	4	6	4	27	SNF7	-0.24213	0.036047
Q06892	NADH kinase POS5, mitochondrial OS=Saccharomyces cerevisiae (strain ATCC 204508 / S288c) OX=559292 GN=POS5 PE=1 SV=2	22	7	14	7	46.2	POS5	-0.24188	0.046797
P53954	GDP-Man:Man(3)GlcNAc(2)-PP-Dol alpha-1,2-mannosyltransferase OS=Saccharomyces cerevisiae (strain ATCC 204508 / S288c) OX=559292 GN=ALG11 PE=1 SV=1	1	1	2	1	63.1	ALG11	-0.240082	0.185967
Q03010	Transcriptional regulatory protein UME1 OS=Saccharomyces cerevisiae (strain ATCC 204508 / S288c) OX=559292 GN=UME1 PE=1 SV=1	5	2	4	2	51	UME1	-0.239248	0.392209
P32494	Chromatin-remodeling complexes subunit NGG1 OS=Saccharomyces cerevisiae (strain ATCC 204508 / S288c) OX=559292 GN=NGG1 PE=1 SV=1	2	1	2	1	79.2	NGG1	-0.238764	0.304672
P32579	Threonylcarbamoyl-AMP synthase OS=Saccharomyces cerevisiae (strain ATCC 204508 / S288c) OX=559292 GN=SUA5 PE=1 SV=1	2	1	2	1	46.5	SUA5	-0.238659	0.00827019
P27614	Carboxypeptidase S OS=Saccharomyces cerevisiae (strain ATCC 204508 / S288c) OX=559292 GN=CPS1 PE=1 SV=2	30	18	36	18	64.6	CPS1	-0.238476	0.000235998
Q05874	Protein N-terminal and lysine N-methyltransferase EFM7 OS=Saccharomyces cerevisiae (strain ATCC 204508 / S288c) OX=559292 GN=NNT1 PE=1 SV=1	3	1	1	1	29.6	NNT1	-0.237478	0.386555
P04803	Tryptophan--tRNA ligase, mitochondrial OS=Saccharomyces cerevisiae (strain ATCC 204508 / S288c) OX=559292 GN=MSW1 PE=1 SV=2	13	3	5	3	43	MSW1	-0.237102	0.014537
P32875	Lipoyl synthase, mitochondrial OS=Saccharomyces cerevisiae (strain ATCC 204508 / S288c) OX=559292 GN=LIP5 PE=1 SV=1	16	4	8	4	46.2	LIP5	-0.236772	0.00947063
P07213	Mitochondrial import receptor subunit TOM70 OS=Saccharomyces cerevisiae (strain ATCC 204508 / S288c) OX=559292 GN=TOM70 PE=1 SV=2	55	34	71	34	70.1	TOM70	-0.235647	0.00264553
P01097	ATPase inhibitor, mitochondrial OS=Saccharomyces cerevisiae (strain ATCC 204508 / S288c) OX=559292 GN=INH1 PE=1 SV=2	21	2	4	2	9.9	INH1	-0.235382	0.371978
Q02754	Uncharacterized protein YPL067C OS=Saccharomyces cerevisiae (strain ATCC 204508 / S288c) OX=559292 GN=YPL067C PE=1 SV=1	5	1	1	1	22.8	NA	-0.235325	0.0290438
P54113	Bifunctional purine biosynthesis protein ADE16 OS=Saccharomyces cerevisiae (strain ATCC 204508 / S288c) OX=559292 GN=ADE16 PE=1 SV=1	57	26	57	21	65.2	ADE16	-0.235166	0.00327106
P81451	ATP synthase subunit K, mitochondrial OS=Saccharomyces cerevisiae (strain ATCC 204508 / S288c) OX=559292 GN=ATP19 PE=1 SV=1	22	2	2	2	7.5	ATP19	-0.234851	0.325219
P40008	Protein FMP52, mitochondrial OS=Saccharomyces cerevisiae (strain ATCC 204508 / S288c) OX=559292 GN=FMP52 PE=1 SV=1	60	13	26	13	25.1	FMP52	-0.234702	0.00599999
P40564	DnaJ-like protein 1 OS=Saccharomyces cerevisiae (strain ATCC 204508 / S288c) OX=559292 GN=DJP1 PE=1 SV=1	13	5	10	5	48.5	DJP1	-0.233653	0.0231856
P47096	3-hydroxyanthranilate 3,4-dioxygenase OS=Saccharomyces cerevisiae (strain ATCC 204508 / S288c) OX=559292 GN=BNA1 PE=1 SV=1	66	8	15	8	20.2	BNA1	-0.233065	0.0145597
P43587	Type 1 phosphatases regulator YPI1 OS=Saccharomyces cerevisiae (strain ATCC 204508 / S288c) OX=559292 GN=YPI1 PE=1 SV=1	9	1	2	1	18.2	YPI1	-0.232768	0.119604
P46956	Inorganic phosphate transporter PHO86 OS=Saccharomyces cerevisiae (strain ATCC 204508 / S288c) OX=559292 GN=PHO86 PE=1 SV=1	42	14	22	14	34.9	PHO86	-0.231947	0.0822577
Q12118	Small glutamine-rich tetratricopeptide repeat-containing protein 2 OS=Saccharomyces cerevisiae (strain ATCC 204508 / S288c) OX=559292 GN=SGT2 PE=1 SV=1	73	20	37	20	37.2	SGT2	-0.231256	0.078592
P25491	Mitochondrial protein import protein MAS5 OS=Saccharomyces cerevisiae (strain ATCC 204508 / S288c) OX=559292 GN=YDJ1 PE=1 SV=1	43	15	37	15	44.6	YDJ1	-0.229726	0.0154423
P38151	PAB1-binding protein 2 OS=Saccharomyces cerevisiae (strain ATCC 204508 / S288c) OX=559292 GN=PBP2 PE=1 SV=1	5	2	3	2	45.8	PBP2	-0.228637	0.0929462
P0CX27	60S ribosomal protein L42-A OS=Saccharomyces cerevisiae (strain ATCC 204508 / S288c) OX=559292 GN=RPL42A PE=1 SV=1	29	5	11	5	12.2	RPL42A	-0.228512	0.113797
P38348	DNA mismatch repair protein HSM3 OS=Saccharomyces cerevisiae (strain ATCC 204508 / S288c) OX=559292 GN=HSM3 PE=1 SV=1	3	1	2	1	55.5	HSM3	-0.228222	0.252536
Q92331	Vacuolar protein sorting-associated protein 5 OS=Saccharomyces cerevisiae (strain ATCC 204508 / S288c) OX=559292 GN=VPS5 PE=1 SV=1	5	3	5	3	76.4	VPS5	-0.227793	0.0456231
P32419	Malate dehydrogenase, peroxisomal OS=Saccharomyces cerevisiae (strain ATCC 204508 / S288c) OX=559292 GN=MDH3 PE=1 SV=3	72	22	54	22	37.2	MDH3	-0.225841	0.000622616
P50278	6-phosphogluconolactonase-like protein 1 OS=Saccharomyces cerevisiae (strain ATCC 204508 / S288c) OX=559292 GN=SOL1 PE=1 SV=1	47	9	21	7	35.6	SOL1	-0.22559	0.090183
P46367	Potassium-activated aldehyde dehydrogenase, mitochondrial OS=Saccharomyces cerevisiae (strain ATCC 204508 / S288c) OX=559292 GN=ALD4 PE=1 SV=2	87	40	476	38	56.7	ALD4	-0.224935	0.0637617
P32317	Protein AFG1 OS=Saccharomyces cerevisiae (strain ATCC 204508 / S288c) OX=559292 GN=AFG1 PE=1 SV=1	20	9	19	9	58.2	AFG1	-0.224889	0.0186298
Q12206	Transcriptional modulator WTM2 OS=Saccharomyces cerevisiae (strain ATCC 204508 / S288c) OX=559292 GN=WTM2 PE=1 SV=1	8	2	4	2	51.9	WTM2	-0.224551	0.733094
Q06336	ADP-ribosylation factor-binding protein GGA1 OS=Saccharomyces cerevisiae (strain ATCC 204508 / S288c) OX=559292 GN=GGA1 PE=1 SV=1	27	12	19	12	62.3	GGA1	-0.224301	0.000752961
P0CS90	Import motor subunit, mitochondrial OS=Saccharomyces cerevisiae (strain ATCC 204508 / S288c) OX=559292 GN=SSC1 PE=1 SV=1	71	46	220	46	70.6	SSC1	-0.221986	0.00111142
P25373	Glutaredoxin-1 OS=Saccharomyces cerevisiae (strain ATCC 204508 / S288c) OX=559292 GN=GRX1 PE=1 SV=1	7	1	2	1	12.4	GRX1	-0.220623	0.0742857
P38856	Clathrin coat assembly protein AP180A OS=Saccharomyces cerevisiae (strain ATCC 204508 / S288c) OX=559292 GN=YAP1801 PE=1 SV=1	2	1	2	1	71.6	YAP1801	-0.220431	0.0515677
P48582	Vacuolar-sorting protein BRO1 OS=Saccharomyces cerevisiae (strain ATCC 204508 / S288c) OX=559292 GN=BRO1 PE=1 SV=2	5	6	9	5	97.2	BRO1	-0.220188	0.0176202
P42949	Mitochondrial import inner membrane translocase subunit TIM16 OS=Saccharomyces cerevisiae (strain ATCC 204508 / S288c) OX=559292 GN=PAM16 PE=1 SV=1	40	7	16	7	16.2	PAM16	-0.220145	0.198421
P42846	Protein KRI1 OS=Saccharomyces cerevisiae (strain ATCC 204508 / S288c) OX=559292 GN=KRI1 PE=1 SV=1	12	5	7	5	68.6	KRI1	-0.220122	0.354539
P15303	Protein transport protein SEC23 OS=Saccharomyces cerevisiae (strain ATCC 204508 / S288c) OX=559292 GN=SEC23 PE=1 SV=1	39	24	49	24	85.3	SEC23	-0.218914	0.0532188
Q04728	Arginine biosynthesis bifunctional protein ArgJ, mitochondrial OS=Saccharomyces cerevisiae (strain ATCC 204508 / S288c) OX=559292 GN=ARG7 PE=1 SV=1	36	15	37	15	47.8	ARG7	-0.218821	0.014435
P39994	Putative 2-hydroxyacyl-CoA lyase OS=Saccharomyces cerevisiae (strain ATCC 204508 / S288c) OX=559292 GN=PXP1 PE=1 SV=1	24	9	21	9	61.3	PXP1	-0.218637	0.00878254
P48016	Periplasmic acid trehalase ATH1 OS=Saccharomyces cerevisiae (strain ATCC 204508 / S288c) OX=559292 GN=ATH1 PE=1 SV=1	2	2	3	2	136.8	ATH1	-0.218347	0.00401619
Q12335	Protoplast secreted protein 2 OS=Saccharomyces cerevisiae (strain ATCC 204508 / S288c) OX=559292 GN=PST2 PE=1 SV=1	74	11	32	10	21	PST2	-0.217287	0.106167
P50861	6,7-dimethyl-8-ribityllumazine synthase OS=Saccharomyces cerevisiae (strain ATCC 204508 / S288c) OX=559292 GN=RIB4 PE=1 SV=2	54	6	17	6	18.5	RIB4	-0.217134	0.0411157
P40581	Glutathione peroxidase-like peroxiredoxin HYR1 OS=Saccharomyces cerevisiae (strain ATCC 204508 / S288c) OX=559292 GN=HYR1 PE=1 SV=1	52	11	30	11	18.6	HYR1	-0.216872	0.0648876
P48353	Protein HLJ1 OS=Saccharomyces cerevisiae (strain ATCC 204508 / S288c) OX=559292 GN=HLJ1 PE=1 SV=1	8	2	3	2	25	HLJ1	-0.216703	0.397247
P10592	Heat shock protein SSA2 OS=Saccharomyces cerevisiae (strain ATCC 204508 / S288c) OX=559292 GN=SSA2 PE=1 SV=3	82	55	425	11	69.4	SSA2	-0.216128	0.464251
P05750	40S ribosomal protein S3 OS=Saccharomyces cerevisiae (strain ATCC 204508 / S288c) OX=559292 GN=RPS3 PE=1 SV=5	79	20	136	20	26.5	RPS3	-0.214832	0.133022
P25374	Cysteine desulfurase, mitochondrial OS=Saccharomyces cerevisiae (strain ATCC 204508 / S288c) OX=559292 GN=NFS1 PE=1 SV=2	25	13	27	13	54.4	NFS1	-0.213184	0.00495587
P02407	40S ribosomal protein S17-A OS=Saccharomyces cerevisiae (strain ATCC 204508 / S288c) OX=559292 GN=RPS17A PE=1 SV=1	60	10	43	10	15.8	RPS17A	-0.212334	0.135785
P00175	Cytochrome b2, mitochondrial OS=Saccharomyces cerevisiae (strain ATCC 204508 / S288c) OX=559292 GN=CYB2 PE=1 SV=1	69	42	170	40	65.5	CYB2	-0.211617	0.046024
P89102	Exocyst complex component SEC5 OS=Saccharomyces cerevisiae (strain ATCC 204508 / S288c) OX=559292 GN=SEC5 PE=1 SV=1	1	1	2	1	112.1	SEC5	-0.211098	0.154062
P29366	Bud emergence protein 1 OS=Saccharomyces cerevisiae (strain ATCC 204508 / S288c) OX=559292 GN=BEM1 PE=1 SV=1	3	2	3	2	61.6	BEM1	-0.211018	0.236222
P36059	ATP-dependent (S)-NAD(P)H-hydrate dehydratase OS=Saccharomyces cerevisiae (strain ATCC 204508 / S288c) OX=559292 GN=NNR2 PE=1 SV=1	35	9	20	9	37.3	NNR2	-0.210978	0.0370934
Q03769	Epsin-5 OS=Saccharomyces cerevisiae (strain ATCC 204508 / S288c) OX=559292 GN=ENT5 PE=1 SV=1	18	6	13	6	47.3	ENT5	-0.210378	0.0453564
Q12406	Actin-related protein 7 OS=Saccharomyces cerevisiae (strain ATCC 204508 / S288c) OX=559292 GN=ARP7 PE=1 SV=1	13	5	7	5	53.8	ARP7	-0.210063	0.393631
P19454	Casein kinase II subunit alpha' OS=Saccharomyces cerevisiae (strain ATCC 204508 / S288c) OX=559292 GN=CKA2 PE=1 SV=2	32	11	20	10	39.4	CKA2	-0.209742	0.00398648
P25294	Protein SIS1 OS=Saccharomyces cerevisiae (strain ATCC 204508 / S288c) OX=559292 GN=SIS1 PE=1 SV=1	49	20	58	20	37.6	SIS1	-0.209416	0.00130216
Q3E824	Uncharacterized protein YOR020W-A OS=Saccharomyces cerevisiae (strain ATCC 204508 / S288c) OX=559292 GN=YOR020W-A PE=1 SV=1	30	2	4	2	9.6	NA	-0.208809	0.106712
P38615	Serine/threonine-protein kinase RIM11/MSD1 OS=Saccharomyces cerevisiae (strain ATCC 204508 / S288c) OX=559292 GN=RIM11 PE=1 SV=1	4	2	2	2	43	RIM11	-0.2087	0.0300266
Q12276	HMG2-induced ER-remodeling protein 1 OS=Saccharomyces cerevisiae (strain ATCC 204508 / S288c) OX=559292 GN=HER1 PE=1 SV=1	4	4	7	3	139.4	HER1	-0.20656	0.0870424
P48837	Nucleoporin NUP57 OS=Saccharomyces cerevisiae (strain ATCC 204508 / S288c) OX=559292 GN=NUP57 PE=1 SV=1	14	8	16	8	57.5	NUP57	-0.206126	0.0350475
P41939	Isocitrate dehydrogenase [NADP] cytoplasmic OS=Saccharomyces cerevisiae (strain ATCC 204508 / S288c) OX=559292 GN=IDP2 PE=1 SV=2	82	32	99	27	46.5	IDP2	-0.206121	0.000549171
P39925	Mitochondrial respiratory chain complexes assembly protein AFG3 OS=Saccharomyces cerevisiae (strain ATCC 204508 / S288c) OX=559292 GN=AFG3 PE=1 SV=1	17	11	19	9	84.5	AFG3	-0.205751	0.107166
P32568	Protein SNQ2 OS=Saccharomyces cerevisiae (strain ATCC 204508 / S288c) OX=559292 GN=SNQ2 PE=1 SV=2	4	5	10	5	168.7	SNQ2	-0.205244	0.0338078
P22855	Alpha-mannosidase OS=Saccharomyces cerevisiae (strain ATCC 204508 / S288c) OX=559292 GN=AMS1 PE=1 SV=2	40	36	72	36	124.4	AMS1	-0.203759	0.00093708
P27697	Atypical kinase COQ8, mitochondrial OS=Saccharomyces cerevisiae (strain ATCC 204508 / S288c) OX=559292 GN=COQ8 PE=1 SV=1	12	3	4	3	56.7	COQ8	-0.20348	0.0532269
P28795	Peroxisomal biogenesis factor 3 OS=Saccharomyces cerevisiae (strain ATCC 204508 / S288c) OX=559292 GN=PEX3 PE=1 SV=1	2	1	2	1	50.6	PEX3	-0.202695	0.315656
Q2V2P4	Uncharacterized protein YIL156W-B OS=Saccharomyces cerevisiae (strain ATCC 204508 / S288c) OX=559292 GN=YIL156W-B PE=3 SV=1	14	1	2	1	8.2	ATG44	-0.201819	0.0723893
Q04013	Citrate/oxoglutarate carrier protein OS=Saccharomyces cerevisiae (strain ATCC 204508 / S288c) OX=559292 GN=YHM2 PE=1 SV=1	35	10	26	10	34.2	YHM2	-0.201304	0.0261342
P38623	Serine/threonine-protein kinase RCK2 OS=Saccharomyces cerevisiae (strain ATCC 204508 / S288c) OX=559292 GN=RCK2 PE=1 SV=3	19	10	19	10	68	RCK2	-0.200703	0.00910653
P22768	Argininosuccinate synthase OS=Saccharomyces cerevisiae (strain ATCC 204508 / S288c) OX=559292 GN=ARG1 PE=1 SV=3	36	12	26	12	46.9	ARG1	-0.200428	0.018567
P37304	Protein PAM1 OS=Saccharomyces cerevisiae (strain ATCC 204508 / S288c) OX=559292 GN=PAM1 PE=1 SV=2	12	7	12	7	92.8	PAM1	-0.199986	0.0206444
P36148	Glycerol-3-phosphate O-acyltransferase 2 OS=Saccharomyces cerevisiae (strain ATCC 204508 / S288c) OX=559292 GN=GPT2 PE=1 SV=1	27	17	31	17	83.6	GPT2	-0.199564	0.0194068
Q07551	NADPH-dependent alpha-keto amide reductase OS=Saccharomyces cerevisiae (strain ATCC 204508 / S288c) OX=559292 GN=YDL124W PE=1 SV=1	78	18	43	18	35.5	NA	-0.199123	0.00132791
P13587	Sodium transport ATPase 1 OS=Saccharomyces cerevisiae (strain ATCC 204508 / S288c) OX=559292 GN=ENA1 PE=1 SV=1	16	16	29	16	120.3	ENA1	-0.198832	0.105172
P47131	TMEM14 protein homolog YJR085C OS=Saccharomyces cerevisiae (strain ATCC 204508 / S288c) OX=559292 GN=YJR085C PE=1 SV=1	42	2	6	2	11.2	NA	-0.198808	0.258341
P32604	Fructose-2,6-bisphosphatase OS=Saccharomyces cerevisiae (strain ATCC 204508 / S288c) OX=559292 GN=FBP26 PE=1 SV=2	20	8	12	8	52.6	FBP26	-0.198735	0.00285936
P38781	Chromatin structure-remodeling complex protein RSC30 OS=Saccharomyces cerevisiae (strain ATCC 204508 / S288c) OX=559292 GN=RSC30 PE=1 SV=2	3	3	4	2	101.3	RSC30	-0.198609	0.157445
P11633	Non-histone chromosomal protein 6B OS=Saccharomyces cerevisiae (strain ATCC 204508 / S288c) OX=559292 GN=NHP6B PE=1 SV=3	46	7	10	6	11.5	NHP6B	-0.198312	0.0415933
P40469	DNA repair/transcription protein MET18/MMS19 OS=Saccharomyces cerevisiae (strain ATCC 204508 / S288c) OX=559292 GN=MET18 PE=1 SV=1	8	6	8	6	117.8	MET18	-0.198242	0.532439
P27476	Nuclear localization sequence-binding protein OS=Saccharomyces cerevisiae (strain ATCC 204508 / S288c) OX=559292 GN=NSR1 PE=1 SV=1	49	22	44	22	44.5	NSR1	-0.19823	0.00732395
P02829	ATP-dependent molecular chaperone HSP82 OS=Saccharomyces cerevisiae (strain ATCC 204508 / S288c) OX=559292 GN=HSP82 PE=1 SV=1	64	60	265	10	81.4	HSP82	-0.198161	0.418425
P43569	CCR4-associated factor 16 OS=Saccharomyces cerevisiae (strain ATCC 204508 / S288c) OX=559292 GN=CAF16 PE=1 SV=1	5	2	6	1	33.1	CAF16	-0.197526	0.211643
P53217	Uncharacterized membrane protein YGR026W OS=Saccharomyces cerevisiae (strain ATCC 204508 / S288c) OX=559292 GN=YGR026W PE=1 SV=1	3	1	2	1	33.2	NA	-0.197043	0.16016
P07170	Adenylate kinase OS=Saccharomyces cerevisiae (strain ATCC 204508 / S288c) OX=559292 GN=ADK1 PE=1 SV=2	60	14	29	13	24.2	ADK1	-0.19683	0.406219
P35180	Mitochondrial import receptor subunit TOM20 OS=Saccharomyces cerevisiae (strain ATCC 204508 / S288c) OX=559292 GN=TOM20 PE=1 SV=1	33	5	8	5	20.3	TOM20	-0.196734	0.0121765
P33891	Protein transport protein TIP20 OS=Saccharomyces cerevisiae (strain ATCC 204508 / S288c) OX=559292 GN=TIP20 PE=1 SV=1	2	2	3	2	81.1	TIP20	-0.195526	0.175174
P30777	GPI mannosyltransferase 3 OS=Saccharomyces cerevisiae (strain ATCC 204508 / S288c) OX=559292 GN=GPI10 PE=1 SV=2	2	1	2	1	72.5	GPI10	-0.195301	0.752554
P09201	Fructose-1,6-bisphosphatase OS=Saccharomyces cerevisiae (strain ATCC 204508 / S288c) OX=559292 GN=FBP1 PE=1 SV=2	62	21	50	21	38.2	FBP1	-0.194906	0.00373256
P11792	Serine/threonine-protein kinase SCH9 OS=Saccharomyces cerevisiae (strain ATCC 204508 / S288c) OX=559292 GN=SCH9 PE=1 SV=3	3	2	3	2	91.8	SCH9	-0.193867	0.0310364
Q06608	Pyridoxamine 5'-phosphate oxidase homolog OS=Saccharomyces cerevisiae (strain ATCC 204508 / S288c) OX=559292 GN=YPR172W PE=1 SV=1	49	7	13	7	22.5	NA	-0.193075	0.134545
P22434	3',5'-cyclic-nucleotide phosphodiesterase 1 OS=Saccharomyces cerevisiae (strain ATCC 204508 / S288c) OX=559292 GN=PDE1 PE=1 SV=2	2	1	2	1	42	PDE1	-0.192827	0.0243365
P45978	Protein SCD6 OS=Saccharomyces cerevisiae (strain ATCC 204508 / S288c) OX=559292 GN=SCD6 PE=1 SV=1	23	8	14	8	39.2	SCD6	-0.192605	0.581685
P07269	Regulatory protein PHO2 OS=Saccharomyces cerevisiae (strain ATCC 204508 / S288c) OX=559292 GN=PHO2 PE=1 SV=1	2	1	2	1	63.4	PHO2	-0.192201	0.00503491
P23641	Mitochondrial phosphate carrier protein OS=Saccharomyces cerevisiae (strain ATCC 204508 / S288c) OX=559292 GN=MIR1 PE=1 SV=1	77	20	133	20	32.8	MIR1	-0.191575	0.00574114
Q01532	Cysteine proteinase 1, mitochondrial OS=Saccharomyces cerevisiae (strain ATCC 204508 / S288c) OX=559292 GN=LAP3 PE=1 SV=3	53	21	50	21	55.4	LAP3	-0.191435	0.00556499
P40185	Protein MMF1, mitochondrial OS=Saccharomyces cerevisiae (strain ATCC 204508 / S288c) OX=559292 GN=MMF1 PE=1 SV=1	65	7	13	7	15.9	MMF1	-0.191228	0.164875
P14832	Peptidyl-prolyl cis-trans isomerase OS=Saccharomyces cerevisiae (strain ATCC 204508 / S288c) OX=559292 GN=CPR1 PE=1 SV=3	59	13	104	11	17.4	CPR1	-0.191194	0.0375263
P37292	Serine hydroxymethyltransferase, mitochondrial OS=Saccharomyces cerevisiae (strain ATCC 204508 / S288c) OX=559292 GN=SHM1 PE=1 SV=2	55	28	64	26	53.7	SHM1	-0.191182	0.000154659
P46974	Respiration factor 2 OS=Saccharomyces cerevisiae (strain ATCC 204508 / S288c) OX=559292 GN=RSF2 PE=1 SV=1	2	1	1	1	155	RSF2	-0.190709	0.307005
P53925	Uncharacterized vacuolar membrane protein YNL115C OS=Saccharomyces cerevisiae (strain ATCC 204508 / S288c) OX=559292 GN=YNL115C PE=1 SV=1	18	10	21	10	74	NA	-0.190231	0.0593629
P08679	Citrate synthase, peroxisomal OS=Saccharomyces cerevisiae (strain ATCC 204508 / S288c) OX=559292 GN=CIT2 PE=1 SV=1	75	28	60	25	51.4	CIT2	-0.190134	0.0835138
P47015	Altered inheritance of mitochondria protein 23, mitochondrial OS=Saccharomyces cerevisiae (strain ATCC 204508 / S288c) OX=559292 GN=AIM23 PE=1 SV=1	3	1	2	1	41.4	AIM23	-0.189345	0.718481
P40019	Histone H2A.Z-specific chaperone CHZ1 OS=Saccharomyces cerevisiae (strain ATCC 204508 / S288c) OX=559292 GN=CHZ1 PE=1 SV=2	10	1	2	1	17.5	CHZ1	-0.188375	0.210846
P25338	2-hydroxy-palmitic acid dioxygenase MPO1 OS=Saccharomyces cerevisiae (strain ATCC 204508 / S288c) OX=559292 GN=MPO1 PE=1 SV=2	10	2	4	2	20.2	MPO1	-0.187492	0.0336907
P49686	Nucleoporin NUP42 OS=Saccharomyces cerevisiae (strain ATCC 204508 / S288c) OX=559292 GN=NUP42 PE=1 SV=1	9	2	4	2	42.8	NUP42	-0.186761	0.63502
P32474	Protein disulfide-isomerase EUG1 OS=Saccharomyces cerevisiae (strain ATCC 204508 / S288c) OX=559292 GN=EUG1 PE=1 SV=1	3	1	3	1	58.9	EUG1	-0.186546	0.831523
P38779	Proteasome-interacting protein CIC1 OS=Saccharomyces cerevisiae (strain ATCC 204508 / S288c) OX=559292 GN=CIC1 PE=1 SV=1	29	8	12	8	42.5	CIC1	-0.18547	0.0686731
P21954	Isocitrate dehydrogenase [NADP], mitochondrial OS=Saccharomyces cerevisiae (strain ATCC 204508 / S288c) OX=559292 GN=IDP1 PE=1 SV=1	75	34	94	29	48.2	IDP1	-0.184879	0.0385586
P35817	Bromodomain-containing factor 1 OS=Saccharomyces cerevisiae (strain ATCC 204508 / S288c) OX=559292 GN=BDF1 PE=1 SV=3	5	4	7	4	76.9	BDF1	-0.184155	0.0717348
Q03124	Chromatin structure-remodeling complex subunit RSC9 OS=Saccharomyces cerevisiae (strain ATCC 204508 / S288c) OX=559292 GN=RSC9 PE=1 SV=1	17	9	16	9	65.2	RSC9	-0.184076	0.0840739
P33336	Beta-glucan synthesis-associated protein SKN1 OS=Saccharomyces cerevisiae (strain ATCC 204508 / S288c) OX=559292 GN=SKN1 PE=1 SV=1	1	1	1	1	86.2	SKN1	-0.18392	0.307621
Q03435	Non-histone protein 10 OS=Saccharomyces cerevisiae (strain ATCC 204508 / S288c) OX=559292 GN=NHP10 PE=1 SV=1	3	1	1	1	23.8	NHP10	-0.183317	0.181652
P40260	Ammonium transporter MEP1 OS=Saccharomyces cerevisiae (strain ATCC 204508 / S288c) OX=559292 GN=MEP1 PE=1 SV=1	2	1	2	1	54.2	MEP1	-0.18289	0.089835
Q02457	Protein TBF1 OS=Saccharomyces cerevisiae (strain ATCC 204508 / S288c) OX=559292 GN=TBF1 PE=1 SV=2	3	2	3	2	62.8	TBF1	-0.182111	0.0609962
P80235	Putative mitochondrial carnitine O-acetyltransferase OS=Saccharomyces cerevisiae (strain ATCC 204508 / S288c) OX=559292 GN=YAT1 PE=1 SV=2	53	27	50	27	77.7	YAT1	-0.182089	0.0127209
P38968	Protein transport protein SEC31 OS=Saccharomyces cerevisiae (strain ATCC 204508 / S288c) OX=559292 GN=SEC31 PE=1 SV=3	33	29	63	29	138.6	SEC31	-0.181464	0.0179922
Q12396	Protein EMP46 OS=Saccharomyces cerevisiae (strain ATCC 204508 / S288c) OX=559292 GN=EMP46 PE=1 SV=1	5	2	5	2	50.9	EMP46	-0.18075	0.111241
Q06217	Small nuclear ribonucleoprotein Sm D2 OS=Saccharomyces cerevisiae (strain ATCC 204508 / S288c) OX=559292 GN=SMD2 PE=1 SV=2	18	2	3	2	12.8	SMD2	-0.179351	0.0694689
P35732	RNA polymerase II degradation factor 1 OS=Saccharomyces cerevisiae (strain ATCC 204508 / S288c) OX=559292 GN=DEF1 PE=1 SV=1	26	13	31	13	83.9	DEF1	-0.178976	0.150309
Q12028	AP-1 complex subunit gamma-1 OS=Saccharomyces cerevisiae (strain ATCC 204508 / S288c) OX=559292 GN=APL4 PE=1 SV=1	7	6	12	6	93.6	APL4	-0.178368	0.00388787
P07246	Alcohol dehydrogenase 3, mitochondrial OS=Saccharomyces cerevisiae (strain ATCC 204508 / S288c) OX=559292 GN=ADH3 PE=1 SV=2	54	18	58	16	40.3	ADH3	-0.177876	0.00270405
P40549	Alpha-1,3-mannosyltransferase MNT3 OS=Saccharomyces cerevisiae (strain ATCC 204508 / S288c) OX=559292 GN=MNT3 PE=1 SV=1	4	2	2	2	72.4	MNT3	-0.177307	0.52072
P38796	Protein phosphatase methylesterase 1 OS=Saccharomyces cerevisiae (strain ATCC 204508 / S288c) OX=559292 GN=PPE1 PE=1 SV=1	2	1	2	1	44.9	PPE1	-0.177068	0.456141
P06633	Imidazoleglycerol-phosphate dehydratase OS=Saccharomyces cerevisiae (strain ATCC 204508 / S288c) OX=559292 GN=HIS3 PE=1 SV=2	14	3	4	3	23.8	HIS3	-0.176388	0.0454203
P42937	CDC25-like phosphatase YCH1 OS=Saccharomyces cerevisiae (strain ATCC 204508 / S288c) OX=559292 GN=YCH1 PE=1 SV=1	33	4	8	4	17.2	YCH1	-0.175649	0.196747
P20435	DNA-directed RNA polymerases I, II, and III subunit RPABC2 OS=Saccharomyces cerevisiae (strain ATCC 204508 / S288c) OX=559292 GN=RPO26 PE=1 SV=1	5	1	1	1	17.9	RPO26	-0.175178	0.56496
P53155	Uncharacterized protein YGL082W OS=Saccharomyces cerevisiae (strain ATCC 204508 / S288c) OX=559292 GN=YGL082W PE=1 SV=1	19	6	11	6	43.3	NA	-0.173642	0.0162097
Q02883	N-acyl-phosphatidylethanolamine-hydrolyzing phospholipase D, mitochondrial OS=Saccharomyces cerevisiae (strain ATCC 204508 / S288c) OX=559292 GN=FMP30 PE=1 SV=1	7	2	3	2	54.3	FMP30	-0.173464	0.434529
P34216	EH domain-containing and endocytosis protein 1 OS=Saccharomyces cerevisiae (strain ATCC 204508 / S288c) OX=559292 GN=EDE1 PE=1 SV=2	25	25	48	25	150.7	EDE1	-0.172922	0.00631544
P25635	Periodic tryptophan protein 2 OS=Saccharomyces cerevisiae (strain ATCC 204508 / S288c) OX=559292 GN=PWP2 PE=1 SV=2	4	4	6	4	103.9	PWP2	-0.172723	0.514213
P10962	Protein MAK16 OS=Saccharomyces cerevisiae (strain ATCC 204508 / S288c) OX=559292 GN=MAK16 PE=1 SV=2	11	3	5	3	35.7	MAK16	-0.172477	0.00996543
P40395	Guanine nucleotide exchange factor subunit RIC1 OS=Saccharomyces cerevisiae (strain ATCC 204508 / S288c) OX=559292 GN=RIC1 PE=1 SV=1	1	1	1	1	121.6	RIC1	-0.170984	0.42042
P38892	Probable S-adenosylmethionine-dependent methyltransferase CRG1 OS=Saccharomyces cerevisiae (strain ATCC 204508 / S288c) OX=559292 GN=CRG1 PE=1 SV=1	3	1	1	1	33.8	CRG1	-0.170769	0.146347
Q02199	Nucleoporin NUP49/NSP49 OS=Saccharomyces cerevisiae (strain ATCC 204508 / S288c) OX=559292 GN=NUP49 PE=1 SV=1	16	7	11	7	49.1	NUP49	-0.170077	0.0956284
P40219	Outer spore wall protein 5 OS=Saccharomyces cerevisiae (strain ATCC 204508 / S288c) OX=559292 GN=OSW5 PE=1 SV=1	19	2	4	2	16.4	OSW5	-0.170022	0.0224597
P40066	Nucleoporin GLE2 OS=Saccharomyces cerevisiae (strain ATCC 204508 / S288c) OX=559292 GN=GLE2 PE=1 SV=1	14	5	7	5	40.5	GLE2	-0.169567	0.0247001
Q05871	3,2-trans-enoyl-CoA isomerase OS=Saccharomyces cerevisiae (strain ATCC 204508 / S288c) OX=559292 GN=ECI1 PE=1 SV=1	36	9	19	9	31.7	ECI1	-0.168943	0.0310234
P81450	ATP synthase subunit J, mitochondrial OS=Saccharomyces cerevisiae (strain ATCC 204508 / S288c) OX=559292 GN=ATP18 PE=1 SV=1	29	3	9	3	6.7	ATP18	-0.168547	0.174812
P34730	Protein BMH2 OS=Saccharomyces cerevisiae (strain ATCC 204508 / S288c) OX=559292 GN=BMH2 PE=1 SV=3	67	21	59	4	31	BMH2	-0.168081	0.219306
P38713	Oxysterol-binding protein homolog 3 OS=Saccharomyces cerevisiae (strain ATCC 204508 / S288c) OX=559292 GN=OSH3 PE=1 SV=1	3	3	6	3	113.7	OSH3	-0.167784	0.148615
Q12427	Protein STB3 OS=Saccharomyces cerevisiae (strain ATCC 204508 / S288c) OX=559292 GN=STB3 PE=1 SV=1	2	1	2	1	56.2	STB3	-0.167773	0.795958
P14020	Dolichol-phosphate mannosyltransferase OS=Saccharomyces cerevisiae (strain ATCC 204508 / S288c) OX=559292 GN=DPM1 PE=1 SV=3	57	13	35	13	30.3	DPM1	-0.167343	0.162911
Q12199	Type 2A phosphatase activator TIP41 OS=Saccharomyces cerevisiae (strain ATCC 204508 / S288c) OX=559292 GN=TIP41 PE=1 SV=1	14	5	9	5	41	TIP41	-0.166814	0.177013
P05375	Phosphatidyl-N-methylethanolamine N-methyltransferase OS=Saccharomyces cerevisiae (strain ATCC 204508 / S288c) OX=559292 GN=OPI3 PE=1 SV=1	31	4	12	4	23.1	OPI3	-0.166782	0.42947
P39962	Casein kinase I homolog 3 OS=Saccharomyces cerevisiae (strain ATCC 204508 / S288c) OX=559292 GN=YCK3 PE=1 SV=2	9	5	8	4	60.2	YCK3	-0.165929	0.133815
P17629	THO complex subunit HPR1 OS=Saccharomyces cerevisiae (strain ATCC 204508 / S288c) OX=559292 GN=HPR1 PE=1 SV=2	3	1	2	1	87.8	HPR1	-0.165553	0.764627
Q00402	Nuclear migration protein NUM1 OS=Saccharomyces cerevisiae (strain ATCC 204508 / S288c) OX=559292 GN=NUM1 PE=1 SV=2	17	28	46	27	312.8	NUM1	-0.164462	0.102549
P54000	RNA polymerase II transcriptional coactivator SUB1 OS=Saccharomyces cerevisiae (strain ATCC 204508 / S288c) OX=559292 GN=SUB1 PE=1 SV=1	16	5	11	5	33.1	SUB1	-0.164216	0.0575961
P23292	Casein kinase I homolog 2 OS=Saccharomyces cerevisiae (strain ATCC 204508 / S288c) OX=559292 GN=YCK2 PE=1 SV=1	29	12	28	10	62	YCK2	-0.16417	0.242567
P28241	Isocitrate dehydrogenase [NAD] subunit 2, mitochondrial OS=Saccharomyces cerevisiae (strain ATCC 204508 / S288c) OX=559292 GN=IDH2 PE=1 SV=1	70	17	51	17	39.7	IDH2	-0.163954	0.0028203
P14742	Glutamine--fructose-6-phosphate aminotransferase [isomerizing] OS=Saccharomyces cerevisiae (strain ATCC 204508 / S288c) OX=559292 GN=GFA1 PE=1 SV=4	45	24	52	24	80	GFA1	-0.163841	0.00454306
P40208	Glucose-induced degradation protein 8 OS=Saccharomyces cerevisiae (strain ATCC 204508 / S288c) OX=559292 GN=GID8 PE=1 SV=1	10	4	7	4	51.7	GID8	-0.163495	0.448627
P53834	Hsp90 co-chaperone HCH1 OS=Saccharomyces cerevisiae (strain ATCC 204508 / S288c) OX=559292 GN=HCH1 PE=1 SV=1	27	5	11	5	17.2	HCH1	-0.163104	0.0342503
P54964	Oligoribonuclease, mitochondrial OS=Saccharomyces cerevisiae (strain ATCC 204508 / S288c) OX=559292 GN=REX2 PE=1 SV=1	7	2	3	2	30.9	REX2	-0.162826	0.082096
P20459	Eukaryotic translation initiation factor 2 subunit alpha OS=Saccharomyces cerevisiae (strain ATCC 204508 / S288c) OX=559292 GN=SUI2 PE=1 SV=1	52	16	34	16	34.7	SUI2	-0.162252	0.00756047
P39952	Mitochondrial inner membrane protein OXA1 OS=Saccharomyces cerevisiae (strain ATCC 204508 / S288c) OX=559292 GN=OXA1 PE=1 SV=1	11	4	7	4	44.8	OXA1	-0.1622	0.00339034
P53847	Protein transport protein DSL1 OS=Saccharomyces cerevisiae (strain ATCC 204508 / S288c) OX=559292 GN=DSL1 PE=1 SV=1	3	3	3	3	88	DSL1	-0.16201	0.314873
P38112	ATP-dependent RNA helicase MAK5 OS=Saccharomyces cerevisiae (strain ATCC 204508 / S288c) OX=559292 GN=MAK5 PE=1 SV=1	5	3	5	3	87	MAK5	-0.161351	0.0670806
P22214	Protein transport protein SEC22 OS=Saccharomyces cerevisiae (strain ATCC 204508 / S288c) OX=559292 GN=SEC22 PE=1 SV=1	4	1	2	1	25	SEC22	-0.160639	0.288652
P41058	40S ribosomal protein S29-B OS=Saccharomyces cerevisiae (strain ATCC 204508 / S288c) OX=559292 GN=RPS29B PE=1 SV=3	50	5	12	5	6.7	RPS29B	-0.1601	0.0619932
P32445	Single-stranded DNA-binding protein RIM1, mitochondrial OS=Saccharomyces cerevisiae (strain ATCC 204508 / S288c) OX=559292 GN=RIM1 PE=1 SV=1	64	8	16	8	15.4	RIM1	-0.159864	0.0717611
P30771	ATP-dependent helicase NAM7 OS=Saccharomyces cerevisiae (strain ATCC 204508 / S288c) OX=559292 GN=NAM7 PE=1 SV=1	5	4	6	4	109.4	NAM7	-0.159705	0.0800818
P49334	Mitochondrial import receptor subunit TOM22 OS=Saccharomyces cerevisiae (strain ATCC 204508 / S288c) OX=559292 GN=TOM22 PE=1 SV=3	32	4	10	4	16.8	TOM22	-0.159696	0.44164
P32461	2-(3-amino-3-carboxypropyl)histidine synthase subunit 2 OS=Saccharomyces cerevisiae (strain ATCC 204508 / S288c) OX=559292 GN=DPH2 PE=1 SV=1	5	2	3	2	59.7	DPH2	-0.159262	0.377698
P80428	Actin-related protein 4 OS=Saccharomyces cerevisiae (strain ATCC 204508 / S288c) OX=559292 GN=ARP4 PE=1 SV=1	24	11	20	11	54.8	ARP4	-0.158606	0.0505714
Q12402	Protein YOP1 OS=Saccharomyces cerevisiae (strain ATCC 204508 / S288c) OX=559292 GN=YOP1 PE=1 SV=3	23	6	17	6	20.3	YOP1	-0.158464	0.134681
Q12215	Cell wall integrity and stress response component 3 OS=Saccharomyces cerevisiae (strain ATCC 204508 / S288c) OX=559292 GN=WSC3 PE=1 SV=1	2	1	1	1	58.2	WSC3	-0.158391	0.332912
P38205	Multisite-specific tRNA:(cytosine-C(5))-methyltransferase OS=Saccharomyces cerevisiae (strain ATCC 204508 / S288c) OX=559292 GN=NCL1 PE=1 SV=1	46	26	48	26	77.8	NCL1	-0.158078	0.0793161
P25342	Cell division control protein 10 OS=Saccharomyces cerevisiae (strain ATCC 204508 / S288c) OX=559292 GN=CDC10 PE=1 SV=1	49	13	24	13	37	CDC10	-0.157892	0.0833882
P39518	Long-chain-fatty-acid--CoA ligase 2 OS=Saccharomyces cerevisiae (strain ATCC 204508 / S288c) OX=559292 GN=FAA2 PE=1 SV=1	46	27	55	27	83.4	FAA2	-0.157449	0.0182823
P0CX53	60S ribosomal protein L12-A OS=Saccharomyces cerevisiae (strain ATCC 204508 / S288c) OX=559292 GN=RPL12A PE=1 SV=1	73	13	51	13	17.8	RPL12A	-0.157257	0.517166
P46681	D-2-hydroxyglutarate--pyruvate transhydrogenase DLD2 OS=Saccharomyces cerevisiae (strain ATCC 204508 / S288c) OX=559292 GN=DLD2 PE=1 SV=1	27	13	25	12	59.2	DLD2	-0.156729	0.0139091
P14693	Sorting assembly machinery 35 kDa subunit OS=Saccharomyces cerevisiae (strain ATCC 204508 / S288c) OX=559292 GN=SAM35 PE=1 SV=2	12	3	5	3	37.4	SAM35	-0.156725	0.507322
P35195	UPF0045 protein ECM15 OS=Saccharomyces cerevisiae (strain ATCC 204508 / S288c) OX=559292 GN=ECM15 PE=1 SV=1	34	3	4	3	11.5	ECM15	-0.156419	0.226559
Q08225	Probable dipeptidyl peptidase 3 OS=Saccharomyces cerevisiae (strain ATCC 204508 / S288c) OX=559292 GN=YOL057W PE=1 SV=1	37	19	35	19	80.5	NA	-0.156061	0.0426612
P32496	26S proteasome regulatory subunit RPN12 OS=Saccharomyces cerevisiae (strain ATCC 204508 / S288c) OX=559292 GN=RPN12 PE=1 SV=3	32	7	12	7	31.9	RPN12	-0.156018	0.445789
P53312	Succinate--CoA ligase [ADP-forming] subunit beta, mitochondrial OS=Saccharomyces cerevisiae (strain ATCC 204508 / S288c) OX=559292 GN=LSC2 PE=1 SV=1	70	28	75	28	46.9	LSC2	-0.155752	0.108556
P36533	54S ribosomal protein L39, mitochondrial OS=Saccharomyces cerevisiae (strain ATCC 204508 / S288c) OX=559292 GN=MRPL39 PE=1 SV=3	16	1	2	1	8	MRPL39	-0.155366	0.199946
P49435	Adenine phosphoribosyltransferase 1 OS=Saccharomyces cerevisiae (strain ATCC 204508 / S288c) OX=559292 GN=APT1 PE=1 SV=3	35	7	12	7	20.6	APT1	-0.155188	0.478364
P46951	Cargo-transport protein YPP1 OS=Saccharomyces cerevisiae (strain ATCC 204508 / S288c) OX=559292 GN=YPP1 PE=1 SV=1	1	1	2	1	95.3	YPP1	-0.15511	0.16388
Q12038	Lethal(2) giant larvae protein homolog SRO7 OS=Saccharomyces cerevisiae (strain ATCC 204508 / S288c) OX=559292 GN=SRO7 PE=1 SV=1	3	2	7	2	114.4	SRO7	-0.153916	0.100396
P53076	Vacuolar import and degradation protein 30 OS=Saccharomyces cerevisiae (strain ATCC 204508 / S288c) OX=559292 GN=VID30 PE=1 SV=1	4	4	7	4	108.1	VID30	-0.153063	0.221749
P53930	Protein AF-9 homolog OS=Saccharomyces cerevisiae (strain ATCC 204508 / S288c) OX=559292 GN=YAF9 PE=1 SV=1	4	1	1	1	26	YAF9	-0.152546	0.18234
P38068	Monothiol glutaredoxin-7 OS=Saccharomyces cerevisiae (strain ATCC 204508 / S288c) OX=559292 GN=GRX7 PE=1 SV=1	28	6	11	6	22.6	GRX7	-0.152482	0.248578
P10849	Mitochondrial transcription factor 2 OS=Saccharomyces cerevisiae (strain ATCC 204508 / S288c) OX=559292 GN=MTF2 PE=1 SV=1	3	1	1	1	51.2	MTF2	-0.151951	0.140662
P36018	GTP-binding protein YPT52 OS=Saccharomyces cerevisiae (strain ATCC 204508 / S288c) OX=559292 GN=YPT52 PE=1 SV=1	42	9	21	8	26.1	YPT52	-0.151876	0.088232
Q12055	Adenylate kinase isoenzyme 6 homolog FAP7 OS=Saccharomyces cerevisiae (strain ATCC 204508 / S288c) OX=559292 GN=FAP7 PE=1 SV=1	9	1	2	1	22.7	FAP7	-0.151607	0.186765
P09959	Regulatory protein SWI6 OS=Saccharomyces cerevisiae (strain ATCC 204508 / S288c) OX=559292 GN=SWI6 PE=1 SV=1	6	3	3	3	90.5	SWI6	-0.149613	0.297043
Q08732	Serine/threonine-protein kinase HRK1 OS=Saccharomyces cerevisiae (strain ATCC 204508 / S288c) OX=559292 GN=HRK1 PE=1 SV=1	6	4	8	4	85.6	HRK1	-0.149249	0.128803
Q06440	Coronin-like protein OS=Saccharomyces cerevisiae (strain ATCC 204508 / S288c) OX=559292 GN=CRN1 PE=1 SV=1	42	25	57	25	72.5	CRN1	-0.149155	0.237878
Q03103	Endoplasmic oxidoreductin-1 OS=Saccharomyces cerevisiae (strain ATCC 204508 / S288c) OX=559292 GN=ERO1 PE=1 SV=1	9	4	10	4	65	ERO1	-0.148716	0.0959345
P38234	Protein RFS1 OS=Saccharomyces cerevisiae (strain ATCC 204508 / S288c) OX=559292 GN=RFS1 PE=1 SV=1	57	11	24	11	22.9	RFS1	-0.147722	0.0462976
Q03761	Transcription initiation factor TFIID subunit 12 OS=Saccharomyces cerevisiae (strain ATCC 204508 / S288c) OX=559292 GN=TAF12 PE=1 SV=1	9	5	12	5	61	TAF12	-0.147611	0.0343696
P53720	tRNA-dihydrouridine(20) synthase [NAD(P)+] OS=Saccharomyces cerevisiae (strain ATCC 204508 / S288c) OX=559292 GN=SMM1 PE=1 SV=1	12	3	5	3	42.8	SMM1	-0.147489	0.0143708
Q12331	FAS1 domain-containing protein YDR262W OS=Saccharomyces cerevisiae (strain ATCC 204508 / S288c) OX=559292 GN=YDR262W PE=1 SV=1	25	5	10	5	30.6	NA	-0.147277	0.132512
P35997	40S ribosomal protein S27-A OS=Saccharomyces cerevisiae (strain ATCC 204508 / S288c) OX=559292 GN=RPS27A PE=1 SV=1	18	2	8	2	8.9	RPS27A	-0.147183	0.0140424
P10591	Heat shock protein SSA1 OS=Saccharomyces cerevisiae (strain ATCC 204508 / S288c) OX=559292 GN=SSA1 PE=1 SV=4	86	60	525	17	69.6	SSA1	-0.147033	0.0403723
P28263	Ubiquitin-conjugating enzyme E2-24 kDa OS=Saccharomyces cerevisiae (strain ATCC 204508 / S288c) OX=559292 GN=UBC8 PE=1 SV=2	6	1	2	1	24.6	UBC8	-0.147008	0.295004
P40354	Protein N-terminal amidase OS=Saccharomyces cerevisiae (strain ATCC 204508 / S288c) OX=559292 GN=NTA1 PE=1 SV=1	2	1	1	1	51.9	NTA1	-0.146823	0.332832
P09880	tRNA ligase OS=Saccharomyces cerevisiae (strain ATCC 204508 / S288c) OX=559292 GN=TRL1 PE=1 SV=1	1	1	1	1	95.3	TRL1	-0.146364	0.515471
P38129	Transcription initiation factor TFIID subunit 5 OS=Saccharomyces cerevisiae (strain ATCC 204508 / S288c) OX=559292 GN=TAF5 PE=1 SV=1	11	8	13	8	88.9	TAF5	-0.146018	0.272194
Q07949	Probable phosphatase PSR2 OS=Saccharomyces cerevisiae (strain ATCC 204508 / S288c) OX=559292 GN=PSR2 PE=1 SV=1	2	1	1	1	44.7	PSR2	-0.144809	0.710798
P38074	Protein arginine N-methyltransferase 1 OS=Saccharomyces cerevisiae (strain ATCC 204508 / S288c) OX=559292 GN=HMT1 PE=1 SV=1	14	5	11	5	39.8	HMT1	-0.144771	0.00637716
Q04062	26S proteasome regulatory subunit RPN9 OS=Saccharomyces cerevisiae (strain ATCC 204508 / S288c) OX=559292 GN=RPN9 PE=1 SV=1	47	19	45	19	45.8	RPN9	-0.144749	0.0223906
Q04212	D-arabinose 1-dehydrogenase OS=Saccharomyces cerevisiae (strain ATCC 204508 / S288c) OX=559292 GN=ARA2 PE=1 SV=1	42	10	18	10	38.2	ARA2	-0.144715	0.0700684
P23202	Transcriptional regulator URE2 OS=Saccharomyces cerevisiae (strain ATCC 204508 / S288c) OX=559292 GN=URE2 PE=1 SV=1	20	5	10	5	40.2	URE2	-0.144705	0.320119
P35729	Nucleoporin NUP120 OS=Saccharomyces cerevisiae (strain ATCC 204508 / S288c) OX=559292 GN=NUP120 PE=1 SV=1	5	5	8	5	120.4	NUP120	-0.143983	0.312812
P36169	Suppressor of lethality of KEX2 GAS1 double null mutant protein 1 OS=Saccharomyces cerevisiae (strain ATCC 204508 / S288c) OX=559292 GN=SKG1 PE=1 SV=2	3	1	2	1	39.8	SKG1	-0.143406	0.511306
P32600	Serine/threonine-protein kinase TOR2 OS=Saccharomyces cerevisiae (strain ATCC 204508 / S288c) OX=559292 GN=TOR2 PE=1 SV=3	2	2	3	2	281.4	TOR2	-0.143236	0.360849
P53883	Nucleolar protein 13 OS=Saccharomyces cerevisiae (strain ATCC 204508 / S288c) OX=559292 GN=NOP13 PE=1 SV=2	21	9	11	9	45.6	NOP13	-0.142174	0.118068
P38255	Transcriptional regulatory protein RXT2 OS=Saccharomyces cerevisiae (strain ATCC 204508 / S288c) OX=559292 GN=RXT2 PE=1 SV=2	6	2	3	2	48.6	RXT2	-0.142024	0.332059
P25296	Calcineurin subunit B OS=Saccharomyces cerevisiae (strain ATCC 204508 / S288c) OX=559292 GN=CNB1 PE=1 SV=3	14	1	1	1	19.6	CNB1	-0.141964	0.65968
Q10740	Leucine aminopeptidase 2 OS=Saccharomyces cerevisiae (strain ATCC 204508 / S288c) OX=559292 GN=LAP2 PE=1 SV=1	42	22	45	22	77.3	LAP2	-0.140842	0.00506066
P38247	Protein SLM4 OS=Saccharomyces cerevisiae (strain ATCC 204508 / S288c) OX=559292 GN=SLM4 PE=1 SV=1	6	1	2	1	18.3	SLM4	-0.139368	0.324883
P38701	40S ribosomal protein S20 OS=Saccharomyces cerevisiae (strain ATCC 204508 / S288c) OX=559292 GN=RPS20 PE=1 SV=3	77	12	56	12	13.9	RPS20	-0.138846	0.0608806
P53204	Nicotinamide/nicotinic acid mononucleotide adenylyltransferase 2 OS=Saccharomyces cerevisiae (strain ATCC 204508 / S288c) OX=559292 GN=NMA2 PE=1 SV=1	9	3	4	2	44.9	NMA2	-0.138407	0.1161
Q99190	Very-long-chain enoyl-CoA reductase OS=Saccharomyces cerevisiae (strain ATCC 204508 / S288c) OX=559292 GN=TSC13 PE=1 SV=1	11	5	8	5	36.7	TSC13	-0.138351	0.500787
P39011	Bud emergence protein 4 OS=Saccharomyces cerevisiae (strain ATCC 204508 / S288c) OX=559292 GN=BEM4 PE=1 SV=1	6	3	7	3	70.9	BEM4	-0.137426	0.167952
Q12250	26S proteasome regulatory subunit RPN5 OS=Saccharomyces cerevisiae (strain ATCC 204508 / S288c) OX=559292 GN=RPN5 PE=1 SV=3	63	25	48	25	51.7	RPN5	-0.137187	0.194282
P42838	Alkylphosphocholine resistance protein LEM3 OS=Saccharomyces cerevisiae (strain ATCC 204508 / S288c) OX=559292 GN=LEM3 PE=1 SV=1	3	1	2	1	47.4	LEM3	-0.137181	0.483605
P05755	40S ribosomal protein S9-B OS=Saccharomyces cerevisiae (strain ATCC 204508 / S288c) OX=559292 GN=RPS9B PE=1 SV=4	58	16	69	1	22.3	RPS9B	-0.13707	0.0203901
Q06833	Nucleus-vacuole junction protein 2 OS=Saccharomyces cerevisiae (strain ATCC 204508 / S288c) OX=559292 GN=NVJ2 PE=1 SV=1	6	4	6	4	87.3	NVJ2	-0.137035	0.0127003
P69771	Vacuolar protein-sorting-associated protein 46 OS=Saccharomyces cerevisiae (strain ATCC 204508 / S288c) OX=559292 GN=DID2 PE=1 SV=1	20	4	6	4	23.1	DID2	-0.136294	0.413336
Q12100	Probable serine/threonine-protein kinase RTK1 OS=Saccharomyces cerevisiae (strain ATCC 204508 / S288c) OX=559292 GN=RTK1 PE=1 SV=1	3	1	1	1	69.6	RTK1	-0.136268	0.244058
P10080	Single-stranded nucleic acid-binding protein OS=Saccharomyces cerevisiae (strain ATCC 204508 / S288c) OX=559292 GN=SBP1 PE=1 SV=2	48	13	41	13	33	SBP1	-0.135297	0.379288
O14467	Multiprotein-bridging factor 1 OS=Saccharomyces cerevisiae (strain ATCC 204508 / S288c) OX=559292 GN=MBF1 PE=1 SV=2	64	15	36	15	16.4	MBF1	-0.135184	0.0229938
P40484	DBF2 kinase activator protein MOB1 OS=Saccharomyces cerevisiae (strain ATCC 204508 / S288c) OX=559292 GN=MOB1 PE=1 SV=2	7	1	2	1	35.9	MOB1	-0.132916	0.626433
P35845	Oxysterol-binding protein homolog 1 OS=Saccharomyces cerevisiae (strain ATCC 204508 / S288c) OX=559292 GN=SWH1 PE=1 SV=4	5	6	9	6	135	SWH1	-0.132621	0.052775
P05317	60S acidic ribosomal protein P0 OS=Saccharomyces cerevisiae (strain ATCC 204508 / S288c) OX=559292 GN=RPP0 PE=1 SV=2	52	16	121	16	33.7	RPP0	-0.132446	0.0303388
P06101	Hsp90 co-chaperone Cdc37 OS=Saccharomyces cerevisiae (strain ATCC 204508 / S288c) OX=559292 GN=CDC37 PE=1 SV=2	35	14	27	14	58.3	CDC37	-0.13239	0.0391007
P25349	Flavoprotein-like protein YCP4 OS=Saccharomyces cerevisiae (strain ATCC 204508 / S288c) OX=559292 GN=YCP4 PE=1 SV=1	73	17	53	16	26.3	YCP4	-0.132256	0.0101851
P32833	Origin recognition complex subunit 2 OS=Saccharomyces cerevisiae (strain ATCC 204508 / S288c) OX=559292 GN=ORC2 PE=1 SV=2	3	1	1	1	71.2	ORC2	-0.131711	0.768099
P41318	Target of rapamycin complex subunit LST8 OS=Saccharomyces cerevisiae (strain ATCC 204508 / S288c) OX=559292 GN=LST8 PE=1 SV=1	15	5	7	5	34	LST8	-0.13167	0.118732
Q3E776	Uncharacterized protein YBR255C-A OS=Saccharomyces cerevisiae (strain ATCC 204508 / S288c) OX=559292 GN=YBR255C-A PE=4 SV=1	11	1	3	1	13.7	NA	-0.131646	0.00411564
P00817	Inorganic pyrophosphatase OS=Saccharomyces cerevisiae (strain ATCC 204508 / S288c) OX=559292 GN=IPP1 PE=1 SV=4	82	24	96	23	32.3	IPP1	-0.130783	0.166093
P53154	Membrane-bound O-acyltransferase GUP1 OS=Saccharomyces cerevisiae (strain ATCC 204508 / S288c) OX=559292 GN=GUP1 PE=1 SV=1	8	5	8	5	65.3	GUP1	-0.130713	0.273151
Q12296	Protein MAM3 OS=Saccharomyces cerevisiae (strain ATCC 204508 / S288c) OX=559292 GN=MAM3 PE=1 SV=1	8	5	7	5	77.7	MAM3	-0.130568	0.587023
P36526	54S ribosomal protein L27, mitochondrial OS=Saccharomyces cerevisiae (strain ATCC 204508 / S288c) OX=559292 GN=MRPL27 PE=1 SV=2	26	4	7	4	16.5	MRPL27	-0.13033	0.290652
P40035	Mitochondrial phosphate carrier protein 2 OS=Saccharomyces cerevisiae (strain ATCC 204508 / S288c) OX=559292 GN=PIC2 PE=1 SV=1	13	5	8	5	33.5	PIC2	-0.13029	0.438274
P53218	Ribonucleases P/MRP protein subunit POP6 OS=Saccharomyces cerevisiae (strain ATCC 204508 / S288c) OX=559292 GN=POP6 PE=1 SV=1	4	1	1	1	18.2	POP6	-0.129542	0.284898
P06780	GTP-binding protein RHO1 OS=Saccharomyces cerevisiae (strain ATCC 204508 / S288c) OX=559292 GN=RHO1 PE=1 SV=3	56	9	23	9	23.1	RHO1	-0.12934	0.0792561
P38081	Uncharacterized glycosyl hydrolase YBR056W OS=Saccharomyces cerevisiae (strain ATCC 204508 / S288c) OX=559292 GN=YBR056W PE=1 SV=1	41	19	44	19	57.8	NA	-0.129211	0.00576594
P38958	Protein PET100, mitochondrial OS=Saccharomyces cerevisiae (strain ATCC 204508 / S288c) OX=559292 GN=PET100 PE=1 SV=1	36	3	5	3	13.2	PET100	-0.12903	0.738947
P38065	AP-2 complex subunit alpha OS=Saccharomyces cerevisiae (strain ATCC 204508 / S288c) OX=559292 GN=APL3 PE=1 SV=1	6	6	8	6	114.9	APL3	-0.12897	0.311957
P38276	UPF0303 protein YBR137W OS=Saccharomyces cerevisiae (strain ATCC 204508 / S288c) OX=559292 GN=YBR137W PE=1 SV=4	30	5	9	5	20.4	NA	-0.128648	0.145288
P0CX34	40S ribosomal protein S30-B OS=Saccharomyces cerevisiae (strain ATCC 204508 / S288c) OX=559292 GN=RPS30B PE=1 SV=1	54	5	11	5	7.1	RPS30B	-0.128103	0.532216
Q08985	Homocysteine S-methyltransferase 2 OS=Saccharomyces cerevisiae (strain ATCC 204508 / S288c) OX=559292 GN=SAM4 PE=1 SV=1	15	3	5	3	36.6	SAM4	-0.127306	0.608758
P43639	Casein kinase II subunit beta OS=Saccharomyces cerevisiae (strain ATCC 204508 / S288c) OX=559292 GN=CKB1 PE=1 SV=1	6	1	2	1	32.2	CKB1	-0.127284	0.0174639
P16370	DNA-directed RNA polymerase II subunit RPB3 OS=Saccharomyces cerevisiae (strain ATCC 204508 / S288c) OX=559292 GN=RPB3 PE=1 SV=2	33	7	17	7	35.3	RPB3	-0.127052	0.13162
Q05040	Factor arrest protein 8 OS=Saccharomyces cerevisiae (strain ATCC 204508 / S288c) OX=559292 GN=FAR8 PE=1 SV=1	15	6	11	6	59.3	FAR8	-0.12677	0.0396501
P36151	Uncharacterized protein YKR070W OS=Saccharomyces cerevisiae (strain ATCC 204508 / S288c) OX=559292 GN=YKR070W PE=1 SV=1	17	6	11	6	39.4	NA	-0.12663	0.244638
P32867	Protein SSO1 OS=Saccharomyces cerevisiae (strain ATCC 204508 / S288c) OX=559292 GN=SSO1 PE=1 SV=2	16	4	9	3	33.1	SSO1	-0.126544	0.0320664
P38077	ATP synthase subunit gamma, mitochondrial OS=Saccharomyces cerevisiae (strain ATCC 204508 / S288c) OX=559292 GN=ATP3 PE=1 SV=1	66	20	88	20	34.3	ATP3	-0.126528	0.0569283
Q00245	GTP-binding protein RHO3 OS=Saccharomyces cerevisiae (strain ATCC 204508 / S288c) OX=559292 GN=RHO3 PE=1 SV=2	19	4	7	4	25.3	RHO3	-0.126509	0.241885
P40093	MYG1 protein YER156C OS=Saccharomyces cerevisiae (strain ATCC 204508 / S288c) OX=559292 GN=YER156C PE=1 SV=1	54	15	33	15	38.2	NA	-0.126407	0.0195771
P54070	Mannosyltransferase KTR6 OS=Saccharomyces cerevisiae (strain ATCC 204508 / S288c) OX=559292 GN=KTR6 PE=1 SV=1	14	4	5	4	52.1	KTR6	-0.126207	0.626924
P33310	ATP-dependent permease MDL1, mitochondrial OS=Saccharomyces cerevisiae (strain ATCC 204508 / S288c) OX=559292 GN=MDL1 PE=1 SV=2	9	5	10	4	75.9	MDL1	-0.126139	0.128094
P38139	Lipid droplet hydrolase 1 OS=Saccharomyces cerevisiae (strain ATCC 204508 / S288c) OX=559292 GN=LDH1 PE=1 SV=2	10	2	2	2	43.3	LDH1	-0.126023	0.555858
Q04472	Mitochondrial inner membrane i-AAA protease supercomplex subunit MGR3 OS=Saccharomyces cerevisiae (strain ATCC 204508 / S288c) OX=559292 GN=MGR3 PE=1 SV=1	15	6	9	6	58	MGR3	-0.125378	0.132548
P26786	40S ribosomal protein S7-A OS=Saccharomyces cerevisiae (strain ATCC 204508 / S288c) OX=559292 GN=RPS7A PE=1 SV=4	72	16	51	9	21.6	RPS7A	-0.12531	0.0544475
A5Z2X5	UPF0495 protein YPR010C-A OS=Saccharomyces cerevisiae (strain ATCC 204508 / S288c) OX=559292 GN=YPR010C-A PE=3 SV=1	22	1	1	1	7.9	NA	-0.124844	0.483517
P30902	ATP synthase subunit d, mitochondrial OS=Saccharomyces cerevisiae (strain ATCC 204508 / S288c) OX=559292 GN=ATP7 PE=1 SV=2	74	15	61	15	19.8	ATP7	-0.124565	0.272498
P32468	Cell division control protein 12 OS=Saccharomyces cerevisiae (strain ATCC 204508 / S288c) OX=559292 GN=CDC12 PE=1 SV=1	43	15	26	15	46.6	CDC12	-0.124507	0.00460401
P0CX55	40S ribosomal protein S18-A OS=Saccharomyces cerevisiae (strain ATCC 204508 / S288c) OX=559292 GN=RPS18A PE=1 SV=1	64	13	57	13	17	RPS18A	-0.123845	0.0733579
Q07451	Endoplasmic reticulum transmembrane protein 3 OS=Saccharomyces cerevisiae (strain ATCC 204508 / S288c) OX=559292 GN=YET3 PE=1 SV=1	30	7	15	7	22.9	YET3	-0.123827	0.287134
Q04373	Pumilio homology domain family member 6 OS=Saccharomyces cerevisiae (strain ATCC 204508 / S288c) OX=559292 GN=PUF6 PE=1 SV=1	22	16	29	16	75.1	PUF6	-0.123484	0.166586
P19880	AP-1-like transcription factor YAP1 OS=Saccharomyces cerevisiae (strain ATCC 204508 / S288c) OX=559292 GN=YAP1 PE=1 SV=2	2	1	1	1	72.5	YAP1	-0.123458	0.749145
P36101	tRNA threonylcarbamoyladenosine dehydratase 2 OS=Saccharomyces cerevisiae (strain ATCC 204508 / S288c) OX=559292 GN=TCD2 PE=1 SV=1	8	3	4	3	50.2	TCD2	-0.12324	0.132943
Q07825	Putative Xaa-Pro aminopeptidase FRA1 OS=Saccharomyces cerevisiae (strain ATCC 204508 / S288c) OX=559292 GN=FRA1 PE=1 SV=1	17	12	29	12	84.9	FRA1	-0.121782	0.000854553
P32897	Mitochondrial import inner membrane translocase subunit TIM23 OS=Saccharomyces cerevisiae (strain ATCC 204508 / S288c) OX=559292 GN=TIM23 PE=1 SV=1	32	4	8	4	23.2	TIM23	-0.121624	0.18958
P25043	Proteasome subunit beta type-2 OS=Saccharomyces cerevisiae (strain ATCC 204508 / S288c) OX=559292 GN=PUP1 PE=1 SV=1	28	7	12	7	28.3	PUP1	-0.121364	0.321996
P34761	Protein WHI3 OS=Saccharomyces cerevisiae (strain ATCC 204508 / S288c) OX=559292 GN=WHI3 PE=1 SV=1	5	3	5	3	71.2	WHI3	-0.120136	0.33003
P89105	RNA polymerase-associated protein CTR9 OS=Saccharomyces cerevisiae (strain ATCC 204508 / S288c) OX=559292 GN=CTR9 PE=1 SV=3	14	12	23	12	124.6	CTR9	-0.119491	0.190712
P32388	54S ribosomal protein MRP49, mitochondrial OS=Saccharomyces cerevisiae (strain ATCC 204508 / S288c) OX=559292 GN=MRP49 PE=1 SV=1	25	3	4	3	16	MRP49	-0.118961	0.62534
Q3E846	Cytochrome c oxidase assembly factor 6 OS=Saccharomyces cerevisiae (strain ATCC 204508 / S288c) OX=559292 GN=COA6 PE=1 SV=1	48	5	8	5	12.4	COA6	-0.118925	0.157264
Q05166	Nucleoporin ASM4 OS=Saccharomyces cerevisiae (strain ATCC 204508 / S288c) OX=559292 GN=ASM4 PE=1 SV=1	3	2	3	2	58.8	ASM4	-0.118702	0.499871
P16451	Pyruvate dehydrogenase complex protein X component, mitochondrial OS=Saccharomyces cerevisiae (strain ATCC 204508 / S288c) OX=559292 GN=PDX1 PE=1 SV=1	56	19	37	19	45.3	PDX1	-0.117762	0.00124658
Q06107	Uncharacterized TLC domain-containing protein YPR114W OS=Saccharomyces cerevisiae (strain ATCC 204508 / S288c) OX=559292 GN=YPR114W PE=1 SV=1	9	3	3	3	36.7	NA	-0.117433	0.181558
P24784	ATP-dependent RNA helicase DBP1 OS=Saccharomyces cerevisiae (strain ATCC 204508 / S288c) OX=559292 GN=DBP1 PE=1 SV=2	30	14	28	9	67.9	DBP1	-0.117283	0.285856
P53224	Protein ORM1 OS=Saccharomyces cerevisiae (strain ATCC 204508 / S288c) OX=559292 GN=ORM1 PE=1 SV=1	8	2	3	1	25.2	ORM1	-0.117076	0.0163624
Q03290	RNA polymerase II transcription factor B subunit 3 OS=Saccharomyces cerevisiae (strain ATCC 204508 / S288c) OX=559292 GN=TFB3 PE=1 SV=1	2	1	1	1	38.1	TFB3	-0.11687	0.605647
P53334	Probable family 17 glucosidase SCW4 OS=Saccharomyces cerevisiae (strain ATCC 204508 / S288c) OX=559292 GN=SCW4 PE=1 SV=1	23	9	18	9	40.1	SCW4	-0.116741	0.077138
P53904	Tubulin-specific chaperone B OS=Saccharomyces cerevisiae (strain ATCC 204508 / S288c) OX=559292 GN=ALF1 PE=1 SV=1	7	2	4	2	28.3	ALF1	-0.116594	0.39055
P47037	Structural maintenance of chromosomes protein 3 OS=Saccharomyces cerevisiae (strain ATCC 204508 / S288c) OX=559292 GN=SMC3 PE=1 SV=1	3	4	6	4	141.3	SMC3	-0.116171	0.0259332
Q03254	RNA polymerase II subunit A C-terminal domain phosphatase OS=Saccharomyces cerevisiae (strain ATCC 204508 / S288c) OX=559292 GN=FCP1 PE=1 SV=1	3	1	2	1	83.4	FCP1	-0.115971	0.378869
P32860	NifU-like protein, mitochondrial OS=Saccharomyces cerevisiae (strain ATCC 204508 / S288c) OX=559292 GN=NFU1 PE=1 SV=2	53	11	21	11	29.2	NFU1	-0.115217	0.183031
Q05567	Sphingosine-1-phosphate lyase OS=Saccharomyces cerevisiae (strain ATCC 204508 / S288c) OX=559292 GN=DPL1 PE=1 SV=1	31	15	26	15	65.5	DPL1	-0.11511	0.0189278
P36040	Proteasome assembly chaperone 2 OS=Saccharomyces cerevisiae (strain ATCC 204508 / S288c) OX=559292 GN=ADD66 PE=1 SV=1	9	2	3	2	30.7	ADD66	-0.115099	0.36252
P37296	V-type proton ATPase subunit a, Golgi isoform OS=Saccharomyces cerevisiae (strain ATCC 204508 / S288c) OX=559292 GN=STV1 PE=1 SV=2	5	5	8	5	101.6	STV1	-0.112839	0.0695213
P32591	SWI/SNF complex subunit SWI3 OS=Saccharomyces cerevisiae (strain ATCC 204508 / S288c) OX=559292 GN=SWI3 PE=1 SV=1	8	6	12	6	92.9	SWI3	-0.112793	0.102666
P53897	mRNA stability protein IGO1 OS=Saccharomyces cerevisiae (strain ATCC 204508 / S288c) OX=559292 GN=IGO1 PE=1 SV=1	8	1	2	1	18	IGO1	-0.112656	0.0975157
P43558	Ubiquitin thioesterase OTU1 OS=Saccharomyces cerevisiae (strain ATCC 204508 / S288c) OX=559292 GN=OTU1 PE=1 SV=1	21	5	10	5	33.5	OTU1	-0.112595	0.527103
Q12672	60S ribosomal protein L21-B OS=Saccharomyces cerevisiae (strain ATCC 204508 / S288c) OX=559292 GN=RPL21B PE=1 SV=1	56	10	39	10	18.3	RPL21B	-0.112431	0.0552753
P53100	Putative 2-hydroxyacid dehydrogenase YGL185C OS=Saccharomyces cerevisiae (strain ATCC 204508 / S288c) OX=559292 GN=YGL185C PE=1 SV=1	2	1	2	1	43	NA	-0.111589	0.466823
Q00684	Tyrosine-protein phosphatase CDC14 OS=Saccharomyces cerevisiae (strain ATCC 204508 / S288c) OX=559292 GN=CDC14 PE=1 SV=2	14	7	12	7	61.9	CDC14	-0.111537	0.507468
P38266	Altered inheritance of mitochondria protein 3 OS=Saccharomyces cerevisiae (strain ATCC 204508 / S288c) OX=559292 GN=AIM3 PE=1 SV=3	2	2	4	2	103.8	AIM3	-0.111044	0.429536
P39515	Mitochondrial import inner membrane translocase subunit TIM17 OS=Saccharomyces cerevisiae (strain ATCC 204508 / S288c) OX=559292 GN=TIM17 PE=1 SV=1	53	6	13	6	16.6	TIM17	-0.110868	0.199292
P40563	Altered inheritance of mitochondria protein 21 OS=Saccharomyces cerevisiae (strain ATCC 204508 / S288c) OX=559292 GN=AIM21 PE=1 SV=1	3	2	4	2	74.7	AIM21	-0.110282	0.511894
P38688	Signal recognition particle subunit SRP72 OS=Saccharomyces cerevisiae (strain ATCC 204508 / S288c) OX=559292 GN=SRP72 PE=1 SV=2	21	13	24	13	73.5	SRP72	-0.109855	0.204513
P52489	Pyruvate kinase 2 OS=Saccharomyces cerevisiae (strain ATCC 204508 / S288c) OX=559292 GN=PYK2 PE=1 SV=1	14	8	20	6	55.2	PYK2	-0.109713	0.0470939
Q02948	Vacuolar protein sorting-associated protein 30 OS=Saccharomyces cerevisiae (strain ATCC 204508 / S288c) OX=559292 GN=VPS30 PE=1 SV=1	3	2	14	2	63.2	VPS30	-0.109526	0.315566
P16649	General transcriptional corepressor TUP1 OS=Saccharomyces cerevisiae (strain ATCC 204508 / S288c) OX=559292 GN=TUP1 PE=1 SV=2	23	15	31	15	78.3	TUP1	-0.109292	0.125977
P40892	Putative acetyltransferase YJL218W OS=Saccharomyces cerevisiae (strain ATCC 204508 / S288c) OX=559292 GN=YJL218W PE=1 SV=1	4	1	1	1	21.5	NA	-0.108635	0.664708
P34760	Peroxiredoxin TSA1 OS=Saccharomyces cerevisiae (strain ATCC 204508 / S288c) OX=559292 GN=TSA1 PE=1 SV=3	90	15	51	14	21.6	TSA1	-0.108544	0.476237
P38797	Protein phosphatase 2C homolog 7, mitochondrial OS=Saccharomyces cerevisiae (strain ATCC 204508 / S288c) OX=559292 GN=PTC7 PE=1 SV=2	19	7	13	7	37.8	PTC7	-0.108089	0.197147
P36108	DOA4-independent degradation protein 4 OS=Saccharomyces cerevisiae (strain ATCC 204508 / S288c) OX=559292 GN=DID4 PE=1 SV=2	10	3	6	3	26.3	DID4	-0.107946	0.509065
P0CX48	40S ribosomal protein S11-B OS=Saccharomyces cerevisiae (strain ATCC 204508 / S288c) OX=559292 GN=RPS11B PE=1 SV=1	54	11	34	11	17.7	RPS11B	-0.107688	0.0467532
P47006	DNA-directed RNA polymerase I subunit RPA34 OS=Saccharomyces cerevisiae (strain ATCC 204508 / S288c) OX=559292 GN=RPA34 PE=1 SV=1	20	5	10	5	26.9	RPA34	-0.107423	0.117619
P32771	S-(hydroxymethyl)glutathione dehydrogenase OS=Saccharomyces cerevisiae (strain ATCC 204508 / S288c) OX=559292 GN=SFA1 PE=1 SV=1	47	15	32	15	41	SFA1	-0.10702	0.0757844
P53829	Protein CAF40 OS=Saccharomyces cerevisiae (strain ATCC 204508 / S288c) OX=559292 GN=CAF40 PE=1 SV=1	6	2	3	2	41.1	CAF40	-0.10694	0.756018
Q12743	DER1-like family member protein 1 OS=Saccharomyces cerevisiae (strain ATCC 204508 / S288c) OX=559292 GN=DFM1 PE=1 SV=1	9	3	5	3	38.1	DFM1	-0.106891	0.309365
Q01476	Ubiquitin carboxyl-terminal hydrolase 2 OS=Saccharomyces cerevisiae (strain ATCC 204508 / S288c) OX=559292 GN=UBP2 PE=1 SV=2	7	7	11	7	146.3	UBP2	-0.106686	0.281069
P16387	Pyruvate dehydrogenase E1 component subunit alpha, mitochondrial OS=Saccharomyces cerevisiae (strain ATCC 204508 / S288c) OX=559292 GN=PDA1 PE=1 SV=2	72	32	101	32	46.3	PDA1	-0.106189	0.00289224
P15731	Ubiquitin-conjugating enzyme E2 4 OS=Saccharomyces cerevisiae (strain ATCC 204508 / S288c) OX=559292 GN=UBC4 PE=1 SV=1	38	3	11	3	16.4	UBC4	-0.105871	0.577697
P48365	GTPase-activating protein GYP7 OS=Saccharomyces cerevisiae (strain ATCC 204508 / S288c) OX=559292 GN=GYP7 PE=1 SV=1	8	5	9	5	87.3	GYP7	-0.105534	0.00101484
P05759	Ubiquitin-40S ribosomal protein S31 OS=Saccharomyces cerevisiae (strain ATCC 204508 / S288c) OX=559292 GN=RPS31 PE=1 SV=3	66	13	65	6	17.2	RPS31	-0.105162	0.0183525
P53235	Eukaryotic translation initiation factor 2A OS=Saccharomyces cerevisiae (strain ATCC 204508 / S288c) OX=559292 GN=YGR054W PE=1 SV=1	44	21	42	21	71.3	NA	-0.105117	0.226375
Q03835	Monothiol glutaredoxin-3 OS=Saccharomyces cerevisiae (strain ATCC 204508 / S288c) OX=559292 GN=GRX3 PE=1 SV=2	19	6	16	3	28.2	GRX3	-0.104994	0.372398
P38221	Phosphatidate cytidylyltransferase OS=Saccharomyces cerevisiae (strain ATCC 204508 / S288c) OX=559292 GN=CDS1 PE=1 SV=1	13	6	10	6	51.8	CDS1	-0.104539	0.494939
P32521	Actin cytoskeleton-regulatory complex protein PAN1 OS=Saccharomyces cerevisiae (strain ATCC 204508 / S288c) OX=559292 GN=PAN1 PE=1 SV=2	17	20	40	20	160.2	PAN1	-0.104206	0.337936
Q06705	Phosphatidylinositol transfer protein CSR1 OS=Saccharomyces cerevisiae (strain ATCC 204508 / S288c) OX=559292 GN=CSR1 PE=1 SV=1	5	2	4	2	47.4	CSR1	-0.103861	0.571356
Q05123	Actin-like protein ARP9 OS=Saccharomyces cerevisiae (strain ATCC 204508 / S288c) OX=559292 GN=ARP9 PE=1 SV=1	13	6	9	6	53	ARP9	-0.10288	0.247002
P33328	Synaptobrevin homolog 2 OS=Saccharomyces cerevisiae (strain ATCC 204508 / S288c) OX=559292 GN=SNC2 PE=1 SV=2	26	4	6	3	12.9	SNC2	-0.102847	0.206513
P32473	Pyruvate dehydrogenase E1 component subunit beta, mitochondrial OS=Saccharomyces cerevisiae (strain ATCC 204508 / S288c) OX=559292 GN=PDB1 PE=1 SV=2	48	13	57	13	40	PDB1	-0.102341	0.0472569
P46959	tRNA (adenine(58)-N(1))-methyltransferase catalytic subunit TRM61 OS=Saccharomyces cerevisiae (strain ATCC 204508 / S288c) OX=559292 GN=GCD14 PE=1 SV=1	4	2	3	2	43.9	GCD14	-0.102286	0.295033
P43561	Iron transport multicopper oxidase FET5 OS=Saccharomyces cerevisiae (strain ATCC 204508 / S288c) OX=559292 GN=FET5 PE=1 SV=1	15	7	12	7	70.8	FET5	-0.102185	0.0421824
P53878	Uncharacterized oxidoreductase YNL181W OS=Saccharomyces cerevisiae (strain ATCC 204508 / S288c) OX=559292 GN=YNL181W PE=1 SV=2	7	3	7	3	46.5	NA	-0.101492	0.674547
P81449	ATP synthase subunit e, mitochondrial OS=Saccharomyces cerevisiae (strain ATCC 204508 / S288c) OX=559292 GN=TIM11 PE=1 SV=2	38	4	6	4	10.9	TIM11	-0.10142	0.529088
P40051	Intermediate cleaving peptidase 55 OS=Saccharomyces cerevisiae (strain ATCC 204508 / S288c) OX=559292 GN=ICP55 PE=1 SV=1	3	2	3	2	58	ICP55	-0.101378	0.374263
Q04371	Damage-control phosphatase YMR027W OS=Saccharomyces cerevisiae (strain ATCC 204508 / S288c) OX=559292 GN=YMR027W PE=1 SV=1	44	19	38	19	54.1	NA	-0.101308	0.22078
Q08686	Thiosulfate sulfurtransferase TUM1 OS=Saccharomyces cerevisiae (strain ATCC 204508 / S288c) OX=559292 GN=TUM1 PE=1 SV=1	40	12	25	12	34.2	TUM1	-0.101187	0.261218
P23776	Glucan 1,3-beta-glucosidase I/II OS=Saccharomyces cerevisiae (strain ATCC 204508 / S288c) OX=559292 GN=EXG1 PE=1 SV=1	33	12	24	12	51.3	EXG1	-0.100992	0.0438885
P00445	Superoxide dismutase [Cu-Zn] OS=Saccharomyces cerevisiae (strain ATCC 204508 / S288c) OX=559292 GN=SOD1 PE=1 SV=2	71	9	32	9	15.8	SOD1	-0.100843	0.551105
P07251	ATP synthase subunit alpha, mitochondrial OS=Saccharomyces cerevisiae (strain ATCC 204508 / S288c) OX=559292 GN=ATP1 PE=1 SV=5	74	40	289	40	58.6	ATP1	-0.100754	0.17009
Q99321	Diphosphoinositol polyphosphate phosphohydrolase DDP1 OS=Saccharomyces cerevisiae (strain ATCC 204508 / S288c) OX=559292 GN=DDP1 PE=1 SV=3	48	7	14	7	21.6	DDP1	-0.100447	0.43559
P39525	3-oxoacyl-[acyl-carrier-protein] synthase homolog OS=Saccharomyces cerevisiae (strain ATCC 204508 / S288c) OX=559292 GN=CEM1 PE=1 SV=1	8	3	4	3	47.5	CEM1	-0.100165	0.257082
P32792	UPF0744 protein YSC83 OS=Saccharomyces cerevisiae (strain ATCC 204508 / S288c) OX=559292 GN=YSC83 PE=1 SV=1	18	5	10	5	44.2	YSC83	-0.099537	0.408887
P22936	Apurinic-apyrimidinic endonuclease 1 OS=Saccharomyces cerevisiae (strain ATCC 204508 / S288c) OX=559292 GN=APN1 PE=1 SV=4	15	4	8	4	41.4	APN1	-0.0991894	0.488374
Q08220	Glutathione synthetase OS=Saccharomyces cerevisiae (strain ATCC 204508 / S288c) OX=559292 GN=GSH2 PE=1 SV=1	41	18	38	18	55.8	GSH2	-0.0988243	0.305356
P32909	Protein SMY2 OS=Saccharomyces cerevisiae (strain ATCC 204508 / S288c) OX=559292 GN=SMY2 PE=1 SV=2	4	2	4	2	81.3	SMY2	-0.0977879	0.552018
Q12496	Uncharacterized protein YOL098C OS=Saccharomyces cerevisiae (strain ATCC 204508 / S288c) OX=559292 GN=YOL098C PE=1 SV=1	19	18	35	17	118.3	NA	-0.0976091	0.0771066
P23293	Serine/threonine-protein kinase BUR1 OS=Saccharomyces cerevisiae (strain ATCC 204508 / S288c) OX=559292 GN=SGV1 PE=1 SV=1	7	5	8	5	74.2	SGV1	-0.0974362	0.427598
Q08968	Protein adenylyltransferase SelO, mitochondrial OS=Saccharomyces cerevisiae (strain ATCC 204508 / S288c) OX=559292 GN=FMP40 PE=1 SV=1	11	8	18	8	78.3	FMP40	-0.0974336	0.102762
P34160	Nuclear cap-binding protein complex subunit 1 OS=Saccharomyces cerevisiae (strain ATCC 204508 / S288c) OX=559292 GN=STO1 PE=1 SV=2	25	19	33	19	100	STO1	-0.0972056	0.0227779
Q03266	Aminodeoxychorismate lyase OS=Saccharomyces cerevisiae (strain ATCC 204508 / S288c) OX=559292 GN=ABZ2 PE=1 SV=1	13	4	7	4	42.6	ABZ2	-0.0969557	0.377367
P21965	Protein kinase MCK1 OS=Saccharomyces cerevisiae (strain ATCC 204508 / S288c) OX=559292 GN=MCK1 PE=1 SV=1	49	15	29	15	43.1	MCK1	-0.0968865	0.0127489
P41735	5-demethoxyubiquinone hydroxylase, mitochondrial OS=Saccharomyces cerevisiae (strain ATCC 204508 / S288c) OX=559292 GN=CAT5 PE=1 SV=2	4	1	2	1	26	CAT5	-0.0968174	0.599785
P38962	Golgi apparatus membrane protein TVP23 OS=Saccharomyces cerevisiae (strain ATCC 204508 / S288c) OX=559292 GN=TVP23 PE=1 SV=1	9	2	4	2	23.1	TVP23	-0.0966438	0.0883586
Q12674	Probable phospholipid-transporting ATPase DNF3 OS=Saccharomyces cerevisiae (strain ATCC 204508 / S288c) OX=559292 GN=DNF3 PE=1 SV=1	0	1	1	1	188.2	DNF3	-0.0966108	0.423637
P40422	DNA-directed RNA polymerases I, II, and III subunit RPABC4 OS=Saccharomyces cerevisiae (strain ATCC 204508 / S288c) OX=559292 GN=RPC10 PE=1 SV=1	39	2	6	2	7.7	RPC10	-0.0964304	0.141159
P39724	BolA-like protein 3 OS=Saccharomyces cerevisiae (strain ATCC 204508 / S288c) OX=559292 GN=BOL3 PE=1 SV=1	6	1	2	1	13.3	BOL3	-0.0963669	0.618003
P46990	60S ribosomal protein L17-B OS=Saccharomyces cerevisiae (strain ATCC 204508 / S288c) OX=559292 GN=RPL17B PE=1 SV=2	51	8	34	1	20.5	RPL17B	-0.0962567	0.00702371
Q12500	Late secretory pathway protein AVL9 OS=Saccharomyces cerevisiae (strain ATCC 204508 / S288c) OX=559292 GN=AVL9 PE=1 SV=1	2	2	3	2	86.4	AVL9	-0.0960013	0.412946
P39936	Eukaryotic initiation factor 4F subunit p130 OS=Saccharomyces cerevisiae (strain ATCC 204508 / S288c) OX=559292 GN=TIF4632 PE=1 SV=1	6	6	16	3	103.8	TIF4632	-0.0956545	0.269726
P00830	ATP synthase subunit beta, mitochondrial OS=Saccharomyces cerevisiae (strain ATCC 204508 / S288c) OX=559292 GN=ATP2 PE=1 SV=2	82	35	280	35	54.8	ATP2	-0.0956054	0.0120458
P38182	Autophagy-related protein 8 OS=Saccharomyces cerevisiae (strain ATCC 204508 / S288c) OX=559292 GN=ATG8 PE=1 SV=1	29	4	4	4	13.6	ATG8	-0.0955109	0.15322
P38811	Transcription-associated protein 1 OS=Saccharomyces cerevisiae (strain ATCC 204508 / S288c) OX=559292 GN=TRA1 PE=1 SV=1	1	2	2	2	432.9	TRA1	-0.0949652	0.345108
P39105	Lysophospholipase 1 OS=Saccharomyces cerevisiae (strain ATCC 204508 / S288c) OX=559292 GN=PLB1 PE=1 SV=2	13	7	13	7	71.6	PLB1	-0.0945251	0.16547
P54730	UBX domain-containing protein 4 OS=Saccharomyces cerevisiae (strain ATCC 204508 / S288c) OX=559292 GN=UBX4 PE=1 SV=1	12	5	8	5	46.9	UBX4	-0.0942772	0.186052
P43609	Chromatin structure-remodeling complex protein RSC8 OS=Saccharomyces cerevisiae (strain ATCC 204508 / S288c) OX=559292 GN=RSC8 PE=1 SV=1	36	19	38	19	63.1	RSC8	-0.0941274	0.257862
P46982	Alpha-1,2-mannosyltransferase MNN5 OS=Saccharomyces cerevisiae (strain ATCC 204508 / S288c) OX=559292 GN=MNN5 PE=1 SV=2	7	4	7	4	67.2	MNN5	-0.0936247	0.655654
Q12328	Mitochondrial import inner membrane translocase subunit TIM22 OS=Saccharomyces cerevisiae (strain ATCC 204508 / S288c) OX=559292 GN=TIM22 PE=1 SV=1	13	2	3	2	21.9	TIM22	-0.0935692	0.130013
P18239	ADP,ATP carrier protein 2 OS=Saccharomyces cerevisiae (strain ATCC 204508 / S288c) OX=559292 GN=PET9 PE=1 SV=2	63	24	310	24	34.4	PET9	-0.0935605	0.168578
P53331	RNA exonuclease 1 OS=Saccharomyces cerevisiae (strain ATCC 204508 / S288c) OX=559292 GN=RNH70 PE=1 SV=1	4	3	4	3	62.8	RNH70	-0.0934188	0.556356
P20433	DNA-directed RNA polymerase II subunit RPB4 OS=Saccharomyces cerevisiae (strain ATCC 204508 / S288c) OX=559292 GN=RPB4 PE=1 SV=1	9	1	2	1	25.4	RPB4	-0.09331	0.349419
P30657	Proteasome subunit beta type-7 OS=Saccharomyces cerevisiae (strain ATCC 204508 / S288c) OX=559292 GN=PRE4 PE=1 SV=1	54	8	16	8	29.4	PRE4	-0.0932549	0.0434037
P38969	Pentamidine resistance factor, mitochondrial OS=Saccharomyces cerevisiae (strain ATCC 204508 / S288c) OX=559292 GN=PNT1 PE=1 SV=2	4	1	2	1	48.9	PNT1	-0.0925181	0.728707
Q12156	Protein AIM7 OS=Saccharomyces cerevisiae (strain ATCC 204508 / S288c) OX=559292 GN=AIM7 PE=1 SV=1	19	3	5	3	17.1	AIM7	-0.09244	0.567967
P07256	Cytochrome b-c1 complex subunit 1, mitochondrial OS=Saccharomyces cerevisiae (strain ATCC 204508 / S288c) OX=559292 GN=COR1 PE=1 SV=1	71	27	108	27	50.2	COR1	-0.0922161	0.0214437
Q03441	Sporulation protein RMD1 OS=Saccharomyces cerevisiae (strain ATCC 204508 / S288c) OX=559292 GN=RMD1 PE=1 SV=1	2	1	2	1	49.9	RMD1	-0.0919425	0.750349
P39015	Suppressor protein STM1 OS=Saccharomyces cerevisiae (strain ATCC 204508 / S288c) OX=559292 GN=STM1 PE=1 SV=3	68	24	87	24	30	STM1	-0.0917594	0.403244
P34248	Probable intramembrane protease YKL100C OS=Saccharomyces cerevisiae (strain ATCC 204508 / S288c) OX=559292 GN=YKL100C PE=1 SV=1	2	1	2	1	67.5	NA	-0.0916721	0.219829
Q12018	Cell division control protein 53 OS=Saccharomyces cerevisiae (strain ATCC 204508 / S288c) OX=559292 GN=CDC53 PE=1 SV=1	32	23	34	23	93.9	CDC53	-0.0914379	0.217173
P23291	Casein kinase I homolog 1 OS=Saccharomyces cerevisiae (strain ATCC 204508 / S288c) OX=559292 GN=YCK1 PE=1 SV=1	38	14	24	12	61.7	YCK1	-0.0914363	0.0829778
P32864	Rab proteins geranylgeranyltransferase component A OS=Saccharomyces cerevisiae (strain ATCC 204508 / S288c) OX=559292 GN=MRS6 PE=1 SV=2	7	4	6	4	67.3	MRS6	-0.0909134	0.0568087
P0CH09	Ubiquitin-60S ribosomal protein L40 OS=Saccharomyces cerevisiae (strain ATCC 204508 / S288c) OX=559292 GN=RPL40B PE=1 SV=1	54	8	47	1	14.5	RPL40B	-0.0902793	0.674041
P23561	Serine/threonine-protein kinase STE11 OS=Saccharomyces cerevisiae (strain ATCC 204508 / S288c) OX=559292 GN=STE11 PE=1 SV=3	1	1	2	1	80.7	STE11	-0.0901512	0.460856
P47170	Vacuolar membrane-associated protein IML1 OS=Saccharomyces cerevisiae (strain ATCC 204508 / S288c) OX=559292 GN=IML1 PE=1 SV=1	2	2	4	2	181.8	IML1	-0.0899918	0.432701
Q12434	Rho GDP-dissociation inhibitor OS=Saccharomyces cerevisiae (strain ATCC 204508 / S288c) OX=559292 GN=RDI1 PE=1 SV=1	52	8	18	8	23.1	RDI1	-0.0893585	0.425709
P47045	Mitochondrial import inner membrane translocase subunit TIM54 OS=Saccharomyces cerevisiae (strain ATCC 204508 / S288c) OX=559292 GN=TIM54 PE=1 SV=1	14	3	5	3	54.1	TIM54	-0.0892349	0.952787
P38351	RNA polymerase II-associated protein 1 OS=Saccharomyces cerevisiae (strain ATCC 204508 / S288c) OX=559292 GN=PAF1 PE=1 SV=1	5	3	5	3	51.8	PAF1	-0.0892348	0.0135955
Q06698	Putative ATP-dependent RNA helicase YLR419W OS=Saccharomyces cerevisiae (strain ATCC 204508 / S288c) OX=559292 GN=YLR419W PE=1 SV=1	4	5	10	5	162.9	NA	-0.0881816	0.0185407
P05744	60S ribosomal protein L33-A OS=Saccharomyces cerevisiae (strain ATCC 204508 / S288c) OX=559292 GN=RPL33A PE=1 SV=3	48	6	26	1	12.1	RPL33A	-0.0879581	0.0847257
P33441	THO complex subunit MFT1 OS=Saccharomyces cerevisiae (strain ATCC 204508 / S288c) OX=559292 GN=MFT1 PE=1 SV=1	4	2	4	1	45	MFT1	-0.087872	0.507551
P40087	DNA damage-inducible protein 1 OS=Saccharomyces cerevisiae (strain ATCC 204508 / S288c) OX=559292 GN=DDI1 PE=1 SV=1	25	9	23	9	47.3	DDI1	-0.0877685	0.0978315
Q08422	AN1-type zinc finger protein TMC1 OS=Saccharomyces cerevisiae (strain ATCC 204508 / S288c) OX=559292 GN=TMC1 PE=1 SV=1	17	2	4	2	16.7	TMC1	-0.0876408	0.162762
P20436	DNA-directed RNA polymerases I, II, and III subunit RPABC3 OS=Saccharomyces cerevisiae (strain ATCC 204508 / S288c) OX=559292 GN=RPB8 PE=1 SV=1	14	2	4	2	16.5	RPB8	-0.0875877	0.193074
P33329	Serine/threonine-protein phosphatase PP-Z2 OS=Saccharomyces cerevisiae (strain ATCC 204508 / S288c) OX=559292 GN=PPZ2 PE=1 SV=4	7	4	8	3	78.4	PPZ2	-0.0875348	0.24839
Q01976	ADP-ribose pyrophosphatase OS=Saccharomyces cerevisiae (strain ATCC 204508 / S288c) OX=559292 GN=YSA1 PE=1 SV=2	32	9	16	9	26.1	YSA1	-0.087037	0.306181
P35725	Uncharacterized protein YKL063C OS=Saccharomyces cerevisiae (strain ATCC 204508 / S288c) OX=559292 GN=YKL063C PE=1 SV=1	19	3	6	3	19	NA	-0.0869141	0.282692
P34223	UBX domain-containing protein 1 OS=Saccharomyces cerevisiae (strain ATCC 204508 / S288c) OX=559292 GN=SHP1 PE=1 SV=1	38	12	20	12	47	SHP1	-0.0867773	0.164272
P30619	Protein transport protein SEC1 OS=Saccharomyces cerevisiae (strain ATCC 204508 / S288c) OX=559292 GN=SEC1 PE=1 SV=1	8	4	6	4	83.4	SEC1	-0.0865566	0.415943
P38934	Nuclear segregation protein BFR1 OS=Saccharomyces cerevisiae (strain ATCC 204508 / S288c) OX=559292 GN=BFR1 PE=1 SV=1	66	37	79	37	54.6	BFR1	-0.0862661	0.0387528
P26785	60S ribosomal protein L16-B OS=Saccharomyces cerevisiae (strain ATCC 204508 / S288c) OX=559292 GN=RPL16B PE=1 SV=3	57	16	68	9	22.2	RPL16B	-0.0859098	0.542874
Q04279	Eisosome protein SEG1 OS=Saccharomyces cerevisiae (strain ATCC 204508 / S288c) OX=559292 GN=SEG1 PE=1 SV=1	7	7	12	7	105.8	SEG1	-0.0852324	0.321653
P53890	Bud neck protein 5 OS=Saccharomyces cerevisiae (strain ATCC 204508 / S288c) OX=559292 GN=BNI5 PE=1 SV=1	2	1	2	1	49.7	BNI5	-0.0850917	0.737439
P39990	13 kDa ribonucleoprotein-associated protein OS=Saccharomyces cerevisiae (strain ATCC 204508 / S288c) OX=559292 GN=SNU13 PE=1 SV=1	57	6	12	6	13.6	SNU13	-0.0850314	0.553905
P33327	NAD-specific glutamate dehydrogenase OS=Saccharomyces cerevisiae (strain ATCC 204508 / S288c) OX=559292 GN=GDH2 PE=1 SV=1	48	47	101	47	124.3	GDH2	-0.0850011	0.0745817
P31374	Serine/threonine-protein kinase PSK1 OS=Saccharomyces cerevisiae (strain ATCC 204508 / S288c) OX=559292 GN=PSK1 PE=1 SV=2	1	1	1	1	152.2	PSK1	-0.0844731	0.554532
P36154	Altered inheritance rate of mitochondria protein 29 OS=Saccharomyces cerevisiae (strain ATCC 204508 / S288c) OX=559292 GN=AIM29 PE=1 SV=1	30	5	9	5	18.4	AIM29	-0.0842288	0.482302
P17695	Glutaredoxin-2 OS=Saccharomyces cerevisiae (strain ATCC 204508 / S288c) OX=559292 GN=GRX2 PE=1 SV=3	34	5	12	5	15.9	GRX2	-0.0840437	0.529212
P25385	Protein transport protein BOS1 OS=Saccharomyces cerevisiae (strain ATCC 204508 / S288c) OX=559292 GN=BOS1 PE=1 SV=1	4	1	2	1	27.5	BOS1	-0.083237	0.511153
Q08962	60S ribosome subunit biogenesis protein NIP7 OS=Saccharomyces cerevisiae (strain ATCC 204508 / S288c) OX=559292 GN=NIP7 PE=1 SV=1	19	4	8	4	20.4	NIP7	-0.0830872	0.162571
P51401	60S ribosomal protein L9-B OS=Saccharomyces cerevisiae (strain ATCC 204508 / S288c) OX=559292 GN=RPL9B PE=1 SV=1	51	11	47	2	21.6	RPL9B	-0.0828123	0.0729396
P12695	Dihydrolipoyllysine-residue acetyltransferase component of pyruvate dehydrogenase complex, mitochondrial OS=Saccharomyces cerevisiae (strain ATCC 204508 / S288c) OX=559292 GN=LAT1 PE=1 SV=1	52	26	72	26	51.8	LAT1	-0.0827803	0.353444
Q04491	Protein transport protein SEC13 OS=Saccharomyces cerevisiae (strain ATCC 204508 / S288c) OX=559292 GN=SEC13 PE=1 SV=1	47	14	30	14	33	SEC13	-0.0827509	0.0202078
P40959	Sorting nexin MVP1 OS=Saccharomyces cerevisiae (strain ATCC 204508 / S288c) OX=559292 GN=MVP1 PE=1 SV=2	13	6	7	5	59.6	MVP1	-0.0826563	0.242708
P53115	Chromatin-remodeling ATPase INO80 OS=Saccharomyces cerevisiae (strain ATCC 204508 / S288c) OX=559292 GN=INO80 PE=1 SV=1	1	2	3	2	171.3	INO80	-0.0823596	0.662406
P33442	40S ribosomal protein S1-A OS=Saccharomyces cerevisiae (strain ATCC 204508 / S288c) OX=559292 GN=RPS1A PE=1 SV=2	79	29	107	7	28.7	RPS1A	-0.0817319	0.0921
P40157	Vacuolar import and degradation protein 27 OS=Saccharomyces cerevisiae (strain ATCC 204508 / S288c) OX=559292 GN=VID27 PE=1 SV=1	8	6	12	6	88.8	VID27	-0.0815631	0.551333
P06738	Glycogen phosphorylase OS=Saccharomyces cerevisiae (strain ATCC 204508 / S288c) OX=559292 GN=GPH1 PE=1 SV=4	46	32	72	32	103.2	GPH1	-0.081279	0.00643507
P38970	Serine/threonine-protein kinase HAL5 OS=Saccharomyces cerevisiae (strain ATCC 204508 / S288c) OX=559292 GN=HAL5 PE=1 SV=2	2	2	2	2	95.4	HAL5	-0.0812415	0.214606
P38342	3-ketodihydrosphingosine reductase TSC10 OS=Saccharomyces cerevisiae (strain ATCC 204508 / S288c) OX=559292 GN=TSC10 PE=1 SV=2	3	1	2	1	35.9	TSC10	-0.0810759	0.223942
P40212	60S ribosomal protein L13-B OS=Saccharomyces cerevisiae (strain ATCC 204508 / S288c) OX=559292 GN=RPL13B PE=1 SV=1	56	15	67	15	22.5	RPL13B	-0.0810525	0.234257
P50264	Polyamine oxidase FMS1 OS=Saccharomyces cerevisiae (strain ATCC 204508 / S288c) OX=559292 GN=FMS1 PE=1 SV=1	4	2	2	2	57.8	FMS1	-0.0794886	0.788209
P24276	Protein SSD1 OS=Saccharomyces cerevisiae (strain ATCC 204508 / S288c) OX=559292 GN=SSD1 PE=1 SV=1	27	29	57	29	139.9	SSD1	-0.0794461	0.132289
P33309	Protein DOM34 OS=Saccharomyces cerevisiae (strain ATCC 204508 / S288c) OX=559292 GN=DOM34 PE=1 SV=2	6	2	3	2	44	DOM34	-0.0789789	0.446548
Q03362	Uncharacterized protein YDR476C OS=Saccharomyces cerevisiae (strain ATCC 204508 / S288c) OX=559292 GN=YDR476C PE=1 SV=1	28	4	9	4	25.3	NA	-0.0788032	0.220022
P49017	2-methoxy-6-polyprenyl-1,4-benzoquinol methylase, mitochondrial OS=Saccharomyces cerevisiae (strain ATCC 204508 / S288c) OX=559292 GN=COQ5 PE=1 SV=1	42	9	17	9	34.7	COQ5	-0.0782973	0.357315
Q05778	Proteasome chaperone 1 OS=Saccharomyces cerevisiae (strain ATCC 204508 / S288c) OX=559292 GN=PBA1 PE=1 SV=2	23	4	8	4	30.7	PBA1	-0.0782683	0.016979
P02992	Elongation factor Tu, mitochondrial OS=Saccharomyces cerevisiae (strain ATCC 204508 / S288c) OX=559292 GN=TUF1 PE=1 SV=1	65	20	50	20	47.9	TUF1	-0.0782435	0.457466
P38249	Eukaryotic translation initiation factor 3 subunit A OS=Saccharomyces cerevisiae (strain ATCC 204508 / S288c) OX=559292 GN=RPG1 PE=1 SV=1	49	44	90	44	110.3	RPG1	-0.0781455	0.0359195
P38011	Guanine nucleotide-binding protein subunit beta-like protein OS=Saccharomyces cerevisiae (strain ATCC 204508 / S288c) OX=559292 GN=ASC1 PE=1 SV=4	76	19	127	19	34.8	ASC1	-0.077929	0.314902
P36010	Nucleoside diphosphate kinase OS=Saccharomyces cerevisiae (strain ATCC 204508 / S288c) OX=559292 GN=YNK1 PE=1 SV=1	68	11	32	11	17.2	YNK1	-0.0770367	0.179522
Q05016	NADP-dependent 3-hydroxy acid dehydrogenase OS=Saccharomyces cerevisiae (strain ATCC 204508 / S288c) OX=559292 GN=YMR226C PE=1 SV=1	75	19	50	19	29.1	NA	-0.076948	0.580855
P32386	ATP-dependent bile acid permease OS=Saccharomyces cerevisiae (strain ATCC 204508 / S288c) OX=559292 GN=YBT1 PE=1 SV=2	10	14	24	14	189	YBT1	-0.0765255	0.251677
Q06677	Auxilin-like clathrin uncoating factor SWA2 OS=Saccharomyces cerevisiae (strain ATCC 204508 / S288c) OX=559292 GN=SWA2 PE=1 SV=1	6	2	3	2	75	SWA2	-0.0762427	0.485261
Q03778	Riboflavin kinase OS=Saccharomyces cerevisiae (strain ATCC 204508 / S288c) OX=559292 GN=FMN1 PE=1 SV=1	11	2	4	2	24.5	FMN1	-0.076195	0.23032
P43555	Protein EMP47 OS=Saccharomyces cerevisiae (strain ATCC 204508 / S288c) OX=559292 GN=EMP47 PE=1 SV=1	32	11	19	11	50.3	EMP47	-0.0758843	0.565222
P40064	Nucleoporin NUP157 OS=Saccharomyces cerevisiae (strain ATCC 204508 / S288c) OX=559292 GN=NUP157 PE=1 SV=1	6	6	12	6	156.6	NUP157	-0.075662	0.626469
P23594	Serine/threonine-protein phosphatase PP2A-1 catalytic subunit OS=Saccharomyces cerevisiae (strain ATCC 204508 / S288c) OX=559292 GN=PPH21 PE=1 SV=1	19	5	9	2	41.9	PPH21	-0.0756548	0.320081
P41057	40S ribosomal protein S29-A OS=Saccharomyces cerevisiae (strain ATCC 204508 / S288c) OX=559292 GN=RPS29A PE=1 SV=3	50	5	11	5	6.7	RPS29A	-0.075386	0.212863
Q99258	3,4-dihydroxy-2-butanone 4-phosphate synthase OS=Saccharomyces cerevisiae (strain ATCC 204508 / S288c) OX=559292 GN=RIB3 PE=1 SV=1	49	9	21	9	22.6	RIB3	-0.0753	0.283627
P14120	60S ribosomal protein L30 OS=Saccharomyces cerevisiae (strain ATCC 204508 / S288c) OX=559292 GN=RPL30 PE=1 SV=3	70	7	57	7	11.4	RPL30	-0.075027	0.145795
P38089	Protein phosphatase 2C homolog 4 OS=Saccharomyces cerevisiae (strain ATCC 204508 / S288c) OX=559292 GN=PTC4 PE=1 SV=1	6	3	6	3	44.1	PTC4	-0.0749147	0.215167
P25451	Proteasome subunit beta type-3 OS=Saccharomyces cerevisiae (strain ATCC 204508 / S288c) OX=559292 GN=PUP3 PE=1 SV=1	40	8	14	8	22.6	PUP3	-0.0741682	0.59942
Q00578	General transcription and DNA repair factor IIH helicase subunit XPB OS=Saccharomyces cerevisiae (strain ATCC 204508 / S288c) OX=559292 GN=SSL2 PE=1 SV=1	1	1	2	1	95.3	SSL2	-0.0737376	0.711942
P38349	UBX domain-containing protein 7 OS=Saccharomyces cerevisiae (strain ATCC 204508 / S288c) OX=559292 GN=UBX7 PE=1 SV=1	8	3	3	3	50	UBX7	-0.07368	0.574275
P05749	60S ribosomal protein L22-A OS=Saccharomyces cerevisiae (strain ATCC 204508 / S288c) OX=559292 GN=RPL22A PE=1 SV=3	61	4	23	3	13.7	RPL22A	-0.0732446	0.598876
Q03407	Serine/threonine-protein kinase PKH1 OS=Saccharomyces cerevisiae (strain ATCC 204508 / S288c) OX=559292 GN=PKH1 PE=1 SV=1	7	5	10	4	86.2	PKH1	-0.0731841	0.401061
P40368	Nucleoporin NUP82 OS=Saccharomyces cerevisiae (strain ATCC 204508 / S288c) OX=559292 GN=NUP82 PE=1 SV=2	13	10	15	10	82	NUP82	-0.0731315	0.341618
Q06389	Calcium-binding protein NCS-1 OS=Saccharomyces cerevisiae (strain ATCC 204508 / S288c) OX=559292 GN=FRQ1 PE=1 SV=2	8	1	2	1	22	FRQ1	-0.0723935	0.284492
Q02969	Peroxisomal membrane protein PEX25 OS=Saccharomyces cerevisiae (strain ATCC 204508 / S288c) OX=559292 GN=PEX25 PE=1 SV=1	21	7	12	6	44.9	PEX25	-0.0720937	0.613402
P16550	Protein APA1 OS=Saccharomyces cerevisiae (strain ATCC 204508 / S288c) OX=559292 GN=APA1 PE=1 SV=4	47	13	29	13	36.5	APA1	-0.0718137	0.628015
P34227	Peroxiredoxin PRX1, mitochondrial OS=Saccharomyces cerevisiae (strain ATCC 204508 / S288c) OX=559292 GN=PRX1 PE=1 SV=1	56	13	44	13	29.5	PRX1	-0.0713481	0.0399332
Q02959	Histone deacetylase HOS3 OS=Saccharomyces cerevisiae (strain ATCC 204508 / S288c) OX=559292 GN=HOS3 PE=1 SV=1	4	3	5	2	79.2	HOS3	-0.0709985	0.162459
P54838	Dihydroxyacetone kinase 1 OS=Saccharomyces cerevisiae (strain ATCC 204508 / S288c) OX=559292 GN=DAK1 PE=1 SV=1	69	33	75	33	62.2	DAK1	-0.0708222	0.0184897
P32774	Transcription initiation factor IIA subunit 2 OS=Saccharomyces cerevisiae (strain ATCC 204508 / S288c) OX=559292 GN=TOA2 PE=1 SV=1	16	1	2	1	13.5	TOA2	-0.0707949	0.704684
Q06385	Vacuolar protein sorting-associated protein 74 OS=Saccharomyces cerevisiae (strain ATCC 204508 / S288c) OX=559292 GN=VPS74 PE=1 SV=1	36	9	17	9	39.3	VPS74	-0.0707844	0.413127
P15108	ATP-dependent molecular chaperone HSC82 OS=Saccharomyces cerevisiae (strain ATCC 204508 / S288c) OX=559292 GN=HSC82 PE=1 SV=4	76	65	288	15	80.9	HSC82	-0.0705853	0.273926
P07280	40S ribosomal protein S19-A OS=Saccharomyces cerevisiae (strain ATCC 204508 / S288c) OX=559292 GN=RPS19A PE=1 SV=2	75	15	69	15	15.9	RPS19A	-0.0705554	0.0623577
Q12176	Ribosome biogenesis protein MAK21 OS=Saccharomyces cerevisiae (strain ATCC 204508 / S288c) OX=559292 GN=MAK21 PE=1 SV=1	9	9	15	9	116.6	MAK21	-0.0703988	0.15774
Q99257	mRNA export factor MEX67 OS=Saccharomyces cerevisiae (strain ATCC 204508 / S288c) OX=559292 GN=MEX67 PE=1 SV=1	7	3	5	3	67.3	MEX67	-0.0702595	0.366985
P14922	General transcriptional corepressor CYC8 OS=Saccharomyces cerevisiae (strain ATCC 204508 / S288c) OX=559292 GN=CYC8 PE=1 SV=2	8	6	10	5	107.1	CYC8	-0.0693712	0.465459
P36123	SIT4-associating protein SAP190 OS=Saccharomyces cerevisiae (strain ATCC 204508 / S288c) OX=559292 GN=SAP190 PE=1 SV=2	7	6	6	6	117	SAP190	-0.0692067	0.531509
Q12114	Chitin biosynthesis protein CHS5 OS=Saccharomyces cerevisiae (strain ATCC 204508 / S288c) OX=559292 GN=CHS5 PE=1 SV=1	26	13	25	13	73.6	CHS5	-0.0691224	0.23202
Q12166	2-isopropylmalate synthase 2, mitochondrial OS=Saccharomyces cerevisiae (strain ATCC 204508 / S288c) OX=559292 GN=LEU9 PE=1 SV=1	28	17	38	3	67.2	LEU9	-0.0690431	0.262829
P48563	Protein MON2 OS=Saccharomyces cerevisiae (strain ATCC 204508 / S288c) OX=559292 GN=MON2 PE=1 SV=1	5	6	10	6	186.7	MON2	-0.0690296	0.330478
P32329	Aspartic proteinase 3 OS=Saccharomyces cerevisiae (strain ATCC 204508 / S288c) OX=559292 GN=YPS1 PE=1 SV=2	7	2	3	2	60	YPS1	-0.0681913	0.726817
Q12168	Endo-1,3(4)-beta-glucanase 2 OS=Saccharomyces cerevisiae (strain ATCC 204508 / S288c) OX=559292 GN=ACF2 PE=1 SV=1	7	4	9	4	88.3	ACF2	-0.0681379	0.29867
P16664	Guanine nucleotide exchange factor subunit RGP1 OS=Saccharomyces cerevisiae (strain ATCC 204508 / S288c) OX=559292 GN=RGP1 PE=1 SV=2	2	2	3	2	75.3	RGP1	-0.0678397	0.548779
P40154	Ino eighty subunit 2 OS=Saccharomyces cerevisiae (strain ATCC 204508 / S288c) OX=559292 GN=IES2 PE=1 SV=1	3	1	2	1	36.1	IES2	-0.0676049	0.573272
Q12275	Uncharacterized protein YOR093C OS=Saccharomyces cerevisiae (strain ATCC 204508 / S288c) OX=559292 GN=YOR093C PE=1 SV=1	1	1	2	1	186.8	NA	-0.0673155	0.727116
P0CX41	60S ribosomal protein L23-A OS=Saccharomyces cerevisiae (strain ATCC 204508 / S288c) OX=559292 GN=RPL23A PE=1 SV=1	59	8	50	8	14.5	RPL23A	-0.0664692	0.204151
P11491	Repressible alkaline phosphatase OS=Saccharomyces cerevisiae (strain ATCC 204508 / S288c) OX=559292 GN=PHO8 PE=1 SV=2	22	10	30	10	63	PHO8	-0.065272	0.14656
P47031	Inclusion body clearance protein IML2 OS=Saccharomyces cerevisiae (strain ATCC 204508 / S288c) OX=559292 GN=IML2 PE=1 SV=1	3	1	2	1	82.5	IML2	-0.0651186	0.646177
Q12386	Actin-like protein ARP8 OS=Saccharomyces cerevisiae (strain ATCC 204508 / S288c) OX=559292 GN=ARP8 PE=1 SV=1	11	7	12	7	100.1	ARP8	-0.0649419	0.0379432
P40525	60S ribosomal protein L34-B OS=Saccharomyces cerevisiae (strain ATCC 204508 / S288c) OX=559292 GN=RPL34B PE=1 SV=1	50	8	26	8	13.6	RPL34B	-0.0648411	0.35692
Q05881	Uncharacterized protein YLR287C OS=Saccharomyces cerevisiae (strain ATCC 204508 / S288c) OX=559292 GN=YLR287C PE=1 SV=1	21	7	10	7	40.9	NA	-0.064718	0.415183
P32350	Dual specificity protein kinase KNS1 OS=Saccharomyces cerevisiae (strain ATCC 204508 / S288c) OX=559292 GN=KNS1 PE=1 SV=2	2	2	4	2	83.8	KNS1	-0.0644334	0.759088
P40487	2-(3-amino-3-carboxypropyl)histidine synthase subunit 1 OS=Saccharomyces cerevisiae (strain ATCC 204508 / S288c) OX=559292 GN=DPH1 PE=1 SV=1	2	1	2	1	48.3	DPH1	-0.0644006	0.59851
P06104	Ubiquitin-conjugating enzyme E2 2 OS=Saccharomyces cerevisiae (strain ATCC 204508 / S288c) OX=559292 GN=RAD6 PE=1 SV=1	21	1	1	1	19.7	RAD6	-0.0636599	0.849689
P38738	Oxidant-induced cell-cycle arrest protein 5 OS=Saccharomyces cerevisiae (strain ATCC 204508 / S288c) OX=559292 GN=OCA5 PE=1 SV=1	6	3	4	3	77.7	OCA5	-0.0632975	0.89664
Q12499	Nucleolar protein 58 OS=Saccharomyces cerevisiae (strain ATCC 204508 / S288c) OX=559292 GN=NOP58 PE=1 SV=1	44	16	33	15	56.9	NOP58	-0.0630415	0.58025
P47077	Nucleolar protein 9 OS=Saccharomyces cerevisiae (strain ATCC 204508 / S288c) OX=559292 GN=NOP9 PE=1 SV=1	12	7	12	7	77.7	NOP9	-0.0629224	0.708167
P54783	D-arabinono-1,4-lactone oxidase OS=Saccharomyces cerevisiae (strain ATCC 204508 / S288c) OX=559292 GN=ALO1 PE=1 SV=1	42	19	49	19	59.5	ALO1	-0.0628902	0.412032
P53040	Transcription initiation factor TFIID subunit 6 OS=Saccharomyces cerevisiae (strain ATCC 204508 / S288c) OX=559292 GN=TAF6 PE=1 SV=1	17	8	14	8	57.9	TAF6	-0.0623448	0.584369
P46669	DNA-directed RNA polymerase I subunit RPA43 OS=Saccharomyces cerevisiae (strain ATCC 204508 / S288c) OX=559292 GN=RPA43 PE=1 SV=2	8	3	6	3	36.2	RPA43	-0.0620772	0.514158
Q12445	Nucleoporin POM34 OS=Saccharomyces cerevisiae (strain ATCC 204508 / S288c) OX=559292 GN=POM34 PE=1 SV=1	3	1	2	1	34.2	POM34	-0.0618638	0.30666
P38885	Altered inheritance of mitochondria protein 46, mitochondrial OS=Saccharomyces cerevisiae (strain ATCC 204508 / S288c) OX=559292 GN=AIM46 PE=1 SV=1	8	2	4	2	34.1	AIM46	-0.0609267	0.429358
P38254	Probable tubulin--tyrosine ligase PBY1 OS=Saccharomyces cerevisiae (strain ATCC 204508 / S288c) OX=559292 GN=PBY1 PE=1 SV=2	8	5	9	5	86.3	PBY1	-0.0601187	0.268371
P0C0T4	40S ribosomal protein S25-B OS=Saccharomyces cerevisiae (strain ATCC 204508 / S288c) OX=559292 GN=RPS25B PE=1 SV=1	52	8	32	8	12	RPS25B	-0.0596971	0.125942
Q04767	Golgi apparatus membrane protein TVP18 OS=Saccharomyces cerevisiae (strain ATCC 204508 / S288c) OX=559292 GN=TVP18 PE=1 SV=1	15	2	3	2	18.7	TVP18	-0.0587615	0.739558
P27809	Glycolipid 2-alpha-mannosyltransferase OS=Saccharomyces cerevisiae (strain ATCC 204508 / S288c) OX=559292 GN=KRE2 PE=1 SV=1	31	13	22	13	51.4	KRE2	-0.0582444	0.125612
Q12680	Glutamate synthase [NADH] OS=Saccharomyces cerevisiae (strain ATCC 204508 / S288c) OX=559292 GN=GLT1 PE=1 SV=2	23	41	78	40	238	GLT1	-0.0578826	0.190274
P05756	40S ribosomal protein S13 OS=Saccharomyces cerevisiae (strain ATCC 204508 / S288c) OX=559292 GN=RPS13 PE=1 SV=3	68	11	66	11	17	RPS13	-0.0576429	0.221503
Q04868	Elongator complex protein 6 OS=Saccharomyces cerevisiae (strain ATCC 204508 / S288c) OX=559292 GN=ELP6 PE=1 SV=1	3	1	2	1	30.6	ELP6	-0.057541	0.45938
P35179	Protein transport protein SSS1 OS=Saccharomyces cerevisiae (strain ATCC 204508 / S288c) OX=559292 GN=SSS1 PE=1 SV=2	44	6	12	6	8.9	SSS1	-0.0568706	0.391068
Q03281	Inner nuclear membrane protein HEH2 OS=Saccharomyces cerevisiae (strain ATCC 204508 / S288c) OX=559292 GN=HEH2 PE=1 SV=1	4	2	5	2	76.3	HEH2	-0.0559104	0.236445
P53091	DNA replication licensing factor MCM6 OS=Saccharomyces cerevisiae (strain ATCC 204508 / S288c) OX=559292 GN=MCM6 PE=1 SV=2	4	4	6	4	112.9	MCM6	-0.0549059	0.608937
P37898	Alanine/arginine aminopeptidase OS=Saccharomyces cerevisiae (strain ATCC 204508 / S288c) OX=559292 GN=AAP1 PE=1 SV=2	59	42	87	38	97.6	AAP1	-0.0545179	0.190005
P53843	Vacuolar protein sorting-associated protein IST1 OS=Saccharomyces cerevisiae (strain ATCC 204508 / S288c) OX=559292 GN=IST1 PE=1 SV=1	10	4	6	4	34.5	IST1	-0.0541863	0.31356
P23248	40S ribosomal protein S1-B OS=Saccharomyces cerevisiae (strain ATCC 204508 / S288c) OX=559292 GN=RPS1B PE=1 SV=3	79	28	107	6	28.8	RPS1B	-0.0541786	0.345747
P25044	Tyrosine-protein phosphatase 1 OS=Saccharomyces cerevisiae (strain ATCC 204508 / S288c) OX=559292 GN=PTP1 PE=1 SV=1	4	1	1	1	38.8	PTP1	-0.0539075	0.517058
P42840	Uncharacterized membrane protein YNL320W OS=Saccharomyces cerevisiae (strain ATCC 204508 / S288c) OX=559292 GN=YNL320W PE=1 SV=1	3	1	2	1	32.3	NA	-0.05347	0.765996
P34909	General negative regulator of transcription subunit 4 OS=Saccharomyces cerevisiae (strain ATCC 204508 / S288c) OX=559292 GN=MOT2 PE=1 SV=1	8	4	5	4	65.3	MOT2	-0.0532055	0.657567
P30952	Malate synthase 1 OS=Saccharomyces cerevisiae (strain ATCC 204508 / S288c) OX=559292 GN=MLS1 PE=1 SV=1	78	34	103	34	62.8	MLS1	-0.0529001	0.509409
P53685	NAD-dependent protein deacetylase HST1 OS=Saccharomyces cerevisiae (strain ATCC 204508 / S288c) OX=559292 GN=HST1 PE=1 SV=1	4	2	3	2	57.7	HST1	-0.0526452	0.463433
Q12315	Nucleoporin GLE1 OS=Saccharomyces cerevisiae (strain ATCC 204508 / S288c) OX=559292 GN=GLE1 PE=1 SV=1	2	1	2	1	62	GLE1	-0.0524872	0.778779
Q04902	Probable glutathione-independent glyoxalase SNO4 OS=Saccharomyces cerevisiae (strain ATCC 204508 / S288c) OX=559292 GN=SNO4 PE=3 SV=1	10	2	3	2	26	SNO4	-0.0523957	0.813307
Q03690	Clustered mitochondria protein 1 OS=Saccharomyces cerevisiae (strain ATCC 204508 / S288c) OX=559292 GN=CLU1 PE=1 SV=1	60	59	121	59	145.1	CLU1	-0.051764	0.0834784
Q12451	Oxysterol-binding protein homolog 2 OS=Saccharomyces cerevisiae (strain ATCC 204508 / S288c) OX=559292 GN=OSH2 PE=1 SV=1	7	8	15	8	145.7	OSH2	-0.0516857	0.245593
P48589	40S ribosomal protein S12 OS=Saccharomyces cerevisiae (strain ATCC 204508 / S288c) OX=559292 GN=RPS12 PE=1 SV=1	60	8	52	8	15.5	RPS12	-0.051578	0.545041
P25045	Serine palmitoyltransferase 1 OS=Saccharomyces cerevisiae (strain ATCC 204508 / S288c) OX=559292 GN=LCB1 PE=1 SV=2	12	4	8	4	62.2	LCB1	-0.0515725	0.65781
P39996	Glutathione transferase 3 OS=Saccharomyces cerevisiae (strain ATCC 204508 / S288c) OX=559292 GN=GTT3 PE=1 SV=1	9	2	3	2	38.2	GTT3	-0.051087	0.684568
P39683	Nicotinate phosphoribosyltransferase OS=Saccharomyces cerevisiae (strain ATCC 204508 / S288c) OX=559292 GN=NPT1 PE=1 SV=3	61	22	40	22	49	NPT1	-0.0507986	0.0115673
P34087	DNA-directed RNA polymerase II subunit RPB7 OS=Saccharomyces cerevisiae (strain ATCC 204508 / S288c) OX=559292 GN=RPB7 PE=1 SV=1	12	2	3	2	19	RPB7	-0.0505112	0.660693
Q06685	Inositol hexakisphosphate and diphosphoinositol-pentakisphosphate kinase OS=Saccharomyces cerevisiae (strain ATCC 204508 / S288c) OX=559292 GN=VIP1 PE=1 SV=1	15	15	28	15	129.7	VIP1	-0.0503804	0.485873
P53101	Cystathionine beta-lyase OS=Saccharomyces cerevisiae (strain ATCC 204508 / S288c) OX=559292 GN=STR3 PE=1 SV=1	12	4	8	4	51.8	STR3	-0.0500787	0.458279
P60010	Actin OS=Saccharomyces cerevisiae (strain ATCC 204508 / S288c) OX=559292 GN=ACT1 PE=1 SV=1	74	24	224	24	41.7	ACT1	-0.0500126	0.269822
P26321	60S ribosomal protein L5 OS=Saccharomyces cerevisiae (strain ATCC 204508 / S288c) OX=559292 GN=RPL5 PE=1 SV=4	68	18	64	17	33.7	RPL5	-0.0499425	0.0549394
P20604	Serine/threonine-protein phosphatase PP1-1 OS=Saccharomyces cerevisiae (strain ATCC 204508 / S288c) OX=559292 GN=SIT4 PE=1 SV=1	22	6	12	6	35.5	SIT4	-0.0499328	0.596377
P43611	Outer spore wall protein 7 OS=Saccharomyces cerevisiae (strain ATCC 204508 / S288c) OX=559292 GN=OSW7 PE=1 SV=1	2	1	1	1	59.3	OSW7	-0.0498199	0.744958
P20081	FK506-binding protein 1 OS=Saccharomyces cerevisiae (strain ATCC 204508 / S288c) OX=559292 GN=FPR1 PE=1 SV=2	80	7	20	7	12.2	FPR1	-0.0495541	0.778239
P13185	Serine/threonine protein kinase KIN1 OS=Saccharomyces cerevisiae (strain ATCC 204508 / S288c) OX=559292 GN=KIN1 PE=1 SV=3	2	3	6	3	120	KIN1	-0.0494853	0.448578
P47142	Vacuolar protein-sorting-associated protein 25 OS=Saccharomyces cerevisiae (strain ATCC 204508 / S288c) OX=559292 GN=VPS25 PE=1 SV=1	4	1	2	1	23.5	VPS25	-0.0490867	0.801212
Q02821	Importin subunit alpha OS=Saccharomyces cerevisiae (strain ATCC 204508 / S288c) OX=559292 GN=SRP1 PE=1 SV=1	60	18	36	18	60.4	SRP1	-0.0482672	0.0464619
Q04338	t-SNARE VTI1 OS=Saccharomyces cerevisiae (strain ATCC 204508 / S288c) OX=559292 GN=VTI1 PE=1 SV=3	32	6	13	6	24.7	VTI1	-0.0481038	0.0901834
P05743	60S ribosomal protein L26-A OS=Saccharomyces cerevisiae (strain ATCC 204508 / S288c) OX=559292 GN=RPL26A PE=1 SV=3	47	11	34	2	14.2	RPL26A	-0.0480548	0.196758
P13259	Choline-phosphate cytidylyltransferase OS=Saccharomyces cerevisiae (strain ATCC 204508 / S288c) OX=559292 GN=PCT1 PE=1 SV=2	2	1	2	1	49.4	PCT1	-0.0466032	0.910083
P25365	Putative guanine nucleotide-exchange factor SED4 OS=Saccharomyces cerevisiae (strain ATCC 204508 / S288c) OX=559292 GN=SED4 PE=1 SV=1	6	5	9	5	114	SED4	-0.0463168	0.568058
Q06836	Arf guanine nucleotide exchange factor SYT1 OS=Saccharomyces cerevisiae (strain ATCC 204508 / S288c) OX=559292 GN=SYT1 PE=1 SV=1	1	1	2	1	137.5	SYT1	-0.0458158	0.502093
P35497	Sorbitol dehydrogenase 1 OS=Saccharomyces cerevisiae (strain ATCC 204508 / S288c) OX=559292 GN=SOR1 PE=1 SV=1	2	1	1	1	38.1	SOR1	-0.0447189	0.774682
P25515	V-type proton ATPase subunit c OS=Saccharomyces cerevisiae (strain ATCC 204508 / S288c) OX=559292 GN=VMA3 PE=1 SV=1	16	2	4	2	16.3	VMA3	-0.0441442	0.806847
Q05779	Ubiquinone biosynthesis protein COQ9, mitochondrial OS=Saccharomyces cerevisiae (strain ATCC 204508 / S288c) OX=559292 GN=COQ9 PE=1 SV=1	7	2	2	2	29.9	COQ9	-0.0440235	0.854841
P22213	Protein SLY1 OS=Saccharomyces cerevisiae (strain ATCC 204508 / S288c) OX=559292 GN=SLY1 PE=1 SV=1	22	10	18	10	74.6	SLY1	-0.0439905	0.539746
Q12460	Nucleolar protein 56 OS=Saccharomyces cerevisiae (strain ATCC 204508 / S288c) OX=559292 GN=NOP56 PE=1 SV=1	59	26	55	25	56.8	NOP56	-0.0432705	0.393468
P38636	Metal homeostasis factor ATX1 OS=Saccharomyces cerevisiae (strain ATCC 204508 / S288c) OX=559292 GN=ATX1 PE=1 SV=1	19	2	4	2	8.2	ATX1	-0.0431929	0.452814
Q04223	Uncharacterized protein YMR130W OS=Saccharomyces cerevisiae (strain ATCC 204508 / S288c) OX=559292 GN=YMR130W PE=3 SV=1	7	2	6	2	35.3	NA	-0.0423814	0.245691
P22217	Thioredoxin-1 OS=Saccharomyces cerevisiae (strain ATCC 204508 / S288c) OX=559292 GN=TRX1 PE=1 SV=3	42	4	10	2	11.2	TRX1	-0.0421642	0.786766
P38132	DNA replication licensing factor MCM7 OS=Saccharomyces cerevisiae (strain ATCC 204508 / S288c) OX=559292 GN=MCM7 PE=1 SV=4	5	3	5	3	94.9	MCM7	-0.0419725	0.744039
P53839	Glyoxylate reductase 1 OS=Saccharomyces cerevisiae (strain ATCC 204508 / S288c) OX=559292 GN=GOR1 PE=1 SV=1	54	15	32	15	38.8	GOR1	-0.0417762	0.341609
Q12377	26S proteasome regulatory subunit RPN6 OS=Saccharomyces cerevisiae (strain ATCC 204508 / S288c) OX=559292 GN=RPN6 PE=1 SV=3	35	13	31	13	49.7	RPN6	-0.0415098	0.267567
Q12455	Spermine synthase OS=Saccharomyces cerevisiae (strain ATCC 204508 / S288c) OX=559292 GN=SPE4 PE=1 SV=1	4	1	1	1	34.1	SPE4	-0.0412966	0.424335
P20967	2-oxoglutarate dehydrogenase, mitochondrial OS=Saccharomyces cerevisiae (strain ATCC 204508 / S288c) OX=559292 GN=KGD1 PE=1 SV=2	57	44	124	44	114.3	KGD1	-0.0409934	0.166382
P09624	Dihydrolipoyl dehydrogenase, mitochondrial OS=Saccharomyces cerevisiae (strain ATCC 204508 / S288c) OX=559292 GN=LPD1 PE=1 SV=1	79	37	117	37	54	LPD1	-0.0409255	0.525667
P20447	ATP-dependent RNA helicase DBP3 OS=Saccharomyces cerevisiae (strain ATCC 204508 / S288c) OX=559292 GN=DBP3 PE=1 SV=2	24	9	19	9	58.8	DBP3	-0.040767	0.468463
Q03786	Probable gluconokinase OS=Saccharomyces cerevisiae (strain ATCC 204508 / S288c) OX=559292 GN=YDR248C PE=1 SV=1	27	5	11	5	22.2	NA	-0.0406502	0.703522
Q02981	ABC1 family protein YPL109C, mitochondrial OS=Saccharomyces cerevisiae (strain ATCC 204508 / S288c) OX=559292 GN=YPL109C PE=1 SV=2	3	1	2	1	76.1	NA	-0.0403244	0.789554
P0CX35	40S ribosomal protein S4-A OS=Saccharomyces cerevisiae (strain ATCC 204508 / S288c) OX=559292 GN=RPS4A PE=1 SV=1	66	22	95	22	29.4	RPS4A	-0.0402572	0.162072
P50101	Ubiquitin carboxyl-terminal hydrolase 15 OS=Saccharomyces cerevisiae (strain ATCC 204508 / S288c) OX=559292 GN=UBP15 PE=1 SV=1	17	16	34	16	143.5	UBP15	-0.0397257	0.617998
P43601	Autophagy-related protein 18 OS=Saccharomyces cerevisiae (strain ATCC 204508 / S288c) OX=559292 GN=ATG18 PE=1 SV=1	9	4	5	4	55.1	ATG18	-0.0397009	0.792936
Q08647	Multisubstrate pseudouridine synthase 7 OS=Saccharomyces cerevisiae (strain ATCC 204508 / S288c) OX=559292 GN=PUS7 PE=1 SV=1	4	3	6	3	77	PUS7	-0.0392261	0.716574
P56628	60S ribosomal protein L22-B OS=Saccharomyces cerevisiae (strain ATCC 204508 / S288c) OX=559292 GN=RPL22B PE=1 SV=2	61	4	10	3	13.8	RPL22B	-0.038989	0.490644
P38355	Uncharacterized transporter YBR287W OS=Saccharomyces cerevisiae (strain ATCC 204508 / S288c) OX=559292 GN=YBR287W PE=1 SV=1	6	2	4	2	47.5	NA	-0.0387664	0.786954
P39945	Protein AST2 OS=Saccharomyces cerevisiae (strain ATCC 204508 / S288c) OX=559292 GN=AST2 PE=1 SV=1	5	2	3	2	48.3	AST2	-0.0382382	0.782841
P42839	Low affinity vacuolar monovalent cation/H(+) antiporter OS=Saccharomyces cerevisiae (strain ATCC 204508 / S288c) OX=559292 GN=VNX1 PE=1 SV=1	1	1	2	1	102.4	VNX1	-0.0377667	0.837953
P36147	Presequence translocated-associated motor subunit PAM17, mitochondrial OS=Saccharomyces cerevisiae (strain ATCC 204508 / S288c) OX=559292 GN=PAM17 PE=1 SV=1	20	3	7	3	22	PAM17	-0.0376902	0.235158
P43586	60S ribosomal subunit assembly/export protein LOC1 OS=Saccharomyces cerevisiae (strain ATCC 204508 / S288c) OX=559292 GN=LOC1 PE=1 SV=1	14	2	3	2	23.6	LOC1	-0.0372227	0.750414
P42938	Probable ATP-dependent kinase TDA10 OS=Saccharomyces cerevisiae (strain ATCC 204508 / S288c) OX=559292 GN=TDA10 PE=1 SV=1	30	7	14	7	33.3	TDA10	-0.03721	0.0506247
P31383	Protein phosphatase PP2A regulatory subunit A OS=Saccharomyces cerevisiae (strain ATCC 204508 / S288c) OX=559292 GN=TPD3 PE=1 SV=3	47	21	38	21	70.9	TPD3	-0.0360981	0.600231
P06778	DNA repair and recombination protein RAD52 OS=Saccharomyces cerevisiae (strain ATCC 204508 / S288c) OX=559292 GN=RAD52 PE=1 SV=2	16	5	8	5	52.4	RAD52	-0.0356454	0.482979
Q02776	Mitochondrial import inner membrane translocase subunit TIM50 OS=Saccharomyces cerevisiae (strain ATCC 204508 / S288c) OX=559292 GN=TIM50 PE=1 SV=1	33	13	28	13	55.1	TIM50	-0.0351632	0.701409
P36000	AP-1 complex subunit beta-1 OS=Saccharomyces cerevisiae (strain ATCC 204508 / S288c) OX=559292 GN=APL2 PE=1 SV=1	10	5	8	5	81.8	APL2	-0.0349806	0.62543
P40078	Ribosome biogenesis protein NSA2 OS=Saccharomyces cerevisiae (strain ATCC 204508 / S288c) OX=559292 GN=NSA2 PE=1 SV=1	16	4	6	4	29.7	NSA2	-0.0347913	0.864142
Q12025	Endoplasmic reticulum membrane protein complex subunit 10 OS=Saccharomyces cerevisiae (strain ATCC 204508 / S288c) OX=559292 GN=EMC10 PE=1 SV=1	12	4	9	4	22.8	EMC10	-0.033974	0.843959
Q12165	ATP synthase subunit delta, mitochondrial OS=Saccharomyces cerevisiae (strain ATCC 204508 / S288c) OX=559292 GN=ATP16 PE=1 SV=1	40	5	12	4	17	ATP16	-0.0335066	0.849289
Q07381	Ribosome biogenesis protein TSR1 OS=Saccharomyces cerevisiae (strain ATCC 204508 / S288c) OX=559292 GN=TSR1 PE=1 SV=1	12	8	13	8	90.7	TSR1	-0.0326725	0.623975
P07143	Cytochrome c1, heme protein, mitochondrial OS=Saccharomyces cerevisiae (strain ATCC 204508 / S288c) OX=559292 GN=CYT1 PE=1 SV=1	53	11	45	11	34	CYT1	-0.0325668	0.260181
P53095	D-serine dehydratase OS=Saccharomyces cerevisiae (strain ATCC 204508 / S288c) OX=559292 GN=DSD1 PE=1 SV=2	21	8	13	8	47.8	DSD1	-0.031975	0.54615
Q99260	GTP-binding protein YPT6 OS=Saccharomyces cerevisiae (strain ATCC 204508 / S288c) OX=559292 GN=YPT6 PE=1 SV=1	23	5	12	4	24.4	YPT6	-0.0318126	0.4419
P53326	Uncharacterized protein YGR266W OS=Saccharomyces cerevisiae (strain ATCC 204508 / S288c) OX=559292 GN=YGR266W PE=1 SV=1	28	16	26	16	81.1	NA	-0.0314973	0.70387
P02406	60S ribosomal protein L28 OS=Saccharomyces cerevisiae (strain ATCC 204508 / S288c) OX=559292 GN=RPL28 PE=1 SV=3	57	10	51	10	16.7	RPL28	-0.0312423	0.598924
P18961	Serine/threonine-protein kinase YPK2/YKR2 OS=Saccharomyces cerevisiae (strain ATCC 204508 / S288c) OX=559292 GN=YPK2 PE=1 SV=1	7	4	11	1	76.6	YPK2	-0.0311776	0.782578
P38439	RNA polymerase-associated protein LEO1 OS=Saccharomyces cerevisiae (strain ATCC 204508 / S288c) OX=559292 GN=LEO1 PE=1 SV=1	9	3	5	3	53.9	LEO1	-0.0310705	0.73202
P36080	Ribosomal RNA-processing protein 14 OS=Saccharomyces cerevisiae (strain ATCC 204508 / S288c) OX=559292 GN=RRP14 PE=1 SV=1	3	1	1	1	50.5	RRP14	-0.0310627	0.847137
P43321	Small nuclear ribonucleoprotein Sm D3 OS=Saccharomyces cerevisiae (strain ATCC 204508 / S288c) OX=559292 GN=SMD3 PE=1 SV=1	29	2	5	2	11.2	SMD3	-0.0309559	0.551383
P12611	Growth regulation protein OS=Saccharomyces cerevisiae (strain ATCC 204508 / S288c) OX=559292 GN=WHI2 PE=1 SV=2	17	6	13	6	55.3	WHI2	-0.0307859	0.899235
Q06089	Uncharacterized mitochondrial outer membrane protein YPR098C OS=Saccharomyces cerevisiae (strain ATCC 204508 / S288c) OX=559292 GN=YPR098C PE=1 SV=2	6	1	3	1	17.7	NA	-0.0303722	0.88737
Q06508	Lysophosphatidic acid:oleoyl-CoA acyltransferase 1 OS=Saccharomyces cerevisiae (strain ATCC 204508 / S288c) OX=559292 GN=LOA1 PE=1 SV=1	8	3	3	3	33.8	LOA1	-0.0303631	0.754282
P38682	ADP-ribosylation factor GTPase-activating protein GLO3 OS=Saccharomyces cerevisiae (strain ATCC 204508 / S288c) OX=559292 GN=GLO3 PE=1 SV=1	20	10	22	10	55.1	GLO3	-0.0283996	0.752889
P33754	Translocation protein SEC66 OS=Saccharomyces cerevisiae (strain ATCC 204508 / S288c) OX=559292 GN=SEC66 PE=1 SV=1	9	2	3	2	24.2	SEC66	-0.0282707	0.671395
P47120	Deoxyhypusine hydroxylase OS=Saccharomyces cerevisiae (strain ATCC 204508 / S288c) OX=559292 GN=LIA1 PE=1 SV=1	49	11	21	11	36.1	LIA1	-0.0282146	0.793912
P40340	Tat-binding homolog 7 OS=Saccharomyces cerevisiae (strain ATCC 204508 / S288c) OX=559292 GN=YTA7 PE=1 SV=2	4	3	5	3	157.3	YTA7	-0.0281895	0.879759
P38426	Trehalose synthase complex regulatory subunit TPS3 OS=Saccharomyces cerevisiae (strain ATCC 204508 / S288c) OX=559292 GN=TPS3 PE=1 SV=3	20	16	31	14	118.8	TPS3	-0.0279414	0.417066
P38754	60S ribosomal protein L14-B OS=Saccharomyces cerevisiae (strain ATCC 204508 / S288c) OX=559292 GN=RPL14B PE=1 SV=1	66	14	44	2	15.1	RPL14B	-0.0276612	0.58522
P46151	Methylenetetrahydrofolate reductase 1 OS=Saccharomyces cerevisiae (strain ATCC 204508 / S288c) OX=559292 GN=MET12 PE=1 SV=2	7	4	8	4	73.9	MET12	-0.027658	0.649297
P40012	Protoporphyrinogen oxidase OS=Saccharomyces cerevisiae (strain ATCC 204508 / S288c) OX=559292 GN=HEM14 PE=1 SV=1	1	1	2	1	59.7	HEM14	-0.0270488	0.262558
P07560	Ras-related protein SEC4 OS=Saccharomyces cerevisiae (strain ATCC 204508 / S288c) OX=559292 GN=SEC4 PE=1 SV=1	67	13	30	12	23.5	SEC4	-0.0270386	0.614076
P30656	Proteasome subunit beta type-5 OS=Saccharomyces cerevisiae (strain ATCC 204508 / S288c) OX=559292 GN=PRE2 PE=1 SV=3	29	8	19	8	31.6	PRE2	-0.0269844	0.599543
P40362	U3 small nucleolar RNA-associated protein 18 OS=Saccharomyces cerevisiae (strain ATCC 204508 / S288c) OX=559292 GN=UTP18 PE=1 SV=1	4	2	2	2	66.4	UTP18	-0.0267262	0.762553
P19097	Fatty acid synthase subunit alpha OS=Saccharomyces cerevisiae (strain ATCC 204508 / S288c) OX=559292 GN=FAS2 PE=1 SV=2	64	105	261	105	206.8	FAS2	-0.0257176	0.113835
P32597	Nuclear protein STH1/NPS1 OS=Saccharomyces cerevisiae (strain ATCC 204508 / S288c) OX=559292 GN=STH1 PE=1 SV=1	5	6	10	6	156.6	STH1	-0.0256109	0.605835
P48415	COPII coat assembly protein SEC16 OS=Saccharomyces cerevisiae (strain ATCC 204508 / S288c) OX=559292 GN=SEC16 PE=1 SV=2	5	10	18	10	241.5	SEC16	-0.0256093	0.760216
P32523	Pre-mRNA-processing factor 19 OS=Saccharomyces cerevisiae (strain ATCC 204508 / S288c) OX=559292 GN=PRP19 PE=1 SV=2	10	4	5	4	56.5	PRP19	-0.0252997	0.76567
P43579	Ino eighty subunit 1 OS=Saccharomyces cerevisiae (strain ATCC 204508 / S288c) OX=559292 GN=IES1 PE=1 SV=1	2	2	3	2	78.7	IES1	-0.0252888	0.844439
P53868	Alpha-1,2-mannosyltransferase ALG9 OS=Saccharomyces cerevisiae (strain ATCC 204508 / S288c) OX=559292 GN=ALG9 PE=1 SV=1	17	8	15	8	63.7	ALG9	-0.0250198	0.681475
P39685	Nucleoporin POM152 OS=Saccharomyces cerevisiae (strain ATCC 204508 / S288c) OX=559292 GN=POM152 PE=1 SV=1	7	9	16	9	151.6	POM152	-0.0249624	0.434487
P36100	Transcription initiation factor IIE subunit alpha OS=Saccharomyces cerevisiae (strain ATCC 204508 / S288c) OX=559292 GN=TFA1 PE=1 SV=1	7	3	4	3	54.7	TFA1	-0.0247324	0.819215
Q00582	GTP-binding protein GTR1 OS=Saccharomyces cerevisiae (strain ATCC 204508 / S288c) OX=559292 GN=GTR1 PE=1 SV=1	2	1	1	1	35.8	GTR1	-0.0242255	0.898787
P38687	Signal recognition particle subunit SRP68 OS=Saccharomyces cerevisiae (strain ATCC 204508 / S288c) OX=559292 GN=SRP68 PE=1 SV=1	37	19	38	19	69	SRP68	-0.0240682	0.415255
P50896	Protein PSP1 OS=Saccharomyces cerevisiae (strain ATCC 204508 / S288c) OX=559292 GN=PSP1 PE=1 SV=2	5	3	5	3	95.3	PSP1	-0.0239672	0.516643
P47771	Aldehyde dehydrogenase [NAD(P)+] 1 OS=Saccharomyces cerevisiae (strain ATCC 204508 / S288c) OX=559292 GN=ALD2 PE=1 SV=2	58	23	54	8	55.2	ALD2	-0.0239093	0.783568
P35207	Antiviral helicase SKI2 OS=Saccharomyces cerevisiae (strain ATCC 204508 / S288c) OX=559292 GN=SKI2 PE=1 SV=2	1	1	1	1	146	SKI2	-0.0238945	0.804014
P14747	Serine/threonine-protein phosphatase 2B catalytic subunit A2 OS=Saccharomyces cerevisiae (strain ATCC 204508 / S288c) OX=559292 GN=CMP2 PE=1 SV=2	18	9	17	8	68.5	CMP2	-0.0238202	0.609401
P32905	40S ribosomal protein S0-A OS=Saccharomyces cerevisiae (strain ATCC 204508 / S288c) OX=559292 GN=RPS0A PE=1 SV=3	58	10	27	1	28	RPS0A	-0.0237982	0.86876
P22336	Replication factor A protein 1 OS=Saccharomyces cerevisiae (strain ATCC 204508 / S288c) OX=559292 GN=RFA1 PE=1 SV=1	39	21	40	21	70.3	RFA1	-0.0235021	0.323174
P32776	General transcription and DNA repair factor IIH subunit TFB1 OS=Saccharomyces cerevisiae (strain ATCC 204508 / S288c) OX=559292 GN=TFB1 PE=1 SV=1	3	2	3	2	72.8	TFB1	-0.0234099	0.258585
Q08971	Protein PBDC1 homolog OS=Saccharomyces cerevisiae (strain ATCC 204508 / S288c) OX=559292 GN=YPL225W PE=1 SV=1	41	7	13	7	17.4	NA	-0.0231014	0.865508
P07149	Fatty acid synthase subunit beta OS=Saccharomyces cerevisiae (strain ATCC 204508 / S288c) OX=559292 GN=FAS1 PE=1 SV=2	57	90	236	90	228.5	FAS1	-0.0225975	0.185383
P38116	ADP-ribosylation factor-like protein 1 OS=Saccharomyces cerevisiae (strain ATCC 204508 / S288c) OX=559292 GN=ARL1 PE=1 SV=4	28	5	12	5	20.4	ARL1	-0.0211682	0.476959
Q06505	Transcription factor SPN1 OS=Saccharomyces cerevisiae (strain ATCC 204508 / S288c) OX=559292 GN=SPN1 PE=1 SV=1	22	8	20	8	46.1	SPN1	-0.0211045	0.477104
Q05785	Epsin-2 OS=Saccharomyces cerevisiae (strain ATCC 204508 / S288c) OX=559292 GN=ENT2 PE=1 SV=1	13	7	14	6	71.8	ENT2	-0.0210114	0.837289
P38765	Uncharacterized isomerase YHI9 OS=Saccharomyces cerevisiae (strain ATCC 204508 / S288c) OX=559292 GN=YHI9 PE=1 SV=1	30	7	15	7	32.5	YHI9	-0.0208641	0.732843
P39960	GTPase-activating protein BEM2/IPL2 OS=Saccharomyces cerevisiae (strain ATCC 204508 / S288c) OX=559292 GN=BEM2 PE=1 SV=1	7	10	18	10	245.3	BEM2	-0.0208063	0.61846
P00729	Carboxypeptidase Y OS=Saccharomyces cerevisiae (strain ATCC 204508 / S288c) OX=559292 GN=PRC1 PE=1 SV=1	17	6	13	6	59.8	PRC1	-0.0207899	0.740812
P22696	Peptidyl-prolyl cis-trans isomerase ESS1 OS=Saccharomyces cerevisiae (strain ATCC 204508 / S288c) OX=559292 GN=ESS1 PE=1 SV=3	43	7	13	7	19.4	ESS1	-0.0207828	0.440039
P48231	Tricalbin-2 OS=Saccharomyces cerevisiae (strain ATCC 204508 / S288c) OX=559292 GN=TCB2 PE=1 SV=1	1	1	2	1	132.4	TCB2	-0.0207732	0.829949
Q06704	Golgin IMH1 OS=Saccharomyces cerevisiae (strain ATCC 204508 / S288c) OX=559292 GN=IMH1 PE=1 SV=1	4	4	8	4	105.2	IMH1	-0.0202311	0.80764
P39079	T-complex protein 1 subunit zeta OS=Saccharomyces cerevisiae (strain ATCC 204508 / S288c) OX=559292 GN=CCT6 PE=1 SV=1	51	19	36	19	59.9	CCT6	-0.0201084	0.786005
P03962	Orotidine 5'-phosphate decarboxylase OS=Saccharomyces cerevisiae (strain ATCC 204508 / S288c) OX=559292 GN=URA3 PE=1 SV=2	41	9	18	9	29.2	URA3	-0.0196977	0.673611
Q08920	Nuclear cap-binding protein subunit 2 OS=Saccharomyces cerevisiae (strain ATCC 204508 / S288c) OX=559292 GN=CBC2 PE=1 SV=1	16	4	9	4	23.8	CBC2	-0.0194856	0.722152
P53082	BolA-like protein 2 OS=Saccharomyces cerevisiae (strain ATCC 204508 / S288c) OX=559292 GN=BOL2 PE=1 SV=1	15	2	3	2	14.1	BOL2	-0.0192033	0.78822
P49095	Glycine dehydrogenase (decarboxylating), mitochondrial OS=Saccharomyces cerevisiae (strain ATCC 204508 / S288c) OX=559292 GN=GCV2 PE=1 SV=1	38	27	60	27	114.4	GCV2	-0.0188057	0.0442056
Q07807	mRNA-binding protein PUF3 OS=Saccharomyces cerevisiae (strain ATCC 204508 / S288c) OX=559292 GN=PUF3 PE=1 SV=1	10	9	17	9	98	PUF3	-0.0183999	0.755604
P25655	General negative regulator of transcription subunit 1 OS=Saccharomyces cerevisiae (strain ATCC 204508 / S288c) OX=559292 GN=CDC39 PE=1 SV=3	10	18	38	18	240.1	CDC39	-0.0183993	0.875468
P0C2H6	60S ribosomal protein L27-A OS=Saccharomyces cerevisiae (strain ATCC 204508 / S288c) OX=559292 GN=RPL27A PE=1 SV=1	58	10	31	10	15.5	RPL27A	-0.0180791	0.66168
P05030	Plasma membrane ATPase 1 OS=Saccharomyces cerevisiae (strain ATCC 204508 / S288c) OX=559292 GN=PMA1 PE=1 SV=2	47	43	195	17	99.6	PMA1	-0.0175296	0.515826
P38903	Serine/threonine-protein phosphatase 2A 56 kDa regulatory subunit delta isoform OS=Saccharomyces cerevisiae (strain ATCC 204508 / S288c) OX=559292 GN=RTS1 PE=1 SV=2	20	14	23	14	85.3	RTS1	-0.0173368	0.589278
P25343	Reduced viability upon starvation protein 161 OS=Saccharomyces cerevisiae (strain ATCC 204508 / S288c) OX=559292 GN=RVS161 PE=1 SV=1	47	12	28	12	30.2	RVS161	-0.0171407	0.340371
P40416	Iron-sulfur clusters transporter ATM1, mitochondrial OS=Saccharomyces cerevisiae (strain ATCC 204508 / S288c) OX=559292 GN=ATM1 PE=1 SV=2	9	5	10	5	77.5	ATM1	-0.0167998	0.780349
Q3E7B7	SERF-like protein YDL085C-A OS=Saccharomyces cerevisiae (strain ATCC 204508 / S288c) OX=559292 GN=YDL085C-A PE=1 SV=1	10	1	2	1	7.9	NA	-0.0167502	0.75274
P33201	Ribosome assembly factor MRT4 OS=Saccharomyces cerevisiae (strain ATCC 204508 / S288c) OX=559292 GN=MRT4 PE=1 SV=1	54	10	22	10	27	MRT4	-0.0166532	0.693532
P48362	Protein HGH1 OS=Saccharomyces cerevisiae (strain ATCC 204508 / S288c) OX=559292 GN=HGH1 PE=1 SV=2	22	7	12	7	44.9	HGH1	-0.0166017	0.853024
P15646	rRNA 2'-O-methyltransferase fibrillarin OS=Saccharomyces cerevisiae (strain ATCC 204508 / S288c) OX=559292 GN=NOP1 PE=1 SV=1	50	15	32	15	34.4	NOP1	-0.0165337	0.823065
Q06593	Oligopeptide transporter 2 OS=Saccharomyces cerevisiae (strain ATCC 204508 / S288c) OX=559292 GN=OPT2 PE=1 SV=1	2	1	1	1	101.2	OPT2	-0.0163453	0.891904
Q08689	N-alpha-acetyltransferase NAT5 OS=Saccharomyces cerevisiae (strain ATCC 204508 / S288c) OX=559292 GN=NAT5 PE=1 SV=1	8	1	2	1	19.7	NAT5	-0.0162443	0.896543
P28789	Porphobilinogen deaminase OS=Saccharomyces cerevisiae (strain ATCC 204508 / S288c) OX=559292 GN=HEM3 PE=1 SV=1	31	7	13	7	36.7	HEM3	-0.0162108	0.929522
P32379	Proteasome subunit alpha type-5 OS=Saccharomyces cerevisiae (strain ATCC 204508 / S288c) OX=559292 GN=PUP2 PE=1 SV=2	38	9	21	9	28.6	PUP2	-0.015463	0.785264
P38181	Nucleoporin NUP170 OS=Saccharomyces cerevisiae (strain ATCC 204508 / S288c) OX=559292 GN=NUP170 PE=1 SV=1	6	7	10	7	169.4	NUP170	-0.0152929	0.862583
P23639	Proteasome subunit alpha type-2 OS=Saccharomyces cerevisiae (strain ATCC 204508 / S288c) OX=559292 GN=PRE8 PE=1 SV=1	46	14	37	14	27.1	PRE8	-0.01514	0.733095
Q12320	Hydroxyacylglutathione hydrolase, mitochondrial OS=Saccharomyces cerevisiae (strain ATCC 204508 / S288c) OX=559292 GN=GLO4 PE=3 SV=1	26	6	12	6	32.3	GLO4	-0.0148476	0.77129
Q07457	E3 ubiquitin-protein ligase BRE1 OS=Saccharomyces cerevisiae (strain ATCC 204508 / S288c) OX=559292 GN=BRE1 PE=1 SV=1	1	1	2	1	80.6	BRE1	-0.0147957	0.91159
P40079	U3 small nucleolar ribonucleoprotein protein LCP5 OS=Saccharomyces cerevisiae (strain ATCC 204508 / S288c) OX=559292 GN=LCP5 PE=1 SV=1	3	1	1	1	40.8	LCP5	-0.0145719	0.944631
P49573	Copper transport protein CTR1 OS=Saccharomyces cerevisiae (strain ATCC 204508 / S288c) OX=559292 GN=CTR1 PE=1 SV=1	4	1	2	1	44.4	CTR1	-0.0141883	0.947225
P39927	Protein PTI1 OS=Saccharomyces cerevisiae (strain ATCC 204508 / S288c) OX=559292 GN=PTI1 PE=1 SV=2	3	1	1	1	47	PTI1	-0.0140407	0.96907
P32074	Coatomer subunit gamma OS=Saccharomyces cerevisiae (strain ATCC 204508 / S288c) OX=559292 GN=SEC21 PE=1 SV=2	55	38	75	38	104.8	SEC21	-0.0140299	0.884278
P09734	Tubulin alpha-3 chain OS=Saccharomyces cerevisiae (strain ATCC 204508 / S288c) OX=559292 GN=TUB3 PE=1 SV=1	46	16	35	7	49.7	TUB3	-0.0136538	0.932636
Q02354	U3 small nucleolar RNA-associated protein 6 OS=Saccharomyces cerevisiae (strain ATCC 204508 / S288c) OX=559292 GN=UTP6 PE=1 SV=2	7	4	7	4	52.4	UTP6	-0.0135221	0.889205
P07285	Anthranilate phosphoribosyltransferase OS=Saccharomyces cerevisiae (strain ATCC 204508 / S288c) OX=559292 GN=TRP4 PE=1 SV=1	13	6	12	6	41.3	TRP4	-0.0133461	0.79254
P38115	D-arabinose dehydrogenase [NAD(P)+] heavy chain OS=Saccharomyces cerevisiae (strain ATCC 204508 / S288c) OX=559292 GN=ARA1 PE=1 SV=1	66	22	61	22	38.9	ARA1	-0.0131583	0.776137
Q06497	Peroxisomal adenine nucleotide transporter 1 OS=Saccharomyces cerevisiae (strain ATCC 204508 / S288c) OX=559292 GN=ANT1 PE=1 SV=1	34	8	18	8	36.3	ANT1	-0.0130514	0.858434
P39677	Ribosome-releasing factor 2, mitochondrial OS=Saccharomyces cerevisiae (strain ATCC 204508 / S288c) OX=559292 GN=MEF2 PE=1 SV=1	3	2	4	2	91.2	MEF2	-0.0129706	0.928863
P27351	AP-2 complex subunit beta OS=Saccharomyces cerevisiae (strain ATCC 204508 / S288c) OX=559292 GN=APL1 PE=1 SV=2	3	2	4	2	80.4	APL1	-0.0123919	0.945786
P53011	Nucleoporin SEH1 OS=Saccharomyces cerevisiae (strain ATCC 204508 / S288c) OX=559292 GN=SEH1 PE=1 SV=1	30	10	18	10	39.1	SEH1	-0.0123542	0.710754
P35723	Endoplasmic reticulum transmembrane protein 1 OS=Saccharomyces cerevisiae (strain ATCC 204508 / S288c) OX=559292 GN=YET1 PE=1 SV=2	16	3	6	3	23.4	YET1	-0.0118168	0.895821
Q04772	Increased recombination centers protein 21 OS=Saccharomyces cerevisiae (strain ATCC 204508 / S288c) OX=559292 GN=IRC21 PE=1 SV=1	17	3	5	3	23.2	IRC21	-0.0113455	0.866294
P38985	Signal recognition particle subunit SRP14 OS=Saccharomyces cerevisiae (strain ATCC 204508 / S288c) OX=559292 GN=SRP14 PE=1 SV=1	18	2	4	2	16.4	SRP14	-0.0110762	0.784067
P32793	Protein YSC84 OS=Saccharomyces cerevisiae (strain ATCC 204508 / S288c) OX=559292 GN=YSC84 PE=1 SV=2	10	5	10	1	50.9	YSC84	-0.0103798	0.992412
P33311	ATP-dependent permease MDL2, mitochondrial OS=Saccharomyces cerevisiae (strain ATCC 204508 / S288c) OX=559292 GN=MDL2 PE=1 SV=3	7	6	11	5	85.1	MDL2	-0.0102633	0.823243
Q3E764	Translation machinery-associated protein 7 OS=Saccharomyces cerevisiae (strain ATCC 204508 / S288c) OX=559292 GN=TMA7 PE=1 SV=1	55	6	12	6	6.9	TMA7	-0.0102108	0.819315
P25632	Chromatin structure-remodeling complex protein RSC6 OS=Saccharomyces cerevisiae (strain ATCC 204508 / S288c) OX=559292 GN=RSC6 PE=1 SV=1	9	4	8	3	54.1	RSC6	-0.0101247	0.911232
Q06151	m7GpppX diphosphatase OS=Saccharomyces cerevisiae (strain ATCC 204508 / S288c) OX=559292 GN=DCS1 PE=1 SV=1	64	22	51	20	40.7	DCS1	-0.00992755	0.867804
P40029	Peptide methionine sulfoxide reductase OS=Saccharomyces cerevisiae (strain ATCC 204508 / S288c) OX=559292 GN=MXR1 PE=1 SV=1	65	12	32	12	21.1	MXR1	-0.00978306	0.951245
P33755	Nuclear protein localization protein 4 OS=Saccharomyces cerevisiae (strain ATCC 204508 / S288c) OX=559292 GN=NPL4 PE=1 SV=1	23	10	20	10	65.7	NPL4	-0.00964131	0.929254
P32628	UV excision repair protein RAD23 OS=Saccharomyces cerevisiae (strain ATCC 204508 / S288c) OX=559292 GN=RAD23 PE=1 SV=1	31	10	26	10	42.3	RAD23	-0.00926549	0.868166
Q04067	Eukaryotic translation initiation factor 3 subunit G OS=Saccharomyces cerevisiae (strain ATCC 204508 / S288c) OX=559292 GN=TIF35 PE=1 SV=1	51	11	21	11	30.5	TIF35	-0.00901161	0.828926
P17536	Tropomyosin-1 OS=Saccharomyces cerevisiae (strain ATCC 204508 / S288c) OX=559292 GN=TPM1 PE=1 SV=1	4	1	1	1	23.5	TPM1	-0.00899651	0.971072
Q12458	Putative reductase 1 OS=Saccharomyces cerevisiae (strain ATCC 204508 / S288c) OX=559292 GN=YPR1 PE=1 SV=1	71	19	46	17	34.7	YPR1	-0.00887349	0.859833
P53327	Antiviral helicase SLH1 OS=Saccharomyces cerevisiae (strain ATCC 204508 / S288c) OX=559292 GN=SLH1 PE=1 SV=2	1	1	2	1	224.7	SLH1	-0.00877292	0.982329
P19882	Heat shock protein 60, mitochondrial OS=Saccharomyces cerevisiae (strain ATCC 204508 / S288c) OX=559292 GN=HSP60 PE=1 SV=1	75	41	195	41	60.7	HSP60	-0.00865655	0.728982
P38989	Structural maintenance of chromosomes protein 2 OS=Saccharomyces cerevisiae (strain ATCC 204508 / S288c) OX=559292 GN=SMC2 PE=1 SV=1	1	1	1	1	133.8	SMC2	-0.00801952	0.927427
P0CX40	40S ribosomal protein S8-B OS=Saccharomyces cerevisiae (strain ATCC 204508 / S288c) OX=559292 GN=RPS8B PE=1 SV=1	62	13	48	13	22.5	RPS8B	-0.00778986	0.755606
P41896	Transcription initiation factor IIF subunit beta OS=Saccharomyces cerevisiae (strain ATCC 204508 / S288c) OX=559292 GN=TFG2 PE=1 SV=2	8	4	5	4	46.6	TFG2	-0.00730383	0.948053
P38858	6-phosphogluconolactonase 3 OS=Saccharomyces cerevisiae (strain ATCC 204508 / S288c) OX=559292 GN=SOL3 PE=1 SV=2	42	9	22	9	27.8	SOL3	-0.00648559	0.938255
P04456	60S ribosomal protein L25 OS=Saccharomyces cerevisiae (strain ATCC 204508 / S288c) OX=559292 GN=RPL25 PE=1 SV=4	40	6	36	6	15.7	RPL25	-0.00626455	0.871761
Q02326	60S ribosomal protein L6-A OS=Saccharomyces cerevisiae (strain ATCC 204508 / S288c) OX=559292 GN=RPL6A PE=1 SV=2	73	16	51	8	19.9	RPL6A	-0.00609433	0.883848
Q05775	Eukaryotic translation initiation factor 3 subunit J OS=Saccharomyces cerevisiae (strain ATCC 204508 / S288c) OX=559292 GN=HCR1 PE=1 SV=1	58	15	32	15	29.5	HCR1	-0.00577111	0.878104
P36088	Free methionine-R-sulfoxide reductase OS=Saccharomyces cerevisiae (strain ATCC 204508 / S288c) OX=559292 GN=YKL069W PE=1 SV=1	31	5	10	5	19.7	NA	-0.00562066	0.974895
P0CX38	40S ribosomal protein S6-B OS=Saccharomyces cerevisiae (strain ATCC 204508 / S288c) OX=559292 GN=RPS6B PE=1 SV=1	58	16	55	16	27	RPS6B	-0.00549394	0.938859
Q06287	Ribosomal RNA small subunit methyltransferase NEP1 OS=Saccharomyces cerevisiae (strain ATCC 204508 / S288c) OX=559292 GN=EMG1 PE=1 SV=1	40	7	14	7	27.9	EMG1	-0.00542009	0.894233
P06208	2-isopropylmalate synthase OS=Saccharomyces cerevisiae (strain ATCC 204508 / S288c) OX=559292 GN=LEU4 PE=1 SV=1	72	36	86	22	68.4	LEU4	-0.00517222	0.880294
Q05515	Survival factor 1 OS=Saccharomyces cerevisiae (strain ATCC 204508 / S288c) OX=559292 GN=SVF1 PE=1 SV=1	34	10	17	10	54.3	SVF1	-0.00477841	0.931737
P40081	Putative magnesium-dependent phosphatase YER134C OS=Saccharomyces cerevisiae (strain ATCC 204508 / S288c) OX=559292 GN=YER134C PE=1 SV=1	28	4	8	4	20.4	NA	-0.00407644	0.970004
P23724	Proteasome subunit beta type-6 OS=Saccharomyces cerevisiae (strain ATCC 204508 / S288c) OX=559292 GN=PRE7 PE=1 SV=1	63	14	29	14	26.9	PRE7	-0.00384585	0.913755
P28007	H/ACA ribonucleoprotein complex subunit GAR1 OS=Saccharomyces cerevisiae (strain ATCC 204508 / S288c) OX=559292 GN=GAR1 PE=1 SV=1	42	7	13	7	21.5	GAR1	-0.00380281	0.974617
P43563	CBK1 kinase activator protein MOB2 OS=Saccharomyces cerevisiae (strain ATCC 204508 / S288c) OX=559292 GN=MOB2 PE=1 SV=2	7	1	2	1	33.3	MOB2	-0.00369667	0.978798
P38344	Cytoplasmic 60S subunit biogenesis factor REI1 OS=Saccharomyces cerevisiae (strain ATCC 204508 / S288c) OX=559292 GN=REI1 PE=1 SV=3	2	1	2	1	45.8	REI1	-0.00350972	0.991482
P39938	40S ribosomal protein S26-A OS=Saccharomyces cerevisiae (strain ATCC 204508 / S288c) OX=559292 GN=RPS26A PE=1 SV=1	49	6	23	1	13.5	RPS26A	-0.00345373	0.95025
P39744	Nucleolar complex protein 2 OS=Saccharomyces cerevisiae (strain ATCC 204508 / S288c) OX=559292 GN=NOC2 PE=1 SV=2	21	14	28	14	81.6	NOC2	-0.00323915	0.942094
P19955	37S ribosomal protein YMR-31, mitochondrial OS=Saccharomyces cerevisiae (strain ATCC 204508 / S288c) OX=559292 GN=YMR31 PE=1 SV=1	55	6	13	6	13.7	YMR31	-0.00316238	0.973683
P40335	Carboxypeptidase Y-deficient protein 8 OS=Saccharomyces cerevisiae (strain ATCC 204508 / S288c) OX=559292 GN=PEP8 PE=1 SV=2	19	6	8	6	42.5	PEP8	-0.00296426	0.972427
Q03629	Uncharacterized protein YML079W OS=Saccharomyces cerevisiae (strain ATCC 204508 / S288c) OX=559292 GN=YML079W PE=1 SV=1	27	4	10	4	22.4	NA	-0.00232914	0.975945
P25558	Bud site selection protein 3 OS=Saccharomyces cerevisiae (strain ATCC 204508 / S288c) OX=559292 GN=BUD3 PE=1 SV=2	1	1	2	1	184.6	BUD3	-0.0017649	0.988944
Q12314	Protein arginine N-methyltransferase SFM1 OS=Saccharomyces cerevisiae (strain ATCC 204508 / S288c) OX=559292 GN=SFM1 PE=1 SV=1	34	7	8	7	24.7	SFM1	-0.00120089	0.994435
P53879	GTP-binding protein RHO5 OS=Saccharomyces cerevisiae (strain ATCC 204508 / S288c) OX=559292 GN=RHO5 PE=1 SV=2	27	8	13	8	36.8	RHO5	-0.000767171	0.985188
Q06338	Protein BCP1 OS=Saccharomyces cerevisiae (strain ATCC 204508 / S288c) OX=559292 GN=BCP1 PE=1 SV=1	25	5	8	5	32.6	BCP1	-0.000665351	0.983398
Q06639	Chromatin structure-remodeling complex protein RSC3 OS=Saccharomyces cerevisiae (strain ATCC 204508 / S288c) OX=559292 GN=RSC3 PE=1 SV=1	7	6	9	6	101.7	RSC3	-0.000660844	0.995804
P05740	60S ribosomal protein L17-A OS=Saccharomyces cerevisiae (strain ATCC 204508 / S288c) OX=559292 GN=RPL17A PE=1 SV=4	51	8	34	1	20.5	RPL17A	-0.000129278	0.995075
P0C2H9	60S ribosomal protein L31-B OS=Saccharomyces cerevisiae (strain ATCC 204508 / S288c) OX=559292 GN=RPL31B PE=1 SV=1	63	11	39	1	13	RPL31B	0.000174627	0.99763
P13586	Calcium-transporting ATPase 1 OS=Saccharomyces cerevisiae (strain ATCC 204508 / S288c) OX=559292 GN=PMR1 PE=1 SV=1	15	11	18	11	104.5	PMR1	0.000408131	0.994689
P40493	25S rRNA (uridine(2634)-N(3))-methyltransferase OS=Saccharomyces cerevisiae (strain ATCC 204508 / S288c) OX=559292 GN=BMT5 PE=1 SV=1	6	2	4	2	39.4	BMT5	0.000446537	0.995814
P08525	Cytochrome b-c1 complex subunit 8, mitochondrial OS=Saccharomyces cerevisiae (strain ATCC 204508 / S288c) OX=559292 GN=QCR8 PE=1 SV=2	35	3	8	3	11	QCR8	0.000603447	0.998294
P26784	60S ribosomal protein L16-A OS=Saccharomyces cerevisiae (strain ATCC 204508 / S288c) OX=559292 GN=RPL16A PE=1 SV=3	53	15	47	8	22.2	RPL16A	0.000860409	0.975617
P39969	Protein BOI2 OS=Saccharomyces cerevisiae (strain ATCC 204508 / S288c) OX=559292 GN=BOI2 PE=1 SV=1	1	1	4	1	115.6	BOI2	0.00102274	0.995405
P46985	Probable alpha-1,6-mannosyltransferase MNN11 OS=Saccharomyces cerevisiae (strain ATCC 204508 / S288c) OX=559292 GN=MNN11 PE=1 SV=2	12	5	8	5	47.8	MNN11	0.00125881	0.992797
P38109	Putative serine carboxypeptidase YBR139W OS=Saccharomyces cerevisiae (strain ATCC 204508 / S288c) OX=559292 GN=YBR139W PE=1 SV=1	9	5	9	5	57.6	ATG42	0.0016347	0.963451
P28495	F-actin-capping protein subunit alpha OS=Saccharomyces cerevisiae (strain ATCC 204508 / S288c) OX=559292 GN=CAP1 PE=1 SV=1	47	11	24	11	30.7	CAP1	0.00164688	0.984146
P38061	60S ribosomal protein L32 OS=Saccharomyces cerevisiae (strain ATCC 204508 / S288c) OX=559292 GN=RPL32 PE=1 SV=1	56	10	37	10	14.8	RPL32	0.00171358	0.977367
P52870	Protein transport protein SBH1 OS=Saccharomyces cerevisiae (strain ATCC 204508 / S288c) OX=559292 GN=SBH1 PE=1 SV=1	30	3	6	3	8.7	SBH1	0.00217551	0.978692
P34077	Nucleoporin NIC96 OS=Saccharomyces cerevisiae (strain ATCC 204508 / S288c) OX=559292 GN=NIC96 PE=1 SV=2	18	12	21	12	96.1	NIC96	0.00250306	0.972364
P38063	Ribose-phosphate pyrophosphokinase 4 OS=Saccharomyces cerevisiae (strain ATCC 204508 / S288c) OX=559292 GN=PRS4 PE=1 SV=3	30	10	17	6	35.7	PRS4	0.00251725	0.926027
Q03774	tRNA (guanine-N(7)-)-methyltransferase non-catalytic subunit TRM82 OS=Saccharomyces cerevisiae (strain ATCC 204508 / S288c) OX=559292 GN=TRM82 PE=1 SV=1	29	11	18	11	50.5	TRM82	0.0027552	0.976411
P40970	Serine palmitoyltransferase 2 OS=Saccharomyces cerevisiae (strain ATCC 204508 / S288c) OX=559292 GN=LCB2 PE=1 SV=1	21	9	18	9	63.1	LCB2	0.00283735	0.892219
P22134	DNA-3-methyladenine glycosylase OS=Saccharomyces cerevisiae (strain ATCC 204508 / S288c) OX=559292 GN=MAG1 PE=1 SV=1	18	4	6	4	34.3	MAG1	0.00288146	0.976175
P14164	ARS-binding factor 1 OS=Saccharomyces cerevisiae (strain ATCC 204508 / S288c) OX=559292 GN=ABF1 PE=1 SV=4	17	12	24	12	81.7	ABF1	0.0037416	0.93886
P46989	Autophagy-related protein 27 OS=Saccharomyces cerevisiae (strain ATCC 204508 / S288c) OX=559292 GN=ATG27 PE=1 SV=2	34	9	15	9	30.2	ATG27	0.00379074	0.984044
P43588	Ubiquitin carboxyl-terminal hydrolase RPN11 OS=Saccharomyces cerevisiae (strain ATCC 204508 / S288c) OX=559292 GN=RPN11 PE=1 SV=1	44	12	22	12	34.4	RPN11	0.00410552	0.890633
Q01560	Nucleolar protein 3 OS=Saccharomyces cerevisiae (strain ATCC 204508 / S288c) OX=559292 GN=NPL3 PE=1 SV=1	40	15	35	15	45.4	NPL3	0.00431326	0.920004
Q12449	Hsp90 co-chaperone AHA1 OS=Saccharomyces cerevisiae (strain ATCC 204508 / S288c) OX=559292 GN=AHA1 PE=1 SV=1	43	17	36	17	39.4	AHA1	0.00482208	0.895424
O13585	Dilute domain-containing protein YPR089W OS=Saccharomyces cerevisiae (strain ATCC 204508 / S288c) OX=559292 GN=YPR089W PE=1 SV=2	3	2	3	2	102.5	NA	0.00508532	0.96756
P36105	60S ribosomal protein L14-A OS=Saccharomyces cerevisiae (strain ATCC 204508 / S288c) OX=559292 GN=RPL14A PE=1 SV=1	65	13	42	1	15.2	RPL14A	0.00512588	0.96953
Q03280	E3 ubiquitin-protein ligase TOM1 OS=Saccharomyces cerevisiae (strain ATCC 204508 / S288c) OX=559292 GN=TOM1 PE=1 SV=1	5	13	21	13	373.9	TOM1	0.00513753	0.91934
P33297	26S proteasome regulatory subunit 6A OS=Saccharomyces cerevisiae (strain ATCC 204508 / S288c) OX=559292 GN=RPT5 PE=1 SV=3	55	21	46	21	48.2	RPT5	0.00529338	0.897047
Q12446	Proline-rich protein LAS17 OS=Saccharomyces cerevisiae (strain ATCC 204508 / S288c) OX=559292 GN=LAS17 PE=1 SV=1	8	3	4	3	67.5	LAS17	0.00567325	0.926563
P53075	Outer spore wall assembly protein SHE10 OS=Saccharomyces cerevisiae (strain ATCC 204508 / S288c) OX=559292 GN=SHE10 PE=1 SV=1	17	10	19	10	66.8	SHE10	0.00574719	0.878013
P53139	Uncharacterized protein YGL108C OS=Saccharomyces cerevisiae (strain ATCC 204508 / S288c) OX=559292 GN=YGL108C PE=1 SV=1	15	2	2	2	16	NA	0.00585874	0.967709
P43600	Secreted protein CSS2 OS=Saccharomyces cerevisiae (strain ATCC 204508 / S288c) OX=559292 GN=CSS2 PE=1 SV=1	6	2	3	2	25.7	CSS2	0.00628408	0.93995
P38821	Aspartyl aminopeptidase 4 OS=Saccharomyces cerevisiae (strain ATCC 204508 / S288c) OX=559292 GN=APE4 PE=1 SV=1	31	10	20	10	54.1	APE4	0.00666581	0.918495
P42943	T-complex protein 1 subunit eta OS=Saccharomyces cerevisiae (strain ATCC 204508 / S288c) OX=559292 GN=CCT7 PE=1 SV=1	53	23	45	23	59.7	CCT7	0.00676352	0.664194
P35176	Peptidyl-prolyl cis-trans isomerase D OS=Saccharomyces cerevisiae (strain ATCC 204508 / S288c) OX=559292 GN=CPR5 PE=2 SV=1	51	9	22	9	25.3	CPR5	0.00684737	0.905331
Q08199	Nucleotide exchange factor SIL1 OS=Saccharomyces cerevisiae (strain ATCC 204508 / S288c) OX=559292 GN=SIL1 PE=1 SV=1	10	4	6	4	48.2	SIL1	0.00698906	0.954476
Q12305	Thiosulfate:glutathione sulfurtransferase OS=Saccharomyces cerevisiae (strain ATCC 204508 / S288c) OX=559292 GN=RDL1 PE=1 SV=1	73	10	25	10	15.4	RDL1	0.00713773	0.913364
P36161	Nucleoporin NUP133 OS=Saccharomyces cerevisiae (strain ATCC 204508 / S288c) OX=559292 GN=NUP133 PE=1 SV=1	13	12	18	12	133.2	NUP133	0.00731314	0.919415
Q12074	Spermidine synthase OS=Saccharomyces cerevisiae (strain ATCC 204508 / S288c) OX=559292 GN=SPE3 PE=3 SV=1	62	14	35	14	33.3	SPE3	0.00736982	0.901904
P53968	Transcriptional regulator CRZ1 OS=Saccharomyces cerevisiae (strain ATCC 204508 / S288c) OX=559292 GN=CRZ1 PE=1 SV=1	1	1	2	1	76.3	CRZ1	0.00780555	0.962289
P0C0W9	60S ribosomal protein L11-A OS=Saccharomyces cerevisiae (strain ATCC 204508 / S288c) OX=559292 GN=RPL11A PE=1 SV=2	66	12	101	12	19.7	RPL11A	0.00803891	0.919994
Q12009	tRNA (guanine-N(7)-)-methyltransferase OS=Saccharomyces cerevisiae (strain ATCC 204508 / S288c) OX=559292 GN=TRM8 PE=1 SV=1	25	7	11	7	33.4	TRM8	0.0081501	0.884464
P39516	40S ribosomal protein S14-B OS=Saccharomyces cerevisiae (strain ATCC 204508 / S288c) OX=559292 GN=RPS14B PE=1 SV=2	67	12	44	12	14.6	RPS14B	0.00841253	0.795245
Q03677	1,2-dihydroxy-3-keto-5-methylthiopentene dioxygenase OS=Saccharomyces cerevisiae (strain ATCC 204508 / S288c) OX=559292 GN=ADI1 PE=1 SV=1	32	6	11	6	20.9	ADI1	0.00841746	0.975794
P41810	Coatomer subunit beta OS=Saccharomyces cerevisiae (strain ATCC 204508 / S288c) OX=559292 GN=SEC26 PE=1 SV=2	36	27	55	27	109	SEC26	0.00864012	0.913701
P38930	Casein kinase II subunit beta' OS=Saccharomyces cerevisiae (strain ATCC 204508 / S288c) OX=559292 GN=CKB2 PE=1 SV=1	7	2	5	2	29.8	CKB2	0.00876988	0.788779
Q07878	Vacuolar protein sorting-associated protein 13 OS=Saccharomyces cerevisiae (strain ATCC 204508 / S288c) OX=559292 GN=VPS13 PE=1 SV=1	6	13	23	13	357.6	VPS13	0.00882772	0.798199
P06174	Uroporphyrinogen-III synthase OS=Saccharomyces cerevisiae (strain ATCC 204508 / S288c) OX=559292 GN=HEM4 PE=1 SV=2	3	1	2	1	30.9	HEM4	0.00933732	0.883462
P08524	Farnesyl pyrophosphate synthase OS=Saccharomyces cerevisiae (strain ATCC 204508 / S288c) OX=559292 GN=ERG20 PE=1 SV=2	70	21	58	21	40.5	ERG20	0.00957747	0.89817
Q12522	Eukaryotic translation initiation factor 6 OS=Saccharomyces cerevisiae (strain ATCC 204508 / S288c) OX=559292 GN=TIF6 PE=1 SV=1	25	5	10	5	26.4	TIF6	0.00999719	0.860514
P17505	Malate dehydrogenase, mitochondrial OS=Saccharomyces cerevisiae (strain ATCC 204508 / S288c) OX=559292 GN=MDH1 PE=1 SV=2	72	20	72	20	35.6	MDH1	0.0100749	0.879501
P20049	Prephenate dehydrogenase [NADP(+)] OS=Saccharomyces cerevisiae (strain ATCC 204508 / S288c) OX=559292 GN=TYR1 PE=1 SV=2	7	3	5	3	50.9	TYR1	0.010266	0.937086
P00912	N-(5'-phosphoribosyl)anthranilate isomerase OS=Saccharomyces cerevisiae (strain ATCC 204508 / S288c) OX=559292 GN=TRP1 PE=1 SV=2	3	1	2	1	24.1	TRP1	0.0104321	0.912435
P20485	Choline kinase OS=Saccharomyces cerevisiae (strain ATCC 204508 / S288c) OX=559292 GN=CKI1 PE=1 SV=1	15	8	15	8	66.3	CKI1	0.0105932	0.917359
Q12015	DSC E3 ubiquitin ligase complex subunit 3 OS=Saccharomyces cerevisiae (strain ATCC 204508 / S288c) OX=559292 GN=DSC3 PE=1 SV=1	3	1	1	1	32.9	DSC3	0.0106775	0.880409
P47018	Maintenance of telomere capping protein 1 OS=Saccharomyces cerevisiae (strain ATCC 204508 / S288c) OX=559292 GN=MTC1 PE=1 SV=1	49	19	40	19	53.4	MTC1	0.0110148	0.512331
P42842	Essential for maintenance of the cell wall protein 1 OS=Saccharomyces cerevisiae (strain ATCC 204508 / S288c) OX=559292 GN=EMW1 PE=1 SV=1	5	5	9	5	102.3	EMW1	0.0113437	0.892324
Q05022	rRNA biogenesis protein RRP5 OS=Saccharomyces cerevisiae (strain ATCC 204508 / S288c) OX=559292 GN=RRP5 PE=1 SV=1	32	49	95	49	193	RRP5	0.0114412	0.704713
Q04697	Glucose-signaling factor 2 OS=Saccharomyces cerevisiae (strain ATCC 204508 / S288c) OX=559292 GN=GSF2 PE=1 SV=1	42	16	34	16	45.8	GSF2	0.0114653	0.712652
P47089	Translation machinery-associated protein 22 OS=Saccharomyces cerevisiae (strain ATCC 204508 / S288c) OX=559292 GN=TMA22 PE=1 SV=1	53	8	14	8	22.5	TMA22	0.0117098	0.893429
P38166	Protein transport protein SFT2 OS=Saccharomyces cerevisiae (strain ATCC 204508 / S288c) OX=559292 GN=SFT2 PE=1 SV=1	17	3	5	3	24.3	SFT2	0.0120639	0.824482
P40533	Protein TED1 OS=Saccharomyces cerevisiae (strain ATCC 204508 / S288c) OX=559292 GN=TED1 PE=1 SV=1	17	6	11	6	54.9	TED1	0.0121434	0.900576
P32566	Cell wall assembly regulator SMI1 OS=Saccharomyces cerevisiae (strain ATCC 204508 / S288c) OX=559292 GN=SMI1 PE=1 SV=1	10	5	8	5	57	SMI1	0.0122991	0.728017
P32891	D-lactate dehydrogenase [cytochrome] 1, mitochondrial OS=Saccharomyces cerevisiae (strain ATCC 204508 / S288c) OX=559292 GN=DLD1 PE=1 SV=2	66	37	122	37	65.3	DLD1	0.0122993	0.913765
P52488	Ubiquitin-activating enzyme E1-like OS=Saccharomyces cerevisiae (strain ATCC 204508 / S288c) OX=559292 GN=UBA2 PE=1 SV=1	16	11	17	10	71.2	UBA2	0.0124574	0.766789
Q99316	Protein disulfide isomerase MPD2 OS=Saccharomyces cerevisiae (strain ATCC 204508 / S288c) OX=559292 GN=MPD2 PE=1 SV=1	29	10	18	10	32.4	MPD2	0.0125365	0.844029
P23254	Transketolase 1 OS=Saccharomyces cerevisiae (strain ATCC 204508 / S288c) OX=559292 GN=TKL1 PE=1 SV=4	53	33	75	30	73.8	TKL1	0.0125763	0.687815
P32583	Suppressor protein SRP40 OS=Saccharomyces cerevisiae (strain ATCC 204508 / S288c) OX=559292 GN=SRP40 PE=1 SV=2	10	4	8	4	41	SRP40	0.0126773	0.750653
Q99189	mRNA transport regulator MTR10 OS=Saccharomyces cerevisiae (strain ATCC 204508 / S288c) OX=559292 GN=MTR10 PE=1 SV=1	1	1	2	1	110.7	MTR10	0.013101	0.90584
P36160	Ribosome biogenesis protein RPF2 OS=Saccharomyces cerevisiae (strain ATCC 204508 / S288c) OX=559292 GN=RPF2 PE=1 SV=1	20	6	12	6	39.6	RPF2	0.0132607	0.906561
P37302	Aminopeptidase Y OS=Saccharomyces cerevisiae (strain ATCC 204508 / S288c) OX=559292 GN=APE3 PE=1 SV=1	50	20	47	20	60.1	APE3	0.0134287	0.77226
P25037	Ubiquitin carboxyl-terminal hydrolase 1 OS=Saccharomyces cerevisiae (strain ATCC 204508 / S288c) OX=559292 GN=UBP1 PE=1 SV=2	7	5	10	5	92.7	UBP1	0.0135217	0.78001
Q12464	RuvB-like protein 2 OS=Saccharomyces cerevisiae (strain ATCC 204508 / S288c) OX=559292 GN=RVB2 PE=1 SV=1	36	15	31	15	51.6	RVB2	0.0142985	0.645135
P16892	Mitogen-activated protein kinase FUS3 OS=Saccharomyces cerevisiae (strain ATCC 204508 / S288c) OX=559292 GN=FUS3 PE=1 SV=2	5	2	3	1	40.7	FUS3	0.0145833	0.916698
Q02792	5'-3' exoribonuclease 2 OS=Saccharomyces cerevisiae (strain ATCC 204508 / S288c) OX=559292 GN=RAT1 PE=1 SV=3	3	3	5	3	115.9	RAT1	0.0147663	0.937954
P20484	Protein MAK11 OS=Saccharomyces cerevisiae (strain ATCC 204508 / S288c) OX=559292 GN=MAK11 PE=1 SV=2	5	2	4	2	47.3	MAK11	0.0147697	0.7091
P40040	Protein THO1 OS=Saccharomyces cerevisiae (strain ATCC 204508 / S288c) OX=559292 GN=THO1 PE=1 SV=1	31	7	13	7	24.1	THO1	0.0151225	0.81432
P38244	Vacuolar membrane protease OS=Saccharomyces cerevisiae (strain ATCC 204508 / S288c) OX=559292 GN=PFF1 PE=1 SV=3	4	4	5	4	111	PFF1	0.0152137	0.844345
P43636	Alpha-1,3/1,6-mannosyltransferase ALG2 OS=Saccharomyces cerevisiae (strain ATCC 204508 / S288c) OX=559292 GN=ALG2 PE=1 SV=2	14	7	12	7	58	ALG2	0.015301	0.624273
P40498	U3 small nucleolar RNA-associated protein 25 OS=Saccharomyces cerevisiae (strain ATCC 204508 / S288c) OX=559292 GN=UTP25 PE=1 SV=1	5	3	4	3	83.9	UTP25	0.0156653	0.879458
P00937	Multifunctional tryptophan biosynthesis protein OS=Saccharomyces cerevisiae (strain ATCC 204508 / S288c) OX=559292 GN=TRP3 PE=1 SV=2	34	16	35	16	53.5	TRP3	0.0160036	0.674207
P40482	Protein transport protein SEC24 OS=Saccharomyces cerevisiae (strain ATCC 204508 / S288c) OX=559292 GN=SEC24 PE=1 SV=1	35	25	53	25	103.6	SEC24	0.0162906	0.467519
P50105	Transcription initiation factor TFIID subunit 4 OS=Saccharomyces cerevisiae (strain ATCC 204508 / S288c) OX=559292 GN=TAF4 PE=1 SV=1	4	1	3	1	42.3	TAF4	0.016324	0.961993
P29478	Signal recognition particle subunit SEC65 OS=Saccharomyces cerevisiae (strain ATCC 204508 / S288c) OX=559292 GN=SEC65 PE=1 SV=1	16	4	7	4	31.2	SEC65	0.0165656	0.858855
P47154	CAAX prenyl protease 1 OS=Saccharomyces cerevisiae (strain ATCC 204508 / S288c) OX=559292 GN=STE24 PE=1 SV=1	25	10	28	10	52.3	STE24	0.0167215	0.834004
P47119	Inosine triphosphate pyrophosphatase OS=Saccharomyces cerevisiae (strain ATCC 204508 / S288c) OX=559292 GN=HAM1 PE=1 SV=1	76	12	24	12	22.1	HAM1	0.0167607	0.280049
P49687	Nucleoporin NUP145 OS=Saccharomyces cerevisiae (strain ATCC 204508 / S288c) OX=559292 GN=NUP145 PE=1 SV=1	10	10	17	10	145.6	NUP145	0.0173142	0.860721
Q04336	Uncharacterized protein YMR196W OS=Saccharomyces cerevisiae (strain ATCC 204508 / S288c) OX=559292 GN=YMR196W PE=1 SV=1	30	27	51	27	126.5	NA	0.0173771	0.714157
P35189	Transcription initiation factor TFIID subunit 14 OS=Saccharomyces cerevisiae (strain ATCC 204508 / S288c) OX=559292 GN=TAF14 PE=1 SV=1	45	9	17	9	27.4	TAF14	0.0178145	0.596455
Q04603	DNA polymerase epsilon subunit D OS=Saccharomyces cerevisiae (strain ATCC 204508 / S288c) OX=559292 GN=DPB4 PE=1 SV=1	4	1	1	1	22	DPB4	0.0179923	0.902521
Q06032	Chromosome stability protein 9 OS=Saccharomyces cerevisiae (strain ATCC 204508 / S288c) OX=559292 GN=CST9 PE=1 SV=1	2	1	3	1	53.8	CST9	0.0186694	0.879153
P53276	U3 small nucleolar RNA-associated protein 8 OS=Saccharomyces cerevisiae (strain ATCC 204508 / S288c) OX=559292 GN=UTP8 PE=1 SV=1	17	9	22	9	80.1	UTP8	0.0187961	0.520502
P53893	Ribosome assembly protein 1 OS=Saccharomyces cerevisiae (strain ATCC 204508 / S288c) OX=559292 GN=RIA1 PE=1 SV=1	2	2	3	2	124.4	RIA1	0.018967	0.801227
P40477	Nucleoporin NUP159 OS=Saccharomyces cerevisiae (strain ATCC 204508 / S288c) OX=559292 GN=NUP159 PE=1 SV=1	5	6	10	6	158.8	NUP159	0.0190123	0.893633
Q07349	MIOREX complex component 9 OS=Saccharomyces cerevisiae (strain ATCC 204508 / S288c) OX=559292 GN=MRX9 PE=1 SV=1	9	4	6	4	48.3	MRX9	0.0191798	0.340706
P22517	Calcium/calmodulin-dependent protein kinase II OS=Saccharomyces cerevisiae (strain ATCC 204508 / S288c) OX=559292 GN=CMK2 PE=1 SV=2	14	5	10	5	50.4	CMK2	0.0193719	0.679156
P38755	Oxysterol-binding protein homolog 7 OS=Saccharomyces cerevisiae (strain ATCC 204508 / S288c) OX=559292 GN=OSH7 PE=1 SV=1	49	18	38	16	49.8	OSH7	0.0194882	0.166379
P50110	Sorting assembly machinery 37 kDa subunit OS=Saccharomyces cerevisiae (strain ATCC 204508 / S288c) OX=559292 GN=SAM37 PE=1 SV=1	14	4	8	4	37.5	SAM37	0.0196836	0.651591
Q06103	26S proteasome regulatory subunit RPN7 OS=Saccharomyces cerevisiae (strain ATCC 204508 / S288c) OX=559292 GN=RPN7 PE=1 SV=3	44	22	46	22	48.9	RPN7	0.0198019	0.461979
P22579	Transcriptional regulatory protein SIN3 OS=Saccharomyces cerevisiae (strain ATCC 204508 / S288c) OX=559292 GN=SIN3 PE=1 SV=2	9	14	25	14	174.7	SIN3	0.0198784	0.552718
P38131	Probable mannosyltransferase KTR4 OS=Saccharomyces cerevisiae (strain ATCC 204508 / S288c) OX=559292 GN=KTR4 PE=1 SV=1	5	3	5	3	54.5	KTR4	0.0200962	0.791328
P31384	CCR4-Not complex 3'-5'-exoribonuclease subunit Ccr4 OS=Saccharomyces cerevisiae (strain ATCC 204508 / S288c) OX=559292 GN=CCR4 PE=1 SV=2	4	3	6	3	94.6	CCR4	0.0209627	0.311449
P40499	Protein ICE2 OS=Saccharomyces cerevisiae (strain ATCC 204508 / S288c) OX=559292 GN=ICE2 PE=1 SV=1	2	1	2	1	56.3	ICE2	0.0215767	0.843864
P53969	Sorting assembly machinery 50 kDa subunit OS=Saccharomyces cerevisiae (strain ATCC 204508 / S288c) OX=559292 GN=SAM50 PE=1 SV=1	9	5	8	5	54.4	SAM50	0.0219503	0.645542
P20434	DNA-directed RNA polymerases I, II, and III subunit RPABC1 OS=Saccharomyces cerevisiae (strain ATCC 204508 / S288c) OX=559292 GN=RPB5 PE=1 SV=1	43	6	12	6	25.1	RPB5	0.0221618	0.278768
Q3E7B6	V-type proton ATPase subunit e OS=Saccharomyces cerevisiae (strain ATCC 204508 / S288c) OX=559292 GN=VMA9 PE=1 SV=1	14	1	1	1	8.4	VMA9	0.0222641	0.783324
Q01939	26S proteasome regulatory subunit 8 homolog OS=Saccharomyces cerevisiae (strain ATCC 204508 / S288c) OX=559292 GN=RPT6 PE=1 SV=4	44	17	47	16	45.2	RPT6	0.022408	0.631233
P32908	Structural maintenance of chromosomes protein 1 OS=Saccharomyces cerevisiae (strain ATCC 204508 / S288c) OX=559292 GN=SMC1 PE=1 SV=1	2	3	5	3	141.2	SMC1	0.0229295	0.735298
Q06010	A-factor-processing enzyme OS=Saccharomyces cerevisiae (strain ATCC 204508 / S288c) OX=559292 GN=STE23 PE=1 SV=2	17	14	21	14	117.5	STE23	0.0229348	0.651684
P52918	Protein MSN5 OS=Saccharomyces cerevisiae (strain ATCC 204508 / S288c) OX=559292 GN=MSN5 PE=1 SV=1	6	7	16	6	142	MSN5	0.0230071	0.663656
P06105	Protein SCP160 OS=Saccharomyces cerevisiae (strain ATCC 204508 / S288c) OX=559292 GN=SCP160 PE=1 SV=3	63	74	145	74	134.7	SCP160	0.0231194	0.59527
P40540	ER membrane protein complex subunit 5 OS=Saccharomyces cerevisiae (strain ATCC 204508 / S288c) OX=559292 GN=EMC5 PE=1 SV=1	30	4	6	4	15.9	EMC5	0.0231635	0.705253
Q12029	Sideroflexin FSF1 OS=Saccharomyces cerevisiae (strain ATCC 204508 / S288c) OX=559292 GN=FSF1 PE=1 SV=1	34	11	22	11	35.4	FSF1	0.023253	0.737514
P38353	Sec sixty-one protein homolog OS=Saccharomyces cerevisiae (strain ATCC 204508 / S288c) OX=559292 GN=SSH1 PE=1 SV=1	28	12	24	12	53.3	SSH1	0.0237197	0.898697
Q00955	Acetyl-CoA carboxylase OS=Saccharomyces cerevisiae (strain ATCC 204508 / S288c) OX=559292 GN=ACC1 PE=1 SV=2	64	132	335	132	250.2	ACC1	0.0242836	0.511893
P25605	Acetolactate synthase small subunit, mitochondrial OS=Saccharomyces cerevisiae (strain ATCC 204508 / S288c) OX=559292 GN=ILV6 PE=1 SV=2	52	14	28	14	34	ILV6	0.0243843	0.710575
P32602	Alpha-soluble NSF attachment protein OS=Saccharomyces cerevisiae (strain ATCC 204508 / S288c) OX=559292 GN=SEC17 PE=1 SV=4	39	8	19	8	32.8	SEC17	0.0248994	0.742153
Q05636	Exosome complex component RRP45 OS=Saccharomyces cerevisiae (strain ATCC 204508 / S288c) OX=559292 GN=RRP45 PE=1 SV=1	7	3	5	3	33.9	RRP45	0.0253359	0.650261
P32913	Vacuolar protein sorting-associated protein 17 OS=Saccharomyces cerevisiae (strain ATCC 204508 / S288c) OX=559292 GN=VPS17 PE=1 SV=2	5	2	2	2	63.2	VPS17	0.0260721	0.750563
P0C0V8	40S ribosomal protein S21-A OS=Saccharomyces cerevisiae (strain ATCC 204508 / S288c) OX=559292 GN=RPS21A PE=1 SV=1	84	8	28	1	9.7	RPS21A	0.0260791	0.886984
P06102	General negative regulator of transcription subunit 3 OS=Saccharomyces cerevisiae (strain ATCC 204508 / S288c) OX=559292 GN=NOT3 PE=1 SV=2	5	4	8	3	94.3	NOT3	0.0261113	0.59671
P33204	Actin-related protein 2/3 complex subunit 4 OS=Saccharomyces cerevisiae (strain ATCC 204508 / S288c) OX=559292 GN=ARC19 PE=1 SV=2	32	5	9	5	19.9	ARC19	0.0264563	0.583134
Q02455	Protein MLP1 OS=Saccharomyces cerevisiae (strain ATCC 204508 / S288c) OX=559292 GN=MLP1 PE=1 SV=2	3	4	6	4	218.3	MLP1	0.0267262	0.642176
P32529	DNA-directed RNA polymerase I subunit RPA12 OS=Saccharomyces cerevisiae (strain ATCC 204508 / S288c) OX=559292 GN=RPA12 PE=1 SV=1	18	2	4	2	13.7	RPA12	0.0267547	0.419705
P04911	Histone H2A.1 OS=Saccharomyces cerevisiae (strain ATCC 204508 / S288c) OX=559292 GN=HTA1 PE=1 SV=2	35	5	18	5	14	HTA1	0.0268231	0.780447
P52593	Nucleoporin NUP188 OS=Saccharomyces cerevisiae (strain ATCC 204508 / S288c) OX=559292 GN=NUP188 PE=1 SV=1	4	4	8	4	188.5	NUP188	0.0268945	0.884714
P53165	SAGA-associated factor 73 OS=Saccharomyces cerevisiae (strain ATCC 204508 / S288c) OX=559292 GN=SGF73 PE=1 SV=1	2	1	3	1	72.8	SGF73	0.0269893	0.86615
P26783	40S ribosomal protein S5 OS=Saccharomyces cerevisiae (strain ATCC 204508 / S288c) OX=559292 GN=RPS5 PE=1 SV=3	62	16	79	16	25	RPS5	0.0270829	0.786188
P32462	Delta(14)-sterol reductase OS=Saccharomyces cerevisiae (strain ATCC 204508 / S288c) OX=559292 GN=ERG24 PE=1 SV=1	2	1	2	1	50.6	ERG24	0.0272542	0.887904
P40006	Increased recombination centers protein 22 OS=Saccharomyces cerevisiae (strain ATCC 204508 / S288c) OX=559292 GN=IRC22 PE=1 SV=1	23	6	11	6	25	IRC22	0.0273302	0.783878
P53946	Actin-related protein 5 OS=Saccharomyces cerevisiae (strain ATCC 204508 / S288c) OX=559292 GN=ARP5 PE=1 SV=1	2	2	3	2	87.5	ARP5	0.0273402	0.681588
P35202	Thiamine pyrophosphokinase OS=Saccharomyces cerevisiae (strain ATCC 204508 / S288c) OX=559292 GN=THI80 PE=1 SV=1	3	1	2	1	36.6	THI80	0.0276468	0.703596
P38778	Manganese transporter SMF2 OS=Saccharomyces cerevisiae (strain ATCC 204508 / S288c) OX=559292 GN=SMF2 PE=3 SV=1	4	2	3	2	59.7	SMF2	0.0277341	0.869337
P40483	Putative zinc metalloproteinase YIL108W OS=Saccharomyces cerevisiae (strain ATCC 204508 / S288c) OX=559292 GN=YIL108W PE=1 SV=1	15	9	16	9	77.4	NA	0.0278742	0.799417
P47054	Nucleoporin NUP192 OS=Saccharomyces cerevisiae (strain ATCC 204508 / S288c) OX=559292 GN=NUP192 PE=1 SV=1	4	5	10	5	191.4	NUP192	0.027907	0.866087
P21243	Proteasome subunit alpha type-1 OS=Saccharomyces cerevisiae (strain ATCC 204508 / S288c) OX=559292 GN=SCL1 PE=1 SV=1	72	19	42	19	28	SCL1	0.0280385	0.407398
P38768	Protein interacting with Hsp90 1 OS=Saccharomyces cerevisiae (strain ATCC 204508 / S288c) OX=559292 GN=PIH1 PE=1 SV=1	2	1	2	1	39.5	PIH1	0.0292437	0.89059
P39010	Palmitoyltransferase AKR1 OS=Saccharomyces cerevisiae (strain ATCC 204508 / S288c) OX=559292 GN=AKR1 PE=1 SV=1	9	6	13	6	85.8	AKR1	0.0292947	0.544332
P47082	Vacuolar amino acid transporter 1 OS=Saccharomyces cerevisiae (strain ATCC 204508 / S288c) OX=559292 GN=AVT1 PE=1 SV=1	1	1	2	1	65.3	AVT1	0.0293183	0.781055
P28834	Isocitrate dehydrogenase [NAD] subunit 1, mitochondrial OS=Saccharomyces cerevisiae (strain ATCC 204508 / S288c) OX=559292 GN=IDH1 PE=1 SV=2	62	21	61	21	39.3	IDH1	0.0302596	0.8389
P0CX52	40S ribosomal protein S16-B OS=Saccharomyces cerevisiae (strain ATCC 204508 / S288c) OX=559292 GN=RPS16B PE=1 SV=1	66	14	42	14	15.8	RPS16B	0.0305373	0.719177
P31109	Synaptobrevin homolog 1 OS=Saccharomyces cerevisiae (strain ATCC 204508 / S288c) OX=559292 GN=SNC1 PE=1 SV=1	16	2	3	1	13.2	SNC1	0.0307755	0.866013
Q12692	Histone H2A.Z OS=Saccharomyces cerevisiae (strain ATCC 204508 / S288c) OX=559292 GN=HTZ1 PE=1 SV=3	30	4	15	4	14.3	HTZ1	0.0307896	0.556474
P38333	Essential nuclear protein 1 OS=Saccharomyces cerevisiae (strain ATCC 204508 / S288c) OX=559292 GN=ENP1 PE=1 SV=1	22	10	17	10	55.1	ENP1	0.0310872	0.426388
P32324	Elongation factor 2 OS=Saccharomyces cerevisiae (strain ATCC 204508 / S288c) OX=559292 GN=EFT1 PE=1 SV=1	77	67	333	67	93.2	EFT1; EFT2	0.0312122	0.179953
P24000	60S ribosomal protein L24-B OS=Saccharomyces cerevisiae (strain ATCC 204508 / S288c) OX=559292 GN=RPL24B PE=1 SV=1	47	12	35	3	17.5	RPL24B	0.0315526	0.670635
P38878	Endoplasmic reticulum junction formation protein lunapark OS=Saccharomyces cerevisiae (strain ATCC 204508 / S288c) OX=559292 GN=LNP1 PE=1 SV=1	9	3	5	3	32	LNP1	0.031904	0.634201
P23638	Proteasome subunit alpha type-3 OS=Saccharomyces cerevisiae (strain ATCC 204508 / S288c) OX=559292 GN=PRE9 PE=1 SV=1	68	18	37	18	28.7	PRE9	0.0319051	0.646659
P53309	Clathrin coat assembly protein AP180B OS=Saccharomyces cerevisiae (strain ATCC 204508 / S288c) OX=559292 GN=YAP1802 PE=1 SV=1	2	1	2	1	64.3	YAP1802	0.032069	0.704121
P27692	Transcription elongation factor SPT5 OS=Saccharomyces cerevisiae (strain ATCC 204508 / S288c) OX=559292 GN=SPT5 PE=1 SV=1	19	17	31	17	115.6	SPT5	0.0324526	0.477887
P53874	Ubiquitin carboxyl-terminal hydrolase 10 OS=Saccharomyces cerevisiae (strain ATCC 204508 / S288c) OX=559292 GN=UBP10 PE=1 SV=2	3	2	2	2	88.5	UBP10	0.0324527	0.668617
P41805	60S ribosomal protein L10 OS=Saccharomyces cerevisiae (strain ATCC 204508 / S288c) OX=559292 GN=RPL10 PE=1 SV=1	73	25	95	25	25.3	RPL10	0.0325858	0.368959
P04802	Aspartate--tRNA ligase, cytoplasmic OS=Saccharomyces cerevisiae (strain ATCC 204508 / S288c) OX=559292 GN=DPS1 PE=1 SV=3	60	35	90	35	63.5	DPS1	0.0326605	0.76546
Q07979	Chromatin structure-remodeling complex protein RSC58 OS=Saccharomyces cerevisiae (strain ATCC 204508 / S288c) OX=559292 GN=RSC58 PE=1 SV=1	6	3	4	3	57.8	RSC58	0.0326895	0.576662
O14455	60S ribosomal protein L36-B OS=Saccharomyces cerevisiae (strain ATCC 204508 / S288c) OX=559292 GN=RPL36B PE=1 SV=3	57	9	40	2	11.1	RPL36B	0.0327061	0.537146
P32861	UTP--glucose-1-phosphate uridylyltransferase OS=Saccharomyces cerevisiae (strain ATCC 204508 / S288c) OX=559292 GN=UGP1 PE=1 SV=1	59	27	57	27	56	UGP1	0.0331194	0.139588
P20133	Geranylgeranyl transferase type-2 subunit beta OS=Saccharomyces cerevisiae (strain ATCC 204508 / S288c) OX=559292 GN=BET2 PE=1 SV=3	6	2	3	2	36.6	BET2	0.0334788	0.657431
Q12447	Polyamine N-acetyltransferase 1 OS=Saccharomyces cerevisiae (strain ATCC 204508 / S288c) OX=559292 GN=PAA1 PE=1 SV=1	51	10	27	10	21.9	PAA1	0.0336762	0.765759
P0CX31	40S ribosomal protein S24-A OS=Saccharomyces cerevisiae (strain ATCC 204508 / S288c) OX=559292 GN=RPS24A PE=1 SV=1	70	14	52	14	15.3	RPS24A	0.0338583	0.804869
P39008	Poly(A) ribonuclease POP2 OS=Saccharomyces cerevisiae (strain ATCC 204508 / S288c) OX=559292 GN=POP2 PE=1 SV=2	5	2	3	2	49.7	POP2	0.0338954	0.70523
P13298	Orotate phosphoribosyltransferase 1 OS=Saccharomyces cerevisiae (strain ATCC 204508 / S288c) OX=559292 GN=URA5 PE=1 SV=2	80	14	28	12	24.6	URA5	0.0340138	0.5468
P05737	60S ribosomal protein L7-A OS=Saccharomyces cerevisiae (strain ATCC 204508 / S288c) OX=559292 GN=RPL7A PE=1 SV=3	70	22	85	1	27.6	RPL7A	0.0340171	0.421884
Q07541	ER export of PMA1 protein 1 OS=Saccharomyces cerevisiae (strain ATCC 204508 / S288c) OX=559292 GN=EXP1 PE=1 SV=1	24	5	11	5	16.9	EXP1	0.0340569	0.582683
P38879	Nascent polypeptide-associated complex subunit alpha OS=Saccharomyces cerevisiae (strain ATCC 204508 / S288c) OX=559292 GN=EGD2 PE=1 SV=3	47	8	22	8	18.7	EGD2	0.0343142	0.737459
Q03020	Iron sulfur cluster assembly protein 1, mitochondrial OS=Saccharomyces cerevisiae (strain ATCC 204508 / S288c) OX=559292 GN=ISU1 PE=1 SV=1	12	1	2	1	17.9	ISU1	0.0348529	0.836964
P40545	1-(5-phosphoribosyl)-5-[(5-phosphoribosylamino)methylideneamino] imidazole-4-carboxamide isomerase OS=Saccharomyces cerevisiae (strain ATCC 204508 / S288c) OX=559292 GN=HIS6 PE=1 SV=1	7	2	4	2	29.5	HIS6	0.0350907	0.44411
P32787	Mitochondrial genome maintenance protein MGM101 OS=Saccharomyces cerevisiae (strain ATCC 204508 / S288c) OX=559292 GN=MGM101 PE=1 SV=1	57	14	28	14	30.1	MGM101	0.0351043	0.0666103
P46784	40S ribosomal protein S10-B OS=Saccharomyces cerevisiae (strain ATCC 204508 / S288c) OX=559292 GN=RPS10B PE=1 SV=1	85	9	29	1	12.7	RPS10B	0.0351274	0.748971
P32844	Exocyst complex component SEC6 OS=Saccharomyces cerevisiae (strain ATCC 204508 / S288c) OX=559292 GN=SEC6 PE=1 SV=2	1	1	2	1	93.4	SEC6	0.0354342	0.773795
P39935	Eukaryotic initiation factor 4F subunit p150 OS=Saccharomyces cerevisiae (strain ATCC 204508 / S288c) OX=559292 GN=TIF4631 PE=1 SV=2	33	27	55	24	107	TIF4631	0.0355294	0.621424
P11076	ADP-ribosylation factor 1 OS=Saccharomyces cerevisiae (strain ATCC 204508 / S288c) OX=559292 GN=ARF1 PE=1 SV=3	67	9	40	3	20.5	ARF1	0.0357784	0.473163
P06782	Carbon catabolite-derepressing protein kinase OS=Saccharomyces cerevisiae (strain ATCC 204508 / S288c) OX=559292 GN=SNF1 PE=1 SV=1	11	6	13	6	72	SNF1	0.0359579	0.189167
P41895	Transcription initiation factor IIF subunit alpha OS=Saccharomyces cerevisiae (strain ATCC 204508 / S288c) OX=559292 GN=TFG1 PE=1 SV=2	5	3	5	3	82.1	TFG1	0.0360769	0.731349
P36047	Protein phosphatase 1 regulatory subunit SDS22 OS=Saccharomyces cerevisiae (strain ATCC 204508 / S288c) OX=559292 GN=SDS22 PE=1 SV=1	44	12	23	12	38.9	SDS22	0.0361024	0.591034
Q03921	Protein dopey OS=Saccharomyces cerevisiae (strain ATCC 204508 / S288c) OX=559292 GN=DOP1 PE=1 SV=1	7	9	13	9	194.6	DOP1	0.0366144	0.631825
P29703	Protein farnesyltransferase/geranylgeranyltransferase type-1 subunit alpha OS=Saccharomyces cerevisiae (strain ATCC 204508 / S288c) OX=559292 GN=RAM2 PE=1 SV=1	5	2	4	2	37.5	RAM2	0.0367579	0.657013
P36069	Probable phosphoglycerate mutase PMU1 OS=Saccharomyces cerevisiae (strain ATCC 204508 / S288c) OX=559292 GN=PMU1 PE=1 SV=1	16	3	5	3	33.8	PMU1	0.0368899	0.495403
P06103	Eukaryotic translation initiation factor 3 subunit B OS=Saccharomyces cerevisiae (strain ATCC 204508 / S288c) OX=559292 GN=PRT1 PE=1 SV=1	37	25	54	25	88.1	PRT1	0.0370098	0.275389
P22141	Proteasome subunit beta type-4 OS=Saccharomyces cerevisiae (strain ATCC 204508 / S288c) OX=559292 GN=PRE1 PE=1 SV=2	38	7	13	7	22.5	PRE1	0.0379906	0.168084
P45818	ATP-dependent RNA helicase ROK1 OS=Saccharomyces cerevisiae (strain ATCC 204508 / S288c) OX=559292 GN=ROK1 PE=1 SV=1	6	3	5	3	63.6	ROK1	0.0381792	0.821619
P46965	Signal peptidase complex subunit SPC1 OS=Saccharomyces cerevisiae (strain ATCC 204508 / S288c) OX=559292 GN=SPC1 PE=1 SV=1	12	1	2	1	10.8	SPC1	0.0384964	0.80477
Q86ZR7	Uncharacterized hydrolase YKL033W-A OS=Saccharomyces cerevisiae (strain ATCC 204508 / S288c) OX=559292 GN=YKL033W-A PE=3 SV=2	58	10	21	10	26.2	NA	0.0384994	0.294349
P36081	PMA1 stabilization in the Golgi protein 1 OS=Saccharomyces cerevisiae (strain ATCC 204508 / S288c) OX=559292 GN=PSG1 PE=1 SV=1	14	6	11	6	46	PSG1	0.0385945	0.678924
P0CX46	60S ribosomal protein L2-B OS=Saccharomyces cerevisiae (strain ATCC 204508 / S288c) OX=559292 GN=RPL2B PE=1 SV=1	69	19	73	19	27.4	RPL2B	0.038611	0.430365
P43585	Vacuolar transporter chaperone 2 OS=Saccharomyces cerevisiae (strain ATCC 204508 / S288c) OX=559292 GN=VTC2 PE=1 SV=1	34	27	51	25	95.4	VTC2	0.0393325	0.427534
P32916	Signal recognition particle receptor subunit alpha homolog OS=Saccharomyces cerevisiae (strain ATCC 204508 / S288c) OX=559292 GN=SRP101 PE=1 SV=2	26	12	22	12	69.2	SRP101	0.0393894	0.118983
P36053	Transcription elongation factor 1 OS=Saccharomyces cerevisiae (strain ATCC 204508 / S288c) OX=559292 GN=ELF1 PE=1 SV=1	19	3	5	3	16.1	ELF1	0.0398904	0.479053
P49166	60S ribosomal protein L37-A OS=Saccharomyces cerevisiae (strain ATCC 204508 / S288c) OX=559292 GN=RPL37A PE=1 SV=2	41	5	14	4	9.8	RPL37A	0.0398927	0.742765
P07260	Eukaryotic translation initiation factor 4E OS=Saccharomyces cerevisiae (strain ATCC 204508 / S288c) OX=559292 GN=CDC33 PE=1 SV=1	53	9	20	9	24.2	CDC33	0.0401522	0.548779
P29468	Poly(A) polymerase OS=Saccharomyces cerevisiae (strain ATCC 204508 / S288c) OX=559292 GN=PAP1 PE=1 SV=1	15	8	15	8	64.5	PAP1	0.0402157	0.599062
Q06178	Nicotinamide/nicotinic acid mononucleotide adenylyltransferase 1 OS=Saccharomyces cerevisiae (strain ATCC 204508 / S288c) OX=559292 GN=NMA1 PE=1 SV=1	11	3	4	2	45.8	NMA1	0.0404113	0.74326
P53258	GTPase-activating protein GYP2 OS=Saccharomyces cerevisiae (strain ATCC 204508 / S288c) OX=559292 GN=MDR1 PE=1 SV=1	2	2	2	2	109.2	MDR1	0.0405406	0.612095
P41814	tRNA (adenine(58)-N(1))-methyltransferase non-catalytic subunit TRM6 OS=Saccharomyces cerevisiae (strain ATCC 204508 / S288c) OX=559292 GN=GCD10 PE=1 SV=1	10	4	8	4	54.4	GCD10	0.0413447	0.462293
P38915	Transcription factor SPT8 OS=Saccharomyces cerevisiae (strain ATCC 204508 / S288c) OX=559292 GN=SPT8 PE=1 SV=1	4	2	3	2	66.1	SPT8	0.0418256	0.484892
P0CX49	60S ribosomal protein L18-A OS=Saccharomyces cerevisiae (strain ATCC 204508 / S288c) OX=559292 GN=RPL18A PE=1 SV=1	48	11	47	11	20.6	RPL18A	0.0418292	0.656162
P40069	Importin subunit beta-4 OS=Saccharomyces cerevisiae (strain ATCC 204508 / S288c) OX=559292 GN=KAP123 PE=1 SV=1	46	39	89	38	122.5	KAP123	0.0425557	0.376923
P19146	ADP-ribosylation factor 2 OS=Saccharomyces cerevisiae (strain ATCC 204508 / S288c) OX=559292 GN=ARF2 PE=1 SV=3	67	9	38	3	20.6	ARF2	0.042561	0.390888
P39013	Actin cytoskeleton-regulatory complex protein END3 OS=Saccharomyces cerevisiae (strain ATCC 204508 / S288c) OX=559292 GN=END3 PE=1 SV=1	36	11	22	11	40.3	END3	0.0425662	0.501752
P38710	Inositol monophosphatase 1 OS=Saccharomyces cerevisiae (strain ATCC 204508 / S288c) OX=559292 GN=INM1 PE=1 SV=1	4	1	1	1	32.8	INM1	0.0427964	0.87934
P48360	Probable NADPH:adrenodoxin oxidoreductase, mitochondrial OS=Saccharomyces cerevisiae (strain ATCC 204508 / S288c) OX=559292 GN=ARH1 PE=1 SV=1	9	3	3	3	56.2	ARH1	0.0428915	0.459185
P41697	Bud site selection protein 6 OS=Saccharomyces cerevisiae (strain ATCC 204508 / S288c) OX=559292 GN=BUD6 PE=1 SV=1	3	2	3	2	88.8	BUD6	0.0433977	0.727655
P02293	Histone H2B.1 OS=Saccharomyces cerevisiae (strain ATCC 204508 / S288c) OX=559292 GN=HTB1 PE=1 SV=2	69	15	47	4	14.2	HTB1	0.044061	0.405209
Q12289	Mitochondrial carnitine carrier OS=Saccharomyces cerevisiae (strain ATCC 204508 / S288c) OX=559292 GN=CRC1 PE=1 SV=1	46	11	22	11	34.7	CRC1	0.0442182	0.409803
Q12117	Protein MRH1 OS=Saccharomyces cerevisiae (strain ATCC 204508 / S288c) OX=559292 GN=MRH1 PE=1 SV=1	20	5	18	2	36.2	MRH1	0.0443633	0.827327
Q07528	Autophagy-related protein 20 OS=Saccharomyces cerevisiae (strain ATCC 204508 / S288c) OX=559292 GN=ATG20 PE=1 SV=1	2	2	3	2	72.5	ATG20	0.0444889	0.557302
P32497	Eukaryotic translation initiation factor 3 subunit C OS=Saccharomyces cerevisiae (strain ATCC 204508 / S288c) OX=559292 GN=NIP1 PE=1 SV=2	43	32	73	32	93.1	NIP1	0.0446842	0.614272
P28321	Monoglyceride lipase OS=Saccharomyces cerevisiae (strain ATCC 204508 / S288c) OX=559292 GN=YJU3 PE=1 SV=2	30	7	14	7	35.5	YJU3	0.0447286	0.389704
Q02875	SMY2 homolog 2 OS=Saccharomyces cerevisiae (strain ATCC 204508 / S288c) OX=559292 GN=SYH1 PE=1 SV=1	2	1	2	1	94.3	SYH1	0.0448474	0.402633
P32617	Chromatin-remodeling complex subunit IES6 OS=Saccharomyces cerevisiae (strain ATCC 204508 / S288c) OX=559292 GN=IES6 PE=1 SV=1	43	6	12	6	18.5	IES6	0.044913	0.579093
P36015	Synaptobrevin homolog YKT6 OS=Saccharomyces cerevisiae (strain ATCC 204508 / S288c) OX=559292 GN=YKT6 PE=1 SV=1	81	15	34	15	22.7	YKT6	0.0450248	0.476702
Q06143	Mitochondrial dicarboxylate transporter OS=Saccharomyces cerevisiae (strain ATCC 204508 / S288c) OX=559292 GN=DIC1 PE=1 SV=1	23	8	16	8	33	DIC1	0.0455444	0.701658
P29469	DNA replication licensing factor MCM2 OS=Saccharomyces cerevisiae (strain ATCC 204508 / S288c) OX=559292 GN=MCM2 PE=1 SV=2	1	1	2	1	98.7	MCM2	0.0459018	0.575997
P49957	tRNA (carboxymethyluridine(34)-5-O)-methyltransferase OS=Saccharomyces cerevisiae (strain ATCC 204508 / S288c) OX=559292 GN=TRM9 PE=1 SV=1	5	1	1	1	32.4	TRM9	0.045933	0.664034
Q12200	NPC intracellular sterol transporter 1-related protein 1 OS=Saccharomyces cerevisiae (strain ATCC 204508 / S288c) OX=559292 GN=NCR1 PE=1 SV=1	1	1	3	1	132.6	NCR1	0.0459388	0.628156
P36121	DNA-directed RNA polymerase III subunit RPC5 OS=Saccharomyces cerevisiae (strain ATCC 204508 / S288c) OX=559292 GN=RPC37 PE=1 SV=1	10	3	4	3	32.1	RPC37	0.0466048	0.802458
P34220	Deoxyribonuclease Tat-D OS=Saccharomyces cerevisiae (strain ATCC 204508 / S288c) OX=559292 GN=YBL055C PE=1 SV=1	5	2	3	2	47.4	NA	0.0467537	0.751798
P32179	3'(2'),5'-bisphosphate nucleotidase OS=Saccharomyces cerevisiae (strain ATCC 204508 / S288c) OX=559292 GN=MET22 PE=1 SV=1	40	12	23	12	39.1	MET22	0.0469027	0.673949
P00498	ATP phosphoribosyltransferase OS=Saccharomyces cerevisiae (strain ATCC 204508 / S288c) OX=559292 GN=HIS1 PE=1 SV=1	44	10	20	10	32.2	HIS1	0.0469292	0.377854
Q3E772	Protein LSO2 OS=Saccharomyces cerevisiae (strain ATCC 204508 / S288c) OX=559292 GN=LSO2 PE=1 SV=1	59	7	10	7	10.5	LSO2	0.0475239	0.298676
P36163	Mitochondrial metalloendopeptidase OMA1 OS=Saccharomyces cerevisiae (strain ATCC 204508 / S288c) OX=559292 GN=OMA1 PE=1 SV=2	2	1	1	1	39.3	OMA1	0.0475386	0.784554
P04819	DNA ligase 1 OS=Saccharomyces cerevisiae (strain ATCC 204508 / S288c) OX=559292 GN=CDC9 PE=1 SV=2	3	2	3	2	84.8	CDC9	0.0476979	0.6357
P39940	E3 ubiquitin-protein ligase RSP5 OS=Saccharomyces cerevisiae (strain ATCC 204508 / S288c) OX=559292 GN=RSP5 PE=1 SV=1	40	27	51	27	91.8	RSP5	0.0479398	0.148026
P53332	Phosphopantetheine adenylyltransferase OS=Saccharomyces cerevisiae (strain ATCC 204508 / S288c) OX=559292 GN=CAB4 PE=1 SV=1	26	7	16	7	34.3	CAB4	0.0480642	0.121739
Q12060	Transcriptional coactivator HFI1/ADA1 OS=Saccharomyces cerevisiae (strain ATCC 204508 / S288c) OX=559292 GN=HFI1 PE=1 SV=1	3	1	1	1	54.4	HFI1	0.0481167	0.823918
P24521	Phosphomevalonate kinase OS=Saccharomyces cerevisiae (strain ATCC 204508 / S288c) OX=559292 GN=ERG8 PE=1 SV=2	7	4	6	4	50.4	ERG8	0.0483267	0.487671
P22137	Clathrin heavy chain OS=Saccharomyces cerevisiae (strain ATCC 204508 / S288c) OX=559292 GN=CHC1 PE=1 SV=1	59	72	159	72	187.1	CHC1	0.0483452	0.0750537
P10081	ATP-dependent RNA helicase eIF4A OS=Saccharomyces cerevisiae (strain ATCC 204508 / S288c) OX=559292 GN=TIF1 PE=1 SV=3	78	27	112	27	44.7	TIF1; TIF2	0.0485732	0.22355
Q03048	Cofilin OS=Saccharomyces cerevisiae (strain ATCC 204508 / S288c) OX=559292 GN=COF1 PE=1 SV=1	77	7	36	7	15.9	COF1	0.0487422	0.813169
P39705	Nucleoporin NUP60 OS=Saccharomyces cerevisiae (strain ATCC 204508 / S288c) OX=559292 GN=NUP60 PE=1 SV=1	16	7	15	7	59	NUP60	0.0488015	0.179689
P40016	26S proteasome regulatory subunit RPN3 OS=Saccharomyces cerevisiae (strain ATCC 204508 / S288c) OX=559292 GN=RPN3 PE=1 SV=5	32	17	34	17	60.4	RPN3	0.049058	0.231607
P33892	eIF-2-alpha kinase activator GCN1 OS=Saccharomyces cerevisiae (strain ATCC 204508 / S288c) OX=559292 GN=GCN1 PE=1 SV=1	33	78	153	78	296.5	GCN1	0.0495375	0.579315
P32939	Ypt/Rab-type GTPase YPT7 OS=Saccharomyces cerevisiae (strain ATCC 204508 / S288c) OX=559292 GN=YPT7 PE=1 SV=1	55	9	17	9	23	YPT7	0.0495997	0.0294568
P38301	GCR1-dependent translation factor 1 OS=Saccharomyces cerevisiae (strain ATCC 204508 / S288c) OX=559292 GN=GDT1 PE=1 SV=1	3	1	1	1	30.3	GDT1	0.0497624	0.848614
P35844	Oxysterol-binding protein homolog 4 OS=Saccharomyces cerevisiae (strain ATCC 204508 / S288c) OX=559292 GN=KES1 PE=1 SV=1	38	15	32	15	49.5	KES1	0.0502957	0.156817
P40070	U6 snRNA-associated Sm-like protein LSm4 OS=Saccharomyces cerevisiae (strain ATCC 204508 / S288c) OX=559292 GN=LSM4 PE=1 SV=1	22	5	12	5	21.3	LSM4	0.0504217	0.619043
P47190	Dolichyl-phosphate-mannose--protein mannosyltransferase 3 OS=Saccharomyces cerevisiae (strain ATCC 204508 / S288c) OX=559292 GN=PMT3 PE=1 SV=2	5	4	7	1	86.3	PMT3	0.0504446	0.66603
P32331	Mitochondrial glycine transporter YMC1 OS=Saccharomyces cerevisiae (strain ATCC 204508 / S288c) OX=559292 GN=YMC1 PE=1 SV=2	27	7	10	7	33.4	YMC1	0.0505584	0.546175
P14306	Carboxypeptidase Y inhibitor OS=Saccharomyces cerevisiae (strain ATCC 204508 / S288c) OX=559292 GN=TFS1 PE=1 SV=2	60	9	27	9	24.3	TFS1	0.0507014	0.824754
P13663	Aspartate-semialdehyde dehydrogenase OS=Saccharomyces cerevisiae (strain ATCC 204508 / S288c) OX=559292 GN=HOM2 PE=1 SV=1	55	18	42	18	39.5	HOM2	0.0513451	0.142825
P33298	26S proteasome regulatory subunit 6B homolog OS=Saccharomyces cerevisiae (strain ATCC 204508 / S288c) OX=559292 GN=RPT3 PE=1 SV=2	58	22	54	21	47.9	RPT3	0.0516754	0.126289
P14907	Nucleoporin NSP1 OS=Saccharomyces cerevisiae (strain ATCC 204508 / S288c) OX=559292 GN=NSP1 PE=1 SV=1	56	28	52	28	86.5	NSP1	0.0519253	0.515939
P40217	Eukaryotic translation initiation factor 3 subunit I OS=Saccharomyces cerevisiae (strain ATCC 204508 / S288c) OX=559292 GN=TIF34 PE=1 SV=1	70	18	49	18	38.7	TIF34	0.0520262	0.236748
P07342	Acetolactate synthase catalytic subunit, mitochondrial OS=Saccharomyces cerevisiae (strain ATCC 204508 / S288c) OX=559292 GN=ILV2 PE=1 SV=1	41	23	67	23	74.9	ILV2	0.0521308	0.479666
P51996	GTP-binding protein YPT32/YPT11 OS=Saccharomyces cerevisiae (strain ATCC 204508 / S288c) OX=559292 GN=YPT32 PE=1 SV=3	40	8	16	4	24.5	YPT32	0.0521331	0.248626
P33338	Protein SLA2 OS=Saccharomyces cerevisiae (strain ATCC 204508 / S288c) OX=559292 GN=SLA2 PE=1 SV=5	30	22	41	22	108.8	SLA2	0.0521489	0.523045
P17106	Centromere-binding protein 1 OS=Saccharomyces cerevisiae (strain ATCC 204508 / S288c) OX=559292 GN=CBF1 PE=1 SV=2	16	4	7	4	39.4	CBF1	0.0525439	0.748566
Q12044	Regulator of calcineurin 2 OS=Saccharomyces cerevisiae (strain ATCC 204508 / S288c) OX=559292 GN=RCN2 PE=1 SV=1	50	9	21	9	29.2	RCN2	0.0525444	0.204079
P40580	Benzil reductase ((S)-benzoin forming) IRC24 OS=Saccharomyces cerevisiae (strain ATCC 204508 / S288c) OX=559292 GN=IRC24 PE=1 SV=1	47	11	22	11	28.8	IRC24	0.0526758	0.25113
Q08641	tRNA(Thr) (cytosine(32)-N(3))-methyltransferase OS=Saccharomyces cerevisiae (strain ATCC 204508 / S288c) OX=559292 GN=ABP140 PE=1 SV=3	10	6	10	6	71.4	ABP140	0.0529798	0.107339
P09064	Eukaryotic translation initiation factor 2 subunit beta OS=Saccharomyces cerevisiae (strain ATCC 204508 / S288c) OX=559292 GN=SUI3 PE=1 SV=2	34	11	19	11	31.6	SUI3	0.0535376	0.694117
Q05543	Regulator of Ty1 transposition protein 103 OS=Saccharomyces cerevisiae (strain ATCC 204508 / S288c) OX=559292 GN=RTT103 PE=1 SV=1	12	4	7	4	46.5	RTT103	0.0538458	0.465786
P53549	26S proteasome subunit RPT4 OS=Saccharomyces cerevisiae (strain ATCC 204508 / S288c) OX=559292 GN=RPT4 PE=1 SV=4	59	25	58	24	49.4	RPT4	0.0540798	0.0776933
P49775	Bis(5'-adenosyl)-triphosphatase OS=Saccharomyces cerevisiae (strain ATCC 204508 / S288c) OX=559292 GN=HNT2 PE=1 SV=2	30	3	5	3	23.5	HNT2	0.0542032	0.326869
Q12242	UBA domain-containing protein RUP1 OS=Saccharomyces cerevisiae (strain ATCC 204508 / S288c) OX=559292 GN=RUP1 PE=1 SV=1	8	4	7	4	75.3	RUP1	0.0542277	0.666659
P23615	Transcription elongation factor SPT6 OS=Saccharomyces cerevisiae (strain ATCC 204508 / S288c) OX=559292 GN=SPT6 PE=1 SV=1	18	23	42	23	168.2	SPT6	0.0543275	0.308394
P39730	Eukaryotic translation initiation factor 5B OS=Saccharomyces cerevisiae (strain ATCC 204508 / S288c) OX=559292 GN=FUN12 PE=1 SV=2	43	37	81	37	112.2	FUN12	0.0544576	0.516462
P11938	DNA-binding protein RAP1 OS=Saccharomyces cerevisiae (strain ATCC 204508 / S288c) OX=559292 GN=RAP1 PE=1 SV=2	12	9	20	9	92.4	RAP1	0.0544732	0.0814933
P39993	ARF guanine-nucleotide exchange factor 2 OS=Saccharomyces cerevisiae (strain ATCC 204508 / S288c) OX=559292 GN=GEA2 PE=1 SV=1	3	4	8	4	165.6	GEA2	0.0547493	0.614688
P53206	Putative mitochondrial cysteine synthase OS=Saccharomyces cerevisiae (strain ATCC 204508 / S288c) OX=559292 GN=MCY1 PE=1 SV=1	27	8	20	8	42.8	MCY1	0.0550623	0.397249
P38431	Eukaryotic translation initiation factor 5 OS=Saccharomyces cerevisiae (strain ATCC 204508 / S288c) OX=559292 GN=TIF5 PE=1 SV=1	41	15	36	15	45.2	TIF5	0.0551862	0.57969
P39968	Vacuolar protein 8 OS=Saccharomyces cerevisiae (strain ATCC 204508 / S288c) OX=559292 GN=VAC8 PE=1 SV=3	37	16	28	16	63.2	VAC8	0.0555805	0.0331006
P38339	RHO GTPase-activating protein RGD1 OS=Saccharomyces cerevisiae (strain ATCC 204508 / S288c) OX=559292 GN=RGD1 PE=1 SV=1	3	2	4	2	74.6	RGD1	0.055717	0.354594
P04449	60S ribosomal protein L24-A OS=Saccharomyces cerevisiae (strain ATCC 204508 / S288c) OX=559292 GN=RPL24A PE=1 SV=1	47	12	39	3	17.6	RPL24A	0.0557445	0.248232
P38932	Vacuolar protein sorting-associated protein 45 OS=Saccharomyces cerevisiae (strain ATCC 204508 / S288c) OX=559292 GN=VPS45 PE=1 SV=2	7	4	8	4	67	VPS45	0.0557972	0.44518
P0C0X0	40S ribosomal protein S28-B OS=Saccharomyces cerevisiae (strain ATCC 204508 / S288c) OX=559292 GN=RPS28B PE=1 SV=1	58	5	23	5	7.6	RPS28B	0.055819	0.772317
P10964	DNA-directed RNA polymerase I subunit RPA190 OS=Saccharomyces cerevisiae (strain ATCC 204508 / S288c) OX=559292 GN=RPA190 PE=1 SV=2	24	32	66	30	186.3	RPA190	0.0558711	0.204289
Q01855	40S ribosomal protein S15 OS=Saccharomyces cerevisiae (strain ATCC 204508 / S288c) OX=559292 GN=RPS15 PE=1 SV=1	62	6	44	6	16	RPS15	0.0563213	0.689308
P01123	GTP-binding protein YPT1 OS=Saccharomyces cerevisiae (strain ATCC 204508 / S288c) OX=559292 GN=YPT1 PE=1 SV=2	60	11	26	10	23.2	YPT1	0.0565529	0.158269
P38626	NADH-cytochrome b5 reductase 1 OS=Saccharomyces cerevisiae (strain ATCC 204508 / S288c) OX=559292 GN=CBR1 PE=1 SV=2	50	12	29	12	31.5	CBR1	0.0569008	0.296945
Q03640	Tricalbin-3 OS=Saccharomyces cerevisiae (strain ATCC 204508 / S288c) OX=559292 GN=TCB3 PE=1 SV=1	18	22	37	22	171	TCB3	0.0569781	0.141476
P32457	Cell division control protein 3 OS=Saccharomyces cerevisiae (strain ATCC 204508 / S288c) OX=559292 GN=CDC3 PE=1 SV=3	32	17	33	17	60	CDC3	0.0572442	0.464959
P40413	T-complex protein 1 subunit epsilon OS=Saccharomyces cerevisiae (strain ATCC 204508 / S288c) OX=559292 GN=CCT5 PE=1 SV=3	45	27	63	27	61.9	CCT5	0.057295	0.226677
P00899	Anthranilate synthase component 1 OS=Saccharomyces cerevisiae (strain ATCC 204508 / S288c) OX=559292 GN=TRP2 PE=1 SV=4	29	13	29	13	56.7	TRP2	0.057504	0.368418
P25359	Exosome complex component RRP43 OS=Saccharomyces cerevisiae (strain ATCC 204508 / S288c) OX=559292 GN=RRP43 PE=1 SV=2	3	1	3	1	44	RRP43	0.0579465	0.470974
Q05518	Protein PAL1 OS=Saccharomyces cerevisiae (strain ATCC 204508 / S288c) OX=559292 GN=PAL1 PE=1 SV=1	12	5	8	4	55	PAL1	0.0581804	0.421742
P38833	Uncharacterized protein YHR127W OS=Saccharomyces cerevisiae (strain ATCC 204508 / S288c) OX=559292 GN=YHR127W PE=1 SV=1	3	1	2	1	27.1	NA	0.0583358	0.270525
P49167	60S ribosomal protein L38 OS=Saccharomyces cerevisiae (strain ATCC 204508 / S288c) OX=559292 GN=RPL38 PE=1 SV=1	42	4	29	4	8.8	RPL38	0.0583949	0.583879
P28272	Dihydroorotate dehydrogenase (fumarate) OS=Saccharomyces cerevisiae (strain ATCC 204508 / S288c) OX=559292 GN=URA1 PE=1 SV=1	47	10	21	10	34.8	URA1	0.0586103	0.352093
P15700	Uridylate kinase OS=Saccharomyces cerevisiae (strain ATCC 204508 / S288c) OX=559292 GN=URA6 PE=1 SV=1	38	7	14	7	22.9	URA6	0.0594548	0.0885908
Q08959	Phosphatidylglycerol phospholipase C OS=Saccharomyces cerevisiae (strain ATCC 204508 / S288c) OX=559292 GN=PGC1 PE=1 SV=1	4	1	3	1	37	PGC1	0.0595108	0.769754
Q06686	Copper transport protein CTR3 OS=Saccharomyces cerevisiae (strain ATCC 204508 / S288c) OX=559292 GN=CTR3 PE=1 SV=1	12	4	8	4	27.5	CTR3	0.059594	0.610558
P43682	Protein transport protein SFT1 OS=Saccharomyces cerevisiae (strain ATCC 204508 / S288c) OX=559292 GN=SFT1 PE=1 SV=1	20	2	4	2	11	SFT1	0.060254	0.547135
P32351	Sugar utilization regulatory protein IMP2 OS=Saccharomyces cerevisiae (strain ATCC 204508 / S288c) OX=559292 GN=IMP2' PE=1 SV=2	5	2	4	2	39	IMP2'	0.0605157	0.838737
P06242	Serine/threonine-protein kinase KIN28 OS=Saccharomyces cerevisiae (strain ATCC 204508 / S288c) OX=559292 GN=KIN28 PE=1 SV=1	6	2	4	2	35.2	KIN28	0.0607487	0.0428842
P21306	ATP synthase subunit epsilon, mitochondrial OS=Saccharomyces cerevisiae (strain ATCC 204508 / S288c) OX=559292 GN=ATP15 PE=1 SV=2	35	2	4	2	6.7	ATP15	0.0609731	0.787132
P48439	Dolichyl-diphosphooligosaccharide--protein glycosyltransferase subunit 3 OS=Saccharomyces cerevisiae (strain ATCC 204508 / S288c) OX=559292 GN=OST3 PE=1 SV=1	15	5	9	5	39.5	OST3	0.061379	0.701977
P32832	Chromatin structure-remodeling complex subunit RSC7 OS=Saccharomyces cerevisiae (strain ATCC 204508 / S288c) OX=559292 GN=NPL6 PE=1 SV=1	7	3	5	3	49.6	NPL6	0.0614284	0.0031938
Q02201	Oxysterol-binding protein homolog 6 OS=Saccharomyces cerevisiae (strain ATCC 204508 / S288c) OX=559292 GN=OSH6 PE=1 SV=1	26	10	18	8	51.6	OSH6	0.0617168	0.392946
P25443	40S ribosomal protein S2 OS=Saccharomyces cerevisiae (strain ATCC 204508 / S288c) OX=559292 GN=RPS2 PE=1 SV=3	72	15	61	15	27.4	RPS2	0.0617263	0.253742
P32588	Nuclear and cytoplasmic polyadenylated RNA-binding protein PUB1 OS=Saccharomyces cerevisiae (strain ATCC 204508 / S288c) OX=559292 GN=PUB1 PE=1 SV=4	33	9	23	9	50.7	PUB1	0.0619519	0.0300728
P89886	Translation machinery-associated protein 20 OS=Saccharomyces cerevisiae (strain ATCC 204508 / S288c) OX=559292 GN=TMA20 PE=1 SV=1	51	6	16	6	20.3	TMA20	0.0621762	0.532749
P17709	Glucokinase-1 OS=Saccharomyces cerevisiae (strain ATCC 204508 / S288c) OX=559292 GN=GLK1 PE=1 SV=1	75	33	129	30	55.3	GLK1	0.0622107	0.29988
P05747	60S ribosomal protein L29 OS=Saccharomyces cerevisiae (strain ATCC 204508 / S288c) OX=559292 GN=RPL29 PE=1 SV=3	56	5	28	5	6.7	RPL29	0.0624153	0.480609
P49723	Ribonucleoside-diphosphate reductase small chain 2 OS=Saccharomyces cerevisiae (strain ATCC 204508 / S288c) OX=559292 GN=RNR4 PE=1 SV=1	74	27	82	27	40	RNR4	0.0628524	0.170694
P21734	Ubiquitin-conjugating enzyme E2 1 OS=Saccharomyces cerevisiae (strain ATCC 204508 / S288c) OX=559292 GN=UBC1 PE=1 SV=1	47	8	13	8	24.2	UBC1	0.062984	0.641137
P15790	Casein kinase II subunit alpha OS=Saccharomyces cerevisiae (strain ATCC 204508 / S288c) OX=559292 GN=CKA1 PE=1 SV=1	16	6	9	5	44.6	CKA1	0.063184	0.379525
Q05029	Protein BCH1 OS=Saccharomyces cerevisiae (strain ATCC 204508 / S288c) OX=559292 GN=BCH1 PE=1 SV=1	18	12	24	12	82	BCH1	0.0633348	0.2806
Q08723	26S proteasome regulatory subunit RPN8 OS=Saccharomyces cerevisiae (strain ATCC 204508 / S288c) OX=559292 GN=RPN8 PE=1 SV=3	65	17	32	17	38.3	RPN8	0.06349	0.0467924
Q01662	Methionine aminopeptidase 1 OS=Saccharomyces cerevisiae (strain ATCC 204508 / S288c) OX=559292 GN=MAP1 PE=1 SV=2	24	8	14	8	43.3	MAP1	0.0636537	0.127433
P0CX26	60S ribosomal protein L43-B OS=Saccharomyces cerevisiae (strain ATCC 204508 / S288c) OX=559292 GN=RPL43B PE=1 SV=1	68	10	29	10	10.1	RPL43B	0.0637509	0.477161
Q99207	Nucleolar complex protein 14 OS=Saccharomyces cerevisiae (strain ATCC 204508 / S288c) OX=559292 GN=NOP14 PE=1 SV=1	6	4	6	4	94.2	NOP14	0.064202	0.648805
P21538	DNA-binding protein REB1 OS=Saccharomyces cerevisiae (strain ATCC 204508 / S288c) OX=559292 GN=REB1 PE=1 SV=2	15	11	20	11	91.8	REB1	0.0643415	0.409293
P36114	IML2-like protein YKR018C OS=Saccharomyces cerevisiae (strain ATCC 204508 / S288c) OX=559292 GN=YKR018C PE=1 SV=1	23	13	26	13	81.7	NA	0.064611	0.112711
P28777	Chorismate synthase OS=Saccharomyces cerevisiae (strain ATCC 204508 / S288c) OX=559292 GN=ARO2 PE=1 SV=1	54	15	33	15	40.8	ARO2	0.0646162	0.118386
P46672	tRNA-aminoacylation cofactor ARC1 OS=Saccharomyces cerevisiae (strain ATCC 204508 / S288c) OX=559292 GN=ARC1 PE=1 SV=2	67	22	54	22	42.1	ARC1	0.0647382	0.116096
P18496	Mitochondrial ATPase complex subunit ATP10 OS=Saccharomyces cerevisiae (strain ATCC 204508 / S288c) OX=559292 GN=ATP10 PE=1 SV=2	15	4	7	4	32.1	ATP10	0.0651178	0.408059
P39009	DNA damage response protein kinase DUN1 OS=Saccharomyces cerevisiae (strain ATCC 204508 / S288c) OX=559292 GN=DUN1 PE=1 SV=1	4	1	3	1	58.6	DUN1	0.0652556	0.570857
P07257	Cytochrome b-c1 complex subunit 2, mitochondrial OS=Saccharomyces cerevisiae (strain ATCC 204508 / S288c) OX=559292 GN=QCR2 PE=1 SV=1	83	33	128	33	40.5	QCR2	0.0652667	0.42754
Q06169	Peroxisomal membrane protein PEX30 OS=Saccharomyces cerevisiae (strain ATCC 204508 / S288c) OX=559292 GN=PEX30 PE=1 SV=1	4	1	1	1	59.4	PEX30	0.0653141	0.254271
P22276	DNA-directed RNA polymerase III subunit RPC2 OS=Saccharomyces cerevisiae (strain ATCC 204508 / S288c) OX=559292 GN=RET1 PE=1 SV=2	3	2	4	2	129.4	RET1	0.0653738	0.647114
P38698	Exopolyphosphatase OS=Saccharomyces cerevisiae (strain ATCC 204508 / S288c) OX=559292 GN=PPX1 PE=1 SV=1	23	7	11	7	45	PPX1	0.0655504	0.0981158
P39006	Phosphatidylserine decarboxylase proenzyme 1, mitochondrial OS=Saccharomyces cerevisiae (strain ATCC 204508 / S288c) OX=559292 GN=PSD1 PE=1 SV=1	9	4	5	4	56.6	PSD1	0.0659513	0.30408
P53633	Prenylated Rab acceptor 1 OS=Saccharomyces cerevisiae (strain ATCC 204508 / S288c) OX=559292 GN=YIP3 PE=1 SV=2	36	8	21	8	19.4	YIP3	0.0662468	0.387928
P46673	Nucleoporin NUP85 OS=Saccharomyces cerevisiae (strain ATCC 204508 / S288c) OX=559292 GN=NUP85 PE=1 SV=1	8	5	9	5	84.8	NUP85	0.066562	0.196213
O13563	26S proteasome regulatory subunit RPN13 OS=Saccharomyces cerevisiae (strain ATCC 204508 / S288c) OX=559292 GN=RPN13 PE=1 SV=1	45	6	15	6	17.9	RPN13	0.0666286	0.542369
P38759	Vacuolar protein sorting-associated protein 29 OS=Saccharomyces cerevisiae (strain ATCC 204508 / S288c) OX=559292 GN=VPS29 PE=1 SV=1	11	3	6	3	31	VPS29	0.0668126	0.225036
P43621	Coatomer subunit delta OS=Saccharomyces cerevisiae (strain ATCC 204508 / S288c) OX=559292 GN=RET2 PE=1 SV=3	14	9	24	9	60.6	RET2	0.0668189	0.0889387
P33753	tRNA (uracil(54)-C(5))-methyltransferase OS=Saccharomyces cerevisiae (strain ATCC 204508 / S288c) OX=559292 GN=TRM2 PE=1 SV=2	5	2	5	2	72.8	TRM2	0.0669166	0.385385
O13525	Ubiquinone biosynthesis protein COQ4, mitochondrial OS=Saccharomyces cerevisiae (strain ATCC 204508 / S288c) OX=559292 GN=COQ4 PE=1 SV=2	10	2	4	2	38.6	COQ4	0.0673123	0.787454
Q06005	Octanoyltransferase, mitochondrial OS=Saccharomyces cerevisiae (strain ATCC 204508 / S288c) OX=559292 GN=LIP2 PE=1 SV=1	6	1	2	1	37.2	LIP2	0.0674483	0.554655
P11075	Protein transport protein SEC7 OS=Saccharomyces cerevisiae (strain ATCC 204508 / S288c) OX=559292 GN=SEC7 PE=1 SV=2	16	24	50	24	226.7	SEC7	0.0674539	0.0452751
P36017	Vacuolar protein sorting-associated protein 21 OS=Saccharomyces cerevisiae (strain ATCC 204508 / S288c) OX=559292 GN=VPS21 PE=1 SV=1	51	9	19	8	23.1	VPS21	0.067474	0.162174
Q12466	Tricalbin-1 OS=Saccharomyces cerevisiae (strain ATCC 204508 / S288c) OX=559292 GN=TCB1 PE=1 SV=1	13	14	26	14	133.5	TCB1	0.0674829	0.0580122
P12385	Eukaryotic peptide chain release factor subunit 1 OS=Saccharomyces cerevisiae (strain ATCC 204508 / S288c) OX=559292 GN=SUP45 PE=1 SV=2	60	25	48	25	49	SUP45	0.0677429	0.0262656
P40037	Protein HMF1 OS=Saccharomyces cerevisiae (strain ATCC 204508 / S288c) OX=559292 GN=HMF1 PE=1 SV=1	14	1	2	1	13.9	HMF1	0.0678444	0.919466
P50109	Protein PSP2 OS=Saccharomyces cerevisiae (strain ATCC 204508 / S288c) OX=559292 GN=PSP2 PE=1 SV=2	31	14	30	14	65.5	PSP2	0.068231	0.655506
Q12211	tRNA pseudouridine synthase 1 OS=Saccharomyces cerevisiae (strain ATCC 204508 / S288c) OX=559292 GN=PUS1 PE=1 SV=1	20	9	18	9	62.1	PUS1	0.0682322	0.25443
Q06053	tRNA-dihydrouridine(47) synthase [NAD(P)(+)] OS=Saccharomyces cerevisiae (strain ATCC 204508 / S288c) OX=559292 GN=DUS3 PE=1 SV=2	14	9	19	9	76.5	DUS3	0.068288	0.0920538
Q04305	U3 small nucleolar RNA-associated protein 15 OS=Saccharomyces cerevisiae (strain ATCC 204508 / S288c) OX=559292 GN=UTP15 PE=1 SV=1	18	7	11	7	57.7	UTP15	0.0690326	0.0555112
P0CX85	60S ribosomal protein L35-B OS=Saccharomyces cerevisiae (strain ATCC 204508 / S288c) OX=559292 GN=RPL35B PE=1 SV=1	51	12	35	12	13.9	RPL35B	0.06907	0.455173
P53173	ER-derived vesicles protein ERV14 OS=Saccharomyces cerevisiae (strain ATCC 204508 / S288c) OX=559292 GN=ERV14 PE=1 SV=3	8	1	4	1	15.9	ERV14	0.0691396	0.63582
P38555	GTP-binding protein YPT31/YPT8 OS=Saccharomyces cerevisiae (strain ATCC 204508 / S288c) OX=559292 GN=YPT31 PE=1 SV=3	35	7	14	3	24.5	YPT31	0.0691428	0.175061
P38845	Cruciform DNA-recognizing protein 1 OS=Saccharomyces cerevisiae (strain ATCC 204508 / S288c) OX=559292 GN=CRP1 PE=1 SV=1	47	16	31	16	51.1	CRP1	0.0696488	0.390441
P25617	Uncharacterized protein YCR016W OS=Saccharomyces cerevisiae (strain ATCC 204508 / S288c) OX=559292 GN=YCR016W PE=1 SV=2	9	3	5	3	33.6	NA	0.0696671	0.322171
P16661	Chitobiosyldiphosphodolichol beta-mannosyltransferase OS=Saccharomyces cerevisiae (strain ATCC 204508 / S288c) OX=559292 GN=ALG1 PE=1 SV=1	3	2	3	2	51.9	ALG1	0.0698705	0.541592
P15274	AMP deaminase OS=Saccharomyces cerevisiae (strain ATCC 204508 / S288c) OX=559292 GN=AMD1 PE=1 SV=2	14	10	19	10	93.2	AMD1	0.0704277	0.0113277
Q12277	Exosome complex component RRP42 OS=Saccharomyces cerevisiae (strain ATCC 204508 / S288c) OX=559292 GN=RRP42 PE=1 SV=1	18	4	6	4	29	RRP42	0.0706409	0.38335
P40956	Protein GTS1 OS=Saccharomyces cerevisiae (strain ATCC 204508 / S288c) OX=559292 GN=GTS1 PE=1 SV=2	6	3	6	3	44.4	GTS1	0.0708302	0.330749
P40693	Ribosome biogenesis protein RLP7 OS=Saccharomyces cerevisiae (strain ATCC 204508 / S288c) OX=559292 GN=RLP7 PE=1 SV=1	17	7	10	7	36.5	RLP7	0.0708593	0.14839
P32347	Uroporphyrinogen decarboxylase OS=Saccharomyces cerevisiae (strain ATCC 204508 / S288c) OX=559292 GN=HEM12 PE=1 SV=1	36	13	25	13	41.3	HEM12	0.0711103	0.047054
P38218	ADP-ribose 1''-phosphate phosphatase OS=Saccharomyces cerevisiae (strain ATCC 204508 / S288c) OX=559292 GN=POA1 PE=1 SV=1	14	2	4	2	19.9	POA1	0.0711628	0.16991
P12904	5'-AMP-activated protein kinase subunit gamma OS=Saccharomyces cerevisiae (strain ATCC 204508 / S288c) OX=559292 GN=SNF4 PE=1 SV=1	28	8	15	8	36.4	SNF4	0.0712324	0.0995235
P21373	NAD(+) kinase OS=Saccharomyces cerevisiae (strain ATCC 204508 / S288c) OX=559292 GN=UTR1 PE=1 SV=2	3	2	2	2	59.4	UTR1	0.0714352	0.285374
Q01159	mRNA-capping enzyme subunit alpha OS=Saccharomyces cerevisiae (strain ATCC 204508 / S288c) OX=559292 GN=CEG1 PE=1 SV=2	9	3	7	3	52.7	CEG1	0.0715053	0.42485
P51402	60S ribosomal protein L37-B OS=Saccharomyces cerevisiae (strain ATCC 204508 / S288c) OX=559292 GN=RPL37B PE=1 SV=2	40	5	12	4	9.9	RPL37B	0.0716533	0.320684
P30665	DNA replication licensing factor MCM4 OS=Saccharomyces cerevisiae (strain ATCC 204508 / S288c) OX=559292 GN=MCM4 PE=1 SV=2	2	2	4	2	104.9	MCM4	0.0718017	0.577025
P12688	Serine/threonine-protein kinase YPK1 OS=Saccharomyces cerevisiae (strain ATCC 204508 / S288c) OX=559292 GN=YPK1 PE=1 SV=2	24	12	26	9	76.4	YPK1	0.0722391	0.238465
P32914	Transcription elongation factor SPT4 OS=Saccharomyces cerevisiae (strain ATCC 204508 / S288c) OX=559292 GN=SPT4 PE=1 SV=1	15	1	2	1	11.2	SPT4	0.072276	0.605205
P32895	Ribose-phosphate pyrophosphokinase 1 OS=Saccharomyces cerevisiae (strain ATCC 204508 / S288c) OX=559292 GN=PRS1 PE=1 SV=1	33	13	24	13	47	PRS1	0.0724357	0.0413751
P54885	Gamma-glutamyl phosphate reductase OS=Saccharomyces cerevisiae (strain ATCC 204508 / S288c) OX=559292 GN=PRO2 PE=1 SV=1	64	21	40	21	49.7	PRO2	0.0726477	0.464484
Q07657	Seventh homolog of septin 1 OS=Saccharomyces cerevisiae (strain ATCC 204508 / S288c) OX=559292 GN=SHS1 PE=1 SV=1	16	8	14	8	62.6	SHS1	0.0729496	0.104784
P38630	Replication factor C subunit 1 OS=Saccharomyces cerevisiae (strain ATCC 204508 / S288c) OX=559292 GN=RFC1 PE=1 SV=1	6	6	8	6	94.8	RFC1	0.072999	0.358269
P11154	Pyruvate carboxylase 1 OS=Saccharomyces cerevisiae (strain ATCC 204508 / S288c) OX=559292 GN=PYC1 PE=1 SV=2	69	66	204	29	130	PYC1	0.0730508	0.207461
Q02642	Nascent polypeptide-associated complex subunit beta-1 OS=Saccharomyces cerevisiae (strain ATCC 204508 / S288c) OX=559292 GN=EGD1 PE=1 SV=2	79	13	53	13	17	EGD1	0.0733078	0.501142
Q99382	SRP-independent targeting protein 2 OS=Saccharomyces cerevisiae (strain ATCC 204508 / S288c) OX=559292 GN=ENV10 PE=1 SV=1	8	2	5	2	20.7	ENV10	0.0737242	0.650317
P47076	DNA-directed RNA polymerase III subunit RPC9 OS=Saccharomyces cerevisiae (strain ATCC 204508 / S288c) OX=559292 GN=RPC17 PE=1 SV=2	32	5	9	5	18.6	RPC17	0.0739426	0.0179632
P36006	Myosin-3 OS=Saccharomyces cerevisiae (strain ATCC 204508 / S288c) OX=559292 GN=MYO3 PE=1 SV=4	12	15	28	8	142.4	MYO3	0.0740014	0.221809
P53903	Processing of GAS1 and ALP protein 2 OS=Saccharomyces cerevisiae (strain ATCC 204508 / S288c) OX=559292 GN=PGA2 PE=1 SV=3	41	7	13	7	15	PGA2	0.0740133	0.37845
P42934	Dolichyl-phosphate-mannose--protein mannosyltransferase 6 OS=Saccharomyces cerevisiae (strain ATCC 204508 / S288c) OX=559292 GN=PMT6 PE=1 SV=1	4	2	4	2	88	PMT6	0.0740536	0.550861
Q12373	HAT1-interacting factor 1 OS=Saccharomyces cerevisiae (strain ATCC 204508 / S288c) OX=559292 GN=HIF1 PE=1 SV=1	3	1	2	1	43.4	HIF1	0.0745003	0.386818
Q99383	Nuclear polyadenylated RNA-binding protein 4 OS=Saccharomyces cerevisiae (strain ATCC 204508 / S288c) OX=559292 GN=HRP1 PE=1 SV=1	28	11	21	11	59.6	HRP1	0.0746508	0.0645714
P53853	Vacuolar protein sorting-associated protein 75 OS=Saccharomyces cerevisiae (strain ATCC 204508 / S288c) OX=559292 GN=VPS75 PE=1 SV=1	15	5	9	5	30.6	VPS75	0.0747611	0.436812
P38295	Medium-chain fatty acid ethyl ester synthase/esterase 2 OS=Saccharomyces cerevisiae (strain ATCC 204508 / S288c) OX=559292 GN=EHT1 PE=1 SV=1	48	17	33	17	51.2	EHT1	0.0748508	0.372
Q01329	Pre-tRNA-processing protein PTA1 OS=Saccharomyces cerevisiae (strain ATCC 204508 / S288c) OX=559292 GN=PTA1 PE=1 SV=1	2	2	3	2	88.4	PTA1	0.0749482	0.365354
P34237	Protein CASP OS=Saccharomyces cerevisiae (strain ATCC 204508 / S288c) OX=559292 GN=COY1 PE=1 SV=2	4	3	3	3	77.5	COY1	0.0757597	0.650484
P32454	Aminopeptidase 2, mitochondrial OS=Saccharomyces cerevisiae (strain ATCC 204508 / S288c) OX=559292 GN=APE2 PE=1 SV=4	52	42	99	38	107.7	APE2	0.0760717	0.0501417
Q08746	Regulator of ribosome biosynthesis OS=Saccharomyces cerevisiae (strain ATCC 204508 / S288c) OX=559292 GN=RRS1 PE=1 SV=1	32	3	4	3	22.9	RRS1	0.0761799	0.103183
P33750	Protein SOF1 OS=Saccharomyces cerevisiae (strain ATCC 204508 / S288c) OX=559292 GN=SOF1 PE=1 SV=1	6	3	4	3	56.8	SOF1	0.0763605	0.429827
P12612	T-complex protein 1 subunit alpha OS=Saccharomyces cerevisiae (strain ATCC 204508 / S288c) OX=559292 GN=TCP1 PE=1 SV=2	58	26	49	26	60.4	TCP1	0.0767673	0.184698
P14743	Glycylpeptide N-tetradecanoyltransferase OS=Saccharomyces cerevisiae (strain ATCC 204508 / S288c) OX=559292 GN=NMT1 PE=1 SV=1	34	12	23	12	52.8	NMT1	0.0768328	0.391834
Q03088	Styryl dye vacuolar localization protein 3 OS=Saccharomyces cerevisiae (strain ATCC 204508 / S288c) OX=559292 GN=SVL3 PE=1 SV=1	7	5	9	5	92.1	SVL3	0.0769343	0.146385
P47079	T-complex protein 1 subunit theta OS=Saccharomyces cerevisiae (strain ATCC 204508 / S288c) OX=559292 GN=CCT8 PE=1 SV=1	61	25	56	25	61.6	CCT8	0.0769988	0.00712391
P33303	Succinate/fumarate mitochondrial transporter OS=Saccharomyces cerevisiae (strain ATCC 204508 / S288c) OX=559292 GN=SFC1 PE=1 SV=2	68	18	43	18	35.3	SFC1	0.0770056	0.297687
Q03195	Translation initiation factor RLI1 OS=Saccharomyces cerevisiae (strain ATCC 204508 / S288c) OX=559292 GN=RLI1 PE=1 SV=1	38	22	45	22	68.3	RLI1	0.0771631	0.243704
P36060	NADH-cytochrome b5 reductase 2 OS=Saccharomyces cerevisiae (strain ATCC 204508 / S288c) OX=559292 GN=MCR1 PE=1 SV=1	83	21	71	21	34.1	MCR1	0.0772259	0.195882
P47160	Epsin-3 OS=Saccharomyces cerevisiae (strain ATCC 204508 / S288c) OX=559292 GN=ENT3 PE=1 SV=1	27	11	23	11	45.1	ENT3	0.0776847	0.282049
P39111	V-type proton ATPase subunit F OS=Saccharomyces cerevisiae (strain ATCC 204508 / S288c) OX=559292 GN=VMA7 PE=1 SV=1	22	2	3	2	13.5	VMA7	0.0777929	0.749491
P40958	Mitotic spindle checkpoint component MAD2 OS=Saccharomyces cerevisiae (strain ATCC 204508 / S288c) OX=559292 GN=MAD2 PE=1 SV=1	15	3	6	3	22.3	MAD2	0.0780184	0.233167
P50086	Probable 26S proteasome regulatory subunit p28 OS=Saccharomyces cerevisiae (strain ATCC 204508 / S288c) OX=559292 GN=NAS6 PE=1 SV=1	18	4	6	4	25.6	NAS6	0.0781065	0.624201
Q06142	Importin subunit beta-1 OS=Saccharomyces cerevisiae (strain ATCC 204508 / S288c) OX=559292 GN=KAP95 PE=1 SV=1	34	17	37	17	94.7	KAP95	0.0781697	0.0131907
P37020	Anion/proton exchange transporter GEF1 OS=Saccharomyces cerevisiae (strain ATCC 204508 / S288c) OX=559292 GN=GEF1 PE=1 SV=2	1	1	2	1	87.5	GEF1	0.0781981	0.297238
Q07350	Pre-mRNA-splicing factor PRP11 OS=Saccharomyces cerevisiae (strain ATCC 204508 / S288c) OX=559292 GN=PRP11 PE=1 SV=1	6	1	3	1	29.9	PRP11	0.0782103	0.599096
P43535	Protein GCN20 OS=Saccharomyces cerevisiae (strain ATCC 204508 / S288c) OX=559292 GN=GCN20 PE=1 SV=1	28	13	22	13	85	GCN20	0.0791511	0.356332
Q06214	WD repeat-containing protein JIP5 OS=Saccharomyces cerevisiae (strain ATCC 204508 / S288c) OX=559292 GN=JIP5 PE=1 SV=2	2	1	1	1	55.2	JIP5	0.0793213	0.648828
P32356	Cytosolic neutral trehalase OS=Saccharomyces cerevisiae (strain ATCC 204508 / S288c) OX=559292 GN=NTH1 PE=1 SV=3	40	26	49	22	85.8	NTH1	0.0793318	0.112075
P05374	Phosphatidylethanolamine N-methyltransferase OS=Saccharomyces cerevisiae (strain ATCC 204508 / S288c) OX=559292 GN=CHO2 PE=1 SV=1	6	5	9	4	101.1	CHO2	0.0794943	0.399677
P00431	Cytochrome c peroxidase, mitochondrial OS=Saccharomyces cerevisiae (strain ATCC 204508 / S288c) OX=559292 GN=CCP1 PE=1 SV=2	41	13	26	13	40.3	CCP1	0.0800773	0.107319
P30822	Exportin-1 OS=Saccharomyces cerevisiae (strain ATCC 204508 / S288c) OX=559292 GN=CRM1 PE=1 SV=1	30	25	50	25	124	CRM1	0.0801409	0.454493
P04147	Polyadenylate-binding protein, cytoplasmic and nuclear OS=Saccharomyces cerevisiae (strain ATCC 204508 / S288c) OX=559292 GN=PAB1 PE=1 SV=4	64	34	98	34	64.3	PAB1	0.080314	0.0892262
P07259	Protein URA2 OS=Saccharomyces cerevisiae (strain ATCC 204508 / S288c) OX=559292 GN=URA2 PE=1 SV=5	49	95	200	93	244.9	URA2	0.0803774	0.00287937
P32505	Nuclear polyadenylated RNA-binding protein NAB2 OS=Saccharomyces cerevisiae (strain ATCC 204508 / S288c) OX=559292 GN=NAB2 PE=1 SV=1	15	7	13	7	58.3	NAB2	0.0805558	0.0705973
Q06168	Chromatin structure-remodeling complex subunit SFH1 OS=Saccharomyces cerevisiae (strain ATCC 204508 / S288c) OX=559292 GN=SFH1 PE=1 SV=1	2	1	2	1	48.7	SFH1	0.080603	0.38394
P38149	Probable di- and tripeptidase DUG2 OS=Saccharomyces cerevisiae (strain ATCC 204508 / S288c) OX=559292 GN=DUG2 PE=1 SV=1	5	4	7	4	98	DUG2	0.0809104	0.507334
P19524	Myosin-2 OS=Saccharomyces cerevisiae (strain ATCC 204508 / S288c) OX=559292 GN=MYO2 PE=1 SV=1	16	22	36	22	180.6	MYO2	0.0811166	0.157018
P05739	60S ribosomal protein L6-B OS=Saccharomyces cerevisiae (strain ATCC 204508 / S288c) OX=559292 GN=RPL6B PE=1 SV=4	66	14	44	6	20	RPL6B	0.0812724	0.152972
Q00618	Geranylgeranyl transferase type-2 subunit alpha OS=Saccharomyces cerevisiae (strain ATCC 204508 / S288c) OX=559292 GN=BET4 PE=1 SV=3	7	2	4	2	39.7	BET4	0.0814888	0.421556
P32563	V-type proton ATPase subunit a, vacuolar isoform OS=Saccharomyces cerevisiae (strain ATCC 204508 / S288c) OX=559292 GN=VPH1 PE=1 SV=3	30	22	42	22	95.5	VPH1	0.0823138	0.168758
P18414	ER lumen protein-retaining receptor OS=Saccharomyces cerevisiae (strain ATCC 204508 / S288c) OX=559292 GN=ERD2 PE=3 SV=1	8	2	5	2	25.7	ERD2	0.0825864	0.757976
P11745	Ran GTPase-activating protein 1 OS=Saccharomyces cerevisiae (strain ATCC 204508 / S288c) OX=559292 GN=RNA1 PE=1 SV=2	43	13	32	13	45.8	RNA1	0.0827155	0.121854
Q12754	Ribosomal RNA-processing protein 12 OS=Saccharomyces cerevisiae (strain ATCC 204508 / S288c) OX=559292 GN=RRP12 PE=1 SV=1	16	15	27	15	137.4	RRP12	0.0827415	0.306134
P40553	Peroxiredoxin DOT5 OS=Saccharomyces cerevisiae (strain ATCC 204508 / S288c) OX=559292 GN=DOT5 PE=1 SV=1	35	8	15	8	24.1	DOT5	0.0829988	0.284959
Q12017	Phosducin-like protein 2 OS=Saccharomyces cerevisiae (strain ATCC 204508 / S288c) OX=559292 GN=PLP2 PE=1 SV=1	21	5	7	5	32.8	PLP2	0.0829993	0.0176757
Q04969	Signal peptidase complex subunit SPC2 OS=Saccharomyces cerevisiae (strain ATCC 204508 / S288c) OX=559292 GN=SPC2 PE=1 SV=1	16	3	4	3	20.8	SPC2	0.0830754	0.229749
P25293	Nucleosome assembly protein OS=Saccharomyces cerevisiae (strain ATCC 204508 / S288c) OX=559292 GN=NAP1 PE=1 SV=2	31	9	21	9	47.9	NAP1	0.0833322	0.529234
P07273	Transcription elongation factor S-II OS=Saccharomyces cerevisiae (strain ATCC 204508 / S288c) OX=559292 GN=DST1 PE=1 SV=4	39	11	24	11	34.8	DST1	0.0836132	0.0570917
Q12155	Uncharacterized membrane protein YLR050C OS=Saccharomyces cerevisiae (strain ATCC 204508 / S288c) OX=559292 GN=YLR050C PE=1 SV=1	11	2	4	2	19.1	NA	0.0837502	0.724687
Q08109	ERAD-associated E3 ubiquitin-protein ligase HRD1 OS=Saccharomyces cerevisiae (strain ATCC 204508 / S288c) OX=559292 GN=HRD1 PE=1 SV=1	2	1	2	1	63.5	HRD1	0.0844171	0.818268
P43603	LAS seventeen-binding protein 3 OS=Saccharomyces cerevisiae (strain ATCC 204508 / S288c) OX=559292 GN=LSB3 PE=1 SV=3	41	15	30	11	49.3	LSB3	0.0846867	0.0947904
P00044	Cytochrome c isoform 1 OS=Saccharomyces cerevisiae (strain ATCC 204508 / S288c) OX=559292 GN=CYC1 PE=1 SV=2	56	10	34	10	12.2	CYC1	0.0847859	0.0526268
P53629	Sterol O-acyltransferase 2 OS=Saccharomyces cerevisiae (strain ATCC 204508 / S288c) OX=559292 GN=ARE2 PE=1 SV=1	13	8	15	8	74	ARE2	0.0848079	0.299627
P38869	Protein SVP26 OS=Saccharomyces cerevisiae (strain ATCC 204508 / S288c) OX=559292 GN=SVP26 PE=1 SV=1	11	2	4	2	26.3	SVP26	0.0848384	0.449407
P53108	Protein YIP5 OS=Saccharomyces cerevisiae (strain ATCC 204508 / S288c) OX=559292 GN=YIP5 PE=1 SV=1	3	1	3	1	34.8	YIP5	0.0848395	0.583281
P53898	Protein NSG2 OS=Saccharomyces cerevisiae (strain ATCC 204508 / S288c) OX=559292 GN=NSG2 PE=1 SV=1	7	2	3	2	33.6	NSG2	0.0849405	0.0187233
P39107	Mannan polymerase complexes subunit MNN9 OS=Saccharomyces cerevisiae (strain ATCC 204508 / S288c) OX=559292 GN=MNN9 PE=1 SV=3	27	11	19	10	45.9	MNN9	0.0850331	0.174188
Q12450	Protein ERP4 OS=Saccharomyces cerevisiae (strain ATCC 204508 / S288c) OX=559292 GN=ERP4 PE=1 SV=1	17	4	6	3	23.5	ERP4	0.085159	0.0172297
P47008	Phosphatidylinositol transfer protein SFH5 OS=Saccharomyces cerevisiae (strain ATCC 204508 / S288c) OX=559292 GN=SFH5 PE=1 SV=1	33	11	18	11	34.4	SFH5	0.0853365	0.174769
P36076	Coenzyme A biosynthesis protein 3 OS=Saccharomyces cerevisiae (strain ATCC 204508 / S288c) OX=559292 GN=CAB3 PE=1 SV=1	7	4	6	4	65.2	CAB3	0.0854498	0.523916
P36036	RNA annealing protein YRA2 OS=Saccharomyces cerevisiae (strain ATCC 204508 / S288c) OX=559292 GN=YRA2 PE=1 SV=1	17	3	7	3	23.8	YRA2	0.085471	0.182772
P38703	Ceramide synthase LAG1 OS=Saccharomyces cerevisiae (strain ATCC 204508 / S288c) OX=559292 GN=LAG1 PE=1 SV=1	7	2	3	2	48.4	LAG1	0.0857315	0.565286
P32481	Eukaryotic translation initiation factor 2 subunit gamma OS=Saccharomyces cerevisiae (strain ATCC 204508 / S288c) OX=559292 GN=GCD11 PE=1 SV=1	55	23	52	23	57.8	GCD11	0.0859011	0.204686
P17898	Cholinephosphotransferase 1 OS=Saccharomyces cerevisiae (strain ATCC 204508 / S288c) OX=559292 GN=CPT1 PE=1 SV=3	4	2	4	2	44.8	CPT1	0.086395	0.114572
Q04947	Reticulon-like protein 1 OS=Saccharomyces cerevisiae (strain ATCC 204508 / S288c) OX=559292 GN=RTN1 PE=1 SV=1	53	14	37	14	32.9	RTN1	0.0864014	0.16389
Q12163	NAP1-binding protein 2 OS=Saccharomyces cerevisiae (strain ATCC 204508 / S288c) OX=559292 GN=NBP2 PE=1 SV=1	6	1	2	1	26.6	NBP2	0.086673	0.464811
P18562	Uracil phosphoribosyltransferase OS=Saccharomyces cerevisiae (strain ATCC 204508 / S288c) OX=559292 GN=FUR1 PE=1 SV=2	67	13	26	13	24.6	FUR1	0.0870754	0.258533
P0CX24	60S ribosomal protein L20-B OS=Saccharomyces cerevisiae (strain ATCC 204508 / S288c) OX=559292 GN=RPL20B PE=1 SV=1	53	10	43	10	20.4	RPL20B	0.0871072	0.330231
P22146	1,3-beta-glucanosyltransferase GAS1 OS=Saccharomyces cerevisiae (strain ATCC 204508 / S288c) OX=559292 GN=GAS1 PE=1 SV=2	23	14	38	13	59.5	GAS1	0.0871224	0.205639
Q05892	MIOREX complex component 2 OS=Saccharomyces cerevisiae (strain ATCC 204508 / S288c) OX=559292 GN=COQ11 PE=1 SV=1	20	5	8	5	31.5	COQ11	0.0873432	0.196597
P25644	DNA topoisomerase 2-associated protein PAT1 OS=Saccharomyces cerevisiae (strain ATCC 204508 / S288c) OX=559292 GN=PAT1 PE=1 SV=4	16	12	24	12	88.5	PAT1	0.0873803	0.0781579
P39101	Protein CAJ1 OS=Saccharomyces cerevisiae (strain ATCC 204508 / S288c) OX=559292 GN=CAJ1 PE=1 SV=1	39	14	24	14	44.8	CAJ1	0.0874514	0.125363
Q02931	NET1-associated nuclear protein 1 OS=Saccharomyces cerevisiae (strain ATCC 204508 / S288c) OX=559292 GN=NAN1 PE=1 SV=1	8	5	7	5	101.2	NAN1	0.0876062	0.133028
Q03579	Ceramide synthase subunit LIP1 OS=Saccharomyces cerevisiae (strain ATCC 204508 / S288c) OX=559292 GN=LIP1 PE=1 SV=1	21	5	6	5	17.2	LIP1	0.0876947	0.475223
Q03503	N-alpha-acetyltransferase 30 OS=Saccharomyces cerevisiae (strain ATCC 204508 / S288c) OX=559292 GN=MAK3 PE=1 SV=1	10	2	2	2	20.4	MAK3	0.0884149	0.78189
Q04080	GPI transamidase component GPI17 OS=Saccharomyces cerevisiae (strain ATCC 204508 / S288c) OX=559292 GN=GPI17 PE=1 SV=1	13	6	12	6	60.8	GPI17	0.0887032	0.253467
P29547	Elongation factor 1-gamma 1 OS=Saccharomyces cerevisiae (strain ATCC 204508 / S288c) OX=559292 GN=CAM1 PE=1 SV=2	68	28	67	25	47.1	CAM1	0.0889868	0.347029
P53221	60S ribosomal protein L26-B OS=Saccharomyces cerevisiae (strain ATCC 204508 / S288c) OX=559292 GN=RPL26B PE=1 SV=2	47	11	35	2	14.2	RPL26B	0.0901803	0.678612
P43612	SIT4-associating protein SAP155 OS=Saccharomyces cerevisiae (strain ATCC 204508 / S288c) OX=559292 GN=SAP155 PE=1 SV=4	6	7	8	7	114.9	SAP155	0.0908805	0.134348
P15873	Proliferating cell nuclear antigen OS=Saccharomyces cerevisiae (strain ATCC 204508 / S288c) OX=559292 GN=POL30 PE=1 SV=1	41	8	18	8	28.9	POL30	0.0912706	0.498372
P07703	DNA-directed RNA polymerases I and III subunit RPAC1 OS=Saccharomyces cerevisiae (strain ATCC 204508 / S288c) OX=559292 GN=RPC40 PE=1 SV=1	40	10	26	10	37.7	RPC40	0.091621	0.317576
Q03940	RuvB-like protein 1 OS=Saccharomyces cerevisiae (strain ATCC 204508 / S288c) OX=559292 GN=RVB1 PE=1 SV=1	54	18	38	18	50.4	RVB1	0.0918049	0.0395354
P22203	V-type proton ATPase subunit E OS=Saccharomyces cerevisiae (strain ATCC 204508 / S288c) OX=559292 GN=VMA4 PE=1 SV=4	50	12	26	12	26.5	VMA4	0.0920012	0.479293
P38261	Exocyst complex component EXO84 OS=Saccharomyces cerevisiae (strain ATCC 204508 / S288c) OX=559292 GN=EXO84 PE=1 SV=1	8	4	8	4	85.5	EXO84	0.0921577	0.0263908
P40535	ATF/CREB activator 2 OS=Saccharomyces cerevisiae (strain ATCC 204508 / S288c) OX=559292 GN=CST6 PE=1 SV=1	5	2	3	2	65.2	CST6	0.0922155	0.162257
Q00816	Resistance to glucose repression protein 1 OS=Saccharomyces cerevisiae (strain ATCC 204508 / S288c) OX=559292 GN=REG1 PE=1 SV=1	7	7	11	7	112.5	REG1	0.0922378	0.322024
Q96VH4	Putative nitroreductase HBN1 OS=Saccharomyces cerevisiae (strain ATCC 204508 / S288c) OX=559292 GN=HBN1 PE=1 SV=1	47	11	28	11	21	HBN1	0.0923288	0.477083
P46680	Actin-interacting protein 1 OS=Saccharomyces cerevisiae (strain ATCC 204508 / S288c) OX=559292 GN=AIP1 PE=1 SV=1	52	23	49	23	67.3	AIP1	0.0925512	0.0302958
P38164	SEH-associated protein 4 OS=Saccharomyces cerevisiae (strain ATCC 204508 / S288c) OX=559292 GN=SEA4 PE=1 SV=2	2	2	3	2	117.6	SEA4	0.0934765	0.454136
Q12109	Tryptophan--tRNA ligase, cytoplasmic OS=Saccharomyces cerevisiae (strain ATCC 204508 / S288c) OX=559292 GN=WRS1 PE=1 SV=1	41	14	26	14	49.3	WRS1	0.0935172	0.304113
P25087	Sterol 24-C-methyltransferase OS=Saccharomyces cerevisiae (strain ATCC 204508 / S288c) OX=559292 GN=ERG6 PE=1 SV=4	75	28	75	28	43.4	ERG6	0.0940222	0.015842
Q12265	Ribose-phosphate pyrophosphokinase 5 OS=Saccharomyces cerevisiae (strain ATCC 204508 / S288c) OX=559292 GN=PRS5 PE=1 SV=1	32	12	24	12	53.5	PRS5	0.0942598	0.114128
P21304	Periodic tryptophan protein 1 OS=Saccharomyces cerevisiae (strain ATCC 204508 / S288c) OX=559292 GN=PWP1 PE=1 SV=1	15	9	16	9	63.8	PWP1	0.0944488	0.0920485
P25303	DnaJ-related protein SCJ1 OS=Saccharomyces cerevisiae (strain ATCC 204508 / S288c) OX=559292 GN=SCJ1 PE=1 SV=2	14	4	9	4	41.5	SCJ1	0.0946206	0.252448
P39984	Histone acetyltransferase type B subunit 2 OS=Saccharomyces cerevisiae (strain ATCC 204508 / S288c) OX=559292 GN=HAT2 PE=1 SV=1	14	4	8	4	45	HAT2	0.0949571	0.116511
Q99369	Family of serine hydrolases 3 OS=Saccharomyces cerevisiae (strain ATCC 204508 / S288c) OX=559292 GN=FSH3 PE=2 SV=1	29	7	18	7	30.4	FSH3	0.0949843	0.00406702
P03965	Carbamoyl-phosphate synthase arginine-specific large chain OS=Saccharomyces cerevisiae (strain ATCC 204508 / S288c) OX=559292 GN=CPA2 PE=1 SV=1	52	47	111	45	123.8	CPA2	0.0954454	0.354233
P10834	Protein PET54 OS=Saccharomyces cerevisiae (strain ATCC 204508 / S288c) OX=559292 GN=PET54 PE=1 SV=1	9	3	4	3	34.6	PET54	0.0959086	0.466535
P52891	Nucleoporin NUP84 OS=Saccharomyces cerevisiae (strain ATCC 204508 / S288c) OX=559292 GN=NUP84 PE=1 SV=1	1	1	1	1	83.6	NUP84	0.0959126	0.614618
Q01080	DNA-directed RNA polymerase I subunit RPA49 OS=Saccharomyces cerevisiae (strain ATCC 204508 / S288c) OX=559292 GN=RPA49 PE=1 SV=2	28	12	19	12	46.6	RPA49	0.0962779	0.434678
P32565	26S proteasome regulatory subunit RPN2 OS=Saccharomyces cerevisiae (strain ATCC 204508 / S288c) OX=559292 GN=RPN2 PE=1 SV=4	47	45	93	44	104.2	RPN2	0.0965215	0.120299
P40303	Proteasome subunit alpha type-4 OS=Saccharomyces cerevisiae (strain ATCC 204508 / S288c) OX=559292 GN=PRE6 PE=1 SV=1	63	14	27	14	28.4	PRE6	0.0967289	0.00992869
Q12049	Protein THP3 OS=Saccharomyces cerevisiae (strain ATCC 204508 / S288c) OX=559292 GN=THP3 PE=1 SV=1	2	1	2	1	53.7	THP3	0.096956	0.732661
P53723	UPF0674 endoplasmic reticulum membrane protein YNR021W OS=Saccharomyces cerevisiae (strain ATCC 204508 / S288c) OX=559292 GN=YNR021W PE=1 SV=3	31	11	25	11	47.1	NA	0.0973202	0.094404
O13297	mRNA-capping enzyme subunit beta OS=Saccharomyces cerevisiae (strain ATCC 204508 / S288c) OX=559292 GN=CET1 PE=1 SV=2	13	7	10	7	61.8	CET1	0.0973644	0.171437
Q3E793	BolA-like protein 1 OS=Saccharomyces cerevisiae (strain ATCC 204508 / S288c) OX=559292 GN=BOL1 PE=1 SV=1	18	2	4	2	12.5	BOL1	0.0977696	0.166483
P32471	Elongation factor 1-beta OS=Saccharomyces cerevisiae (strain ATCC 204508 / S288c) OX=559292 GN=EFB1 PE=1 SV=4	53	8	16	8	22.6	EFB1	0.0982143	0.655962
P39729	Ribosome-interacting GTPase 1 OS=Saccharomyces cerevisiae (strain ATCC 204508 / S288c) OX=559292 GN=RBG1 PE=1 SV=1	33	9	18	9	40.7	RBG1	0.0986611	0.0639585
P35718	DNA-directed RNA polymerase III subunit RPC8 OS=Saccharomyces cerevisiae (strain ATCC 204508 / S288c) OX=559292 GN=RPC25 PE=1 SV=1	4	1	2	1	24.3	RPC25	0.0988136	0.10834
Q12024	Ribosome biogenesis protein YTM1 OS=Saccharomyces cerevisiae (strain ATCC 204508 / S288c) OX=559292 GN=YTM1 PE=1 SV=1	21	7	14	7	51.3	YTM1	0.0988324	0.247016
P47039	Probable kynurenine--oxoglutarate transaminase BNA3 OS=Saccharomyces cerevisiae (strain ATCC 204508 / S288c) OX=559292 GN=BNA3 PE=1 SV=1	48	17	45	17	50.1	BNA3	0.0993506	0.0189595
P40851	Putative protease AXL1 OS=Saccharomyces cerevisiae (strain ATCC 204508 / S288c) OX=559292 GN=AXL1 PE=1 SV=2	1	1	1	1	138.2	AXL1	0.0996616	0.89824
Q03655	Probable 1,3-beta-glucanosyltransferase GAS3 OS=Saccharomyces cerevisiae (strain ATCC 204508 / S288c) OX=559292 GN=GAS3 PE=1 SV=1	14	4	9	4	56.8	GAS3	0.0996894	0.356687
P39743	Reduced viability upon starvation protein 167 OS=Saccharomyces cerevisiae (strain ATCC 204508 / S288c) OX=559292 GN=RVS167 PE=1 SV=1	31	13	25	13	52.7	RVS167	0.0997416	0.184159
P20051	Dihydroorotase OS=Saccharomyces cerevisiae (strain ATCC 204508 / S288c) OX=559292 GN=URA4 PE=1 SV=2	24	7	14	7	40.3	URA4	0.0999893	0.000144676
Q03973	High mobility group protein 1 OS=Saccharomyces cerevisiae (strain ATCC 204508 / S288c) OX=559292 GN=HMO1 PE=1 SV=1	29	8	17	8	27.5	HMO1	0.100049	0.485074
P38707	Asparagine--tRNA ligase, cytoplasmic OS=Saccharomyces cerevisiae (strain ATCC 204508 / S288c) OX=559292 GN=DED81 PE=1 SV=1	52	28	57	28	62.2	DED81	0.100083	0.000894707
Q05933	Actin-related protein 2/3 complex subunit 3 OS=Saccharomyces cerevisiae (strain ATCC 204508 / S288c) OX=559292 GN=ARC18 PE=1 SV=1	18	4	10	4	20.6	ARC18	0.100323	0.610811
Q02979	Glycerophosphocholine phosphodiesterase GDE1 OS=Saccharomyces cerevisiae (strain ATCC 204508 / S288c) OX=559292 GN=GDE1 PE=1 SV=1	3	3	4	3	137.9	GDE1	0.100451	0.0249779
P05738	60S ribosomal protein L9-A OS=Saccharomyces cerevisiae (strain ATCC 204508 / S288c) OX=559292 GN=RPL9A PE=1 SV=2	45	11	35	2	21.6	RPL9A	0.100549	0.0282445
P38075	Pyridoxamine 5'-phosphate oxidase OS=Saccharomyces cerevisiae (strain ATCC 204508 / S288c) OX=559292 GN=PDX3 PE=1 SV=1	67	14	32	14	26.9	PDX3	0.100924	0.217057
P00546	Cyclin-dependent kinase 1 OS=Saccharomyces cerevisiae (strain ATCC 204508 / S288c) OX=559292 GN=CDC28 PE=1 SV=1	49	14	28	12	34	CDC28	0.102006	0.0639495
P40302	Proteasome subunit alpha type-6 OS=Saccharomyces cerevisiae (strain ATCC 204508 / S288c) OX=559292 GN=PRE5 PE=1 SV=1	79	14	30	14	25.6	PRE5	0.102388	0.0103163
Q02260	Small nuclear ribonucleoprotein Sm D1 OS=Saccharomyces cerevisiae (strain ATCC 204508 / S288c) OX=559292 GN=SMD1 PE=1 SV=1	29	4	8	4	16.3	SMD1	0.10247	0.0710875
P40032	Prolyl 3,4-dihydroxylase TPA1 OS=Saccharomyces cerevisiae (strain ATCC 204508 / S288c) OX=559292 GN=TPA1 PE=1 SV=1	20	10	18	10	74	TPA1	0.102568	0.220786
P14906	Protein translocation protein SEC63 OS=Saccharomyces cerevisiae (strain ATCC 204508 / S288c) OX=559292 GN=SEC63 PE=1 SV=2	34	18	33	18	75.3	SEC63	0.10275	0.123223
Q03630	Trafficking protein particle complex subunit BET5 OS=Saccharomyces cerevisiae (strain ATCC 204508 / S288c) OX=559292 GN=BET5 PE=1 SV=1	4	1	2	1	18.4	BET5	0.102964	0.468563
P32499	Nucleoporin NUP2 OS=Saccharomyces cerevisiae (strain ATCC 204508 / S288c) OX=559292 GN=NUP2 PE=1 SV=2	49	26	49	26	77.8	NUP2	0.103341	0.0698116
P11353	Oxygen-dependent coproporphyrinogen-III oxidase OS=Saccharomyces cerevisiae (strain ATCC 204508 / S288c) OX=559292 GN=HEM13 PE=1 SV=2	30	8	14	8	37.7	HEM13	0.103751	0.109593
P40327	26S proteasome regulatory subunit 4 homolog OS=Saccharomyces cerevisiae (strain ATCC 204508 / S288c) OX=559292 GN=RPT2 PE=1 SV=3	48	21	39	21	48.8	RPT2	0.103838	0.0038624
Q12284	FAD-linked sulfhydryl oxidase ERV2 OS=Saccharomyces cerevisiae (strain ATCC 204508 / S288c) OX=559292 GN=ERV2 PE=1 SV=1	8	2	2	2	22.1	ERV2	0.104598	0.06809
P38138	Glucosidase 2 subunit alpha OS=Saccharomyces cerevisiae (strain ATCC 204508 / S288c) OX=559292 GN=ROT2 PE=1 SV=1	12	9	15	9	110.2	ROT2	0.10461	0.0938454
P33324	CRAL-TRIO domain-containing protein YKL091C OS=Saccharomyces cerevisiae (strain ATCC 204508 / S288c) OX=559292 GN=YKL091C PE=1 SV=2	9	2	3	2	36.1	NA	0.104743	0.0456236
P47108	Nucleolar pre-ribosomal-associated protein 2 OS=Saccharomyces cerevisiae (strain ATCC 204508 / S288c) OX=559292 GN=URB2 PE=1 SV=1	3	3	5	3	135	URB2	0.105693	0.341716
P32381	Actin-related protein 2 OS=Saccharomyces cerevisiae (strain ATCC 204508 / S288c) OX=559292 GN=ARP2 PE=1 SV=1	38	14	33	14	44	ARP2	0.105916	0.0073017
Q12191	Binder of USO1 and GRH1 protein 1 OS=Saccharomyces cerevisiae (strain ATCC 204508 / S288c) OX=559292 GN=BUG1 PE=1 SV=1	6	2	4	2	38.3	BUG1	0.106282	0.523148
Q12480	Probable electron transfer flavoprotein subunit alpha, mitochondrial OS=Saccharomyces cerevisiae (strain ATCC 204508 / S288c) OX=559292 GN=AIM45 PE=1 SV=1	55	13	27	13	36.8	AIM45	0.106503	0.0872431
P11484	Ribosome-associated molecular chaperone SSB1 OS=Saccharomyces cerevisiae (strain ATCC 204508 / S288c) OX=559292 GN=SSB1 PE=1 SV=3	80	47	230	4	66.6	SSB1	0.106819	0.0693654
P38235	Uncharacterized protein YBR053C OS=Saccharomyces cerevisiae (strain ATCC 204508 / S288c) OX=559292 GN=YBR053C PE=1 SV=1	40	13	27	13	40.3	NA	0.106819	0.103656
Q12004	General transcription and DNA repair factor IIH subunit TFB4 OS=Saccharomyces cerevisiae (strain ATCC 204508 / S288c) OX=559292 GN=TFB4 PE=1 SV=1	2	1	1	1	37.4	TFB4	0.106844	0.435291
P12945	N-terminal acetyltransferase A complex subunit NAT1 OS=Saccharomyces cerevisiae (strain ATCC 204508 / S288c) OX=559292 GN=NAT1 PE=1 SV=2	27	21	41	21	98.8	NAT1	0.106851	0.0875463
P07267	Saccharopepsin OS=Saccharomyces cerevisiae (strain ATCC 204508 / S288c) OX=559292 GN=PEP4 PE=1 SV=1	52	18	60	18	44.5	PEP4	0.107162	0.0612238
Q05791	Cell division cycle protein 123 OS=Saccharomyces cerevisiae (strain ATCC 204508 / S288c) OX=559292 GN=CDC123 PE=1 SV=1	3	1	2	1	41.8	CDC123	0.107212	0.66609
P09440	C-1-tetrahydrofolate synthase, mitochondrial OS=Saccharomyces cerevisiae (strain ATCC 204508 / S288c) OX=559292 GN=MIS1 PE=1 SV=1	36	30	58	25	106.2	MIS1	0.107261	0.0925741
P40893	Regulation of enolase protein 1 OS=Saccharomyces cerevisiae (strain ATCC 204508 / S288c) OX=559292 GN=REE1 PE=1 SV=1	66	12	30	12	22	REE1	0.107412	0.217289
Q12510	DNA damage-binding protein CMR1 OS=Saccharomyces cerevisiae (strain ATCC 204508 / S288c) OX=559292 GN=CMR1 PE=1 SV=1	2	1	1	1	59.1	CMR1	0.107722	0.229151
P27999	DNA-directed RNA polymerase II subunit RPB9 OS=Saccharomyces cerevisiae (strain ATCC 204508 / S288c) OX=559292 GN=RPB9 PE=1 SV=1	20	2	4	2	14.3	RPB9	0.107923	0.49961
P32366	V-type proton ATPase subunit d OS=Saccharomyces cerevisiae (strain ATCC 204508 / S288c) OX=559292 GN=VMA6 PE=1 SV=2	23	6	12	6	39.8	VMA6	0.108102	0.443853
Q03941	Dephospho-CoA kinase CAB5 OS=Saccharomyces cerevisiae (strain ATCC 204508 / S288c) OX=559292 GN=CAB5 PE=1 SV=1	6	1	2	1	27.3	CAB5	0.108224	0.357099
P40531	Protein GVP36 OS=Saccharomyces cerevisiae (strain ATCC 204508 / S288c) OX=559292 GN=GVP36 PE=1 SV=1	64	15	33	15	36.6	GVP36	0.108307	0.0624764
P33299	26S proteasome regulatory subunit 7 homolog OS=Saccharomyces cerevisiae (strain ATCC 204508 / S288c) OX=559292 GN=RPT1 PE=1 SV=1	45	22	52	21	52	RPT1	0.108657	0.00369219
P15367	Signal peptidase complex catalytic subunit SEC11 OS=Saccharomyces cerevisiae (strain ATCC 204508 / S288c) OX=559292 GN=SEC11 PE=1 SV=2	35	5	12	5	18.8	SEC11	0.108705	0.437072
Q12154	ATPase GET3 OS=Saccharomyces cerevisiae (strain ATCC 204508 / S288c) OX=559292 GN=GET3 PE=1 SV=1	69	19	38	19	39.3	GET3	0.109158	0.0980699
Q99312	IMP-specific 5'-nucleotidase 1 OS=Saccharomyces cerevisiae (strain ATCC 204508 / S288c) OX=559292 GN=ISN1 PE=1 SV=1	23	8	12	8	51.3	ISN1	0.110874	0.109843
Q12382	CTP-dependent diacylglycerol kinase 1 OS=Saccharomyces cerevisiae (strain ATCC 204508 / S288c) OX=559292 GN=DGK1 PE=1 SV=1	6	2	3	2	32.8	DGK1	0.110906	0.295019
P40018	Small nuclear ribonucleoprotein-associated protein B OS=Saccharomyces cerevisiae (strain ATCC 204508 / S288c) OX=559292 GN=SMB1 PE=1 SV=1	22	4	7	4	22.4	SMB1	0.111239	0.00582175
P20107	Zinc/cadmium resistance protein OS=Saccharomyces cerevisiae (strain ATCC 204508 / S288c) OX=559292 GN=ZRC1 PE=1 SV=2	8	2	3	2	48.3	ZRC1	0.11158	0.756965
P53044	Ubiquitin fusion degradation protein 1 OS=Saccharomyces cerevisiae (strain ATCC 204508 / S288c) OX=559292 GN=UFD1 PE=1 SV=1	45	12	21	12	39.8	UFD1	0.11161	0.0148757
Q05031	Mannan endo-1,6-alpha-mannosidase DFG5 OS=Saccharomyces cerevisiae (strain ATCC 204508 / S288c) OX=559292 GN=DFG5 PE=1 SV=1	2	1	4	1	50.5	DFG5	0.111837	0.25448
Q07505	Putative carboxymethylenebutenolidase OS=Saccharomyces cerevisiae (strain ATCC 204508 / S288c) OX=559292 GN=YDL086W PE=1 SV=1	72	11	23	11	30.8	NA	0.112252	0.104324
P01119	Ras-like protein 1 OS=Saccharomyces cerevisiae (strain ATCC 204508 / S288c) OX=559292 GN=RAS1 PE=1 SV=2	15	4	9	3	34.3	RAS1	0.112358	0.323133
P38237	Ubiquitin carboxyl-terminal hydrolase 14 OS=Saccharomyces cerevisiae (strain ATCC 204508 / S288c) OX=559292 GN=UBP14 PE=1 SV=2	10	6	10	6	88.6	UBP14	0.113059	0.109912
P23201	Protein SPA2 OS=Saccharomyces cerevisiae (strain ATCC 204508 / S288c) OX=559292 GN=SPA2 PE=1 SV=1	5	7	13	7	163	SPA2	0.11316	0.165597
P36051	GPI ethanolamine phosphate transferase 1 OS=Saccharomyces cerevisiae (strain ATCC 204508 / S288c) OX=559292 GN=MCD4 PE=1 SV=1	5	5	9	5	105.6	MCD4	0.11386	0.139431
P23287	Serine/threonine-protein phosphatase 2B catalytic subunit A1 OS=Saccharomyces cerevisiae (strain ATCC 204508 / S288c) OX=559292 GN=CNA1 PE=1 SV=2	13	7	13	6	63	CNA1	0.11387	0.0476805
P08566	Pentafunctional AROM polypeptide OS=Saccharomyces cerevisiae (strain ATCC 204508 / S288c) OX=559292 GN=ARO1 PE=1 SV=1	38	50	100	50	174.6	ARO1	0.114233	0.0298293
P36013	NAD-dependent malic enzyme, mitochondrial OS=Saccharomyces cerevisiae (strain ATCC 204508 / S288c) OX=559292 GN=MAE1 PE=1 SV=1	27	12	26	12	74.3	MAE1	0.114569	0.069884
P32469	Diphthine methyl ester synthase OS=Saccharomyces cerevisiae (strain ATCC 204508 / S288c) OX=559292 GN=DPH5 PE=1 SV=1	35	8	12	8	33.8	DPH5	0.11465	0.590307
P43123	UDP-N-acetylglucosamine pyrophosphorylase OS=Saccharomyces cerevisiae (strain ATCC 204508 / S288c) OX=559292 GN=QRI1 PE=1 SV=1	35	16	32	16	53.4	QRI1	0.115047	0.0024312
P50094	Inosine-5'-monophosphate dehydrogenase 4 OS=Saccharomyces cerevisiae (strain ATCC 204508 / S288c) OX=559292 GN=IMD4 PE=1 SV=1	36	15	39	7	56.4	IMD4	0.11534	0.00147064
P48567	tRNA pseudouridine synthase 4 OS=Saccharomyces cerevisiae (strain ATCC 204508 / S288c) OX=559292 GN=PUS4 PE=1 SV=1	14	6	10	6	45.2	PUS4	0.115356	0.0225191
P47035	Nucleolar protein NET1 OS=Saccharomyces cerevisiae (strain ATCC 204508 / S288c) OX=559292 GN=NET1 PE=1 SV=1	10	10	16	10	128.5	NET1	0.115383	0.040564
Q04432	Glutathione-independent glyoxalase HSP31 OS=Saccharomyces cerevisiae (strain ATCC 204508 / S288c) OX=559292 GN=HSP31 PE=1 SV=1	24	4	7	4	25.7	HSP31	0.115701	0.132716
Q04439	Myosin-5 OS=Saccharomyces cerevisiae (strain ATCC 204508 / S288c) OX=559292 GN=MYO5 PE=1 SV=1	20	21	40	14	136.8	MYO5	0.116055	0.00377196
P38882	U3 small nucleolar RNA-associated protein 9 OS=Saccharomyces cerevisiae (strain ATCC 204508 / S288c) OX=559292 GN=UTP9 PE=1 SV=1	11	4	7	4	65.2	UTP9	0.11613	0.0606807
P32447	Histone chaperone ASF1 OS=Saccharomyces cerevisiae (strain ATCC 204508 / S288c) OX=559292 GN=ASF1 PE=1 SV=1	5	2	3	2	31.6	ASF1	0.116428	0.386613
P14126	60S ribosomal protein L3 OS=Saccharomyces cerevisiae (strain ATCC 204508 / S288c) OX=559292 GN=RPL3 PE=1 SV=4	67	29	126	29	43.7	RPL3	0.11652	0.117794
P38251	Replication factor C subunit 5 OS=Saccharomyces cerevisiae (strain ATCC 204508 / S288c) OX=559292 GN=RFC5 PE=1 SV=1	14	4	7	4	39.9	RFC5	0.117321	0.0624593
P32502	Translation initiation factor eIF-2B subunit beta OS=Saccharomyces cerevisiae (strain ATCC 204508 / S288c) OX=559292 GN=GCD7 PE=1 SV=1	26	9	15	9	42.5	GCD7	0.11742	0.0145969
Q07844	Ribosome biogenesis ATPase RIX7 OS=Saccharomyces cerevisiae (strain ATCC 204508 / S288c) OX=559292 GN=RIX7 PE=1 SV=1	5	4	6	3	93	RIX7	0.117487	0.2274
P20424	Signal recognition particle subunit SRP54 OS=Saccharomyces cerevisiae (strain ATCC 204508 / S288c) OX=559292 GN=SRP54 PE=1 SV=2	18	8	15	8	59.6	SRP54	0.117617	0.185862
P39721	Protein AIM2 OS=Saccharomyces cerevisiae (strain ATCC 204508 / S288c) OX=559292 GN=AIM2 PE=1 SV=1	31	8	13	8	27.1	AIM2	0.117981	0.284736
P35178	Ribosomal RNA-processing protein 1 OS=Saccharomyces cerevisiae (strain ATCC 204508 / S288c) OX=559292 GN=RRP1 PE=1 SV=2	40	9	18	8	33.2	RRP1	0.118509	0.0642774
P38732	Protein-lysine N-methyltransferase EFM1 OS=Saccharomyces cerevisiae (strain ATCC 204508 / S288c) OX=559292 GN=EFM1 PE=1 SV=1	14	5	7	5	67.4	EFM1	0.118591	0.290192
Q04119	Endopolyphosphatase OS=Saccharomyces cerevisiae (strain ATCC 204508 / S288c) OX=559292 GN=PPN1 PE=1 SV=1	11	6	13	6	78.3	PPN1	0.118614	0.180262
Q04739	SNF1 protein kinase subunit beta-3 OS=Saccharomyces cerevisiae (strain ATCC 204508 / S288c) OX=559292 GN=GAL83 PE=1 SV=1	5	2	3	2	46.6	GAL83	0.118638	0.42626
Q00772	Mitogen-activated protein kinase SLT2/MPK1 OS=Saccharomyces cerevisiae (strain ATCC 204508 / S288c) OX=559292 GN=SLT2 PE=1 SV=2	7	3	5	2	55.6	SLT2	0.118881	0.412808
P32342	Signal recognition particle subunit SRP21 OS=Saccharomyces cerevisiae (strain ATCC 204508 / S288c) OX=559292 GN=SRP21 PE=1 SV=3	16	2	3	2	18.4	SRP21	0.118952	0.107369
P15019	Transaldolase OS=Saccharomyces cerevisiae (strain ATCC 204508 / S288c) OX=559292 GN=TAL1 PE=1 SV=4	68	28	92	28	37	TAL1	0.119023	0.00488994
P0C2H8	60S ribosomal protein L31-A OS=Saccharomyces cerevisiae (strain ATCC 204508 / S288c) OX=559292 GN=RPL31A PE=1 SV=1	63	11	42	1	12.9	RPL31A	0.119223	0.098895
P09733	Tubulin alpha-1 chain OS=Saccharomyces cerevisiae (strain ATCC 204508 / S288c) OX=559292 GN=TUB1 PE=1 SV=2	52	18	44	9	49.8	TUB1	0.119543	0.17609
P34241	Nucleolar pre-ribosomal-associated protein 1 OS=Saccharomyces cerevisiae (strain ATCC 204508 / S288c) OX=559292 GN=URB1 PE=1 SV=2	4	5	7	5	203.2	URB1	0.120285	0.360246
P40088	Plasma membrane iron permease OS=Saccharomyces cerevisiae (strain ATCC 204508 / S288c) OX=559292 GN=FTR1 PE=1 SV=1	7	3	3	3	45.7	FTR1	0.120364	0.518825
P13186	Serine/threonine-protein kinase KIN2 OS=Saccharomyces cerevisiae (strain ATCC 204508 / S288c) OX=559292 GN=KIN2 PE=1 SV=3	2	1	1	1	128.3	KIN2	0.120405	0.240622
Q08285	Exosome complex component RRP40 OS=Saccharomyces cerevisiae (strain ATCC 204508 / S288c) OX=559292 GN=RRP40 PE=1 SV=2	5	1	2	1	26.5	RRP40	0.120759	0.069209
P10664	60S ribosomal protein L4-A OS=Saccharomyces cerevisiae (strain ATCC 204508 / S288c) OX=559292 GN=RPL4A PE=1 SV=4	64	22	114	2	39.1	RPL4A	0.120934	0.271123
Q02795	Dolichyl-diphosphooligosaccharide--protein glycosyltransferase subunit SWP1 OS=Saccharomyces cerevisiae (strain ATCC 204508 / S288c) OX=559292 GN=SWP1 PE=1 SV=1	16	4	7	4	31.6	SWP1	0.122407	0.0650001
P47017	Sm-like protein LSm1 OS=Saccharomyces cerevisiae (strain ATCC 204508 / S288c) OX=559292 GN=LSM1 PE=1 SV=1	32	8	16	8	20.3	LSM1	0.122612	0.000764126
P17423	Homoserine kinase OS=Saccharomyces cerevisiae (strain ATCC 204508 / S288c) OX=559292 GN=THR1 PE=1 SV=4	50	11	23	11	38.7	THR1	0.122652	0.0952489
Q07589	Uncharacterized protein YDL144C OS=Saccharomyces cerevisiae (strain ATCC 204508 / S288c) OX=559292 GN=YDL144C PE=1 SV=2	23	6	13	6	39.8	NA	0.122725	0.26548
P48164	40S ribosomal protein S7-B OS=Saccharomyces cerevisiae (strain ATCC 204508 / S288c) OX=559292 GN=RPS7B PE=1 SV=1	66	13	48	6	21.6	RPS7B	0.122831	0.0241747
P39543	Protein SOP4 OS=Saccharomyces cerevisiae (strain ATCC 204508 / S288c) OX=559292 GN=SOP4 PE=1 SV=1	14	4	7	4	26.6	SOP4	0.122895	0.0252325
P43583	Proteasome activator BLM10 OS=Saccharomyces cerevisiae (strain ATCC 204508 / S288c) OX=559292 GN=BLM10 PE=1 SV=2	6	12	17	12	245.8	BLM10	0.123014	0.11617
Q12220	U3 small nucleolar RNA-associated protein 12 OS=Saccharomyces cerevisiae (strain ATCC 204508 / S288c) OX=559292 GN=DIP2 PE=1 SV=1	6	6	12	6	106.3	DIP2	0.123489	0.0154321
P40345	Phospholipid:diacylglycerol acyltransferase OS=Saccharomyces cerevisiae (strain ATCC 204508 / S288c) OX=559292 GN=LRO1 PE=1 SV=1	2	1	2	1	75.3	LRO1	0.123607	0.309343
Q05583	Cytosolic iron-sulfur protein assembly protein 1 OS=Saccharomyces cerevisiae (strain ATCC 204508 / S288c) OX=559292 GN=CIA1 PE=1 SV=1	16	3	5	3	37.3	CIA1	0.124383	0.15078
P19659	Mediator of RNA polymerase II transcription subunit 15 OS=Saccharomyces cerevisiae (strain ATCC 204508 / S288c) OX=559292 GN=GAL11 PE=1 SV=3	2	2	4	2	120.2	GAL11	0.124804	0.753782
P47047	ATP-dependent RNA helicase DOB1 OS=Saccharomyces cerevisiae (strain ATCC 204508 / S288c) OX=559292 GN=MTR4 PE=1 SV=1	20	16	25	16	122	MTR4	0.12497	0.0499518
Q08162	Exosome complex exonuclease DIS3 OS=Saccharomyces cerevisiae (strain ATCC 204508 / S288c) OX=559292 GN=DIS3 PE=1 SV=1	7	6	11	6	113.6	DIS3	0.125445	0.0338912
Q12125	Golgi to ER traffic protein 4 OS=Saccharomyces cerevisiae (strain ATCC 204508 / S288c) OX=559292 GN=GET4 PE=1 SV=1	28	6	11	6	36.3	GET4	0.125447	0.205842
P32644	Putative ATP-dependent RNA helicase ECM32 OS=Saccharomyces cerevisiae (strain ATCC 204508 / S288c) OX=559292 GN=ECM32 PE=1 SV=1	1	1	1	1	126.9	ECM32	0.125598	0.465089
Q06679	U3 small nucleolar RNA-associated protein 4 OS=Saccharomyces cerevisiae (strain ATCC 204508 / S288c) OX=559292 GN=UTP4 PE=1 SV=1	12	9	13	9	87.7	UTP4	0.125757	0.208832
P36008	Elongation factor 1-gamma 2 OS=Saccharomyces cerevisiae (strain ATCC 204508 / S288c) OX=559292 GN=TEF4 PE=1 SV=1	62	26	81	23	46.5	TEF4	0.126839	0.00360739
Q12463	tRNA (guanine(10)-N2)-methyltransferase OS=Saccharomyces cerevisiae (strain ATCC 204508 / S288c) OX=559292 GN=TRM11 PE=1 SV=1	4	2	2	2	50	TRM11	0.127392	0.18088
P38873	Target of rapamycin complex 1 subunit KOG1 OS=Saccharomyces cerevisiae (strain ATCC 204508 / S288c) OX=559292 GN=KOG1 PE=1 SV=2	3	3	4	3	177.5	KOG1	0.128554	0.226787
P53172	Protein SDS23 OS=Saccharomyces cerevisiae (strain ATCC 204508 / S288c) OX=559292 GN=SDS23 PE=1 SV=2	24	8	18	8	58.1	SDS23	0.129098	0.0185282
P46964	Dolichyl-diphosphooligosaccharide--protein glycosyltransferase subunit OST2 OS=Saccharomyces cerevisiae (strain ATCC 204508 / S288c) OX=559292 GN=OST2 PE=1 SV=3	19	2	3	2	14.7	OST2	0.129819	0.462875
P15565	tRNA (guanine(26)-N(2))-dimethyltransferase, mitochondrial OS=Saccharomyces cerevisiae (strain ATCC 204508 / S288c) OX=559292 GN=TRM1 PE=1 SV=1	21	12	21	12	64	TRM1	0.130013	0.0160943
Q04660	Ribosome biogenesis protein ERB1 OS=Saccharomyces cerevisiae (strain ATCC 204508 / S288c) OX=559292 GN=ERB1 PE=1 SV=1	17	11	26	11	91.6	ERB1	0.13053	0.0130476
Q03497	Serine/threonine-protein kinase STE20 OS=Saccharomyces cerevisiae (strain ATCC 204508 / S288c) OX=559292 GN=STE20 PE=1 SV=1	6	5	6	5	102.3	STE20	0.131449	0.304022
P37254	Aminodeoxychorismate synthase OS=Saccharomyces cerevisiae (strain ATCC 204508 / S288c) OX=559292 GN=ABZ1 PE=1 SV=4	6	5	8	5	88.5	ABZ1	0.131749	0.620116
P40532	Nuclear membrane organization protein APQ12 OS=Saccharomyces cerevisiae (strain ATCC 204508 / S288c) OX=559292 GN=APQ12 PE=1 SV=1	11	1	3	1	16.5	APQ12	0.133002	0.78259
P07274	Profilin OS=Saccharomyces cerevisiae (strain ATCC 204508 / S288c) OX=559292 GN=PFY1 PE=1 SV=2	62	4	16	4	13.7	PFY1	0.133303	0.0144093
Q12019	Midasin OS=Saccharomyces cerevisiae (strain ATCC 204508 / S288c) OX=559292 GN=MDN1 PE=1 SV=1	4	16	26	16	559	MDN1	0.133685	0.0119822
P23542	Aspartate aminotransferase, cytoplasmic OS=Saccharomyces cerevisiae (strain ATCC 204508 / S288c) OX=559292 GN=AAT2 PE=1 SV=3	62	19	51	19	46	AAT2	0.134028	0.0280469
P06843	Protein SPT2 OS=Saccharomyces cerevisiae (strain ATCC 204508 / S288c) OX=559292 GN=SPT2 PE=1 SV=1	3	1	1	1	38.5	SPT2	0.134088	0.536366
P50875	Transcription factor SPT20 OS=Saccharomyces cerevisiae (strain ATCC 204508 / S288c) OX=559292 GN=SPT20 PE=1 SV=1	2	1	1	1	67.8	SPT20	0.13423	0.427338
P37262	6-phosphogluconolactonase-like protein 2 OS=Saccharomyces cerevisiae (strain ATCC 204508 / S288c) OX=559292 GN=SOL2 PE=1 SV=2	49	11	24	9	34.5	SOL2	0.134484	0.00606058
P40492	Protein FYV10 OS=Saccharomyces cerevisiae (strain ATCC 204508 / S288c) OX=559292 GN=FYV10 PE=1 SV=1	3	2	3	2	59.9	FYV10	0.134539	0.68843
Q06697	Cell division control protein 73 OS=Saccharomyces cerevisiae (strain ATCC 204508 / S288c) OX=559292 GN=CDC73 PE=1 SV=1	23	7	12	7	44.4	CDC73	0.134751	0.38535
P43597	Uncharacterized protein YFR016C OS=Saccharomyces cerevisiae (strain ATCC 204508 / S288c) OX=559292 GN=YFR016C PE=1 SV=1	3	4	7	4	137.6	NA	0.134819	0.0211892
P38737	Proteasome component ECM29 OS=Saccharomyces cerevisiae (strain ATCC 204508 / S288c) OX=559292 GN=ECM29 PE=1 SV=1	13	21	33	21	210.3	ECM29	0.134851	0.0314909
P0CX30	40S ribosomal protein S23-B OS=Saccharomyces cerevisiae (strain ATCC 204508 / S288c) OX=559292 GN=RPS23B PE=1 SV=1	59	10	31	10	16	RPS23B	0.135449	0.292141
Q12404	Protein disulfide-isomerase MPD1 OS=Saccharomyces cerevisiae (strain ATCC 204508 / S288c) OX=559292 GN=MPD1 PE=1 SV=1	3	1	2	1	36.4	MPD1	0.13571	0.3166
Q08816	Uncharacterized protein YOR352W OS=Saccharomyces cerevisiae (strain ATCC 204508 / S288c) OX=559292 GN=YOR352W PE=1 SV=1	2	1	2	1	39.3	NA	0.13601	0.370723
P46655	Glutamate--tRNA ligase, cytoplasmic OS=Saccharomyces cerevisiae (strain ATCC 204508 / S288c) OX=559292 GN=GUS1 PE=1 SV=3	68	53	109	53	80.8	GUS1	0.136538	8.1462712766135e-06
P35197	ADP-ribosylation factor GTPase-activating protein GCS1 OS=Saccharomyces cerevisiae (strain ATCC 204508 / S288c) OX=559292 GN=GCS1 PE=1 SV=1	49	12	22	12	39.3	GCS1	0.137564	0.000109513
P53894	Serine/threonine-protein kinase CBK1 OS=Saccharomyces cerevisiae (strain ATCC 204508 / S288c) OX=559292 GN=CBK1 PE=1 SV=1	4	3	3	3	86.9	CBK1	0.137623	0.125127
Q07915	Ribosome biogenesis protein RLP24 OS=Saccharomyces cerevisiae (strain ATCC 204508 / S288c) OX=559292 GN=RLP24 PE=1 SV=1	9	2	3	2	24	RLP24	0.1379	0.331801
P39998	Enhancer of mRNA-decapping protein 3 OS=Saccharomyces cerevisiae (strain ATCC 204508 / S288c) OX=559292 GN=EDC3 PE=1 SV=1	18	8	17	8	61.3	EDC3	0.139395	0.129582
P27801	Vacuolar membrane protein PEP3 OS=Saccharomyces cerevisiae (strain ATCC 204508 / S288c) OX=559292 GN=PEP3 PE=1 SV=1	2	2	4	2	107.3	PEP3	0.139504	0.235427
P53729	Uncharacterized protein YNR029C OS=Saccharomyces cerevisiae (strain ATCC 204508 / S288c) OX=559292 GN=YNR029C PE=1 SV=1	15	4	6	4	48.1	ZNG1	0.139605	0.0813022
P39076	T-complex protein 1 subunit beta OS=Saccharomyces cerevisiae (strain ATCC 204508 / S288c) OX=559292 GN=CCT2 PE=1 SV=1	54	23	45	23	57.2	CCT2	0.139708	0.0028522
P32910	DNA-directed RNA polymerase III subunit RPC6 OS=Saccharomyces cerevisiae (strain ATCC 204508 / S288c) OX=559292 GN=RPC34 PE=1 SV=1	9	2	3	2	36.1	RPC34	0.139884	0.136662
Q12306	Ubiquitin-like protein SMT3 OS=Saccharomyces cerevisiae (strain ATCC 204508 / S288c) OX=559292 GN=SMT3 PE=1 SV=1	18	2	4	2	11.6	SMT3	0.140094	0.295888
Q00776	AP-1 complex subunit mu-1-I OS=Saccharomyces cerevisiae (strain ATCC 204508 / S288c) OX=559292 GN=APM1 PE=1 SV=2	2	1	2	1	53.8	APM1	0.140463	0.121422
P38631	1,3-beta-glucan synthase component FKS1 OS=Saccharomyces cerevisiae (strain ATCC 204508 / S288c) OX=559292 GN=FKS1 PE=1 SV=2	18	28	62	10	214.7	FKS1	0.140659	0.0963727
Q00362	Protein phosphatase PP2A regulatory subunit B OS=Saccharomyces cerevisiae (strain ATCC 204508 / S288c) OX=559292 GN=CDC55 PE=1 SV=2	12	5	9	5	59.6	CDC55	0.140816	0.173811
Q04120	Peroxiredoxin TSA2 OS=Saccharomyces cerevisiae (strain ATCC 204508 / S288c) OX=559292 GN=TSA2 PE=1 SV=3	9	2	8	1	21.6	TSA2	0.14098	0.388248
P51601	GTP cyclohydrolase 1 OS=Saccharomyces cerevisiae (strain ATCC 204508 / S288c) OX=559292 GN=FOL2 PE=1 SV=1	13	3	5	3	27.8	FOL2	0.141175	0.0194266
P32349	DNA-directed RNA polymerase III subunit RPC3 OS=Saccharomyces cerevisiae (strain ATCC 204508 / S288c) OX=559292 GN=RPC82 PE=1 SV=2	6	4	6	4	74	RPC82	0.141746	0.0146
P38174	Methionine aminopeptidase 2 OS=Saccharomyces cerevisiae (strain ATCC 204508 / S288c) OX=559292 GN=MAP2 PE=1 SV=4	27	11	18	11	47.5	MAP2	0.141747	0.0531848
P38629	Replication factor C subunit 3 OS=Saccharomyces cerevisiae (strain ATCC 204508 / S288c) OX=559292 GN=RFC3 PE=1 SV=1	32	8	17	8	38.2	RFC3	0.14209	0.0174954
P17157	Cyclin-dependent protein kinase PHO85 OS=Saccharomyces cerevisiae (strain ATCC 204508 / S288c) OX=559292 GN=PHO85 PE=1 SV=2	47	13	26	11	34.9	PHO85	0.142181	0.0153074
P22204	Cell cycle protein kinase DBF2 OS=Saccharomyces cerevisiae (strain ATCC 204508 / S288c) OX=559292 GN=DBF2 PE=1 SV=3	1	1	1	1	66.1	DBF2	0.142354	0.568872
Q04693	Pre-mRNA-splicing factor RSE1 OS=Saccharomyces cerevisiae (strain ATCC 204508 / S288c) OX=559292 GN=RSE1 PE=1 SV=1	3	3	5	3	153.7	RSE1	0.142526	0.7273
P39986	Endoplasmic reticulum transmembrane helix translocase OS=Saccharomyces cerevisiae (strain ATCC 204508 / S288c) OX=559292 GN=SPF1 PE=1 SV=1	30	28	62	28	135.2	SPF1	0.14253	0.00587418
Q04175	Importin beta SMX1 OS=Saccharomyces cerevisiae (strain ATCC 204508 / S288c) OX=559292 GN=SXM1 PE=1 SV=1	16	11	20	11	108.3	SXM1	0.142775	0.0155575
P53628	Transcription regulatory protein SNF12 OS=Saccharomyces cerevisiae (strain ATCC 204508 / S288c) OX=559292 GN=SNF12 PE=1 SV=1	2	1	2	1	63.8	SNF12	0.142845	0.392229
Q12453	Cytoplasmic export protein 1 OS=Saccharomyces cerevisiae (strain ATCC 204508 / S288c) OX=559292 GN=CEX1 PE=1 SV=1	12	8	16	8	84.7	CEX1	0.143236	0.00915735
Q06078	U3 small nucleolar RNA-associated protein 21 OS=Saccharomyces cerevisiae (strain ATCC 204508 / S288c) OX=559292 GN=UTP21 PE=1 SV=1	6	4	7	4	104.7	UTP21	0.143359	0.368752
Q04471	Abasic site processing protein YMR114C OS=Saccharomyces cerevisiae (strain ATCC 204508 / S288c) OX=559292 GN=YMR114C PE=1 SV=1	5	2	2	2	42.9	NA	0.143435	0.600152
P15496	Isopentenyl-diphosphate Delta-isomerase OS=Saccharomyces cerevisiae (strain ATCC 204508 / S288c) OX=559292 GN=IDI1 PE=1 SV=2	27	6	10	6	33.3	IDI1	0.143913	0.111874
P33418	Exportin-T OS=Saccharomyces cerevisiae (strain ATCC 204508 / S288c) OX=559292 GN=LOS1 PE=1 SV=1	2	2	3	2	126.7	LOS1	0.144265	0.695173
P25375	Saccharolysin OS=Saccharomyces cerevisiae (strain ATCC 204508 / S288c) OX=559292 GN=PRD1 PE=1 SV=1	43	27	62	27	81.9	PRD1	0.14447	0.00228156
P32598	Serine/threonine-protein phosphatase PP1-2 OS=Saccharomyces cerevisiae (strain ATCC 204508 / S288c) OX=559292 GN=GLC7 PE=1 SV=1	61	13	31	12	35.9	GLC7	0.145206	0.234276
P38853	Kelch repeat-containing protein 1 OS=Saccharomyces cerevisiae (strain ATCC 204508 / S288c) OX=559292 GN=KEL1 PE=1 SV=1	8	8	13	8	131	KEL1	0.145267	0.209602
P38837	Protein NSG1 OS=Saccharomyces cerevisiae (strain ATCC 204508 / S288c) OX=559292 GN=NSG1 PE=1 SV=1	3	1	2	1	32.2	NSG1	0.145445	0.0128418
P53073	ER membrane protein complex subunit 4 OS=Saccharomyces cerevisiae (strain ATCC 204508 / S288c) OX=559292 GN=EMC4 PE=1 SV=1	26	4	9	4	21.4	EMC4	0.145452	0.00728623
P25560	Protein RER1 OS=Saccharomyces cerevisiae (strain ATCC 204508 / S288c) OX=559292 GN=RER1 PE=1 SV=2	10	3	8	3	22.3	RER1	0.145507	0.438958
P53550	m7GpppN-mRNA hydrolase OS=Saccharomyces cerevisiae (strain ATCC 204508 / S288c) OX=559292 GN=DCP2 PE=1 SV=1	12	13	22	13	108.6	DCP2	0.145589	0.011322
P21825	Translocation protein SEC62 OS=Saccharomyces cerevisiae (strain ATCC 204508 / S288c) OX=559292 GN=SEC62 PE=1 SV=2	22	8	13	8	31.3	SEC62	0.146738	0.0666451
P40517	Ran-specific GTPase-activating protein 2 OS=Saccharomyces cerevisiae (strain ATCC 204508 / S288c) OX=559292 GN=YRB2 PE=1 SV=1	10	3	4	3	36	YRB2	0.146798	0.0283603
P40348	Replication factor C subunit 2 OS=Saccharomyces cerevisiae (strain ATCC 204508 / S288c) OX=559292 GN=RFC2 PE=1 SV=1	21	6	12	6	39.7	RFC2	0.147	0.0695444
Q02793	Antiviral protein SKI8 OS=Saccharomyces cerevisiae (strain ATCC 204508 / S288c) OX=559292 GN=SKI8 PE=1 SV=1	5	2	3	2	44.2	SKI8	0.147514	0.351235
P33322	H/ACA ribonucleoprotein complex subunit CBF5 OS=Saccharomyces cerevisiae (strain ATCC 204508 / S288c) OX=559292 GN=CBF5 PE=1 SV=1	41	19	41	19	54.7	CBF5	0.1478	0.108805
P49089	Asparagine synthetase [glutamine-hydrolyzing] 1 OS=Saccharomyces cerevisiae (strain ATCC 204508 / S288c) OX=559292 GN=ASN1 PE=1 SV=2	48	24	49	17	64.4	ASN1	0.148236	0.0124251
P54860	E4 ubiquitin-protein ligase UFD2 OS=Saccharomyces cerevisiae (strain ATCC 204508 / S288c) OX=559292 GN=UFD2 PE=1 SV=3	10	10	19	10	109.8	UFD2	0.148259	0.010085
Q03768	Protein GIR2 OS=Saccharomyces cerevisiae (strain ATCC 204508 / S288c) OX=559292 GN=GIR2 PE=1 SV=1	5	1	4	1	31	GIR2	0.148344	0.232391
P32790	Actin cytoskeleton-regulatory complex protein SLA1 OS=Saccharomyces cerevisiae (strain ATCC 204508 / S288c) OX=559292 GN=SLA1 PE=1 SV=1	16	15	26	15	135.8	SLA1	0.148501	0.0252879
P27810	Alpha-1,2 mannosyltransferase KTR1 OS=Saccharomyces cerevisiae (strain ATCC 204508 / S288c) OX=559292 GN=KTR1 PE=1 SV=1	25	9	19	9	46	KTR1	0.148517	0.0166759
P04046	Amidophosphoribosyltransferase OS=Saccharomyces cerevisiae (strain ATCC 204508 / S288c) OX=559292 GN=ADE4 PE=1 SV=2	29	12	26	12	56.7	ADE4	0.149596	0.107534
P17883	Superkiller protein 3 OS=Saccharomyces cerevisiae (strain ATCC 204508 / S288c) OX=559292 GN=SKI3 PE=1 SV=2	7	10	19	10	163.6	SKI3	0.150124	0.0217912
Q02887	Autophagy-related protein 21 OS=Saccharomyces cerevisiae (strain ATCC 204508 / S288c) OX=559292 GN=ATG21 PE=1 SV=1	5	2	4	2	55.2	ATG21	0.150383	0.457919
Q02892	Nucleolar GTP-binding protein 1 OS=Saccharomyces cerevisiae (strain ATCC 204508 / S288c) OX=559292 GN=NOG1 PE=1 SV=1	22	14	26	14	74.4	NOG1	0.150452	0.0866738
P32458	Cell division control protein 11 OS=Saccharomyces cerevisiae (strain ATCC 204508 / S288c) OX=559292 GN=CDC11 PE=1 SV=1	20	7	15	7	47.6	CDC11	0.150478	0.00495469
Q06218	ATP-dependent RNA helicase DBP9 OS=Saccharomyces cerevisiae (strain ATCC 204508 / S288c) OX=559292 GN=DBP9 PE=1 SV=1	10	6	10	6	68	DBP9	0.150936	0.0162886
Q12485	Transposon Ty1-GR2 Gag polyprotein OS=Saccharomyces cerevisiae (strain ATCC 204508 / S288c) OX=559292 GN=TY1A-GR2 PE=2 SV=1	45	15	40	0	49	TY1A-GR2	0.15153	0.349651
P21576	Vacuolar protein sorting-associated protein 1 OS=Saccharomyces cerevisiae (strain ATCC 204508 / S288c) OX=559292 GN=VPS1 PE=1 SV=2	70	43	86	41	78.7	VPS1	0.15159	0.00842811
Q08954	Smr domain-containing protein YPL199C OS=Saccharomyces cerevisiae (strain ATCC 204508 / S288c) OX=559292 GN=YPL199C PE=1 SV=1	19	4	11	4	26.7	NA	0.15173	0.0379735
P53090	Aromatic/aminoadipate aminotransferase 1 OS=Saccharomyces cerevisiae (strain ATCC 204508 / S288c) OX=559292 GN=ARO8 PE=1 SV=1	65	24	60	24	56.1	ARO8	0.151991	0.00187877
P25808	ATP-dependent rRNA helicase SPB4 OS=Saccharomyces cerevisiae (strain ATCC 204508 / S288c) OX=559292 GN=SPB4 PE=1 SV=1	7	4	6	4	69.4	SPB4	0.152178	0.0875074
Q07716	Altered inheritance of mitochondria protein 6 OS=Saccharomyces cerevisiae (strain ATCC 204508 / S288c) OX=559292 GN=AIM6 PE=3 SV=2	17	5	8	5	44.4	AIM6	0.152398	0.00767815
P25382	Ribosome assembly protein 4 OS=Saccharomyces cerevisiae (strain ATCC 204508 / S288c) OX=559292 GN=RSA4 PE=1 SV=3	10	5	9	5	57	RSA4	0.152553	0.167629
P53063	Decapping nuclease RAI1 OS=Saccharomyces cerevisiae (strain ATCC 204508 / S288c) OX=559292 GN=RAI1 PE=1 SV=3	8	3	3	3	44.5	RAI1	0.152562	0.0139865
Q06511	Ribosomal RNA-processing protein 15 OS=Saccharomyces cerevisiae (strain ATCC 204508 / S288c) OX=559292 GN=RRP15 PE=1 SV=1	17	4	4	4	28.2	RRP15	0.152983	0.115687
P32802	Transmembrane 9 superfamily member 1 OS=Saccharomyces cerevisiae (strain ATCC 204508 / S288c) OX=559292 GN=EMP70 PE=1 SV=2	6	4	7	4	75.9	EMP70	0.15309	0.0358981
Q04177	U3 small nucleolar RNA-associated protein 5 OS=Saccharomyces cerevisiae (strain ATCC 204508 / S288c) OX=559292 GN=UTP5 PE=1 SV=1	12	8	13	8	72	UTP5	0.153416	0.0542786
Q03834	DNA mismatch repair protein MSH6 OS=Saccharomyces cerevisiae (strain ATCC 204508 / S288c) OX=559292 GN=MSH6 PE=1 SV=1	1	1	2	1	140	MSH6	0.153708	0.164691
P12683	3-hydroxy-3-methylglutaryl-coenzyme A reductase 1 OS=Saccharomyces cerevisiae (strain ATCC 204508 / S288c) OX=559292 GN=HMG1 PE=1 SV=1	18	15	30	10	115.6	HMG1	0.153858	0.0197646
P53196	26S proteasome regulatory subunit RPN14 OS=Saccharomyces cerevisiae (strain ATCC 204508 / S288c) OX=559292 GN=RPN14 PE=1 SV=1	8	3	3	3	46.4	RPN14	0.154344	0.0800599
P38217	Importin subunit beta-2 OS=Saccharomyces cerevisiae (strain ATCC 204508 / S288c) OX=559292 GN=KAP104 PE=1 SV=1	4	3	7	3	103.6	KAP104	0.154391	0.330255
P38197	Pyridoxal phosphate homeostasis protein OS=Saccharomyces cerevisiae (strain ATCC 204508 / S288c) OX=559292 GN=YBL036C PE=1 SV=1	41	11	23	11	29.1	NA	0.154613	0.128265
Q6Q547	H/ACA ribonucleoprotein complex subunit NOP10 OS=Saccharomyces cerevisiae (strain ATCC 204508 / S288c) OX=559292 GN=NOP10 PE=1 SV=1	50	4	7	4	6.6	NOP10	0.154893	0.084272
P25574	ER membrane protein complex subunit 1 OS=Saccharomyces cerevisiae (strain ATCC 204508 / S288c) OX=559292 GN=EMC1 PE=1 SV=1	19	10	21	10	87.1	EMC1	0.1549	0.00669932
P43577	Glucosamine 6-phosphate N-acetyltransferase OS=Saccharomyces cerevisiae (strain ATCC 204508 / S288c) OX=559292 GN=GNA1 PE=1 SV=1	14	2	4	2	18.1	GNA1	0.154908	0.142891
P41543	Dolichyl-diphosphooligosaccharide--protein glycosyltransferase subunit 1 OS=Saccharomyces cerevisiae (strain ATCC 204508 / S288c) OX=559292 GN=OST1 PE=1 SV=1	14	5	10	5	54	OST1	0.155703	0.225659
P38328	Actin-related protein 2/3 complex subunit 1 OS=Saccharomyces cerevisiae (strain ATCC 204508 / S288c) OX=559292 GN=ARC40 PE=1 SV=1	35	10	21	10	42.4	ARC40	0.155852	0.0112718
P53250	Twinfilin-1 OS=Saccharomyces cerevisiae (strain ATCC 204508 / S288c) OX=559292 GN=TWF1 PE=1 SV=1	30	6	12	6	37	TWF1	0.156192	0.317755
P32178	Chorismate mutase OS=Saccharomyces cerevisiae (strain ATCC 204508 / S288c) OX=559292 GN=ARO7 PE=1 SV=1	9	2	3	2	29.7	ARO7	0.156194	0.153048
P54785	Transcriptional activator/repressor MOT3 OS=Saccharomyces cerevisiae (strain ATCC 204508 / S288c) OX=559292 GN=MOT3 PE=1 SV=1	2	1	2	1	54.3	MOT3	0.156239	0.0888223
P34163	Sterol esterase TGL1 OS=Saccharomyces cerevisiae (strain ATCC 204508 / S288c) OX=559292 GN=TGL1 PE=1 SV=1	10	4	8	4	62.9	TGL1	0.156379	0.0443439
Q03161	Glucose-6-phosphate 1-epimerase OS=Saccharomyces cerevisiae (strain ATCC 204508 / S288c) OX=559292 GN=YMR099C PE=1 SV=1	52	14	31	14	33.9	NA	0.156609	0.0440048
P39077	T-complex protein 1 subunit gamma OS=Saccharomyces cerevisiae (strain ATCC 204508 / S288c) OX=559292 GN=CCT3 PE=1 SV=2	47	22	48	22	58.8	CCT3	0.156757	3.8843779253744e-05
P39954	Adenosylhomocysteinase OS=Saccharomyces cerevisiae (strain ATCC 204508 / S288c) OX=559292 GN=SAH1 PE=1 SV=1	57	25	71	25	49.1	SAH1	0.15781	0.04805
P24280	SEC14 cytosolic factor OS=Saccharomyces cerevisiae (strain ATCC 204508 / S288c) OX=559292 GN=SEC14 PE=1 SV=3	70	18	37	18	34.9	SEC14	0.157836	0.00307999
Q12354	Acyl-protein thioesterase 1 OS=Saccharomyces cerevisiae (strain ATCC 204508 / S288c) OX=559292 GN=YLR118C PE=1 SV=1	7	1	3	1	24.7	NA	0.158228	0.189703
P32803	Endosomal protein P24B OS=Saccharomyces cerevisiae (strain ATCC 204508 / S288c) OX=559292 GN=EMP24 PE=1 SV=1	44	10	20	10	23.3	EMP24	0.15831	0.0284506
P38256	Uncharacterized protein YBR096W OS=Saccharomyces cerevisiae (strain ATCC 204508 / S288c) OX=559292 GN=YBR096W PE=1 SV=1	17	4	7	4	27.1	NA	0.158319	0.127116
P25618	Protein CWH43 OS=Saccharomyces cerevisiae (strain ATCC 204508 / S288c) OX=559292 GN=CWH43 PE=1 SV=2	5	4	8	4	107.8	CWH43	0.158396	0.0779678
Q12246	Sphingoid long chain base kinase 4 OS=Saccharomyces cerevisiae (strain ATCC 204508 / S288c) OX=559292 GN=LCB4 PE=1 SV=1	1	1	2	1	69.6	LCB4	0.15848	0.322944
Q12000	Translation machinery-associated protein 46 OS=Saccharomyces cerevisiae (strain ATCC 204508 / S288c) OX=559292 GN=TMA46 PE=1 SV=2	14	5	8	5	39.5	TMA46	0.158509	0.00805138
Q08208	Nucleolar protein 12 OS=Saccharomyces cerevisiae (strain ATCC 204508 / S288c) OX=559292 GN=NOP12 PE=1 SV=1	14	6	11	6	51.9	NOP12	0.158953	0.0707319
P40150	Ribosome-associated molecular chaperone SSB2 OS=Saccharomyces cerevisiae (strain ATCC 204508 / S288c) OX=559292 GN=SSB2 PE=1 SV=2	80	47	220	4	66.6	SSB2	0.159221	0.0299545
P47124	Putative glycosyltransferase HOC1 OS=Saccharomyces cerevisiae (strain ATCC 204508 / S288c) OX=559292 GN=HOC1 PE=1 SV=3	13	4	10	4	46.3	HOC1	0.159531	0.0223733
Q3E834	Protein transport protein YOS1 OS=Saccharomyces cerevisiae (strain ATCC 204508 / S288c) OX=559292 GN=YOS1 PE=1 SV=1	19	1	2	1	9.4	YOS1	0.160067	0.414261
P06844	Protein SPT3 OS=Saccharomyces cerevisiae (strain ATCC 204508 / S288c) OX=559292 GN=SPT3 PE=1 SV=1	4	1	2	1	38.8	SPT3	0.160076	0.243244
P25654	UPF0587 protein YCR090C OS=Saccharomyces cerevisiae (strain ATCC 204508 / S288c) OX=559292 GN=YCR090C PE=1 SV=1	10	2	4	2	20.7	NA	0.160311	0.0429703
P53743	Pre-rRNA-processing protein ESF2 OS=Saccharomyces cerevisiae (strain ATCC 204508 / S288c) OX=559292 GN=ESF2 PE=1 SV=1	12	4	6	4	36.4	ESF2	0.160411	0.00969715
P38825	Protein TOM71 OS=Saccharomyces cerevisiae (strain ATCC 204508 / S288c) OX=559292 GN=TOM71 PE=1 SV=1	21	12	24	12	71.8	TOM71	0.161257	0.0110146
P40339	Replication factor C subunit 4 OS=Saccharomyces cerevisiae (strain ATCC 204508 / S288c) OX=559292 GN=RFC4 PE=1 SV=1	24	6	10	6	36.1	RFC4	0.161432	0.00260632
P36049	rRNA-processing protein EBP2 OS=Saccharomyces cerevisiae (strain ATCC 204508 / S288c) OX=559292 GN=EBP2 PE=1 SV=1	28	11	19	11	49.7	EBP2	0.161435	0.0324781
P36102	PAN2-PAN3 deadenylation complex subunit PAN3 OS=Saccharomyces cerevisiae (strain ATCC 204508 / S288c) OX=559292 GN=PAN3 PE=1 SV=1	5	2	3	2	76.4	PAN3	0.161509	0.0318141
P38795	Glutamine-dependent NAD(+) synthetase OS=Saccharomyces cerevisiae (strain ATCC 204508 / S288c) OX=559292 GN=QNS1 PE=1 SV=1	28	15	26	15	80.6	QNS1	0.161616	0.079674
P22138	DNA-directed RNA polymerase I subunit RPA135 OS=Saccharomyces cerevisiae (strain ATCC 204508 / S288c) OX=559292 GN=RPA135 PE=1 SV=1	22	17	32	17	135.7	RPA135	0.161772	0.000509885
P46682	AP-3 complex subunit beta OS=Saccharomyces cerevisiae (strain ATCC 204508 / S288c) OX=559292 GN=APL6 PE=1 SV=2	7	5	8	5	91.6	APL6	0.162103	0.0961435
P0CW40	Oligo-1,6-glucosidase IMA3 OS=Saccharomyces cerevisiae (strain ATCC 204508 / S288c) OX=559292 GN=IMA3 PE=1 SV=1	23	13	24	1	68.7	IMA3	0.162105	0.111997
P39007	Dolichyl-diphosphooligosaccharide--protein glycosyltransferase subunit STT3 OS=Saccharomyces cerevisiae (strain ATCC 204508 / S288c) OX=559292 GN=STT3 PE=1 SV=2	18	13	23	13	81.5	STT3	0.162237	0.156918
P25360	Inorganic phosphate transporter PHO87 OS=Saccharomyces cerevisiae (strain ATCC 204508 / S288c) OX=559292 GN=PHO87 PE=1 SV=2	2	2	3	2	102.5	PHO87	0.16232	0.444255
Q08347	Alkyl/aryl-sulfatase BDS1 OS=Saccharomyces cerevisiae (strain ATCC 204508 / S288c) OX=559292 GN=BDS1 PE=1 SV=1	24	12	23	12	72.6	BDS1	0.162378	0.261629
P36048	Pre-mRNA-splicing factor SNU114 OS=Saccharomyces cerevisiae (strain ATCC 204508 / S288c) OX=559292 GN=SNU114 PE=1 SV=1	1	1	1	1	114	SNU114	0.162747	0.448133
P38819	Protein ERP5 OS=Saccharomyces cerevisiae (strain ATCC 204508 / S288c) OX=559292 GN=ERP5 PE=1 SV=1	4	1	2	1	24.2	ERP5	0.162822	0.365215
P31412	V-type proton ATPase subunit C OS=Saccharomyces cerevisiae (strain ATCC 204508 / S288c) OX=559292 GN=VMA5 PE=1 SV=4	58	20	52	20	44.2	VMA5	0.163103	0.031509
P05453	Eukaryotic peptide chain release factor GTP-binding subunit OS=Saccharomyces cerevisiae (strain ATCC 204508 / S288c) OX=559292 GN=SUP35 PE=1 SV=1	37	23	44	23	76.5	SUP35	0.163177	0.0165497
P25659	Silencing boundary-establishment protein FUB1 OS=Saccharomyces cerevisiae (strain ATCC 204508 / S288c) OX=559292 GN=FUB1 PE=1 SV=1	21	5	8	5	26.7	FUB1	0.163258	0.0234203
P04051	DNA-directed RNA polymerase III subunit RPC1 OS=Saccharomyces cerevisiae (strain ATCC 204508 / S288c) OX=559292 GN=RPO31 PE=1 SV=1	1	1	1	1	162.2	RPO31	0.163272	0.313517
P21182	S-adenosylmethionine decarboxylase proenzyme OS=Saccharomyces cerevisiae (strain ATCC 204508 / S288c) OX=559292 GN=SPE2 PE=1 SV=1	17	5	10	5	46.2	SPE2	0.163282	0.408002
Q12271	Polyphosphatidylinositol phosphatase INP53 OS=Saccharomyces cerevisiae (strain ATCC 204508 / S288c) OX=559292 GN=INP53 PE=1 SV=1	11	10	17	10	124.5	INP53	0.163504	0.0705763
P00815	Histidine biosynthesis trifunctional protein OS=Saccharomyces cerevisiae (strain ATCC 204508 / S288c) OX=559292 GN=HIS4 PE=1 SV=3	32	21	38	21	87.7	HIS4	0.163644	0.222268
P11632	Non-histone chromosomal protein 6A OS=Saccharomyces cerevisiae (strain ATCC 204508 / S288c) OX=559292 GN=NHP6A PE=1 SV=1	66	8	11	7	10.8	NHP6A	0.164342	0.306236
P17967	Protein disulfide-isomerase OS=Saccharomyces cerevisiae (strain ATCC 204508 / S288c) OX=559292 GN=PDI1 PE=1 SV=2	54	26	65	26	58.2	PDI1	0.164553	0.108943
P32477	Glutamate--cysteine ligase OS=Saccharomyces cerevisiae (strain ATCC 204508 / S288c) OX=559292 GN=GSH1 PE=1 SV=1	10	6	13	6	78.2	GSH1	0.164681	0.191515
P42945	U3 small nucleolar RNA-associated protein 10 OS=Saccharomyces cerevisiae (strain ATCC 204508 / S288c) OX=559292 GN=UTP10 PE=1 SV=1	6	9	17	9	200	UTP10	0.164717	0.0556951
P53261	Pescadillo homolog OS=Saccharomyces cerevisiae (strain ATCC 204508 / S288c) OX=559292 GN=NOP7 PE=1 SV=1	23	14	24	14	69.8	NOP7	0.16498	0.0247916
P39939	40S ribosomal protein S26-B OS=Saccharomyces cerevisiae (strain ATCC 204508 / S288c) OX=559292 GN=RPS26B PE=1 SV=1	49	6	21	1	13.4	RPS26B	0.16506	0.238526
P18759	Vesicular-fusion protein SEC18 OS=Saccharomyces cerevisiae (strain ATCC 204508 / S288c) OX=559292 GN=SEC18 PE=1 SV=2	34	22	43	21	84	SEC18	0.165064	0.0122836
P33313	Hsp70/Hsp90 co-chaperone CNS1 OS=Saccharomyces cerevisiae (strain ATCC 204508 / S288c) OX=559292 GN=CNS1 PE=1 SV=1	7	3	6	3	44.1	CNS1	0.165071	0.00807317
P08518	DNA-directed RNA polymerase II subunit RPB2 OS=Saccharomyces cerevisiae (strain ATCC 204508 / S288c) OX=559292 GN=RPB2 PE=1 SV=2	25	29	51	29	138.7	RPB2	0.165967	0.000947912
P53849	Zinc finger protein GIS2 OS=Saccharomyces cerevisiae (strain ATCC 204508 / S288c) OX=559292 GN=GIS2 PE=1 SV=1	59	9	26	9	17.1	GIS2	0.166178	0.0637118
P38912	Eukaryotic translation initiation factor 1A OS=Saccharomyces cerevisiae (strain ATCC 204508 / S288c) OX=559292 GN=TIF11 PE=1 SV=1	43	9	17	9	17.4	TIF11	0.166346	0.170059
P00927	Threonine dehydratase, mitochondrial OS=Saccharomyces cerevisiae (strain ATCC 204508 / S288c) OX=559292 GN=ILV1 PE=1 SV=2	46	21	48	21	63.8	ILV1	0.166535	0.0175957
P40043	Respiratory growth induced protein 1 OS=Saccharomyces cerevisiae (strain ATCC 204508 / S288c) OX=559292 GN=RGI1 PE=1 SV=1	48	6	13	6	19	RGI1	0.166618	0.0688882
P29295	Casein kinase I homolog HRR25 OS=Saccharomyces cerevisiae (strain ATCC 204508 / S288c) OX=559292 GN=HRR25 PE=1 SV=1	11	4	8	3	57.3	HRR25	0.166683	0.00469369
P43593	Ubiquitin carboxyl-terminal hydrolase 6 OS=Saccharomyces cerevisiae (strain ATCC 204508 / S288c) OX=559292 GN=UBP6 PE=1 SV=1	51	17	32	17	57.1	UBP6	0.167161	0.00562451
P29496	Minichromosome maintenance protein 5 OS=Saccharomyces cerevisiae (strain ATCC 204508 / S288c) OX=559292 GN=MCM5 PE=1 SV=1	4	3	5	3	86.4	MCM5	0.167419	0.24329
Q12008	Phosphoglycerate mutase 2 OS=Saccharomyces cerevisiae (strain ATCC 204508 / S288c) OX=559292 GN=GPM2 PE=1 SV=1	18	6	9	6	36.1	GPM2	0.167667	0.024791
P41911	Glycerol-3-phosphate dehydrogenase [NAD(+)] 2, mitochondrial OS=Saccharomyces cerevisiae (strain ATCC 204508 / S288c) OX=559292 GN=GPD2 PE=1 SV=2	41	15	33	13	49.4	GPD2	0.167697	0.219516
P25566	Peptide methionine sulfoxide reductase 2 OS=Saccharomyces cerevisiae (strain ATCC 204508 / S288c) OX=559292 GN=MXR2 PE=1 SV=1	4	1	1	1	19.3	MXR2	0.168325	0.0932636
P34222	Peptidyl-tRNA hydrolase 2 OS=Saccharomyces cerevisiae (strain ATCC 204508 / S288c) OX=559292 GN=PTH2 PE=1 SV=2	30	5	13	5	22.4	PTH2	0.169084	0.00247283
Q04031	Ribosomal RNA-processing protein 17 OS=Saccharomyces cerevisiae (strain ATCC 204508 / S288c) OX=559292 GN=RRP17 PE=1 SV=1	11	3	4	3	28	RRP17	0.16959	0.044468
P02994	Elongation factor 1-alpha OS=Saccharomyces cerevisiae (strain ATCC 204508 / S288c) OX=559292 GN=TEF1 PE=1 SV=1	83	38	563	38	50	TEF1; TEF2	0.170194	0.00433122
P29704	Squalene synthase OS=Saccharomyces cerevisiae (strain ATCC 204508 / S288c) OX=559292 GN=ERG9 PE=1 SV=2	42	17	41	17	51.7	ERG9	0.170883	0.0650435
P25358	Elongation of fatty acids protein 2 OS=Saccharomyces cerevisiae (strain ATCC 204508 / S288c) OX=559292 GN=ELO2 PE=1 SV=1	3	2	3	2	40	ELO2	0.170928	0.14476
Q04410	GRASP65 homolog protein 1 OS=Saccharomyces cerevisiae (strain ATCC 204508 / S288c) OX=559292 GN=GRH1 PE=1 SV=1	9	3	7	3	41.1	GRH1	0.171069	0.239745
P53254	U3 small nucleolar RNA-associated protein 22 OS=Saccharomyces cerevisiae (strain ATCC 204508 / S288c) OX=559292 GN=UTP22 PE=1 SV=1	11	10	20	10	140.4	UTP22	0.171118	0.00703029
P38890	Putative protein lysine methyltransferase SET5 OS=Saccharomyces cerevisiae (strain ATCC 204508 / S288c) OX=559292 GN=SET5 PE=1 SV=1	4	2	3	2	60.5	SET5	0.171399	0.0781381
P36027	Cell wall integrity sensor MID2 OS=Saccharomyces cerevisiae (strain ATCC 204508 / S288c) OX=559292 GN=MID2 PE=1 SV=1	6	2	4	2	39.1	MID2	0.171426	0.381673
P52871	Protein transport protein SBH2 OS=Saccharomyces cerevisiae (strain ATCC 204508 / S288c) OX=559292 GN=SBH2 PE=1 SV=1	23	2	4	2	9.6	SBH2	0.171702	0.21422
Q08548	Lysophospholipid acyltransferase OS=Saccharomyces cerevisiae (strain ATCC 204508 / S288c) OX=559292 GN=ALE1 PE=1 SV=1	2	1	2	1	72.2	ALE1	0.172339	0.539794
P40055	U3 small nucleolar RNA-associated protein 7 OS=Saccharomyces cerevisiae (strain ATCC 204508 / S288c) OX=559292 GN=UTP7 PE=1 SV=1	5	3	4	3	62.3	UTP7	0.172435	0.0572551
P38764	26S proteasome regulatory subunit RPN1 OS=Saccharomyces cerevisiae (strain ATCC 204508 / S288c) OX=559292 GN=RPN1 PE=1 SV=3	43	35	80	35	109.4	RPN1	0.172674	0.0225054
P32589	Heat shock protein homolog SSE1 OS=Saccharomyces cerevisiae (strain ATCC 204508 / S288c) OX=559292 GN=SSE1 PE=1 SV=4	67	46	150	40	77.3	SSE1	0.172769	0.0111009
Q03337	Trafficking protein particle complex subunit 31 OS=Saccharomyces cerevisiae (strain ATCC 204508 / S288c) OX=559292 GN=TRS31 PE=1 SV=1	6	2	3	2	31.7	TRS31	0.173236	0.00254918
P38604	Lanosterol synthase OS=Saccharomyces cerevisiae (strain ATCC 204508 / S288c) OX=559292 GN=ERG7 PE=1 SV=6	8	2	3	2	83.4	ERG7	0.1735	0.830379
[truncated: 623 more rows]

## Sheet: WT vs Mkt1-KO
Molecule.Name	Description	X..Coverage	X..Peptides	X..PSMs	X..Unique.Peptides	MW.in.kDa	Gene.Symbol	Fold.Change	P.Value
P40850	Post-transcriptional regulator MKT1 OS=Saccharomyces cerevisiae (strain ATCC 204508 / S288c) OX=559292 GN=MKT1 PE=1 SV=2	26	16	31	16	94.4	MKT1	-3.50482	7.9408505252754e-06
Q08911	Formate dehydrogenase 1 OS=Saccharomyces cerevisiae (strain ATCC 204508 / S288c) OX=559292 GN=FDH1 PE=1 SV=1	47	18	42	18	41.7	FDH1	-3.10503	5.2813008894974e-06
Q04438	Stationary phase protein 4 OS=Saccharomyces cerevisiae (strain ATCC 204508 / S288c) OX=559292 GN=SPG4 PE=1 SV=1	49	5	14	5	13.2	SPG4	-3.01577	0.00022513
Q08969	Protein GRE1 OS=Saccharomyces cerevisiae (strain ATCC 204508 / S288c) OX=559292 GN=GRE1 PE=1 SV=1	78	9	23	9	19	GRE1	-2.65777	0.000337584
P09435	Heat shock protein SSA3 OS=Saccharomyces cerevisiae (strain ATCC 204508 / S288c) OX=559292 GN=SSA3 PE=1 SV=3	48	31	114	12	70.5	SSA3	-1.92383	1.3544725505763e-05
P50263	Protein SIP18 OS=Saccharomyces cerevisiae (strain ATCC 204508 / S288c) OX=559292 GN=SIP18 PE=1 SV=1	24	2	3	2	8.9	SIP18	-1.88262	0.00577736
P34251	Uncharacterized oxidoreductase YKL107W OS=Saccharomyces cerevisiae (strain ATCC 204508 / S288c) OX=559292 GN=YKL107W PE=3 SV=1	40	10	17	10	34.5	NA	-1.81164	0.00017827
P25613	Accumulation of dyads protein 2 OS=Saccharomyces cerevisiae (strain ATCC 204508 / S288c) OX=559292 GN=ADY2 PE=1 SV=1	13	2	6	2	30.7	ADY2	-1.77204	0.000346712
Q12286	Sterol uptake protein 2 OS=Saccharomyces cerevisiae (strain ATCC 204508 / S288c) OX=559292 GN=SUT2 PE=3 SV=1	4	1	3	1	30.2	SUT2	-1.736	0.0633309
P38604	Lanosterol synthase OS=Saccharomyces cerevisiae (strain ATCC 204508 / S288c) OX=559292 GN=ERG7 PE=1 SV=6	8	2	3	2	83.4	ERG7	-1.64153	0.0344218
P16965	ATPase-stabilizing factor 15 kDa protein OS=Saccharomyces cerevisiae (strain ATCC 204508 / S288c) OX=559292 GN=STF2 PE=1 SV=2	13	2	4	2	9.6	STF2	-1.63346	2.3945545593982e-05
P19657	Plasma membrane ATPase 2 OS=Saccharomyces cerevisiae (strain ATCC 204508 / S288c) OX=559292 GN=PMA2 PE=1 SV=3	31	28	139	2	102.1	PMA2	-1.56192	0.000291417
Q08926	ULP1-interacting protein 4 OS=Saccharomyces cerevisiae (strain ATCC 204508 / S288c) OX=559292 GN=UIP4 PE=1 SV=1	10	3	5	3	34.2	UIP4	-1.54696	0.0014872
Q06177	Translation machinery-associated protein 10 OS=Saccharomyces cerevisiae (strain ATCC 204508 / S288c) OX=559292 GN=TMA10 PE=1 SV=3	53	5	6	5	9.8	TMA10	-1.47197	0.00225888
Q02799	Zinc finger protein LEE1 OS=Saccharomyces cerevisiae (strain ATCC 204508 / S288c) OX=559292 GN=LEE1 PE=1 SV=1	7	2	4	2	33.6	LEE1	-1.46327	0.00232674
Q07362	Protein PBP4 OS=Saccharomyces cerevisiae (strain ATCC 204508 / S288c) OX=559292 GN=PBP4 PE=1 SV=1	17	3	5	3	19.9	PBP4	-1.32899	0.000288274
P53319	6-phosphogluconate dehydrogenase, decarboxylating 2 OS=Saccharomyces cerevisiae (strain ATCC 204508 / S288c) OX=559292 GN=GND2 PE=1 SV=1	55	23	65	13	53.9	GND2	-1.32053	0.000271421
P36014	Glutathione peroxidase-like peroxiredoxin 1 OS=Saccharomyces cerevisiae (strain ATCC 204508 / S288c) OX=559292 GN=GPX1 PE=1 SV=1	6	1	2	1	19.5	GPX1	-1.31585	0.000344756
Q12504	Ribosomal lysine N-methyltransferase 4 OS=Saccharomyces cerevisiae (strain ATCC 204508 / S288c) OX=559292 GN=RKM4 PE=1 SV=1	3	1	2	1	57.3	RKM4	-1.31057	0.0920472
P43635	Citrate synthase 3, mitochondrial OS=Saccharomyces cerevisiae (strain ATCC 204508 / S288c) OX=559292 GN=CIT3 PE=1 SV=1	43	17	32	16	53.8	CIT3	-1.30769	2.9336250177954e-06
P36046	Mitochondrial intermembrane space import and assembly protein 40 OS=Saccharomyces cerevisiae (strain ATCC 204508 / S288c) OX=559292 GN=MIA40 PE=1 SV=2	10	4	8	4	44.5	MIA40	-1.2938	0.0159909
Q12443	Reticulon-like protein 2 OS=Saccharomyces cerevisiae (strain ATCC 204508 / S288c) OX=559292 GN=RTN2 PE=1 SV=1	44	16	41	16	44.3	RTN2	-1.29327	0.000137579
P15992	Heat shock protein 26 OS=Saccharomyces cerevisiae (strain ATCC 204508 / S288c) OX=559292 GN=HSP26 PE=1 SV=3	80	19	77	19	23.9	HSP26	-1.28576	0.00162506
P47158	Putative transferase CAF17, mitochondrial OS=Saccharomyces cerevisiae (strain ATCC 204508 / S288c) OX=559292 GN=IBA57 PE=1 SV=1	6	3	4	3	57	IBA57	-1.27438	0.000155004
O43137	Uncharacterized protein YBR085C-A OS=Saccharomyces cerevisiae (strain ATCC 204508 / S288c) OX=559292 GN=YBR085C-A PE=1 SV=1	20	2	4	2	9.4	NA	-1.20051	0.000514235
P38429	Transcriptional regulatory protein SAP30 OS=Saccharomyces cerevisiae (strain ATCC 204508 / S288c) OX=559292 GN=SAP30 PE=1 SV=2	4	1	1	1	23	SAP30	-1.17746	0.0249121
P40357	Protein transport protein SEC9 OS=Saccharomyces cerevisiae (strain ATCC 204508 / S288c) OX=559292 GN=SEC9 PE=1 SV=1	3	1	1	1	73.6	SEC9	-1.17447	0.0292774
P38175	37S ribosomal protein MRP21, mitochondrial OS=Saccharomyces cerevisiae (strain ATCC 204508 / S288c) OX=559292 GN=MRP21 PE=1 SV=1	14	3	6	3	20.4	MRP21	-1.16184	0.00700644
P36532	54S ribosomal protein L37, mitochondrial OS=Saccharomyces cerevisiae (strain ATCC 204508 / S288c) OX=559292 GN=MRPL37 PE=1 SV=2	8	1	1	1	11.9	MRPL37	-1.16089	0.000418249
P32907	Ammonia transport outward protein 2 OS=Saccharomyces cerevisiae (strain ATCC 204508 / S288c) OX=559292 GN=ATO2 PE=1 SV=1	35	7	14	7	30.7	ATO2	-1.11955	0.000148071
P49686	Nucleoporin NUP42 OS=Saccharomyces cerevisiae (strain ATCC 204508 / S288c) OX=559292 GN=NUP42 PE=1 SV=1	9	2	4	2	42.8	NUP42	-1.10429	0.0417585
P10663	37S ribosomal protein MRP2, mitochondrial OS=Saccharomyces cerevisiae (strain ATCC 204508 / S288c) OX=559292 GN=MRP2 PE=1 SV=1	18	3	6	3	13.5	MRP2	-1.06529	0.00392004
P40364	Mitochondrial peculiar membrane protein 1 OS=Saccharomyces cerevisiae (strain ATCC 204508 / S288c) OX=559292 GN=MPM1 PE=1 SV=1	58	12	25	12	28.5	MPM1	-1.05612	0.000115453
P14065	Glycerol 2-dehydrogenase (NADP(+)) OS=Saccharomyces cerevisiae (strain ATCC 204508 / S288c) OX=559292 GN=GCY1 PE=1 SV=1	79	22	50	20	35.1	GCY1	-1.05605	1.5747087907567e-05
P53297	PAB1-binding protein 1 OS=Saccharomyces cerevisiae (strain ATCC 204508 / S288c) OX=559292 GN=PBP1 PE=1 SV=1	8	5	8	5	78.7	PBP1	-1.05345	0.000279684
Q12428	Probable 2-methylcitrate dehydratase OS=Saccharomyces cerevisiae (strain ATCC 204508 / S288c) OX=559292 GN=PDH1 PE=1 SV=1	70	30	71	30	57.6	PDH1	-1.04847	2.2072335884755e-06
Q12252	Phosphate metabolism protein 7 OS=Saccharomyces cerevisiae (strain ATCC 204508 / S288c) OX=559292 GN=PHM7 PE=1 SV=1	20	19	33	19	112.5	PHM7	-1.04532	0.000127387
P40471	NADPH-dependent 1-acyldihydroxyacetone phosphate reductase OS=Saccharomyces cerevisiae (strain ATCC 204508 / S288c) OX=559292 GN=AYR1 PE=1 SV=1	52	12	27	12	32.8	AYR1	-1.04055	0.000163492
P38760	RNA-binding protein MIP6 OS=Saccharomyces cerevisiae (strain ATCC 204508 / S288c) OX=559292 GN=MIP6 PE=1 SV=1	1	1	1	1	75.9	MIP6	-1.04002	0.0559991
Q3E841	Uncharacterized protein YNR034W-A OS=Saccharomyces cerevisiae (strain ATCC 204508 / S288c) OX=559292 GN=YNR034W-A PE=1 SV=1	31	3	5	3	10.8	NA	-1.03879	0.0110104
P0CX81	Copper metallothionein 1-2 OS=Saccharomyces cerevisiae (strain ATCC 204508 / S288c) OX=559292 GN=CUP1-2 PE=1 SV=1	61	5	11	5	6.6	CUP1-2	-1.0294	0.00751817
P40188	Respiratory growth induced protein 2 OS=Saccharomyces cerevisiae (strain ATCC 204508 / S288c) OX=559292 GN=RGI2 PE=1 SV=1	20	3	6	3	19.2	RGI2	-1.01225	2.6986513228118e-05
P00331	Alcohol dehydrogenase 2 OS=Saccharomyces cerevisiae (strain ATCC 204508 / S288c) OX=559292 GN=ADH2 PE=1 SV=3	59	17	216	12	36.7	ADH2	-1.01141	0.00147777
Q08742	Thiosulfate sulfurtransferase RDL2, mitochondrial OS=Saccharomyces cerevisiae (strain ATCC 204508 / S288c) OX=559292 GN=RDL2 PE=1 SV=1	26	4	5	4	16.7	RDL2	-1.00693	0.0460038
P00401	Cytochrome c oxidase subunit 1 OS=Saccharomyces cerevisiae (strain ATCC 204508 / S288c) OX=559292 GN=COX1 PE=1 SV=2	6	3	7	2	58.8	COX1	-0.997969	0.000425657
Q06510	Tafazzin OS=Saccharomyces cerevisiae (strain ATCC 204508 / S288c) OX=559292 GN=TAZ1 PE=1 SV=1	2	1	2	1	44.2	TAZ1	-0.994905	0.0305901
Q03104	Meiotic sister chromatid recombination protein 1 OS=Saccharomyces cerevisiae (strain ATCC 204508 / S288c) OX=559292 GN=MSC1 PE=1 SV=1	62	34	86	34	59.6	MSC1	-0.977922	0.000149329
P38738	Oxidant-induced cell-cycle arrest protein 5 OS=Saccharomyces cerevisiae (strain ATCC 204508 / S288c) OX=559292 GN=OCA5 PE=1 SV=1	6	3	4	3	77.7	OCA5	-0.973479	0.201736
P38071	Enoyl-[acyl-carrier-protein] reductase, mitochondrial OS=Saccharomyces cerevisiae (strain ATCC 204508 / S288c) OX=559292 GN=ETR1 PE=1 SV=3	56	16	34	16	42	ETR1	-0.952386	2.760308095904e-06
P47130	Cop9 signalosome complex subunit 12 OS=Saccharomyces cerevisiae (strain ATCC 204508 / S288c) OX=559292 GN=CSN12 PE=1 SV=1	9	3	3	3	49.5	CSN12	-0.950199	0.290534
P40469	DNA repair/transcription protein MET18/MMS19 OS=Saccharomyces cerevisiae (strain ATCC 204508 / S288c) OX=559292 GN=MET18 PE=1 SV=1	8	6	8	6	117.8	MET18	-0.942828	0.0274909
P37012	Phosphoglucomutase 2 OS=Saccharomyces cerevisiae (strain ATCC 204508 / S288c) OX=559292 GN=PGM2 PE=1 SV=1	52	25	55	21	63	PGM2	-0.941554	0.00108375
P38828	Protein LSM12 OS=Saccharomyces cerevisiae (strain ATCC 204508 / S288c) OX=559292 GN=LSM12 PE=1 SV=1	26	4	8	4	21.3	LSM12	-0.940569	3.7804920187304e-05
P40892	Putative acetyltransferase YJL218W OS=Saccharomyces cerevisiae (strain ATCC 204508 / S288c) OX=559292 GN=YJL218W PE=1 SV=1	4	1	1	1	21.5	NA	-0.937526	0.137751
Q12031	Mitochondrial 2-methylisocitrate lyase OS=Saccharomyces cerevisiae (strain ATCC 204508 / S288c) OX=559292 GN=ICL2 PE=1 SV=1	37	18	40	18	64.9	ICL2	-0.930804	0.000142268
Q07651	SUR7 family protein FMP45 OS=Saccharomyces cerevisiae (strain ATCC 204508 / S288c) OX=559292 GN=FMP45 PE=1 SV=1	35	7	13	7	34.1	FMP45	-0.921345	5.001801985519e-05
P38162	Mitochondrial intermembrane space cysteine motif-containing protein MIX23 OS=Saccharomyces cerevisiae (strain ATCC 204508 / S288c) OX=559292 GN=MIX23 PE=1 SV=1	6	1	2	1	23	MIX23	-0.917348	0.00114548
P14681	Mitogen-activated protein kinase KSS1 OS=Saccharomyces cerevisiae (strain ATCC 204508 / S288c) OX=559292 GN=KSS1 PE=1 SV=1	5	2	3	1	42.7	KSS1	-0.91354	0.0189859
Q06563	Protein SYM1 OS=Saccharomyces cerevisiae (strain ATCC 204508 / S288c) OX=559292 GN=SYM1 PE=1 SV=1	5	1	2	1	22.9	SYM1	-0.909127	0.0021784
Q99385	Vacuolar calcium ion transporter OS=Saccharomyces cerevisiae (strain ATCC 204508 / S288c) OX=559292 GN=VCX1 PE=1 SV=1	8	4	7	4	44.6	VCX1	-0.900308	0.138195
P53048	General alpha-glucoside permease OS=Saccharomyces cerevisiae (strain ATCC 204508 / S288c) OX=559292 GN=MAL11 PE=1 SV=1	6	3	7	3	67.9	MAL11	-0.895597	0.000356898
P53311	Mitochondrial pyruvate carrier 3 OS=Saccharomyces cerevisiae (strain ATCC 204508 / S288c) OX=559292 GN=MPC3 PE=1 SV=1	23	3	7	3	16.2	MPC3	-0.891759	0.000436515
P25626	54S ribosomal protein IMG1, mitochondrial OS=Saccharomyces cerevisiae (strain ATCC 204508 / S288c) OX=559292 GN=IMG1 PE=1 SV=1	33	5	10	5	19.4	IMG1	-0.891459	8.2627071260358e-05
Q06494	Putative pyridoxal reductase OS=Saccharomyces cerevisiae (strain ATCC 204508 / S288c) OX=559292 GN=YPR127W PE=1 SV=1	41	13	23	13	38.6	NA	-0.891319	3.9176934603279e-05
P26263	Pyruvate decarboxylase isozyme 3 OS=Saccharomyces cerevisiae (strain ATCC 204508 / S288c) OX=559292 GN=PDC6 PE=1 SV=3	52	21	104	16	61.5	PDC6	-0.888645	0.00269969
P54114	Aldehyde dehydrogenase [NAD(P)+] 2 OS=Saccharomyces cerevisiae (strain ATCC 204508 / S288c) OX=559292 GN=ALD3 PE=1 SV=1	73	31	79	16	55.4	ALD3	-0.883165	5.4847616531401e-05
Q12283	Malonyl CoA-acyl carrier protein transacylase, mitochondrial OS=Saccharomyces cerevisiae (strain ATCC 204508 / S288c) OX=559292 GN=MCT1 PE=1 SV=2	4	2	4	2	40.7	MCT1	-0.880975	0.0551903
P38783	Protein FYV4, mitochondrial OS=Saccharomyces cerevisiae (strain ATCC 204508 / S288c) OX=559292 GN=FYV4 PE=1 SV=1	30	4	9	4	15.3	FYV4	-0.880537	1.3934081230409e-05
P0CX57	Transposon Ty1-A Gag polyprotein OS=Saccharomyces cerevisiae (strain ATCC 204508 / S288c) OX=559292 GN=TY1A-A PE=2 SV=1	47	17	44	1	49	TY1A-A	-0.877449	0.00947212
P22202	Heat shock protein SSA4 OS=Saccharomyces cerevisiae (strain ATCC 204508 / S288c) OX=559292 GN=SSA4 PE=1 SV=3	64	39	167	16	69.6	SSA4	-0.871782	0.00184638
P22803	Thioredoxin-2 OS=Saccharomyces cerevisiae (strain ATCC 204508 / S288c) OX=559292 GN=TRX2 PE=1 SV=3	73	8	19	6	11.2	TRX2	-0.863806	0.0048447
P22943	12 kDa heat shock protein OS=Saccharomyces cerevisiae (strain ATCC 204508 / S288c) OX=559292 GN=HSP12 PE=1 SV=1	70	8	17	8	11.7	HSP12	-0.863476	0.00530971
P22135	Protein ATP12, mitochondrial OS=Saccharomyces cerevisiae (strain ATCC 204508 / S288c) OX=559292 GN=ATP12 PE=1 SV=2	9	3	6	3	36.5	ATP12	-0.852743	0.00039306
P36523	54S ribosomal protein L15, mitochondrial OS=Saccharomyces cerevisiae (strain ATCC 204508 / S288c) OX=559292 GN=MRPL15 PE=1 SV=3	27	5	10	5	28.2	MRPL15	-0.850673	0.00026022
Q04598	54S ribosomal protein L34, mitochondrial OS=Saccharomyces cerevisiae (strain ATCC 204508 / S288c) OX=559292 GN=YDR115W PE=1 SV=1	16	2	4	2	12	NA	-0.843484	0.00154235
Q03798	Altered inheritance of mitochondria protein 36, mitochondrial OS=Saccharomyces cerevisiae (strain ATCC 204508 / S288c) OX=559292 GN=AIM36 PE=1 SV=1	32	7	14	7	29.1	AIM36	-0.840329	0.00332681
P47137	Uncharacterized oxidoreductase YJR096W OS=Saccharomyces cerevisiae (strain ATCC 204508 / S288c) OX=559292 GN=YJR096W PE=1 SV=1	35	10	19	10	32.3	NA	-0.838224	2.3689779174405e-05
O75012	37S ribosomal protein MRP10, mitochondrial OS=Saccharomyces cerevisiae (strain ATCC 204508 / S288c) OX=559292 GN=MRP10 PE=1 SV=1	11	1	2	1	10.7	MRP10	-0.834599	0.00579462
P37298	Succinate dehydrogenase [ubiquinone] cytochrome b small subunit, mitochondrial OS=Saccharomyces cerevisiae (strain ATCC 204508 / S288c) OX=559292 GN=SDH4 PE=1 SV=1	26	5	9	5	20.2	SDH4	-0.831049	0.0165945
Q03799	37S ribosomal protein S8, mitochondrial OS=Saccharomyces cerevisiae (strain ATCC 204508 / S288c) OX=559292 GN=MRPS8 PE=1 SV=1	43	5	10	5	17.5	MRPS8	-0.828672	9.2583026605575e-05
P48527	Tyrosine--tRNA ligase, mitochondrial OS=Saccharomyces cerevisiae (strain ATCC 204508 / S288c) OX=559292 GN=MSY1 PE=1 SV=1	18	7	12	7	55.3	MSY1	-0.827912	5.419079248177e-06
P04076	Argininosuccinate lyase OS=Saccharomyces cerevisiae (strain ATCC 204508 / S288c) OX=559292 GN=ARG4 PE=1 SV=2	34	14	30	14	52	ARG4	-0.827569	0.00217046
P40098	Uncharacterized mitochondrial membrane protein FMP10 OS=Saccharomyces cerevisiae (strain ATCC 204508 / S288c) OX=559292 GN=FMP10 PE=1 SV=1	45	11	26	11	27.7	FMP10	-0.826439	0.000765135
P38072	Protein SCO2, mitochondrial OS=Saccharomyces cerevisiae (strain ATCC 204508 / S288c) OX=559292 GN=SCO2 PE=1 SV=1	13	4	7	4	34.9	SCO2	-0.825488	0.013246
P38741	Meiotic activator RIM4 OS=Saccharomyces cerevisiae (strain ATCC 204508 / S288c) OX=559292 GN=RIM4 PE=1 SV=1	15	10	19	10	80.1	RIM4	-0.824127	0.00520348
P30402	Orotate phosphoribosyltransferase 2 OS=Saccharomyces cerevisiae (strain ATCC 204508 / S288c) OX=559292 GN=URA10 PE=1 SV=3	28	5	8	3	24.8	URA10	-0.813539	9.8284312058083e-05
P38616	Protein YGP1 OS=Saccharomyces cerevisiae (strain ATCC 204508 / S288c) OX=559292 GN=YGP1 PE=1 SV=2	38	8	20	8	37.3	YGP1	-0.813216	0.000743144
P53140	Protein RMD9, mitochondrial OS=Saccharomyces cerevisiae (strain ATCC 204508 / S288c) OX=559292 GN=RMD9 PE=1 SV=1	22	11	18	11	74.5	RMD9	-0.811636	0.000120188
Q03713	Respiratory supercomplex factor 1, mitochondrial OS=Saccharomyces cerevisiae (strain ATCC 204508 / S288c) OX=559292 GN=RCF1 PE=1 SV=1	42	8	19	8	18.5	RCF1	-0.805091	0.000809657
P07253	Cytochrome B pre-mRNA-processing protein 6 OS=Saccharomyces cerevisiae (strain ATCC 204508 / S288c) OX=559292 GN=CBP6 PE=1 SV=1	56	11	26	11	18.7	CBP6	-0.804624	4.9738314361631e-06
P38771	Ribosome-recycling factor, mitochondrial OS=Saccharomyces cerevisiae (strain ATCC 204508 / S288c) OX=559292 GN=RRF1 PE=1 SV=1	22	6	7	6	26.4	RRF1	-0.799679	5.7257498105507e-06
P38804	Restriction of telomere capping protein 3 OS=Saccharomyces cerevisiae (strain ATCC 204508 / S288c) OX=559292 GN=RTC3 PE=1 SV=1	86	10	25	10	12	RTC3	-0.79872	0.0224702
P07255	Cytochrome c oxidase subunit 9, mitochondrial OS=Saccharomyces cerevisiae (strain ATCC 204508 / S288c) OX=559292 GN=COX9 PE=1 SV=2	14	1	1	1	7	COX9	-0.797502	0.00560921
P38993	Iron transport multicopper oxidase FET3 OS=Saccharomyces cerevisiae (strain ATCC 204508 / S288c) OX=559292 GN=FET3 PE=1 SV=2	1	1	2	1	72.3	FET3	-0.795837	0.088184
P36035	Carboxylic acid transporter protein homolog OS=Saccharomyces cerevisiae (strain ATCC 204508 / S288c) OX=559292 GN=JEN1 PE=1 SV=1	30	15	27	15	69.3	JEN1	-0.79507	0.0242106
P25345	Asparagine--tRNA ligase, mitochondrial OS=Saccharomyces cerevisiae (strain ATCC 204508 / S288c) OX=559292 GN=SLM5 PE=1 SV=1	4	2	4	2	56.7	SLM5	-0.792741	2.4313606807802e-06
P47057	Sorting nexin-4 OS=Saccharomyces cerevisiae (strain ATCC 204508 / S288c) OX=559292 GN=SNX4 PE=1 SV=1	7	2	3	2	49	SNX4	-0.791378	0.0387968
P32643	Trans-aconitate 3-methyltransferase OS=Saccharomyces cerevisiae (strain ATCC 204508 / S288c) OX=559292 GN=TMT1 PE=1 SV=1	14	4	7	4	34.7	TMT1	-0.783979	0.0103092
P27796	3-ketoacyl-CoA thiolase, peroxisomal OS=Saccharomyces cerevisiae (strain ATCC 204508 / S288c) OX=559292 GN=POT1 PE=1 SV=1	56	17	39	17	44.7	POT1	-0.780626	0.000411478
P53163	54S ribosomal protein L12, mitochondrial OS=Saccharomyces cerevisiae (strain ATCC 204508 / S288c) OX=559292 GN=MNP1 PE=1 SV=1	25	4	8	4	20.6	MNP1	-0.780458	0.00178274
P00410	Cytochrome c oxidase subunit 2 OS=Saccharomyces cerevisiae (strain ATCC 204508 / S288c) OX=559292 GN=COX2 PE=1 SV=1	40	8	24	8	28.5	COX2	-0.779776	0.0002255
P40452	Cytochrome c oxidase assembly factor 1 OS=Saccharomyces cerevisiae (strain ATCC 204508 / S288c) OX=559292 GN=COA1 PE=1 SV=1	38	5	10	5	22	COA1	-0.777979	0.00470964
Q3E6R5	Uncharacterized mitochondrial outer membrane protein YDR381C-A OS=Saccharomyces cerevisiae (strain ATCC 204508 / S288c) OX=559292 GN=YDR381C-A PE=1 SV=1	23	2	5	2	12.7	NA	-0.777503	0.0319896
P18900	Hexaprenyl pyrophosphate synthase, mitochondrial OS=Saccharomyces cerevisiae (strain ATCC 204508 / S288c) OX=559292 GN=COQ1 PE=1 SV=1	13	6	10	6	52.5	COQ1	-0.774186	9.4819030872117e-06
P50945	MICOS complex subunit MIC27 OS=Saccharomyces cerevisiae (strain ATCC 204508 / S288c) OX=559292 GN=MIC27 PE=1 SV=1	37	7	13	7	26.9	MIC27	-0.774114	0.000633808
P36519	54S ribosomal protein L7, mitochondrial OS=Saccharomyces cerevisiae (strain ATCC 204508 / S288c) OX=559292 GN=MRPL7 PE=1 SV=2	43	9	18	9	33.1	MRPL7	-0.773411	0.00194436
P06115	Catalase T OS=Saccharomyces cerevisiae (strain ATCC 204508 / S288c) OX=559292 GN=CTT1 PE=1 SV=3	50	27	53	27	64.5	CTT1	-0.770866	4.3490119129374e-05
P50107	Lactoylglutathione lyase OS=Saccharomyces cerevisiae (strain ATCC 204508 / S288c) OX=559292 GN=GLO1 PE=1 SV=1	37	12	24	12	37.2	GLO1	-0.769263	2.3210116170113e-05
P15424	ATP-dependent RNA helicase MSS116, mitochondrial OS=Saccharomyces cerevisiae (strain ATCC 204508 / S288c) OX=559292 GN=MSS116 PE=1 SV=1	38	20	38	20	76.2	MSS116	-0.767503	8.2481460706675e-06
Q08558	Delta(3,5)-Delta(2,4)-dienoyl-CoA isomerase OS=Saccharomyces cerevisiae (strain ATCC 204508 / S288c) OX=559292 GN=DCI1 PE=1 SV=1	17	5	7	5	30	DCI1	-0.767285	0.00272629
P36528	54S ribosomal protein L17, mitochondrial OS=Saccharomyces cerevisiae (strain ATCC 204508 / S288c) OX=559292 GN=MRPL17 PE=1 SV=2	46	13	24	13	32.2	MRPL17	-0.763864	1.2629410381336e-05
Q06159	Autophagy-related protein 39 OS=Saccharomyces cerevisiae (strain ATCC 204508 / S288c) OX=559292 GN=ATG39 PE=1 SV=1	2	1	1	1	46.6	ATG39	-0.762668	0.0108335
Q04304	UPF0659 protein YMR090W OS=Saccharomyces cerevisiae (strain ATCC 204508 / S288c) OX=559292 GN=YMR090W PE=1 SV=1	59	12	23	12	24.9	NA	-0.762405	1.8679614406833e-05
P37267	Assembly factor CBP4 OS=Saccharomyces cerevisiae (strain ATCC 204508 / S288c) OX=559292 GN=CBP4 PE=1 SV=3	20	3	5	3	17.5	CBP4	-0.760941	0.00204718
P08067	Cytochrome b-c1 complex subunit Rieske, mitochondrial OS=Saccharomyces cerevisiae (strain ATCC 204508 / S288c) OX=559292 GN=RIP1 PE=1 SV=1	55	15	36	15	23.4	RIP1	-0.756442	0.00887441
Q06208	Protein RIF2 OS=Saccharomyces cerevisiae (strain ATCC 204508 / S288c) OX=559292 GN=RIF2 PE=1 SV=1	2	1	1	1	45.6	RIF2	-0.756069	0.0919308
P33417	Intrastrand cross-link recognition protein OS=Saccharomyces cerevisiae (strain ATCC 204508 / S288c) OX=559292 GN=IXR1 PE=1 SV=2	3	2	3	2	67.8	IXR1	-0.755124	0.0541574
Q03327	Mitochondrial fusion and transport protein UGO1 OS=Saccharomyces cerevisiae (strain ATCC 204508 / S288c) OX=559292 GN=UGO1 PE=1 SV=3	7	4	7	4	57.5	UGO1	-0.754615	0.000667855
Q05050	Eisosome protein 1 OS=Saccharomyces cerevisiae (strain ATCC 204508 / S288c) OX=559292 GN=EIS1 PE=1 SV=1	49	38	77	38	93.3	EIS1	-0.751205	0.00113835
P53315	6-phosphogluconolactonase 4 OS=Saccharomyces cerevisiae (strain ATCC 204508 / S288c) OX=559292 GN=SOL4 PE=1 SV=1	46	8	16	8	28.4	SOL4	-0.750026	7.8701028578437e-05
P16547	Mitochondrial outer membrane protein OM45 OS=Saccharomyces cerevisiae (strain ATCC 204508 / S288c) OX=559292 GN=OM45 PE=1 SV=2	76	46	99	46	44.6	OM45	-0.7474	0.000103989
Q9P305	mRNA stability protein IGO2 OS=Saccharomyces cerevisiae (strain ATCC 204508 / S288c) OX=559292 GN=IGO2 PE=1 SV=3	26	2	4	2	14.4	IGO2	-0.746751	0.000454783
P07884	tRNA dimethylallyltransferase OS=Saccharomyces cerevisiae (strain ATCC 204508 / S288c) OX=559292 GN=MOD5 PE=1 SV=2	4	2	2	2	50.2	MOD5	-0.743529	0.169865
P47150	37S ribosomal protein S7, mitochondrial OS=Saccharomyces cerevisiae (strain ATCC 204508 / S288c) OX=559292 GN=RSM7 PE=1 SV=1	55	12	23	12	27.8	RSM7	-0.743017	2.2127129605806e-05
Q12355	Cell wall mannoprotein PST1 OS=Saccharomyces cerevisiae (strain ATCC 204508 / S288c) OX=559292 GN=PST1 PE=1 SV=1	5	2	4	2	45.7	PST1	-0.742643	0.000421776
P47141	37S ribosomal protein S26, mitochondrial OS=Saccharomyces cerevisiae (strain ATCC 204508 / S288c) OX=559292 GN=RSM26 PE=1 SV=1	13	3	4	3	30.2	RSM26	-0.741268	9.9444810418233e-05
P36525	54S ribosomal protein L24, mitochondrial OS=Saccharomyces cerevisiae (strain ATCC 204508 / S288c) OX=559292 GN=MRPL24 PE=1 SV=2	24	6	12	6	30	MRPL24	-0.741203	1.4556828160095e-05
P32904	54S ribosomal protein L6, mitochondrial OS=Saccharomyces cerevisiae (strain ATCC 204508 / S288c) OX=559292 GN=MRPL6 PE=1 SV=2	27	5	9	5	23.9	MRPL6	-0.737388	9.812355381159e-06
P38013	Peroxiredoxin AHP1 OS=Saccharomyces cerevisiae (strain ATCC 204508 / S288c) OX=559292 GN=AHP1 PE=1 SV=4	77	14	41	14	19.1	AHP1	-0.736721	0.00129558
P36141	Putative redox protein FMP46, mitochondrial OS=Saccharomyces cerevisiae (strain ATCC 204508 / S288c) OX=559292 GN=FMP46 PE=1 SV=1	35	4	6	4	15.6	FMP46	-0.736644	0.000172911
P40165	NAD(P)H-hydrate epimerase OS=Saccharomyces cerevisiae (strain ATCC 204508 / S288c) OX=559292 GN=NNR1 PE=1 SV=1	39	8	16	8	27.5	NNR1	-0.733575	0.000907182
Q03976	37S ribosomal protein S24, mitochondrial OS=Saccharomyces cerevisiae (strain ATCC 204508 / S288c) OX=559292 GN=RSM24 PE=1 SV=1	29	8	15	8	37.4	RSM24	-0.733348	0.000221923
P43594	MICOS complex subunit MIC19 OS=Saccharomyces cerevisiae (strain ATCC 204508 / S288c) OX=559292 GN=MIC19 PE=1 SV=1	35	5	9	5	18.8	MIC19	-0.730466	0.00334148
P36521	54S ribosomal protein L11, mitochondrial OS=Saccharomyces cerevisiae (strain ATCC 204508 / S288c) OX=559292 GN=MRPL11 PE=1 SV=2	42	9	21	9	28.5	MRPL11	-0.728737	7.662533274504e-05
P00420	Cytochrome c oxidase subunit 3 OS=Saccharomyces cerevisiae (strain ATCC 204508 / S288c) OX=559292 GN=COX3 PE=1 SV=3	6	1	2	1	30.3	COX3	-0.726746	0.0160875
Q12164	Pore membrane protein of 33 kDa OS=Saccharomyces cerevisiae (strain ATCC 204508 / S288c) OX=559292 GN=POM33 PE=1 SV=1	15	5	10	4	32.2	POM33	-0.726137	9.338757564345e-05
P36037	Protein DOA1 OS=Saccharomyces cerevisiae (strain ATCC 204508 / S288c) OX=559292 GN=DOA1 PE=1 SV=1	12	9	14	9	79.5	DOA1	-0.726124	0.00977382
P25348	54S ribosomal protein L32, mitochondrial OS=Saccharomyces cerevisiae (strain ATCC 204508 / S288c) OX=559292 GN=MRPL32 PE=1 SV=1	8	2	3	2	21.4	MRPL32	-0.72566	0.000317012
P40491	ATP synthase assembly factor FMC1, mitochondrial OS=Saccharomyces cerevisiae (strain ATCC 204508 / S288c) OX=559292 GN=FMC1 PE=1 SV=1	21	4	6	4	18.4	FMC1	-0.716051	0.000121199
P53978	Elongation factor 3B OS=Saccharomyces cerevisiae (strain ATCC 204508 / S288c) OX=559292 GN=HEF3 PE=1 SV=2	28	29	114	13	115.8	HEF3	-0.715105	0.000666729
P33315	Transketolase 2 OS=Saccharomyces cerevisiae (strain ATCC 204508 / S288c) OX=559292 GN=TKL2 PE=1 SV=1	41	25	54	23	75	TKL2	-0.714535	0.000336564
P53600	Coatomer subunit zeta OS=Saccharomyces cerevisiae (strain ATCC 204508 / S288c) OX=559292 GN=RET3 PE=1 SV=1	5	1	2	1	21.7	RET3	-0.712437	0.742168
P32494	Chromatin-remodeling complexes subunit NGG1 OS=Saccharomyces cerevisiae (strain ATCC 204508 / S288c) OX=559292 GN=NGG1 PE=1 SV=1	2	1	2	1	79.2	NGG1	-0.710737	0.130542
P53875	54S ribosomal protein L19, mitochondrial OS=Saccharomyces cerevisiae (strain ATCC 204508 / S288c) OX=559292 GN=MRPL19 PE=1 SV=1	40	5	10	5	16.7	MRPL19	-0.71039	5.4481227984617e-05
P33416	Heat shock protein 78, mitochondrial OS=Saccharomyces cerevisiae (strain ATCC 204508 / S288c) OX=559292 GN=HSP78 PE=1 SV=2	46	33	78	32	91.3	HSP78	-0.708106	2.2247630930658e-05
P53732	37S ribosomal protein S12, mitochondrial OS=Saccharomyces cerevisiae (strain ATCC 204508 / S288c) OX=559292 GN=MRPS12 PE=1 SV=1	25	4	7	4	16.9	MRPS12	-0.707565	0.000811712
P53292	37S ribosomal protein S35, mitochondrial OS=Saccharomyces cerevisiae (strain ATCC 204508 / S288c) OX=559292 GN=MRPS35 PE=1 SV=1	32	8	15	8	39.6	MRPS35	-0.704375	0.000643335
P43545	Probable pyridoxal 5'-phosphate synthase subunit SNZ3 OS=Saccharomyces cerevisiae (strain ATCC 204508 / S288c) OX=559292 GN=SNZ3 PE=2 SV=1	30	9	12	9	32	SNZ3	-0.703649	0.000912341
Q01163	37S ribosomal protein S23, mitochondrial OS=Saccharomyces cerevisiae (strain ATCC 204508 / S288c) OX=559292 GN=RSM23 PE=1 SV=3	47	20	40	20	50.8	RSM23	-0.700686	2.5707147635816e-05
Q03246	37S ribosomal protein S17, mitochondrial OS=Saccharomyces cerevisiae (strain ATCC 204508 / S288c) OX=559292 GN=MRPS17 PE=1 SV=1	25	6	12	6	27.6	MRPS17	-0.699124	7.0290667958141e-05
Q12123	Inactive diphosphatase DCS2 OS=Saccharomyces cerevisiae (strain ATCC 204508 / S288c) OX=559292 GN=DCS2 PE=1 SV=3	66	20	47	18	40.9	DCS2	-0.697504	4.0796472115324e-05
P38064	54S ribosomal protein L16, mitochondrial OS=Saccharomyces cerevisiae (strain ATCC 204508 / S288c) OX=559292 GN=MRPL16 PE=1 SV=1	18	4	7	4	26.5	MRPL16	-0.697357	0.000456402
Q12263	Serine/threonine-protein kinase GIN4 OS=Saccharomyces cerevisiae (strain ATCC 204508 / S288c) OX=559292 GN=GIN4 PE=1 SV=1	3	3	4	3	129.8	GIN4	-0.696475	0.11445
P45978	Protein SCD6 OS=Saccharomyces cerevisiae (strain ATCC 204508 / S288c) OX=559292 GN=SCD6 PE=1 SV=1	23	8	14	8	39.2	SCD6	-0.693293	0.115856
P48237	Mitochondrial group I intron splicing factor CCM1 OS=Saccharomyces cerevisiae (strain ATCC 204508 / S288c) OX=559292 GN=CCM1 PE=1 SV=1	3	2	4	2	101.4	CCM1	-0.692114	0.000312541
Q12487	54S ribosomal protein L23, mitochondrial OS=Saccharomyces cerevisiae (strain ATCC 204508 / S288c) OX=559292 GN=MRPL23 PE=1 SV=1	29	5	10	5	18.5	MRPL23	-0.689868	0.0021207
P38314	Protein SDS24 OS=Saccharomyces cerevisiae (strain ATCC 204508 / S288c) OX=559292 GN=SDS24 PE=1 SV=1	32	10	20	10	57.2	SDS24	-0.6863	2.0630565914638e-05
P17558	37S ribosomal protein PET123, mitochondrial OS=Saccharomyces cerevisiae (strain ATCC 204508 / S288c) OX=559292 GN=PET123 PE=1 SV=1	32	10	17	10	36	PET123	-0.685504	6.3662729944667e-05
P38809	Uncharacterized protein YHR097C OS=Saccharomyces cerevisiae (strain ATCC 204508 / S288c) OX=559292 GN=YHR097C PE=1 SV=1	20	7	12	6	40.6	NA	-0.6853	8.4593437108141e-05
Q04172	Sensitive to high expression protein 9, mitochondrial OS=Saccharomyces cerevisiae (strain ATCC 204508 / S288c) OX=559292 GN=SHE9 PE=1 SV=1	2	1	2	1	53.5	SHE9	-0.683282	0.02151
P39523	Uncharacterized protein YMR124W OS=Saccharomyces cerevisiae (strain ATCC 204508 / S288c) OX=559292 GN=YMR124W PE=1 SV=2	2	1	3	1	105.8	NA	-0.678835	0.0352968
P36520	54S ribosomal protein L10, mitochondrial OS=Saccharomyces cerevisiae (strain ATCC 204508 / S288c) OX=559292 GN=MRPL10 PE=1 SV=2	18	6	10	6	36.3	MRPL10	-0.67706	1.3230853105374e-05
P38796	Protein phosphatase methylesterase 1 OS=Saccharomyces cerevisiae (strain ATCC 204508 / S288c) OX=559292 GN=PPE1 PE=1 SV=1	2	1	2	1	44.9	PPE1	-0.676188	0.000623164
P53228	Transaldolase NQM1 OS=Saccharomyces cerevisiae (strain ATCC 204508 / S288c) OX=559292 GN=NQM1 PE=1 SV=1	60	19	57	19	37.2	NQM1	-0.675577	2.2335326483715e-05
P47042	Probable serine/threonine-protein kinase IKS1 OS=Saccharomyces cerevisiae (strain ATCC 204508 / S288c) OX=559292 GN=IKS1 PE=1 SV=1	5	2	3	2	75.3	IKS1	-0.673793	0.000333619
P0C2J3	Transposon Ty2-LR1 Gag-Pol polyprotein OS=Saccharomyces cerevisiae (strain ATCC 204508 / S288c) OX=559292 GN=TY2B-LR1 PE=3 SV=1	1	2	5	2	202	TY2B-LR1	-0.671322	0.000683628
P15179	Aspartate--tRNA ligase, mitochondrial OS=Saccharomyces cerevisiae (strain ATCC 204508 / S288c) OX=559292 GN=MSD1 PE=1 SV=1	10	5	8	5	75.4	MSD1	-0.665048	5.8368268993788e-05
P53171	Genetic interactor of prohibitin 7, mitochondrial OS=Saccharomyces cerevisiae (strain ATCC 204508 / S288c) OX=559292 GN=GEP7 PE=1 SV=1	6	2	3	2	32.9	GEP7	-0.661906	0.00629384
Q12251	Uncharacterized mitochondrial carrier YPR011C OS=Saccharomyces cerevisiae (strain ATCC 204508 / S288c) OX=559292 GN=YPR011C PE=1 SV=1	11	4	7	4	35.9	NA	-0.661236	0.0091013
P40532	Nuclear membrane organization protein APQ12 OS=Saccharomyces cerevisiae (strain ATCC 204508 / S288c) OX=559292 GN=APQ12 PE=1 SV=1	11	1	3	1	16.5	APQ12	-0.65981	0.233866
P34231	Uncharacterized protein YKL187C OS=Saccharomyces cerevisiae (strain ATCC 204508 / S288c) OX=559292 GN=YKL187C PE=1 SV=1	14	7	14	7	81	NA	-0.6591	5.125519391403e-05
P38988	Mitochondrial GTP/GDP carrier protein 1 OS=Saccharomyces cerevisiae (strain ATCC 204508 / S288c) OX=559292 GN=GGC1 PE=1 SV=1	45	13	25	13	33.2	GGC1	-0.65818	8.4554258457988e-05
P00424	Cytochrome c oxidase subunit 5A, mitochondrial OS=Saccharomyces cerevisiae (strain ATCC 204508 / S288c) OX=559292 GN=COX5A PE=1 SV=1	38	6	16	6	17.1	COX5A	-0.656701	0.0197143
Q02647	Dynein light chain 1, cytoplasmic OS=Saccharomyces cerevisiae (strain ATCC 204508 / S288c) OX=559292 GN=DYN2 PE=1 SV=1	18	2	3	2	10.4	DYN2	-0.649106	0.00895238
P47131	TMEM14 protein homolog YJR085C OS=Saccharomyces cerevisiae (strain ATCC 204508 / S288c) OX=559292 GN=YJR085C PE=1 SV=1	42	2	6	2	11.2	NA	-0.648455	0.0339415
P25039	Elongation factor G, mitochondrial OS=Saccharomyces cerevisiae (strain ATCC 204508 / S288c) OX=559292 GN=MEF1 PE=1 SV=2	36	27	54	27	84.5	MEF1	-0.646572	2.6427297212071e-05
Q06592	Histone acetyltransferase HPA2 OS=Saccharomyces cerevisiae (strain ATCC 204508 / S288c) OX=559292 GN=HPA2 PE=1 SV=1	4	1	2	1	18.3	HPA2	-0.646534	0.00026554
P36517	54S ribosomal protein L4, mitochondrial OS=Saccharomyces cerevisiae (strain ATCC 204508 / S288c) OX=559292 GN=MRPL4 PE=1 SV=2	13	4	6	4	36.9	MRPL4	-0.643931	0.0010447
P53733	37S ribosomal protein S19, mitochondrial OS=Saccharomyces cerevisiae (strain ATCC 204508 / S288c) OX=559292 GN=RSM19 PE=1 SV=1	57	5	11	5	10.3	RSM19	-0.643708	5.9099262641641e-05
P05626	ATP synthase subunit 4, mitochondrial OS=Saccharomyces cerevisiae (strain ATCC 204508 / S288c) OX=559292 GN=ATP4 PE=1 SV=2	46	12	26	12	26.9	ATP4	-0.642431	0.00175867
Q05902	Glutathione hydrolase proenzyme OS=Saccharomyces cerevisiae (strain ATCC 204508 / S288c) OX=559292 GN=ECM38 PE=1 SV=1	3	1	2	1	73.1	ECM38	-0.641093	0.0146651
P40086	Cytochrome c oxidase assembly protein COX15 OS=Saccharomyces cerevisiae (strain ATCC 204508 / S288c) OX=559292 GN=COX15 PE=3 SV=1	16	8	14	8	54.6	COX15	-0.64083	0.00747433
P36068	SWI5-dependent HO expression protein 2 OS=Saccharomyces cerevisiae (strain ATCC 204508 / S288c) OX=559292 GN=SHE2 PE=1 SV=1	24	3	6	3	28.2	SHE2	-0.640708	0.242584
P38634	Protein SIC1 OS=Saccharomyces cerevisiae (strain ATCC 204508 / S288c) OX=559292 GN=SIC1 PE=1 SV=1	2	1	2	1	32.2	SIC1	-0.640392	0.00797217
P53736	Uncharacterized protein YNR040W OS=Saccharomyces cerevisiae (strain ATCC 204508 / S288c) OX=559292 GN=YNR040W PE=1 SV=1	18	3	8	3	28.6	NA	-0.638968	0.00089616
P23337	Glycogen [starch] synthase isoform 1 OS=Saccharomyces cerevisiae (strain ATCC 204508 / S288c) OX=559292 GN=GSY1 PE=1 SV=3	19	9	19	7	80.5	GSY1	-0.637098	0.0133226
P22354	54S ribosomal protein L20, mitochondrial OS=Saccharomyces cerevisiae (strain ATCC 204508 / S288c) OX=559292 GN=MRPL20 PE=1 SV=2	10	2	4	2	22.4	MRPL20	-0.635513	0.00389817
Q06630	Mitochondrial homologous recombination protein 1 OS=Saccharomyces cerevisiae (strain ATCC 204508 / S288c) OX=559292 GN=MHR1 PE=1 SV=1	33	6	14	6	26.9	MHR1	-0.635103	7.749222758255e-05
P36156	Glutathione S-transferase omega-like 2 OS=Saccharomyces cerevisiae (strain ATCC 204508 / S288c) OX=559292 GN=ECM4 PE=1 SV=1	38	11	20	11	43.2	ECM4	-0.633083	3.4581082297056e-05
P39965	Probable proline--tRNA ligase, mitochondrial OS=Saccharomyces cerevisiae (strain ATCC 204508 / S288c) OX=559292 GN=AIM10 PE=1 SV=1	6	4	7	4	65.8	AIM10	-0.632755	0.000370542
Q06668	Methyltransferase OMS1, mitochondrial OS=Saccharomyces cerevisiae (strain ATCC 204508 / S288c) OX=559292 GN=OMS1 PE=1 SV=1	8	4	7	4	55.6	OMS1	-0.632272	0.000540382
P28778	37S ribosomal protein MRP17, mitochondrial OS=Saccharomyces cerevisiae (strain ATCC 204508 / S288c) OX=559292 GN=MRP17 PE=1 SV=1	20	3	5	3	15	MRP17	-0.627524	0.000550176
P32590	Heat shock protein homolog SSE2 OS=Saccharomyces cerevisiae (strain ATCC 204508 / S288c) OX=559292 GN=SSE2 PE=1 SV=3	49	30	65	25	77.6	SSE2	-0.624745	3.3416788065672e-06
P38374	Protein YSY6 OS=Saccharomyces cerevisiae (strain ATCC 204508 / S288c) OX=559292 GN=YSY6 PE=1 SV=1	11	1	2	1	7.4	YSY6	-0.6246	0.191172
P32902	37S ribosomal protein MRP4, mitochondrial OS=Saccharomyces cerevisiae (strain ATCC 204508 / S288c) OX=559292 GN=MRP4 PE=1 SV=1	27	8	17	8	44.1	MRP4	-0.618645	0.000585567
P47912	Long-chain-fatty-acid--CoA ligase 4 OS=Saccharomyces cerevisiae (strain ATCC 204508 / S288c) OX=559292 GN=FAA4 PE=1 SV=1	33	19	36	17	77.2	FAA4	-0.616602	0.000258193
P27472	Glycogen [starch] synthase isoform 2 OS=Saccharomyces cerevisiae (strain ATCC 204508 / S288c) OX=559292 GN=GSY2 PE=1 SV=3	21	12	23	10	80	GSY2	-0.615732	5.6228570366921e-05
Q06678	54S ribosomal protein L35, mitochondrial OS=Saccharomyces cerevisiae (strain ATCC 204508 / S288c) OX=559292 GN=MRPL35 PE=1 SV=1	21	6	10	6	42.8	MRPL35	-0.615589	0.000995865
P32774	Transcription initiation factor IIA subunit 2 OS=Saccharomyces cerevisiae (strain ATCC 204508 / S288c) OX=559292 GN=TOA2 PE=1 SV=1	16	1	2	1	13.5	TOA2	-0.613033	0.0307787
P53881	54S ribosomal protein L22, mitochondrial OS=Saccharomyces cerevisiae (strain ATCC 204508 / S288c) OX=559292 GN=MRPL22 PE=1 SV=2	26	8	16	8	34.9	MRPL22	-0.612965	0.000173002
P25642	54S ribosomal protein IMG2, mitochondrial OS=Saccharomyces cerevisiae (strain ATCC 204508 / S288c) OX=559292 GN=IMG2 PE=1 SV=2	43	6	17	6	16.4	IMG2	-0.611977	0.000391861
P25515	V-type proton ATPase subunit c OS=Saccharomyces cerevisiae (strain ATCC 204508 / S288c) OX=559292 GN=VMA3 PE=1 SV=1	16	2	4	2	16.3	VMA3	-0.611062	0.0577443
P38884	Altered inheritance of mitochondria protein 18, mitochondrial OS=Saccharomyces cerevisiae (strain ATCC 204508 / S288c) OX=559292 GN=AIM18 PE=1 SV=1	12	4	7	4	36.5	AIM18	-0.610035	0.00281605
P53157	Mitochondrial pyruvate carrier 1 OS=Saccharomyces cerevisiae (strain ATCC 204508 / S288c) OX=559292 GN=MPC1 PE=1 SV=1	15	3	6	3	15	MPC1	-0.607644	2.6466909871366e-05
P36516	54S ribosomal protein L3, mitochondrial OS=Saccharomyces cerevisiae (strain ATCC 204508 / S288c) OX=559292 GN=MRPL3 PE=1 SV=2	37	14	26	14	44	MRPL3	-0.604573	0.000884186
P32831	Negative growth regulatory protein NGR1 OS=Saccharomyces cerevisiae (strain ATCC 204508 / S288c) OX=559292 GN=NGR1 PE=1 SV=2	9	3	6	3	75	NGR1	-0.603976	0.173994
P53219	Probable alcohol acetyltransferase OS=Saccharomyces cerevisiae (strain ATCC 204508 / S288c) OX=559292 GN=IMO32 PE=1 SV=1	13	4	8	4	38.5	IMO32	-0.603782	0.0318845
P53305	Mitochondrial 37S ribosomal protein S27 OS=Saccharomyces cerevisiae (strain ATCC 204508 / S288c) OX=559292 GN=RSM27 PE=1 SV=1	52	5	6	5	12.4	RSM27	-0.603588	0.00125383
P13259	Choline-phosphate cytidylyltransferase OS=Saccharomyces cerevisiae (strain ATCC 204508 / S288c) OX=559292 GN=PCT1 PE=1 SV=2	2	1	2	1	49.4	PCT1	-0.602938	0.238895
P40033	37S ribosomal protein RSM18, mitochondrial OS=Saccharomyces cerevisiae (strain ATCC 204508 / S288c) OX=559292 GN=RSM18 PE=1 SV=2	11	2	3	2	15.8	RSM18	-0.602149	0.00228861
P32796	Carnitine O-acetyltransferase, mitochondrial OS=Saccharomyces cerevisiae (strain ATCC 204508 / S288c) OX=559292 GN=CAT2 PE=1 SV=2	50	26	59	26	77.2	CAT2	-0.601964	1.4288273538467e-05
P22353	54S ribosomal protein L8, mitochondrial OS=Saccharomyces cerevisiae (strain ATCC 204508 / S288c) OX=559292 GN=MRPL8 PE=1 SV=4	34	6	9	6	26.9	MRPL8	-0.601743	0.000385556
Q08096	RNA 3'-terminal phosphate cyclase-like protein OS=Saccharomyces cerevisiae (strain ATCC 204508 / S288c) OX=559292 GN=RCL1 PE=1 SV=1	10	4	5	4	40.1	RCL1	-0.601614	0.0445815
P32799	Cytochrome c oxidase subunit 13, mitochondrial OS=Saccharomyces cerevisiae (strain ATCC 204508 / S288c) OX=559292 GN=COX13 PE=1 SV=1	60	7	13	7	15	COX13	-0.600923	0.0404785
Q08818	Meiotic sister-chromatid recombination protein 6, mitochondrial OS=Saccharomyces cerevisiae (strain ATCC 204508 / S288c) OX=559292 GN=MSC6 PE=1 SV=1	21	12	23	12	79.9	MSC6	-0.598662	0.000263112
P43598	Inhibitor of glycogen debranching 1 OS=Saccharomyces cerevisiae (strain ATCC 204508 / S288c) OX=559292 GN=IGD1 PE=1 SV=1	13	2	3	2	21.8	IGD1	-0.594166	0.000285585
P32191	Glycerol-3-phosphate dehydrogenase, mitochondrial OS=Saccharomyces cerevisiae (strain ATCC 204508 / S288c) OX=559292 GN=GUT2 PE=1 SV=2	69	42	113	42	72.3	GUT2	-0.593644	0.000352712
P14063	54S ribosomal protein L31, mitochondrial OS=Saccharomyces cerevisiae (strain ATCC 204508 / S288c) OX=559292 GN=MRPL31 PE=1 SV=1	13	2	4	2	15.5	MRPL31	-0.59356	0.0024029
P35996	54S ribosomal protein L38, mitochondrial OS=Saccharomyces cerevisiae (strain ATCC 204508 / S288c) OX=559292 GN=MRPL38 PE=1 SV=1	19	2	3	2	14.9	MRPL38	-0.593113	0.00167819
Q07914	Mitochondrial import inner membrane translocase subunit TIM14 OS=Saccharomyces cerevisiae (strain ATCC 204508 / S288c) OX=559292 GN=PAM18 PE=1 SV=1	24	4	8	4	17.9	PAM18	-0.59306	0.000435499
P43591	ATP-dependent kinase YFH7 OS=Saccharomyces cerevisiae (strain ATCC 204508 / S288c) OX=559292 GN=YFH7 PE=1 SV=1	6	2	5	2	39.9	YFH7	-0.592619	0.000162564
Q12427	Protein STB3 OS=Saccharomyces cerevisiae (strain ATCC 204508 / S288c) OX=559292 GN=STB3 PE=1 SV=1	2	1	2	1	56.2	STB3	-0.591638	0.0930699
O74700	Mitochondrial import inner membrane translocase subunit TIM9 OS=Saccharomyces cerevisiae (strain ATCC 204508 / S288c) OX=559292 GN=TIM9 PE=1 SV=1	24	2	4	2	10.2	TIM9	-0.591348	0.019181
Q00873	Holocytochrome-c1 synthase OS=Saccharomyces cerevisiae (strain ATCC 204508 / S288c) OX=559292 GN=CYT2 PE=1 SV=1	8	2	3	2	26.1	CYT2	-0.590893	0.00161675
Q04689	Altered inheritance of mitochondria protein 32 OS=Saccharomyces cerevisiae (strain ATCC 204508 / S288c) OX=559292 GN=AIM32 PE=3 SV=1	3	1	2	1	36	AIM32	-0.590751	0.000790173
Q03430	37S ribosomal protein RSM28, mitochondrial OS=Saccharomyces cerevisiae (strain ATCC 204508 / S288c) OX=559292 GN=RSM28 PE=1 SV=2	39	12	23	12	41.2	RSM28	-0.588456	9.9822459991696e-06
P36527	54S ribosomal protein L28, mitochondrial OS=Saccharomyces cerevisiae (strain ATCC 204508 / S288c) OX=559292 GN=MRPL28 PE=1 SV=2	22	3	7	3	17.3	MRPL28	-0.587905	0.0216273
P53272	Uncharacterized protein YGR122W OS=Saccharomyces cerevisiae (strain ATCC 204508 / S288c) OX=559292 GN=YGR122W PE=4 SV=1	4	1	2	1	45.3	NA	-0.587824	0.0288171
P40395	Guanine nucleotide exchange factor subunit RIC1 OS=Saccharomyces cerevisiae (strain ATCC 204508 / S288c) OX=559292 GN=RIC1 PE=1 SV=1	1	1	1	1	121.6	RIC1	-0.58116	0.0355779
P05375	Phosphatidyl-N-methylethanolamine N-methyltransferase OS=Saccharomyces cerevisiae (strain ATCC 204508 / S288c) OX=559292 GN=OPI3 PE=1 SV=1	31	4	12	4	23.1	OPI3	-0.580808	0.0386308
P40989	1,3-beta-glucan synthase component GSC2 OS=Saccharomyces cerevisiae (strain ATCC 204508 / S288c) OX=559292 GN=GSC2 PE=1 SV=2	13	21	44	3	216.9	GSC2	-0.580431	0.00260809
Q12359	Ammonia transport outward protein 3 OS=Saccharomyces cerevisiae (strain ATCC 204508 / S288c) OX=559292 GN=ATO3 PE=1 SV=1	13	4	8	4	30	ATO3	-0.57847	0.000149067
Q06523	Uncharacterized protein YPR148C OS=Saccharomyces cerevisiae (strain ATCC 204508 / S288c) OX=559292 GN=YPR148C PE=1 SV=1	44	16	31	16	49.2	NA	-0.575941	0.0483262
P53212	Probable transcriptional regulatory protein HAH1 OS=Saccharomyces cerevisiae (strain ATCC 204508 / S288c) OX=559292 GN=YGR021W PE=1 SV=1	11	3	7	3	31.7	NA	-0.574922	0.00228049
P38228	Mitochondrial chaperone TCM62 OS=Saccharomyces cerevisiae (strain ATCC 204508 / S288c) OX=559292 GN=TCM62 PE=1 SV=2	1	1	1	1	64.2	TCM62	-0.572655	0.000235299
Q06493	LETM1 domain-containing protein YLH47, mitochondrial OS=Saccharomyces cerevisiae (strain ATCC 204508 / S288c) OX=559292 GN=YLH47 PE=1 SV=1	25	11	19	11	52.1	YLH47	-0.571626	0.000263468
P14680	Dual specificity protein kinase YAK1 OS=Saccharomyces cerevisiae (strain ATCC 204508 / S288c) OX=559292 GN=YAK1 PE=1 SV=1	2	2	3	2	91.2	YAK1	-0.570781	0.000249491
Q04693	Pre-mRNA-splicing factor RSE1 OS=Saccharomyces cerevisiae (strain ATCC 204508 / S288c) OX=559292 GN=RSE1 PE=1 SV=1	3	3	5	3	153.7	RSE1	-0.570193	0.213598
P53982	Isocitrate dehydrogenase [NADP] OS=Saccharomyces cerevisiae (strain ATCC 204508 / S288c) OX=559292 GN=IDP3 PE=3 SV=1	31	14	34	9	47.8	IDP3	-0.569664	0.000421207
P22211	Nitrogen permease reactivator protein OS=Saccharomyces cerevisiae (strain ATCC 204508 / S288c) OX=559292 GN=NPR1 PE=1 SV=2	4	3	6	3	85.9	NPR1	-0.569634	0.0108054
P32453	Protein ATP11, mitochondrial OS=Saccharomyces cerevisiae (strain ATCC 204508 / S288c) OX=559292 GN=ATP11 PE=1 SV=1	25	7	10	7	36.8	ATP11	-0.568535	0.00686971
P32573	Peroxisomal 2,4-dienoyl-CoA reductase SPS19 [(3E)-enoyl-CoA-producing] OS=Saccharomyces cerevisiae (strain ATCC 204508 / S288c) OX=559292 GN=SPS19 PE=1 SV=4	50	11	26	11	31.1	SPS19	-0.568129	0.000222777
Q08438	Phosphopantothenoylcysteine decarboxylase subunit VHS3 OS=Saccharomyces cerevisiae (strain ATCC 204508 / S288c) OX=559292 GN=VHS3 PE=1 SV=1	4	2	3	2	73.6	VHS3	-0.567052	0.0338781
A5Z2X5	UPF0495 protein YPR010C-A OS=Saccharomyces cerevisiae (strain ATCC 204508 / S288c) OX=559292 GN=YPR010C-A PE=3 SV=1	22	1	1	1	7.9	NA	-0.566552	0.0160494
P53278	Uncharacterized protein YGR130C OS=Saccharomyces cerevisiae (strain ATCC 204508 / S288c) OX=559292 GN=YGR130C PE=1 SV=1	43	30	57	30	92.6	NA	-0.565423	0.00046557
P40169	Uncharacterized plasma membrane protein YNL194C OS=Saccharomyces cerevisiae (strain ATCC 204508 / S288c) OX=559292 GN=YNL194C PE=1 SV=1	28	6	13	6	34.1	NA	-0.563603	0.0191321
P09880	tRNA ligase OS=Saccharomyces cerevisiae (strain ATCC 204508 / S288c) OX=559292 GN=TRL1 PE=1 SV=1	1	1	1	1	95.3	TRL1	-0.563213	0.0572534
Q03102	Uncharacterized membrane protein YML131W OS=Saccharomyces cerevisiae (strain ATCC 204508 / S288c) OX=559292 GN=YML131W PE=1 SV=1	43	13	33	13	40	NA	-0.559563	0.00045937
P38271	Protein OPY1 OS=Saccharomyces cerevisiae (strain ATCC 204508 / S288c) OX=559292 GN=OPY1 PE=1 SV=1	7	3	4	3	37.7	OPY1	-0.559542	0.0455473
P23369	54S ribosomal protein L25, mitochondrial OS=Saccharomyces cerevisiae (strain ATCC 204508 / S288c) OX=559292 GN=MRPL25 PE=1 SV=2	50	8	13	8	18.6	MRPL25	-0.555556	0.00109656
Q06991	Protein PUN1 OS=Saccharomyces cerevisiae (strain ATCC 204508 / S288c) OX=559292 GN=PUN1 PE=1 SV=1	10	2	5	2	29.2	PUN1	-0.554003	0.0025693
P25339	Pumilio homology domain family member 4 OS=Saccharomyces cerevisiae (strain ATCC 204508 / S288c) OX=559292 GN=PUF4 PE=1 SV=2	3	3	4	3	97.7	PUF4	-0.553926	0.0444135
P28817	3-hydroxyisobutyryl-CoA hydrolase, mitochondrial OS=Saccharomyces cerevisiae (strain ATCC 204508 / S288c) OX=559292 GN=EHD3 PE=1 SV=2	8	5	9	5	56.3	EHD3	-0.552594	0.00259104
P48445	Biotin--protein ligase OS=Saccharomyces cerevisiae (strain ATCC 204508 / S288c) OX=559292 GN=BPL1 PE=1 SV=1	5	2	4	2	76.3	BPL1	-0.552001	0.0491091
Q12462	Peroxisomal membrane protein PMP27 OS=Saccharomyces cerevisiae (strain ATCC 204508 / S288c) OX=559292 GN=PEX11 PE=1 SV=2	37	10	24	10	26.9	PEX11	-0.551	0.00032201
P43617	Uncharacterized mitochondrial carrier YFR045W OS=Saccharomyces cerevisiae (strain ATCC 204508 / S288c) OX=559292 GN=YFR045W PE=3 SV=3	21	5	8	5	34.4	NA	-0.550502	0.00110296
P53724	54S ribosomal protein L50, mitochondrial OS=Saccharomyces cerevisiae (strain ATCC 204508 / S288c) OX=559292 GN=MRPL50 PE=1 SV=1	19	3	4	3	16.3	MRPL50	-0.550262	0.00226336
Q02933	Ribonuclease T2-like OS=Saccharomyces cerevisiae (strain ATCC 204508 / S288c) OX=559292 GN=RNY1 PE=1 SV=1	24	8	11	8	50.1	RNY1	-0.54838	0.00304873
Q02950	37S ribosomal protein MRP51, mitochondrial OS=Saccharomyces cerevisiae (strain ATCC 204508 / S288c) OX=559292 GN=MRP51 PE=1 SV=1	20	7	8	7	39.4	MRP51	-0.547758	2.2545803766376e-05
P19516	Cytochrome c oxidase assembly protein COX11, mitochondrial OS=Saccharomyces cerevisiae (strain ATCC 204508 / S288c) OX=559292 GN=COX11 PE=1 SV=2	2	1	1	1	34	COX11	-0.547639	0.0434906
P53130	Heterotrimeric G protein gamma subunit GPG1 OS=Saccharomyces cerevisiae (strain ATCC 204508 / S288c) OX=559292 GN=GPG1 PE=1 SV=1	13	1	2	1	14.9	GPG1	-0.547578	0.00356893
P38325	Mitochondrial outer membrane protein OM14 OS=Saccharomyces cerevisiae (strain ATCC 204508 / S288c) OX=559292 GN=OM14 PE=1 SV=1	35	4	16	4	14.6	OM14	-0.547236	0.00669352
P53331	RNA exonuclease 1 OS=Saccharomyces cerevisiae (strain ATCC 204508 / S288c) OX=559292 GN=RNH70 PE=1 SV=1	4	3	4	3	62.8	RNH70	-0.547229	0.0433264
Q08202	Protein OPI10 OS=Saccharomyces cerevisiae (strain ATCC 204508 / S288c) OX=559292 GN=OPI10 PE=1 SV=1	25	5	9	5	27.2	OPI10	-0.546609	0.00385241
P35999	Mitochondrial intermediate peptidase OS=Saccharomyces cerevisiae (strain ATCC 204508 / S288c) OX=559292 GN=OCT1 PE=1 SV=2	5	3	6	3	88.1	OCT1	-0.546359	0.00219359
P40168	Uncharacterized protein YNL195C OS=Saccharomyces cerevisiae (strain ATCC 204508 / S288c) OX=559292 GN=YNL195C PE=4 SV=2	26	5	8	5	28.3	NA	-0.546182	0.000427666
P38142	Probable metabolite transport protein YBR241C OS=Saccharomyces cerevisiae (strain ATCC 204508 / S288c) OX=559292 GN=YBR241C PE=1 SV=1	2	1	1	1	53.5	NA	-0.543543	0.00108147
P38523	GrpE protein homolog, mitochondrial OS=Saccharomyces cerevisiae (strain ATCC 204508 / S288c) OX=559292 GN=MGE1 PE=1 SV=1	21	4	6	4	26.1	MGE1	-0.542471	0.0294159
P00360	Glyceraldehyde-3-phosphate dehydrogenase 1 OS=Saccharomyces cerevisiae (strain ATCC 204508 / S288c) OX=559292 GN=TDH1 PE=1 SV=3	78	31	244	18	35.7	TDH1	-0.542383	0.015059
P21560	Protein CBP3, mitochondrial OS=Saccharomyces cerevisiae (strain ATCC 204508 / S288c) OX=559292 GN=CBP3 PE=1 SV=1	31	9	16	9	39.1	CBP3	-0.542011	0.0018578
P53878	Uncharacterized oxidoreductase YNL181W OS=Saccharomyces cerevisiae (strain ATCC 204508 / S288c) OX=559292 GN=YNL181W PE=1 SV=2	7	3	7	3	46.5	NA	-0.541868	0.124635
Q12329	Heat shock protein 42 OS=Saccharomyces cerevisiae (strain ATCC 204508 / S288c) OX=559292 GN=HSP42 PE=1 SV=1	29	10	19	10	42.8	HSP42	-0.541509	0.0189933
Q3E824	Uncharacterized protein YOR020W-A OS=Saccharomyces cerevisiae (strain ATCC 204508 / S288c) OX=559292 GN=YOR020W-A PE=1 SV=1	30	2	4	2	9.6	NA	-0.541016	0.0164384
P37299	Cytochrome b-c1 complex subunit 10, mitochondrial OS=Saccharomyces cerevisiae (strain ATCC 204508 / S288c) OX=559292 GN=QCR10 PE=1 SV=2	35	3	8	3	8.6	QCR10	-0.540919	0.0365964
P15202	Peroxisomal catalase A OS=Saccharomyces cerevisiae (strain ATCC 204508 / S288c) OX=559292 GN=CTA1 PE=1 SV=1	53	20	44	20	58.5	CTA1	-0.539913	8.9099754799792e-06
Q12412	Protein PNS1 OS=Saccharomyces cerevisiae (strain ATCC 204508 / S288c) OX=559292 GN=PNS1 PE=1 SV=1	9	4	11	4	60.2	PNS1	-0.538848	0.00156322
Q01574	Acetyl-coenzyme A synthetase 1 OS=Saccharomyces cerevisiae (strain ATCC 204508 / S288c) OX=559292 GN=ACS1 PE=1 SV=2	69	46	161	45	79.1	ACS1	-0.53706	0.000537678
P32795	Mitochondrial inner membrane i-AAA protease supercomplex subunit YME1 OS=Saccharomyces cerevisiae (strain ATCC 204508 / S288c) OX=559292 GN=YME1 PE=1 SV=1	34	17	29	17	81.7	YME1	-0.533828	0.00793285
P47085	MEMO1 family protein MHO1 OS=Saccharomyces cerevisiae (strain ATCC 204508 / S288c) OX=559292 GN=MHO1 PE=1 SV=1	7	2	3	2	38.5	MHO1	-0.530907	0.162432
P10174	Cytochrome c oxidase subunit 7, mitochondrial OS=Saccharomyces cerevisiae (strain ATCC 204508 / S288c) OX=559292 GN=COX7 PE=1 SV=3	30	2	3	2	6.9	COX7	-0.530815	0.00178935
P51998	54S ribosomal protein YmL6, mitochondrial OS=Saccharomyces cerevisiae (strain ATCC 204508 / S288c) OX=559292 GN=YML6 PE=1 SV=1	39	10	18	10	32	YML6	-0.529171	0.000131131
P53082	BolA-like protein 2 OS=Saccharomyces cerevisiae (strain ATCC 204508 / S288c) OX=559292 GN=BOL2 PE=1 SV=1	15	2	3	2	14.1	BOL2	-0.527084	0.00510828
P87275	Altered inheritance of mitochondria protein 11 OS=Saccharomyces cerevisiae (strain ATCC 204508 / S288c) OX=559292 GN=AIM11 PE=1 SV=2	9	1	2	1	15.7	AIM11	-0.525351	0.000460205
P10662	37S ribosomal protein MRP1, mitochondrial OS=Saccharomyces cerevisiae (strain ATCC 204508 / S288c) OX=559292 GN=MRP1 PE=1 SV=2	48	13	29	13	36.7	MRP1	-0.525294	0.000373917
Q04599	54S ribosomal protein L1, mitochondrial OS=Saccharomyces cerevisiae (strain ATCC 204508 / S288c) OX=559292 GN=MRPL1 PE=1 SV=1	44	9	20	9	31	MRPL1	-0.524975	0.000195126
P37293	Putative N-terminal acetyltransferase 2 OS=Saccharomyces cerevisiae (strain ATCC 204508 / S288c) OX=559292 GN=NAT2 PE=1 SV=2	17	5	8	5	32.8	NAT2	-0.524774	0.0110716
P53289	Protein phosphatase type 2A regulatory subunit RTS3 OS=Saccharomyces cerevisiae (strain ATCC 204508 / S288c) OX=559292 GN=RTS3 PE=1 SV=1	3	1	1	1	29.2	RTS3	-0.524268	0.00614033
Q12025	Endoplasmic reticulum membrane protein complex subunit 10 OS=Saccharomyces cerevisiae (strain ATCC 204508 / S288c) OX=559292 GN=EMC10 PE=1 SV=1	12	4	9	4	22.8	EMC10	-0.52301	0.0472605
Q03429	Mitochondrial zinc maintenance protein 1, mitochondrial OS=Saccharomyces cerevisiae (strain ATCC 204508 / S288c) OX=559292 GN=MZM1 PE=1 SV=1	23	2	6	2	13.9	MZM1	-0.521421	0.00134175
P32340	Rotenone-insensitive NADH-ubiquinone oxidoreductase, mitochondrial OS=Saccharomyces cerevisiae (strain ATCC 204508 / S288c) OX=559292 GN=NDI1 PE=1 SV=1	73	28	81	28	57.2	NDI1	-0.516969	0.000116381
P40496	37S ribosomal protein S25, mitochondrial OS=Saccharomyces cerevisiae (strain ATCC 204508 / S288c) OX=559292 GN=RSM25 PE=1 SV=1	19	6	10	6	30.5	RSM25	-0.516554	0.00380626
P32843	Mitochondrial escape protein 2 OS=Saccharomyces cerevisiae (strain ATCC 204508 / S288c) OX=559292 GN=YME2 PE=1 SV=1	27	17	33	17	96.6	YME2	-0.514413	0.00214502
P47011	Glycogenin-2 OS=Saccharomyces cerevisiae (strain ATCC 204508 / S288c) OX=559292 GN=GLG2 PE=1 SV=1	5	2	2	2	44.5	GLG2	-0.514162	0.000590401
P40502	Altered inheritance of mitochondria protein 19, mitochondrial OS=Saccharomyces cerevisiae (strain ATCC 204508 / S288c) OX=559292 GN=AIM19 PE=1 SV=1	4	1	2	1	16.9	AIM19	-0.513214	0.000284802
P35195	UPF0045 protein ECM15 OS=Saccharomyces cerevisiae (strain ATCC 204508 / S288c) OX=559292 GN=ECM15 PE=1 SV=1	34	3	4	3	11.5	ECM15	-0.512577	0.00710313
P25270	rRNA methyltransferase 1, mitochondrial OS=Saccharomyces cerevisiae (strain ATCC 204508 / S288c) OX=559292 GN=MRM1 PE=1 SV=2	8	2	4	2	46.4	MRM1	-0.511378	0.0814598
P32915	Protein transport protein SEC61 OS=Saccharomyces cerevisiae (strain ATCC 204508 / S288c) OX=559292 GN=SEC61 PE=1 SV=1	18	8	21	8	52.9	SEC61	-0.511067	0.0695825
P0CX27	60S ribosomal protein L42-A OS=Saccharomyces cerevisiae (strain ATCC 204508 / S288c) OX=559292 GN=RPL42A PE=1 SV=1	29	5	11	5	12.2	RPL42A	-0.510397	0.00887008
Q3E785	Succinate dehydrogenase assembly factor 1, mitochondrial OS=Saccharomyces cerevisiae (strain ATCC 204508 / S288c) OX=559292 GN=SDH6 PE=1 SV=1	59	4	9	4	9.3	SDH6	-0.510017	0.000177139
Q03010	Transcriptional regulatory protein UME1 OS=Saccharomyces cerevisiae (strain ATCC 204508 / S288c) OX=559292 GN=UME1 PE=1 SV=1	5	2	4	2	51	UME1	-0.509397	0.165744
P38079	Protein YRO2 OS=Saccharomyces cerevisiae (strain ATCC 204508 / S288c) OX=559292 GN=YRO2 PE=1 SV=1	20	7	21	4	38.7	YRO2	-0.508126	0.00155083
P53009	Protein kinase-like protein SCY1 OS=Saccharomyces cerevisiae (strain ATCC 204508 / S288c) OX=559292 GN=SCY1 PE=1 SV=1	6	3	5	3	90.9	SCY1	-0.506177	0.00337632
P34230	Peroxisomal long-chain fatty acid import protein 1 OS=Saccharomyces cerevisiae (strain ATCC 204508 / S288c) OX=559292 GN=PXA2 PE=1 SV=1	2	2	3	2	97.1	PXA2	-0.50463	0.00251546
P53722	Mitochondrial inner membrane protease ATP23 OS=Saccharomyces cerevisiae (strain ATCC 204508 / S288c) OX=559292 GN=ATP23 PE=1 SV=2	8	2	3	2	26.9	ATP23	-0.501397	0.00216266
P16474	Endoplasmic reticulum chaperone BiP OS=Saccharomyces cerevisiae (strain ATCC 204508 / S288c) OX=559292 GN=KAR2 PE=1 SV=1	49	39	91	36	74.4	KAR2	-0.501119	0.00111912
Q07500	External NADH-ubiquinone oxidoreductase 2, mitochondrial OS=Saccharomyces cerevisiae (strain ATCC 204508 / S288c) OX=559292 GN=NDE2 PE=1 SV=1	15	7	16	6	61.6	NDE2	-0.500886	0.00270696
P38230	Probable quinone oxidoreductase OS=Saccharomyces cerevisiae (strain ATCC 204508 / S288c) OX=559292 GN=ZTA1 PE=1 SV=1	72	18	41	18	37	ZTA1	-0.500581	0.00228005
Q04458	Fatty aldehyde dehydrogenase HFD1 OS=Saccharomyces cerevisiae (strain ATCC 204508 / S288c) OX=559292 GN=HFD1 PE=1 SV=1	39	20	45	20	59.9	HFD1	-0.49879	0.00218977
P89102	Exocyst complex component SEC5 OS=Saccharomyces cerevisiae (strain ATCC 204508 / S288c) OX=559292 GN=SEC5 PE=1 SV=1	1	1	2	1	112.1	SEC5	-0.496207	0.0539601
P36534	54S ribosomal protein L40, mitochondrial OS=Saccharomyces cerevisiae (strain ATCC 204508 / S288c) OX=559292 GN=MRPL40 PE=1 SV=2	39	9	13	9	33.7	MRPL40	-0.495536	0.00194992
Q04792	Glutamate decarboxylase OS=Saccharomyces cerevisiae (strain ATCC 204508 / S288c) OX=559292 GN=GAD1 PE=1 SV=1	28	11	21	11	65.9	GAD1	-0.4947	5.0935895039046e-05
P38746	Obg-like ATPase homolog OS=Saccharomyces cerevisiae (strain ATCC 204508 / S288c) OX=559292 GN=YLF2 PE=1 SV=1	2	1	2	1	45.7	YLF2	-0.494419	0.0085349
P32048	Lysine--tRNA ligase, mitochondrial OS=Saccharomyces cerevisiae (strain ATCC 204508 / S288c) OX=559292 GN=MSK1 PE=1 SV=3	6	3	6	3	66.1	MSK1	-0.494349	0.0445859
Q3E7A4	COX assembly mitochondrial protein 2 OS=Saccharomyces cerevisiae (strain ATCC 204508 / S288c) OX=559292 GN=CMC2 PE=1 SV=1	28	3	6	3	12.9	CMC2	-0.493487	0.021677
P08466	Mitochondrial nuclease OS=Saccharomyces cerevisiae (strain ATCC 204508 / S288c) OX=559292 GN=NUC1 PE=1 SV=1	14	4	8	4	37.2	NUC1	-0.491166	0.00677765
P40561	RNA-binding protein SGN1 OS=Saccharomyces cerevisiae (strain ATCC 204508 / S288c) OX=559292 GN=SGN1 PE=1 SV=1	24	6	11	6	28.9	SGN1	-0.489731	0.00939591
P38958	Protein PET100, mitochondrial OS=Saccharomyces cerevisiae (strain ATCC 204508 / S288c) OX=559292 GN=PET100 PE=1 SV=1	36	3	5	3	13.2	PET100	-0.488942	0.51661
Q12305	Thiosulfate:glutathione sulfurtransferase OS=Saccharomyces cerevisiae (strain ATCC 204508 / S288c) OX=559292 GN=RDL1 PE=1 SV=1	73	10	25	10	15.4	RDL1	-0.488342	0.00135231
D6W196	Truncated non-functional calcium-binding mitochondrial carrier SAL1-1 OS=Saccharomyces cerevisiae (strain ATCC 204508 / S288c) OX=559292 GN=SAL1 PE=1 SV=2	3	2	3	2	55.7	SAL1	-0.487981	0.00462813
P30777	GPI mannosyltransferase 3 OS=Saccharomyces cerevisiae (strain ATCC 204508 / S288c) OX=559292 GN=GPI10 PE=1 SV=2	2	1	2	1	72.5	GPI10	-0.487367	0.461362
P33759	37S ribosomal protein S5, mitochondrial OS=Saccharomyces cerevisiae (strain ATCC 204508 / S288c) OX=559292 GN=MRPS5 PE=1 SV=1	27	7	13	7	34.9	MRPS5	-0.487022	0.000235149
P38310	Iron transporter FTH1 OS=Saccharomyces cerevisiae (strain ATCC 204508 / S288c) OX=559292 GN=FTH1 PE=1 SV=2	5	2	4	2	51.4	FTH1	-0.486639	0.0210559
P40896	Uncharacterized protein YJL213W OS=Saccharomyces cerevisiae (strain ATCC 204508 / S288c) OX=559292 GN=YJL213W PE=3 SV=1	26	7	12	7	35.9	NA	-0.486608	0.000573172
P36062	Vacuolar amino acid transporter 3 OS=Saccharomyces cerevisiae (strain ATCC 204508 / S288c) OX=559292 GN=AVT3 PE=1 SV=1	3	3	6	3	75.4	AVT3	-0.486396	0.0902728
P25038	Translation initiation factor IF-2, mitochondrial OS=Saccharomyces cerevisiae (strain ATCC 204508 / S288c) OX=559292 GN=IFM1 PE=1 SV=2	2	1	1	1	75.6	IFM1	-0.486102	0.000118654
Q02204	54S ribosomal protein L13, mitochondrial OS=Saccharomyces cerevisiae (strain ATCC 204508 / S288c) OX=559292 GN=MRPL13 PE=1 SV=2	13	2	3	2	30.3	MRPL13	-0.485108	0.0509873
P38323	ATP-dependent clpX-like chaperone, mitochondrial OS=Saccharomyces cerevisiae (strain ATCC 204508 / S288c) OX=559292 GN=MCX1 PE=1 SV=1	10	4	7	4	57.9	MCX1	-0.484439	0.000849716
Q03677	1,2-dihydroxy-3-keto-5-methylthiopentene dioxygenase OS=Saccharomyces cerevisiae (strain ATCC 204508 / S288c) OX=559292 GN=ADI1 PE=1 SV=1	32	6	11	6	20.9	ADI1	-0.483861	0.150302
Q07653	Protein HBT1 OS=Saccharomyces cerevisiae (strain ATCC 204508 / S288c) OX=559292 GN=HBT1 PE=1 SV=1	67	61	132	61	113.5	HBT1	-0.482763	0.000213346
P12687	54S ribosomal protein L2, mitochondrial OS=Saccharomyces cerevisiae (strain ATCC 204508 / S288c) OX=559292 GN=MRP7 PE=1 SV=1	23	8	16	8	43.2	MRP7	-0.482706	0.00575136
P47176	Branched-chain-amino-acid aminotransferase, cytosolic OS=Saccharomyces cerevisiae (strain ATCC 204508 / S288c) OX=559292 GN=BAT2 PE=1 SV=1	68	21	45	18	41.6	BAT2	-0.481968	0.00091494
P40218	Uncharacterized protein YMR147W OS=Saccharomyces cerevisiae (strain ATCC 204508 / S288c) OX=559292 GN=YMR147W PE=1 SV=1	5	1	2	1	25.9	NA	-0.480945	0.0537286
P38250	Increased sodium tolerance protein 2 OS=Saccharomyces cerevisiae (strain ATCC 204508 / S288c) OX=559292 GN=IST2 PE=1 SV=2	14	13	23	13	105.8	IST2	-0.480863	0.00197894
P31109	Synaptobrevin homolog 1 OS=Saccharomyces cerevisiae (strain ATCC 204508 / S288c) OX=559292 GN=SNC1 PE=1 SV=1	16	2	3	1	13.2	SNC1	-0.479607	0.0635645
P0CT04	Protease B inhibitor 2 OS=Saccharomyces cerevisiae (strain ATCC 204508 / S288c) OX=559292 GN=PBI2 PE=1 SV=1	59	6	17	6	8.6	PBI2	-0.47862	0.0201798
P40523	Uncharacterized protein YIL055C OS=Saccharomyces cerevisiae (strain ATCC 204508 / S288c) OX=559292 GN=YIL055C PE=1 SV=1	4	3	6	3	70.7	NA	-0.477819	0.00645226
P38127	Mitochondrial carrier protein RIM2 OS=Saccharomyces cerevisiae (strain ATCC 204508 / S288c) OX=559292 GN=RIM2 PE=1 SV=1	14	5	9	5	42.1	RIM2	-0.477287	0.0394406
P31688	Trehalose-phosphatase OS=Saccharomyces cerevisiae (strain ATCC 204508 / S288c) OX=559292 GN=TPS2 PE=1 SV=3	53	38	78	38	102.9	TPS2	-0.476799	6.5417712926421e-05
P38996	Nuclear polyadenylated RNA-binding protein 3 OS=Saccharomyces cerevisiae (strain ATCC 204508 / S288c) OX=559292 GN=NAB3 PE=1 SV=1	10	7	12	7	90.4	NAB3	-0.474878	0.0301414
P47127	Altered inheritance of mitochondria protein 24, mitochondrial OS=Saccharomyces cerevisiae (strain ATCC 204508 / S288c) OX=559292 GN=AIM24 PE=1 SV=1	28	9	19	9	44.4	AIM24	-0.474855	0.00418057
P52893	Probable alanine aminotransferase, mitochondrial OS=Saccharomyces cerevisiae (strain ATCC 204508 / S288c) OX=559292 GN=ALT1 PE=1 SV=1	35	12	29	12	66.4	ALT1	-0.472565	0.000204254
P43567	Alanine--glyoxylate aminotransferase 1 OS=Saccharomyces cerevisiae (strain ATCC 204508 / S288c) OX=559292 GN=AGX1 PE=1 SV=1	52	17	50	17	41.9	AGX1	-0.470699	0.000444664
Q99287	Protein SEY1 OS=Saccharomyces cerevisiae (strain ATCC 204508 / S288c) OX=559292 GN=SEY1 PE=1 SV=1	16	12	20	12	89.4	SEY1	-0.469769	0.000520539
P43573	Bud site selection protein 27 OS=Saccharomyces cerevisiae (strain ATCC 204508 / S288c) OX=559292 GN=BUD27 PE=1 SV=1	3	2	3	2	91.4	BUD27	-0.468923	0.0214447
P39102	DnaJ protein homolog XDJ1 OS=Saccharomyces cerevisiae (strain ATCC 204508 / S288c) OX=559292 GN=XDJ1 PE=1 SV=2	13	5	8	5	51.3	XDJ1	-0.467619	0.00572118
P39002	Long-chain-fatty-acid--CoA ligase 3 OS=Saccharomyces cerevisiae (strain ATCC 204508 / S288c) OX=559292 GN=FAA3 PE=1 SV=1	6	5	9	3	77.9	FAA3	-0.46658	0.0617329
P42839	Low affinity vacuolar monovalent cation/H(+) antiporter OS=Saccharomyces cerevisiae (strain ATCC 204508 / S288c) OX=559292 GN=VNX1 PE=1 SV=1	1	1	2	1	102.4	VNX1	-0.465001	0.254392
P39926	Protein SSO2 OS=Saccharomyces cerevisiae (strain ATCC 204508 / S288c) OX=559292 GN=SSO2 PE=1 SV=2	29	7	14	6	33.7	SSO2	-0.464592	0.0149636
P43558	Ubiquitin thioesterase OTU1 OS=Saccharomyces cerevisiae (strain ATCC 204508 / S288c) OX=559292 GN=OTU1 PE=1 SV=1	21	5	10	5	33.5	OTU1	-0.464353	0.0537053
P40078	Ribosome biogenesis protein NSA2 OS=Saccharomyces cerevisiae (strain ATCC 204508 / S288c) OX=559292 GN=NSA2 PE=1 SV=1	16	4	6	4	29.7	NSA2	-0.463934	0.101627
P20084	54S ribosomal protein L33, mitochondrial OS=Saccharomyces cerevisiae (strain ATCC 204508 / S288c) OX=559292 GN=MRPL33 PE=1 SV=4	41	3	6	3	9.5	MRPL33	-0.463818	0.0188835
[truncated: 2,271 more rows]

## Sheet: WT vs Pbp1-KO GO Terms
GO terms enriched in WT vs Pbp1-KO data set	Count	Over/Under	Fold Enrichment	P-value	-log10(P-value)
[truncated: 112 more rows]

## Sheet: WT vs Mkt1-KO GO terms
GO terms enriched in the WT vs Mkt1-KO data set	Count	Over/Under	Fold Enrichment	P-value	-log10(P-value)
[truncated: 80 more rows]
