# Supplementary material for: The yeast Mkt1/Pbp1 complex promotes adaptive responses to respiratory growth
Source: J Cell Biol. 2025 Aug 13;224(10):e202411169. doi: 10.1083/jcb.202411169 (PMC12345631; doi:10.1083/jcb.202411169)
Supplement: Table S6 — shows the list of yeast genetics and QTL studies reporting associations between Mkt1 and complex phenotypes. [file jcb_202411169_tables6.xlsx]

## Sheet: Table S6
Yeast genetics and QTL studies reporting associations between Mkt1 and complex phenotypes
Phenotypes	Citations
Adaption to low glucose environment	Anderson et al., 2010; Parreiras et al., 2011; Kohn and Anderson, 2014
DNA repair sensitivity to 4-nitroquinoline 1-oxide	Demogines et al., 2008
Ethanol-responsive transcriptome variation	Lewis et al., 2014
Expressivity of the mrp20-A105E mutation	Schell al., 2022
Gene expression networks involved in translation processes and mitochondrial organization	Zhu et al., 2008
Growth in media containing ethanol, glucose, maltose, or rapamycin	Gagneur et al., 2013
Growth in media containing ethanol or 5-fluorouracil; high temperature growth	Wilkening et al., 2014
Haloperidol resistance	Wang et al., 2014
Heat tolerance	Yang et al., 2013
High ethanol tolerance	Swinnen et al., 2012
High temperature growth	Steinmetz et al., 2002; Sinha et al., 2006
Hydrogen peroxide resistance	Linder et al., 2015
Maintenance of K2 killer toxin	Wickner, 1980
Mitochondrial genome instability	Dimitrov et al., 2009
Mutation rate variation	Gou et al., 2019
Persister-like state	Gibney et al., 2020
PKA and TOR signaling	Weith et al., 2023
Pleotropic drug resistance	Ehrenreich et al., 2010
Puf3-target mRNA levels	Lee et al., 2009; Chaithanya and Sinha, 2023
Sensitivity to dipropyldopamine and phenylephrine	Kim and Fay, 2009
Sporulation	Deutschbauer and Davis, 2005; Gupta et al., 2015
Suppressor tolerance	Hou and Schacherer, 2017
Ubiquitin-independent proteasome activity	Collins et al., 2023
Ubiquitin-proteasome system activity	Collins et al., 2022
