# Supplementary material for: The yeast Mkt1/Pbp1 complex promotes adaptive responses to respiratory growth
Source: J Cell Biol. 2025 Aug 13;224(10):e202411169. doi: 10.1083/jcb.202411169 (PMC12345631; doi:10.1083/jcb.202411169)
Supplement: Table S7 — shows the list of strains used in this study. [file jcb_202411169_tables7.xlsx]

## Sheet: Sheet1
Genotype	Strain	Citation
CEN.PK	MAT a	van Dijken et al., 2000
S288C	Mat α HAP1+	Hickman and Winston, 2007
CEN.PK	Mat a PBP1-3xFlag::HygR	Yang et al., 2019
CEN.PK	Mat a PBP1-3xFlag::HygR mkt1Δ::Nat	This paper
CEN.PK	Mat a MKT1-3xFlag::KanMX	This paper
CEN.PK	Mat a MKT1-3xFlag::KanMX pbp1Δ::Nat	This paper
CEN.PK	Mat a mkt1Δ::KanMX	This paper
CEN.PK	Mat a mkt1Δ::HygR	This paper
CEN.PK	Mat α pbp1Δ::KanMX	This paper
CEN.PK	Mat a pbp1Δ::HygR	Yang et al., 2019
CEN.PK	Mat α mkt1Δ::HygR pbp1Δ::KanMX	This paper
CEN.PK	Mat α pbp1Δ::PBP1-3xFlag::HygR	This paper
CEN.PK	Mat α pbp1Δ::pbp1Δa.a.491-570-3xFlag::HygR	This paper
CEN.PK	Mat α pbp1Δ::pbp1Δa.a.491-513-3xFlag::HygR	This paper
CEN.PK	Mat α pbp1Δ::pbp1Δa.a.491-499-3xFlag::HygR	This paper
CEN.PK	Mat α pbp1Δ::pbp1Δa.a.500-514-3xFlag::HygR	This paper
CEN.PK	Mat α pbp1Δ::pbp1Δa.a.500-503-3xFlag::HygR	This paper
CEN.PK	Mat α pbp1Δ::pbp1F500A N501A M502A F503A-3xFlag::HygR	This paper
CEN.PK	Mat a MKT1-6xHA::KanMX	This paper
CEN.PK	Mat a MKT1-6xHA::KanMX PBP1-3xFlag::HygR	This paper
CEN.PK	Mat α MKT1-6xHA::KanMX pbp1Δ::pbp1Δa.a.2-49-3xFlag::HygR	This paper
CEN.PK	Mat α MKT1-6xHA::KanMX pbp1Δ::pbp1Δa.a.50-298-3xFlag::HygR	This paper
CEN.PK	Mat α MKT1-6xHA::KanMX pbp1Δ::pbp1Δa.a.299-570-3xFlag::HygR	This paper
CEN.PK	Mat α MKT1-6xHA::KanMX pbp1Δ::pbp1Δa.a.571-722-3xFlag::HygR	This paper
CEN.PK	Mat α MKT1-6xHA::KanMX pbp1Δ::pbp1Δa.a.299-490-3xFlag::HygR	This paper
CEN.PK	Mat α MKT1-6xHA::KanMX pbp1Δ::pbp1Δa.a.491-513-3xFlag::HygR	This paper
CEN.PK	Mat α MKT1-6xHA::KanMX pbp1Δ::pbp1Δa.a.514-549-3xFlag::HygR	This paper
CEN.PK	Mat α MKT1-6xHA::KanMX pbp1Δ::pbp1Δa.a.550-570-3xFlag::HygR	This paper
CEN.PK	Mat α MKT1-6xHA::KanMX pbp1Δ::pbp1Δa.a.491-570-3xFlag::HygR	This paper
CEN.PK	Mat α MKT1-6xHA::KanMX pbp1Δ::pbp1Δa.a.491-499-3xFlag::HygR	This paper
CEN.PK	Mat α MKT1-6xHA::KanMX pbp1Δ::pbp1Δa.a.500-514-3xFlag::HygR	This paper
CEN.PK	Mat α MKT1-6xHA::KanMX pbp1Δ::pbp1Δa.a.515-528-3xFlag::HygR	This paper
CEN.PK	Mat α MKT1-6xHA::KanMX pbp1Δ::pbp1Δa.a.529-538-3xFlag::HygR	This paper
CEN.PK	Mat α MKT1-6xHA::KanMX pbp1Δ::pbp1Δa.a.539-549-3xFlag::HygR	This paper
CEN.PK	Mat α MKT1-6xHA::KanMX pbp1Δ::pbp1Δa.a.500-503-3xFlag::HygR	This paper
CEN.PK	Mat α MKT1-6xHA::KanMX pbp1Δ::pbp1Δa.a.536-538-3xFlag::HygR	This paper
CEN.PK	Mat α MKT1-6xHA::KanMX pbp1Δ::pbp1F500A N501A M502A F503A-3xFlag::HygR	This paper
CEN.PK	Mat a mkt1Δ::MKT1-3xFlag::KanMX	This paper
CEN.PK	Mat a mkt1Δ::mkt1Δa.a.2-103-3xFlag::KanMX	This paper
CEN.PK	Mat a mkt1Δ::mkt1Δa.a.104-178-3xFlag::KanMX	This paper
CEN.PK	Mat a mkt1Δ::mkt1Δa.a.179-248-3xFlag::KanMX	This paper
CEN.PK	Mat a mkt1Δ::mkt1Δa.a.401-490-3xFlag::KanMX	This paper
CEN.PK	Mat a mkt1Δ::mkt1Δa.a.570-830-3xFlag::KanMX	This paper
CEN.PK	Mat α PBP1-6xHA::HygR	Yang et al., 2019
CEN.PK	Mat α PBP1-6xHA::HygR MKT1-Flag::KanMX	This paper
CEN.PK	Mat a PBP1-6xHA::HygR mkt1Δ::mkt1Δa.a.2-103-3xFlag::KanMX	This paper
CEN.PK	Mat a PBP1-6xHA::HygR mkt1Δ::mkt1Δa.a.104-178-3xFlag::KanMX	This paper
CEN.PK	Mat a PBP1-6xHA::HygR mkt1Δ::mkt1Δa.a.179-248-3xFlag::KanMX	This paper
CEN.PK	Mat a PBP1-6xHA::HygR mkt1Δ::mkt1Δa.a.401-490-3xFlag::KanMX	This paper
CEN.PK	Mat a PBP1-6xHA::Nat mkt1Δ::mkt1Δa.a.570-830-3xFlag::KanMX	This paper
CEN.PK	Mat a puf3Δ::KanMX	van de Poll et al., 2023
CEN.PK	Mat a mkt1Δ::HygR puf3Δ::KanMX	This paper
CEN.PK	Mat a pbp1Δ::HygR puf3Δ::KanMX	van de Poll et al., 2023
CEN.PK	Mat a PUF3-6xHA::Nat	This paper
CEN.PK	Mat a PUF3-6xHA::Nat PBP1-3xFlag::HygR	This paper
CEN.PK	Mat a PUF3-6xHA::KanMX PBP1-3xFlag::HygR mkt1Δ::Nat	This paper
CEN.PK	Mat a PUF3-6xHA::Nat MKT1-3xFlag::KanMX6	This paper
CEN.PK	Mat a PUF3-6xHA::HygR MKT1-3xFlag::KanMX6 pbp1Δ::Nat	This paper
CEN.PK	Mat a PUF3-6xHA::Nat mkt1Δ::KanMX	This paper
CEN.PK	Mat a PUF3-6xHA::Nat pbp1Δ::HygR	This paper
CEN.PK	Mat a PUF3-6xHA::Nat pbp1Δ::HygR mkt1Δ::KanMX	This paper
CEN.PK	Mat a mkt1Δ::mkt1G30D-3xFlag::KanMX	This paper
CEN.PK	Mat a mkt1Δ::mkt1R453K-3xFlag::KanMX	This paper
CEN.PK	Mat a mkt1Δ::mkt1G30D R453K-3xFlag::KanMX	This paper
CEN.PK	Mat a PBP1-6xHA::Nat mkt1Δ::MKT1-3xFlag::KanMX	This paper
CEN.PK	Mat a PBP1-6xHA::Nat mkt1Δ::mkt1G30D-3xFlag::KanMX	This paper
CEN.PK	Mat a PBP1-6xHA::HygR mkt1Δ::mkt1R453K-3xFlag::KanMX	This paper
CEN.PK	Mat a PBP1-6xHA::HygR mkt1Δ::mkt1G30D R453K-3xFlag::KanMX	This paper
CEN.PK	Mat a PUF3-6xHA::Nat mkt1Δ::MKT1-3xFlag::KanMX	This paper
CEN.PK	Mat a PUF3-6xHA::Nat mkt1Δ::mkt1G30D-3xFlag::KanMX	This paper
CEN.PK	Mat a PUF3-6xHA::Nat mkt1Δ::mkt1R453K-3xFlag::KanMX	This paper
CEN.PK	Mat a PUF3-6xHA::Nat mkt1Δ::mkt1G30D R453K-3xFlag::KanMX	This paper
CEN.PK	Mat a MKT1-6xHA::KanMX PBP1-3xFlag::HygR PUF3-13xMyc::Nat	This paper
S288C	Mat α MKT1-Flag::KanMX	This paper
S288C	Mat α mkt1Δ::mkt1D30G K453R-3xFlag::KanMX	This paper
S288C	Mat α mkt1Δ::mkt1K453R-3xFlag::KanMX	This paper
S288C	Mat α mkt1Δ::mkt1D30G-3xFlag::KanMX	This paper
S288C	Mat α mkt1Δ::MKT1-3xFlag::KanMX	This paper
S288C	Mat α PBP1-6xHA::Nat MKT1-Flag::KanMX	This paper
S288C	Mat α PBP1-6xHA::HygR mkt1Δ::mkt1D30G K453R-3xFlag::KanMX	This paper
S288C	Mat α PBP1-6xHA::HygR mkt1Δ::mkt1K453R-3xFlag::KanMX	This paper
S288C	Mat α PBP1-6xHA::HygR mkt1Δ::mkt1D30G-3xFlag::KanMX	This paper
S288C	Mat α PBP1-6xHA::Nat mkt1Δ::MKT1-3xFlag::KanMX	This paper
S288C	Mat α PUF3-6xHA::Nat MKT1-3xFlag::KanMX	This paper
S288C	Mat α PUF3-6xHA::Nat mkt1Δ::MKT1-3xFlag::KanMX	This paper
S288C	Mat α PUF3-6xHA::Nat mkt1Δ::mkt1D30G-3xFlag::KanMX	This paper
S288C	Mat α PUF3-6xHA::Nat mkt1Δ::mkt1K453R-3xFlag::KanMX	This paper
S288C	Mat α PUF3-6xHA::Nat mkt1Δ::mkt1D30G K453R-3xFlag::KanMX	This paper
CEN.PK	Mat α IDH1-GFP::KanMX	Yang et al., 2019
CEN.PK	Mat a IDH1-GFP::KanMX mkt1Δ::HygR	This paper
CEN.PK	Mat α IDH1-GFP::KanMX pbp1Δ::HygR	Yang et al., 2019
CEN.PK	Mat a IDH1-GFP::KanMX mkt1Δ::HygR pbp1Δ::Nat	This paper
CEN.PK	Mat α IDH1-GFP::KanMX Vph1-mCherry::Bleo	This paper
CEN.PK	Mat a IDH1-GFP::KanMX Vph1-mCherry::Bleo mkt1Δ::HygR	This paper
CEN.PK	Mat a IDH1-GFP::KanMX Vph1-mCherry::Bleo pbp1Δ::HygR	This paper
CEN.PK	Mat a IDH1-GFP::KanMX Vph1-mCherry::Bleo mkt1Δ::HygR pbp1Δ::Nat	This paper
CEN.PK	Mat a PEX14-yoGFP::Bleo	This paper
CEN.PK	Mat a PEX14-yoGFP::Bleo mkt1Δ::HygR	This paper
CEN.PK	Mat a PEX14-yoGFP::Bleo pbp1Δ::HygR	This paper
CEN.PK	Mat α PEX14-yoGFP::Bleo mkt1Δ::HygR pbp1Δ::KanMX	This paper
CEN.PK	Mat a pho8::TEF1P-pho8∆60::KanMX pho13∆::Nat	Wu and Tu, 2011
CEN.PK	Mat a pho8::TEF1P -pho8∆60::KanMX pho13∆::Nat mkt1∆::HygR	This paper
CEN.PK	Mat a pho8::TEF1P -pho8∆60::KanMX pho13∆::Nat pbp1∆::HygR	Yang et al., 2019
CEN.PK	Mat a pho8::TEF1P -pho8∆60::KanMX pho13∆::Nat mkt1∆::Bleo pbp1∆::HygR	This paper
CEN.PK	Mat a pho8::TEF1P -OMpho8∆60::KanMX pho13∆::Nat	Wu and Tu, 2011
CEN.PK	Mat a pho8::TEF1P -OMpho8∆60::KanMX pho13∆::Nat mkt1∆::HygR	This paper
CEN.PK	Mat a pho8::TEF1P -OMpho8∆60::KanMX pho13∆::Nat pbp1∆::HygR	This paper
CEN.PK	Mat a pho8::TEF1P -OMpho8∆60::KanMX pho13∆::Nat pbp1∆::HygR mkt1∆::Bleo	This paper
CEN.PK	Mat α IDH1-GFP::KanMX TEF1P-PBP1-Nat	This paper
CEN.PK	Mat a IDH1-GFP::KanMX TEF1P-PBP1-Nat mkt1Δ::HygR	This paper
CEN.PK	Mat a IDH1-GFP::KanMX PBP1-3xFlag::HygR	This paper
CEN.PK	Mat α IDH1-GFP::KanMX pbp1Δ::pbp1Δa.a.491-513-3xFlag::HygR	This paper
CEN.PK	Mat α IDH1-GFP::KanMX pbp1Δ::pbp1Δa.a.491-570-3xFlag::HygR	This paper
CEN.PK	Mat α IDH1-GFP::KanMX pbp1Δ::pbp1Δa.a.500-514-3xFlag::HygR	This paper
CEN.PK	Mat α IDH1-GFP::KanMX pbp1Δ::pbp1Δa.a.500-503-3xFlag::HygR	This paper
CEN.PK	Mat α IDH1-GFP::KanMX pbp1Δ::pbp1F500A N501A M502A F503A-3xFlag::HygR	This paper
CEN.PK	Mat a IDH1-GFP::HygR MKT1-3xFlag::KanMX	This paper
CEN.PK	Mat a IDH1-GFP::Nat mkt1Δ::mkt1Δa.a.2-103-3xFlag::KanMX	This paper
CEN.PK	Mat a IDH1-GFP::Nat mkt1Δ::mkt1Δa.a.104-178-3xFlag::KanMX	This paper
CEN.PK	Mat a IDH1-GFP::Nat mkt1Δ::mkt1Δa.a.179-248-3xFlag::KanMX	This paper
CEN.PK	Mat a IDH1-GFP::Nat mkt1Δ::mkt1Δa.a.401-490-3xFlag::KanMX	This paper
CEN.PK	Mat a IDH1-GFP::HygR mkt1Δ::mkt1Δa.a.570-830-3xFlag::KanMX	This paper
CEN.PK	Mat a IDH1-GFP::Nat mkt1Δ::MKT1-3xFlag::KanMX	This paper
CEN.PK	Mat a IDH1-GFP::Nat mkt1Δ::mkt1G30D-3xFlag::KanMX	This paper
CEN.PK	Mat a IDH1-GFP::HygR mkt1Δ::mkt1R453K-3xFlag::KanMX	This paper
CEN.PK	Mat a IDH1-GFP::HygR mkt1Δ::mkt1G30D R453K-3xFlag::KanMX	This paper
CEN.PK	Mat a KOG1-6xHA::Nat	This paper
CEN.PK	Mat α KOG1-6xHA::HygR PBP1-3xFlag::KanMX	This paper
CEN.PK	Mat a KOG1-6xHA::KanMX PBP1-3xFlag::HygR mkt1Δ::Nat	This paper
CEN.PK	Mat a KOG1-6xHA::Nat MKT1-3xFlag::KanMX6	This paper
CEN.PK	Mat a KOG1-6xHA::Nat MKT1-3xFlag::KanMX6 pbp1Δ::HygR	This paper
S288C	Mat α IDH1-GFP::HygR MKT1-Flag::KanMX	This paper
S288C	Mat α IDH1-GFP::Nat mkt1Δ::MKT1-3xFlag::KanMX	This paper
S288C	Mat α IDH1-GFP::Nat mkt1Δ::mkt1D30G-3xFlag::KanMX	This paper
S288C	Mat α IDH1-GFP::Nat mkt1Δ::mkt1K453R-3xFlag::KanMX	This paper
S288C	Mat α IDH1-GFP::Nat mkt1Δ::mkt1D30G K453R-3xFlag::KanMX	This paper
S288C	Mat α pho8::TEF1P-pho8∆60::HygR pho13∆::Nat	This paper
S288C	Mat α pho8::TEF1P-pho8∆60::HygR pho13∆::Nat mkt1Δ::mkt1D30G K453R-3xFlag::KanMX	This paper
S288C	Mat α IDH1-GFP::KanMX MKT1-Flag::HygR TEF1P-PBP1-Nat	This paper
